# Supplementary material for: Identification, characterization and distribution of transposable elements in the flax (Linum usitatissimum L.) genome
Source: BMC Genomics. 2012 Nov 21;13:644. doi: 10.1186/1471-2164-13-644 (PMC3544724; doi:10.1186/1471-2164-13-644)
Supplement: Additional file 1 — Annotation of de novo repeats. Annotation of de-novo repeats. [file 1471-2164-13-644-S1.xlsx]

## Sheet: Sheet1
Additional file 1. Annotation of de-novo repeats.
				tblastx viridiplantae Tes																	blastx repeatpeps Tes																	tblastx TIGR Tes
annotation	algorithm	sequence	sequence length	Query	Number of hits	Lowest E-value	Accession (E-value)	Description (E-value)	Greatest identity %	Accession (identity %)	Description (identity %)	Greatest positive %	Accession (positive %)	Description (positive %)	Greatest hit length	Accession (hit length)	Description (hit length)	Greatest bit score	Accession (bit score)	Description (bit score)	Query	Number of hits	Lowest E-value	Accession (E-value)	Description (E-value)	Greatest identity %	Accession (identity %)	Description (identity %)	Greatest positive %	Accession (positive %)	Description (positive %)	Greatest hit length	Accession (hit length)	Description (hit length)	Greatest bit score	Accession (bit score)	Description (bit score)	Query	Number of hits	Lowest E-value	Accession (E-value)	Description (E-value)	Greatest identity %	Accession (identity %)	Description (identity %)	Greatest positive %	Accession (positive %)	Description (positive %)	Greatest hit length
Copia	ltr_finder_scaffold1_125824_131536_-	TGTAAGAATTAGAGTAGCAACAATCCGTAATTGATAAGAACAGAAACAAAGAAAAGAAGTGATCGTGGATGAGCCACTGCCCTAGAAGCAATTTCCCGATCACCACACTAATCAAAGTGTCGAGATATGCTTCCCAAGGTAATCACTGCAGAAATTGATGATTGTTCTATATATCTTGAGTTGATCTTTTAGAGTACTATATATCTCACGTCTCTAACTCCAGAATAGTGCTAGTTTTCAAGACGTGATCTTCTGTTATTGTCGTCTGTTCAAGCTCCGGGATCAACTCCACTTCCTGATATTATGGACTTCCAGTAGAGTTCGTTGAGAAGAATCAGGGGGAGATCAGTTCAAGTTCATCATGTCTCCCTCCAAATCCAACGGCCATAAATATAGTTC…	5712	ltr_finder_scaffold1_125824_131536_-	4758	0	Copia-57_Mad-I	Copia-57_Mad-I Copia Malus x domestica	100	Copia-46_SB-I	Copia-46_SB-I Copia Sorghum bicolor	100	Copia-53_SB-I	Copia-53_SB-I Copia Sorghum bicolor	1584	Copia-53_VV-I	Copia-53_VV-I Copia Vitis vinifera	763.53	Copia-57_Mad-I	Copia-57_Mad-I Copia Malus x domestica	ltr_finder_scaffold1_125824_131536_-	810	0	Copia-57_Mad#LTR/Copia	19-3957 [Malus x domestica]	67	Copia2_OS#LTR/Copia	37-3945 [Oryza sativa]	80	RIRE5_OS#LTR/Copia	121-3927 [Oryza sativa]	774	Copia-14_Mad#LTR/Copia	64-4461 via tfasty with SHACOP6_MT, 2 frameshifts and 1 stopcodon. [Malus x domestica]	782.711	Copia-57_Mad#LTR/Copia	19-3957 [Malus x domestica]	ltr_finder_scaffold1_125824_131536_-	3729	0	ORSiTERTOOT00019	alulu_36I5-1 Rice Fourf retrotransposon ||retrotransposon	100	ZRSiTERTOOT00240	ji_af090447-2 ji_af090447-2 ji_af090447-2 af090447 bases 60247. .50575 ||retrotransposon	100	ZRSiTERTOOT00240	ji_af090447-2 ji_af090447-2 ji_af090447-2 af090447 bases 60247. .50575 ||retrotransposon	1401
Copia	ltr_finder_scaffold10_191930_200608_-	TGTTGAAAACTCAGAAGCAAAACATGGAAAGTTTGACAGCTCAACCGATCAAGATCAAACAAGATCACGATGCCAAGGAAAGTGACGATCTTGGACAAAGAAATCAAAGCAAAATATTGCTTAAATGGAAATTCCAACGGCTATATCATCAAAGGCAGCAGCTATATAATAAGCAGCAGAAGCCAATGAAGAATAATCATTGATTGCTGCAAAGATAAAGGCGTTGGTGATTGAAAGTTTAAAAAGGCAATTTGCGTGTCACTATAAGTCTGTGAAGCAGTCTAGTAGGTTACGAATCAGAGAGACATAGAATGAGTAAGGGTACTCGGTGAGTACGAAGGTAGGAACGATAGGGAAGTGCTGTTCCGTATCTCAGCTCGTTGGTCTCGAAGTGGTTCG…	8678	ltr_finder_scaffold10_191930_200608_-	4965	0	GmCOPIA10_I	Copia Glycine max	100	SHACOP21_I_MT	Copia Medicago truncatula	100	Copia10-VV_I	Copia10-VV_I Copia Vitis vinifera	1356	Copia3_HV_I	Copia3_HV_I Copia Hordeum vulgare	536.25	GmCOPIA10_I	Copia Glycine max	ltr_finder_scaffold10_191930_200608_-	417	0	Copia4_MT#LTR/Copia	70-4953 70-4950 (1 stopcodon) [Medicago truncatula]	68	SHACOP14_MT#LTR/Copia	64-4517 via tfasty with SIRE1_gagpol, 2 frameshifts and 3 stopcodons. [Medicago truncatula]	82	SHACOP14_MT#LTR/Copia	64-4517 via tfasty with SIRE1_gagpol, 2 frameshifts and 3 stopcodons. [Medicago truncatula]	1094	Copia-42_SB_pol#LTR/Copia	2567-5875 [Sorghum bicolor]	932.554	Copia4_MT#LTR/Copia	70-4953 70-4950 (1 stopcodon) [Medicago truncatula]	ltr_finder_scaffold10_191930_200608_-	4614	0	MRSiTERTOOT00002	gi|19071289|gb|AF439380.1| Medicago sativa retrotransposon polyprotein gene interrupted by LTR retroelement MCIRE, complete sequence	100	ZRSiTERTOOT00157	giepum_438D03-1 giepum_Z438D03-1 Z438D03 bases 8744. .21531 ||retrotransposon	100	ZRSiTERTOOT00157	giepum_438D03-1 giepum_Z438D03-1 Z438D03 bases 8744. .21531 ||retrotransposon	1356
Copia	ltr_finder_scaffold10_205462_211203_+	GTCATAAAACTAAACTCAAAGAAAGACAAGAACAAGAGAAAATATGGAGAGGGAGAGAGTTTCTTATTGATGTGTAGATATGATACAATGTAGAGTCCTATTTATAGGCTCATGAAACCATAACCTATACATTCTAATATTAATACCATTAAGAGAGTAATATAATACATGATCAATGCAATGGGAGTTACGCAATGAGCATTCAACTACATTTATATAAAATATTCATAACACTCCCCCTTGAATATCCATTGGGTAAAAATTAGACATCATTATCAAATATACTATTTGATGCTGCCTCGTTAAAAACCTTACCAGGAAAACCCTTTGGGAAAAACCATGGTTAAGGGAAAAAGAGTGCAGTGTGTATCGCCTCCCCCTGATGATAACATCGTTCCC…	5741	ltr_finder_scaffold10_205462_211203_+	358	1.43e-44	COP2_I_MT	Copia Medicago truncatula	100	COP2_I_MT	Copia Medicago truncatula	100	COP2_I_MT	Copia Medicago truncatula	213	ATCOPIA28_I	Copia Arabidopsis thaliana	72.09	META1_I	Copia Arabidopsis thaliana	ltr_finder_scaffold10_205462_211203_+	48	6.87e-09	COP2_MT_pol#LTR/Copia	2604-6107 [Medicago truncatula]	76	ATCopia27#LTR/Copia	844-5502 [Arabidopsis]	80	ATCopia27#LTR/Copia	844-5502 [Arabidopsis]	179	ATCopia28#LTR/Copia	782-4580 Wised via estwise with ATCopia27 protein [Arabidopsis]	60.4622	COP2_MT_pol#LTR/Copia	2604-6107 [Medicago truncatula]	ltr_finder_scaffold10_205462_211203_+	79	7.09e-32	PRSiTERT00100074	gi|15144503|gb|AF275345.2|AF275345|nt81866-87398 Lycopersicon esculentum copia-like retrotransposon	92	PRSiTERT00100074	gi|15144503|gb|AF275345.2|AF275345|nt81866-87398 Lycopersicon esculentum copia-like retrotransposon	100	PRSiTERT00100074	gi|15144503|gb|AF275345.2|AF275345|nt81866-87398 Lycopersicon esculentum copia-like retrotransposon	153
Copia	ltr_finder_scaffold10_212147_217073_-	TGAGAAAACGGAGAGCAGGAGAGGAAGAAGAGTTGGATTGATTCTGTTATTATTATTATTGTGTTGTAATGAATCATCCATGTAAGTATATGTACATATATATGAAGAGAAAAAAGAGAAAAGAGAAAGATGAAAGGTCAAATTTAGTTACAACGGCTATTTTAACTAACTCCTAACAGACTACCCCACACACTCCTTTCTGTCATTTCTTAATTCTAACAGCCCCCCACAAGCTGGGGAATATACATTAACCGTTCCCAGCTTGTACAGCAGCATCTTCATGCGAGCAGCCGTCAATCCTTTCGTAAATATATCCGCTAACTGAACTTCAGTGGGAACATAACTCAATTCGATCATTCCTGACTGCAAACGCTCTCTAACAACATGACAGTCGATCTC…	4926	ltr_finder_scaffold10_212147_217073_-	5631	0	Copia-66_Mad-I	Copia-66_Mad-I Copia Malus x domestica	91	Copia1-PTR_I	Copia1-PTR_I Copia Populus trichocarpa	100	Copia-5_Pru-I	Copia-5_Pru-I Copia Prunus persica	1137	Copia-66_Mad-I	Copia-66_Mad-I Copia Malus x domestica	465.23	Copia-66_Mad-I	Copia-66_Mad-I Copia Malus x domestica	ltr_finder_scaffold10_212147_217073_-	559	0	Copia15-PTR#LTR/Copia	22-4617 [Populus trichocarpa]	54	Copia-1_TRe#LTR/Copia	142-4536 [Trifolium repens]	71	Copia-1_TRe#LTR/Copia	142-4536 [Trifolium repens]	1514	ATCopia90#LTR/Copia	316-4878 Wised via estwise with ATCopia11 protein [Arabidopsis]	1121.69	Copia15-PTR#LTR/Copia	22-4617 [Populus trichocarpa]	ltr_finder_scaffold10_212147_217073_-	3888	0	GRSiTERT00100012	gi|2104945|gb|U96748.1|GMU96748 Glycine max copia-like retrotransposon Tgmr, complete sequence	100	ORSiTERT00100072	osr15 Ty1-copia-like retrotransposon	100	ORSiTERTOOT00359	rn_2-350 retrotransposon	927
Copia	ltr_finder_scaffold10_350099_354970_-	TGTTAGGACCGTTAGTTAAACGGTGGCGTTCCAATTAAAGAACCAAGTTCGACCGTTAGCTAAACTGTGTCGTTTATCGTTGAAGTTTTAAGTTGTCAAGTTTCAGTCACTGTAGTTCTTTTAGTTGACAATTTGGTCCTTAAGATATAGGTTGTTAGTCGTTGCTAATTTGCAGGAGACTGGGCATGGATCATGGCTTCTGTTGCCAGATCCTCCAGATCTTCAGGTCTGTTTGTGGTGTTTATCTTTGGTAACAATCATCTGAATACATTATCAGTTTGCACGAAGTCTAAAACCCTGTCATTGTGGTATCAGAGCGATCTGGAACCTGTAACCAATAGCGAGTGAGTGAGTAAAGTGCTTAGAGAGGTGAGGCGATCTTAGATCAGAATGAGTGAA…	4871	ltr_finder_scaffold10_350099_354970_-	6805	0	Copia-14_BRa-I	Copia-14_BRa-I Copia Brassica rapa	100	Copia41-PTR_I	Copia41-PTR_I Copia Populus trichocarpa	100	Copia41-PTR_I	Copia41-PTR_I Copia Populus trichocarpa	1374	Copia-40_SB-I	Copia-40_SB-I Copia Sorghum bicolor	516.09	Copia-14_BRa-I	Copia-14_BRa-I Copia Brassica rapa	ltr_finder_scaffold10_350099_354970_-	772	0	Copia-35_Mad#LTR/Copia	83-4258 via tfasty with Copia27-PTR, 2 frameshifts and 5 stopcodons. [Malus x domestica]	59	ATCopia31#LTR/Copia	46-4050 ATCopia31A_pol >93% identical. [Arabidopsis]	79	ATCopia31#LTR/Copia	46-4050 ATCopia31A_pol >93% identical. [Arabidopsis]	599	Copia-35_Mad#LTR/Copia	83-4258 via tfasty with Copia27-PTR, 2 frameshifts and 5 stopcodons. [Malus x domestica]	631.328	ATCopia31#LTR/Copia	46-4050 ATCopia31A_pol >93% identical. [Arabidopsis]	ltr_finder_scaffold10_350099_354970_-	4327	0	ARSiTERT00100004	gi|13872709|emb|AJ292423.1|ATH292423 Arabidopsis thaliana copia-like retrotransposon, clone AB022213	92	ORSiTERTOOT00406	rn_416-225 retrotransposon	95	ARSiTERT00100004	gi|13872709|emb|AJ292423.1|ATH292423 Arabidopsis thaliana copia-like retrotransposon, clone AB022213	1326
Copia	ltr_finder_scaffold10_70844_76159_-	TGTTCCTTATTGTTAGTTTGGTAGGAATTACACAAATTTAGCTCGCACCTTTCATTAATTGAATCATTGGTTCATATACAAGTTTTGGAATTGGAAAACGACAAGTTGCACAGCTCATTAGCTGGCTAGGAGCGTTAGAGCTCTAACAGAAATGATCAGAAGTGAGCAGAGGTGAGCAGAGCTGAACAGAGGTGAGGAAAGGACGATGAGCTGAAGAAGACGATTGGAACGGTGACGTTTTCTTCTTATCCTTGCTGAAGCCTGAGCGCACCGTTTCACTTAATGGAGAAGCGTCGTAGAATTTGGCGGGAAAGGAAGGAAATGAAAAATCATTTCATTTACATCCAATACCCCCCCTCAAGCTGGTGGGCACAGGTTGTGCAAACCAAGCTTGGAGCT…	5315	ltr_finder_scaffold10_70844_76159_-	4880	0	SHACOP7_I_MT	Copia Medicago truncatula	89	Copia-56_PTr-I	Copia-56_PTr-I Copia Populus trichocarpa	100	Copia-113_BRa-I	Copia-113_BRa-I Copia Brassica rapa	888	Copia2-PTR_I	Copia2-PTR_I Copia Populus trichocarpa	369.47	SHACOP7_I_MT	Copia Medicago truncatula	ltr_finder_scaffold10_70844_76159_-	873	0	SHACOP7_MT#LTR/Copia	143-4549 [Medicago truncatula]	62	Copia-30_VV#LTR/Copia	36-4076 [Vitis vinifera]	82	Copia-63_Mad#LTR/Copia	484-4773 [Malus x domestica]	1104	ATCopia17#LTR/Copia	250-5026 Wised via estwise with ATCopia62 protein + both termini ORF-extended [Arabidopsis thaliana]	689.493	SHACOP7_MT#LTR/Copia	143-4549 [Medicago truncatula]	ltr_finder_scaffold10_70844_76159_-	2919	0	GRSiTERT00100012	gi|2104945|gb|U96748.1|GMU96748 Glycine max copia-like retrotransposon Tgmr, complete sequence	89	ORSiTERTOOT00365	rn_262-149 retrotransposon	100	HRSiTERT00100164	bare_11O9-1 GAP of: 11O9.seq check: 7700 from: 30258 to: 39043 ||Ty1-copia-like retrotransposon	837
Copia	ltr_finder_scaffold1007_333173_338447_+	GGGTCAAGATATATCAAATGCAGTTCGATCAAGTCCAGCAATGAAGAACAAACGAAGAAATGAAGAACAACCGGAGCTGAAGATGACGACCGTTAGTCAACGTCAAGACACAAGAGGAATTGGAGCTTAATTGAAACGGTGAGTTTTTGTATTCCGTTTAATTTCACTATGGCTGTGTCAAACGTGGACACGTGTTTTTACCCGCGTTTACATTTCTGTTTTTACTGTTGAAGTTACCGTTGGGTTTAGTATAAAAACCCAACCAACTGAATGAATCGATTCACGGTTTTTTTAGACCTTCATTCCTATCTTCTTCTTCTCTGCATTCCTTCCTCTTCCTTCTCTGCTCATTGATTGATCTTCAGATCAATCTGTTATGGTATCAGAGCTGGTTTCGTC…	5274	ltr_finder_scaffold1007_333173_338447_+	5421	0	COP10_I_MT	Copia Medicago truncatula	100	ATCOPIA71_I	Copia Arabidopsis thaliana	100	MTCOPIA1_I	Copia Medicago truncatula	1650	Copia-87_VV-I	Copia-87_VV-I Copia Vitis vinifera	665.01	COP10_I_MT	Copia Medicago truncatula	ltr_finder_scaffold1007_333173_338447_+	390	0	Copia-86_Mad#LTR/Copia	79-4410 Copia-31_Mad very similar, with many errors. [Malus x domestica]	48	ATCopia71#LTR/Copia	231-5185 Wised via estwise with ATCopia75 protein + both term extended with ORFs [Arabidopsis]	67	Copia23-PTR#LTR/Copia	71-4624 [Populus trichocarpa]	1516	Copia15-PTR#LTR/Copia	22-4617 [Populus trichocarpa]	1099.73	Copia-86_Mad#LTR/Copia	79-4410 Copia-31_Mad very similar, with many errors. [Malus x domestica]	ltr_finder_scaffold1007_333173_338447_+	3350	0	BRSiTERTOOT00001	gi|2462934|nt3532-8357 Brassica oleracea Melmoth retrotransposon sequence	82	PRSiTERT00100080	gi|13540822|gb|AF279585.2| Lycopersicon chilense retrotransposon TLC1.1, Ty1/copia-like, complete sequence	100	ORSiTERTOOT00363	rn_252-146 retrotransposon	1515
Copia	ltr_finder_scaffold101_58632_64451_-	TGCTGATGGTTCAAACTTTTACAAAGATCCTGAGCATTACAGAAAGCTAGTTGGAAAATTAATCTACCTCACTACAACTAGAGCAGACATCAGCTTCGCAGCACAACAAGTCAGCCAATTTATGGAAAATCCTACAGAAGACCACTACAAAGCAGTGACAAGGATTCTGCGATATCTTAAGGGAGCTCCTGCATCTGGCCTTTTCTTCCCAAGCACTTCCAGTATACAATTGAAAGCCTTCAGTGATTCAGATTGGGCAGCTTGTCCAGACAGCAGACGATCAATTACAGGATACTCCATTTTCCTTGGTACTTCCCTCATATCCTGGAAAAGCCAGAAGCAGAGCACAGTATCAAGGTCATCCTGTGAAGCAGAATATCGAGCTTTAGCTCATACTAC…	5819	ltr_finder_scaffold101_58632_64451_-	6510	0	SHACOP7_I_MT	Copia Medicago truncatula	89	Copia-22_Mad-I	Copia-22_Mad-I Copia Malus x domestica	100	Copia-50_VV-I	Copia-50_VV-I Copia Vitis vinifera	1179	Copia-5_Pru-I	Copia-5_Pru-I Copia Prunus persica	521.13	SHACOP7_I_MT	Copia Medicago truncatula	ltr_finder_scaffold101_58632_64451_-	817	0	COP10_MT#LTR/Copia	97-4467 [Medicago truncatula]	60	MTCopia2#LTR/Copia	332-4654 [Medicago truncatula]	78	SHACOP12_MT#LTR/Copia	149-4615 [Medicago truncatula]	1159	ATCopia17#LTR/Copia	250-5026 Wised via estwise with ATCopia62 protein + both termini ORF-extended [Arabidopsis thaliana]	771.926	SHACOP12_MT#LTR/Copia	149-4615 [Medicago truncatula]	ltr_finder_scaffold101_58632_64451_-	3936	0	GRSiTERT00100012	gi|2104945|gb|U96748.1|GMU96748 Glycine max copia-like retrotransposon Tgmr, complete sequence	83	ORSiTERTOOT00280	osr23 retrotransposon	94	ORSiTERTOOT00423	rn_503-254 retrotransposon	1128
Copia	ltr_finder_scaffold102_642554_647368_-	TGAAAAGGAAAGAGATTGGCGTTGAAGTCAAGTTTAAAATTTAAATAAAGTGTCACCGTTTGGTTAAGTTATCTTTCTAGTCCTTAGAGTTGCTTTAGTTTATAGTTCAAGTCCTTTGCTTAGTGGAAACGTGTGGAGCTGATTTTCAGGAGAATAGGAGTAGTCACGTAGAGGTTGGTAGAGTCAAATCCGAGATTAAATGCTTAACCTTCTGTACTTATAGTTGTGCAGTCGATCATCAATAAAGGTTGTCAGTTTGCCATTGTTTTGAGCGTTCATTGTGGTATCAAAGTTCAAGAGCAAATTTTAACCATTCGGGTGAGTGATAAATATTGTCAGAGAGTATTGATTGAAGAATTGTGGTCGTTTCAATGAACCAAGATGAGTGAAGCTAGCAGT…	4814	ltr_finder_scaffold102_642554_647368_-	6259	0	Copia-87_BRa-I	Copia-87_BRa-I Copia Brassica rapa	100	Copia-87_BRa-I	Copia-87_BRa-I Copia Brassica rapa	100	Copia-87_BRa-I	Copia-87_BRa-I Copia Brassica rapa	1335	Copia-40_SB-I	Copia-40_SB-I Copia Sorghum bicolor	510.14	Copia-87_BRa-I	Copia-87_BRa-I Copia Brassica rapa	ltr_finder_scaffold102_642554_647368_-	531	0	Copia-67_Mad#LTR/Copia	94-4086 via tfasty with Copia37-PTR, 2 frameshifts. [Malus x domestica]	58	Copia-67_Mad#LTR/Copia	94-4086 via tfasty with Copia37-PTR, 2 frameshifts. [Malus x domestica]	77	ATCopia31#LTR/Copia	46-4050 ATCopia31A_pol >93% identical. [Arabidopsis]	822	Copia-100_SB#LTR/Copia	34-4489 via tfasty with Copia-53_ZM, 1 frameshift and 2 stopcodons. [Sorghum bicolor]	769.229	Copia27-PTR#LTR/Copia	55-4185 [Populus trichocarpa]	ltr_finder_scaffold102_642554_647368_-	3805	0	ARSiTERT00100004	gi|13872709|emb|AJ292423.1|ATH292423 Arabidopsis thaliana copia-like retrotransposon, clone AB022213	89	ORSiTERTOOT00399	rn_406-217 retrotransposon	94	ZRSiTERTOOT00282	opie_af391808-2 opie_af391808-2 af391808 bases 22693. .31017 ||retrotransposon	1317
Copia	ltr_finder_scaffold102_648566_653738_-	TGTAGAAACCCAGAATAGAGACGATTCTGGTATGAATATTATTTCAGAATTATCTATACATATATATACAAGGTCTGTACCATTAGGGTGCAAAATCACCTTATTGTAATCCCTACAAATAAGGGATTACTCTACCTACTACTTACTCCTAATATTCTGCATAGATTAGGCTAGAAGAATCAAATAAGACAACTAACCTACTCTGATTTCTATGCTTAATCATAATTTAATTATTGCTGTAATTCAACACTCCCCCTCAAGCTTGGCTGTAGATGTTATGGAGGCCAAGCTTGCCTTGTAGATCATCAAACATATCTCTAGGCCGAGCCTTAGTAAAAATATCTGCGATCTGCTGCTTCGATGGAACGTATTCCATCTCGAATTCCTTGTTGTTTACTT…	5172	ltr_finder_scaffold102_648566_653738_-	4474	0	Copia3-VV_I	Copia3-VV_I Copia Vitis vinifera	100	Copia-76_VV-I	Copia-76_VV-I Copia Vitis vinifera	100	Copia-76_VV-I	Copia-76_VV-I Copia Vitis vinifera	846	Copia17-PTR_I	Copia17-PTR_I Copia Populus trichocarpa	338.31	Copia3-VV_I	Copia3-VV_I Copia Vitis vinifera	ltr_finder_scaffold102_648566_653738_-	1189	5.26e-93	TST1#LTR/Copia	105-4482 via tfasty with Copia23-PTR, 3 frameshifts and 1 stopcodon. [Solanum tuberosum]	65	Copia17-PTR#LTR/Copia	46-4525 via tfasty with ATCopia23_39-4058, 1 frameshift and 2 stopcodons. [Populus trichocarpa]	82	ATCopia83#LTR/Copia	132-4623 Wised via estwise with ATCopia26 protein [Arabidopsis]	510	TST1#LTR/Copia	105-4482 via tfasty with Copia23-PTR, 3 frameshifts and 1 stopcodon. [Solanum tuberosum]	339.732	TST1#LTR/Copia	105-4482 via tfasty with Copia23-PTR, 3 frameshifts and 1 stopcodon. [Solanum tuberosum]	ltr_finder_scaffold102_648566_653738_-	2886	0	PRSiTETNOOT00001	gi|21430|emb|X52387.1|STCOPT Potato DNA for copia-like transposable element	85	ARSiTERTOOT00001	gi|16382|emb|X53976.1|ATLTA12 A.thaliana (Landsberg) retrotransposon Ta1-2 DNA	100	ORSiTERT00100072	osr15 Ty1-copia-like retrotransposon	597
Copia	ltr_finder_scaffold102_654571_657089_+	GAATTACAGAAATAACTAGGATATTATTAGGCGTATAACTTAGAGTAATCTAGCTATCCTATAGAATCAGTCTAGCCTGATTTAGGCAGTGTATTCATAGTAAGGTGTAGGTAGGATAAATCCCCGATTTGTAGGGATTACTACGAGCTGGATCTGCATCCTAATGATGCAGACTGTGTATATATGTAAAGGAAACCACAGAAATAAGAATTATCATACCAGAATCATTCTGATTTCTAGAATTCTGCATGGTATCAGAGCTTAGATTCAGACCTTGAATCCAGCTCCATCAACCTTCCTTCTTCTATCTCTCTCACTCTCATCTGATGGCGAACACGAACGATGAAGTTCAAGTCCCATCCTCGCCATCTGTGACTTCAGGAGATCCCTCCCAGAAGC…	2518	ltr_finder_scaffold102_654571_657089_+	3369	0	Copia3-VV_I	Copia3-VV_I Copia Vitis vinifera	90	Copia-44_Pru-I	Copia-44_Pru-I Copia Prunus persica	93	ATCOPIA21I	Copia Arabidopsis thaliana	1149	PDR1_I	Copia Pisum sativum	642.56	Copia-42_VV-I	Copia-42_VV-I Copia Vitis vinifera	ltr_finder_scaffold102_654571_657089_+	387	0	Copia17-PTR#LTR/Copia	46-4525 via tfasty with ATCopia23_39-4058, 1 frameshift and 2 stopcodons. [Populus trichocarpa]	63	Copia17-PTR#LTR/Copia	46-4525 via tfasty with ATCopia23_39-4058, 1 frameshift and 2 stopcodons. [Populus trichocarpa]	79	Copia17-PTR#LTR/Copia	46-4525 via tfasty with ATCopia23_39-4058, 1 frameshift and 2 stopcodons. [Populus trichocarpa]	641	ATCopia77#LTR/Copia	115-4507 Wised via estwise with ATCopia22 protein [Arabidopsis]	704.516	Copia17-PTR#LTR/Copia	46-4525 via tfasty with ATCopia23_39-4058, 1 frameshift and 2 stopcodons. [Populus trichocarpa]	ltr_finder_scaffold102_654571_657089_+	2613	0	PRSiTETNOOT00001	gi|21430|emb|X52387.1|STCOPT Potato DNA for copia-like transposable element	85	ORSiTERTOOT00333	rn_172-100 retrotransposon	92	ORSiTERT00100069	gi|86371681|gb|DQ365823.1| Oryza australiensis transposon Ty1/copia LTR retrotransposon koala gag/pol pseudogene, complete sequence	981
Copia	ltr_finder_scaffold102_696036_700668_+	GAAGATTGAGAGAATGAATTACTTTTATTCATGTCTCGTAGGTTTATTATATACAGCATTCCTCCTACTGACTAGGTAAGAAAATATCTACTCTAACTATTTAATAGGATCTGCTAGCTAAACTAGGATAGGACTAGAACTAACATGGTAACTATCTAACTAGCAAATAAACTAATAAGATCTGACTGTATACAAATAAGGAACGGGATTTCCTCACTCCCCCTCAAGCTTGGTGTAGATGTTGTACAAACCCAGCTTGGACTTGAAATGATCTGACTGTTCTCGTGGAAGTGCTTTTGTGAGTATGTCCGCGGTCTGCTGTTTGGACTGGACATATCTCACATCCACAACTCCCCTTTCCACCTTCTCAGTGATAAAATGCCTGTCTATCTCGACATG…	4632	ltr_finder_scaffold102_696036_700668_+	5236	0	Copia-42_VV-I	Copia-42_VV-I Copia Vitis vinifera	100	Copia-54_Mad-I	Copia-54_Mad-I Copia Malus x domestica	100	Copia-54_Mad-I	Copia-54_Mad-I Copia Malus x domestica	1581	Copia45-PTR_I	Copia45-PTR_I Copia Populus trichocarpa	825.38	Copia-42_VV-I	Copia-42_VV-I Copia Vitis vinifera	ltr_finder_scaffold102_696036_700668_+	471	0	Copia17-PTR#LTR/Copia	46-4525 via tfasty with ATCopia23_39-4058, 1 frameshift and 2 stopcodons. [Populus trichocarpa]	58	Copia23-PTR#LTR/Copia	71-4624 [Populus trichocarpa]	76	Copia-1_Mad#LTR/Copia	728-4222 [Malus x domestica]	1059	Copia-40_Mad#LTR/Copia	338-4857 via tfasty with Copia49-PTR, 1 frameshift and 4 stopcodons. [Malus x domestica]	1129.01	Copia17-PTR#LTR/Copia	46-4525 via tfasty with ATCopia23_39-4058, 1 frameshift and 2 stopcodons. [Populus trichocarpa]	ltr_finder_scaffold102_696036_700668_+	3620	0	PRSiTETNOOT00001	gi|21430|emb|X52387.1|STCOPT Potato DNA for copia-like transposable element	90	ORSiTERT00100078	rn_359-198 Ty1-copia-like retrotransposon	100	ZRSiTERTOOT00168	hopscotch_178A11-1 hopscotch_Z178A11-1 Z178A11.fasta.screen.Contig59 bases 70228. .65345 ||retrotransposon	996
Copia	ltr_finder_scaffold1027_112372_116223_+	GAATTGTGGGTTTTTCCAAAAGATCCGGTTCCGAGAGTTAGATGAATTGGCTAACACAAACTAGCAGTTGAACTGATGAGTTAAGTGGAGCGCTGCTTTTCAACCAATTAACAAAAAGGTACCATTTCGAATTACTCCGTATTCATCTTACAATCCCCCACAAATGTAGACTTGTTATCTTAGCGTCAAGAACATAGCAAATTCAGTATCTTTGAGATTCAACTTAGTTCATTGTGTTGGCATTCAAACATGGAGATTTCCTTAGTAATTGAGCTTTGAACTAAGGATATTTGATCCCGTTGAATGCTAGATCACATGCCTTGATCATCAAAAGTCCCTCAAGGAATTTGTCTCGAAAACTCCAATTTTCCACAAATTATTTGGGAATCTAAGCTTCCG…	3851	ltr_finder_scaffold1027_112372_116223_+	2010	3.66e-115	Copia15-VV_I	Copia15-VV_I Copia Vitis vinifera	91	Copia-53_Mad-I	Copia-53_Mad-I Copia Malus x domestica	100	Copia4-PTR_I	Copia4-PTR_I Copia Populus trichocarpa	423	Copia-53_VV-I	Copia-53_VV-I Copia Vitis vinifera	143.57	Copia-84_SB-I	Copia-84_SB-I Copia Sorghum bicolor	ltr_finder_scaffold1027_112372_116223_+	1070	1.58e-39	Copia-84_SB#LTR/Copia	49-3964 via tfasty with Copia-142_SB, 1 frameshift and 2 stopcodons. [Sorghum bicolor]	63	MTANGA_pol#LTR/Copia	1473-4046 [Anopheles gambiae]	88	MTANGA_pol#LTR/Copia	1473-4046 [Anopheles gambiae]	366	Copia-92_Mad#LTR/Copia	28-3960 [Malus x domestica]	161.384	Copia-92_Mad#LTR/Copia	28-3960 [Malus x domestica]	ltr_finder_scaffold1027_112372_116223_+	1509	3.51e-98	ORSiTERT00100080	rn_42-23 Ty1-copia-like retrotransposon	73	ZRSiTERTOOT00203	ji_123C01-1 ji_276N13_5 Contig25 bases 55417. .64927 ||retrotransposon	100	ZRSiTERTOOT00205	ji_138B04-2part ji_138B04-2part 138B04 bases 115723. .110717 ||retrotransposon	357
Copia	ltr_finder_scaffold104_32077_36486_+	GTTGGGGCGCTAGCGGAAATGTAGCGGAATTTAGGATCGAAAAGATAGTATTTTGATAACTCACTCAATTGATCACTGAATTTTATAAATATTACAATTTGGTCACTTAGCTTTACTCTCACCACTCACAAATGCCTCTCTACTTCTTCTTTCTTATTTCTTCAACTCACACTCCACTTTGTTACAAAGTGAGGCTATTTATAATAGTCATGATACAAGTAGTAGGTAGAATTTGTGGTTTGTAAAATTTTAATTATTTTAACATATCACATCTTAATTAATTTGGTAGTTAGGAGTTGAGATTTGTAAGAGTGGTAGAGACTAATCTAGAGAATTGTAGATTAATCTTCAACACCAATTAGCAACTCAATTGTCACCAACCTCAAACTCTTCTAAATC…	4409	ltr_finder_scaffold104_32077_36486_+	2287	1.74e-147	SHACOP21_I_MT	Copia Medicago truncatula	83	Copia23-PTR_I	Copia23-PTR_I Copia Populus trichocarpa	89	Copia-36_Mad-I	Copia-36_Mad-I Copia Malus x domestica	495	Copia-30_Pru-I	Copia-30_Pru-I Copia Prunus persica	275.08	SHACOP21_I_MT	Copia Medicago truncatula	ltr_finder_scaffold104_32077_36486_+	630	1.54e-123	SHACOP21_MT#LTR/Copia	51-4049 (1 stopcodon) [Medicago truncatula]	68	SHACOP21_MT#LTR/Copia	51-4049 (1 stopcodon) [Medicago truncatula]	85	SHACOP21_MT#LTR/Copia	51-4049 (1 stopcodon) [Medicago truncatula]	359	OSTONOR1#LTR/Copia	1071-5300 [Oryza sativa]	281.567	SHACOP21_MT#LTR/Copia	51-4049 (1 stopcodon) [Medicago truncatula]	ltr_finder_scaffold104_32077_36486_+	1664	2.9e-119	ORSiTERTOOT00308	rn_111-158 retrotransposon	82	ORSiTERTOOT00406	rn_416-225 retrotransposon	91	ORSiTERTOOT00406	rn_416-225 retrotransposon	498
Copia	ltr_finder_scaffold1042_129095_134034_-	TGTGAAGTTTGATGAATGGAAGAGAAGAGAAGAACAGAGAAAGCGAAGAAGAAGGAGAAGCTGTAATGGAAAGTCGTTTTCTGTTATTACTGTACTGAATGAATTAAATGTACAAACAGAAAGGAGAATTCTATTTATACCACTACTACTATTATCTATTACAACTCACTCACATACTTATAATTTAACACCATTTAACACCCCCCCACAAACTGGGGAGTAGATGTTCAATATACCCAGTTTGGACAGTAAGAACTGCATCCTGGGAGCAGCTAATCCCTTGGTAAAGATGTCCGCCAGCTGCGTTTCTGTTGACACATACTTGAGTTGCACTAATCCTGACTCAATTCGTTCACGAATCACGTGACAATCGATCTCTATGTGCTTAGTACGTTCGTG…	4939	ltr_finder_scaffold1042_129095_134034_-	5571	0	Copia15-PTR_I	Copia15-PTR_I Copia Populus trichocarpa	100	Tvv1_I	Copia Vitis vinifera	100	Tvv1_I	Copia Vitis vinifera	1632	Tvv1_I	Copia Vitis vinifera	659.97	Copia39-PTR_I	Copia39-PTR_I Copia Populus trichocarpa	ltr_finder_scaffold1042_129095_134034_-	434	0	MTCopia2#LTR/Copia	332-4654 [Medicago truncatula]	51	Copia-45_Mad#LTR/Copia	132-4474 [Malus x domestica]	72	SC-7#LTR/Copia	649-4189 Wised via estwise with OSR3/Copia protein (1 frameshift) N term extended wth ORF [Oryza sativa]	1465	Copia17-PTR#LTR/Copia	46-4525 via tfasty with ATCopia23_39-4058, 1 frameshift and 2 stopcodons. [Populus trichocarpa]	1136.32	MTCopia2#LTR/Copia	332-4654 [Medicago truncatula]	ltr_finder_scaffold1042_129095_134034_-	3408	0	BRSiTERTOOT00001	gi|2462934|nt3532-8357 Brassica oleracea Melmoth retrotransposon sequence	89	ORSiTERTOOT00353	rn_219-129 retrotransposon	100	ORSiTERT00100078	rn_359-198 Ty1-copia-like retrotransposon	1557
Copia	ltr_finder_scaffold105_142008_147059_+	GGAATTACAGCGTATCATTATGATTTGTTAGCTGTAGGATTAGAGTAAGTTAGCTCTCTTGAGTAATTCTAGTATTCCTACCTACTTATATCTAACCCTAAATATCAGCAGTATAGGTATAATTGTAGTAAGAGGGTAGGTAAGGTGATCCCTGATTTATAGGAATCTACCGTGTGATTATTCTGCTCCCTAATGGGAGCAGCCCTTGTATATAAACTAAATACTCGACCAGGAAATAAAATCATCATACCAGAAATCATTTGCATTCTGGAATTCTTTATGGTATCAGAGCTAGGGTTCGTATACTAGATCAAAGCCTCGTTCCCTCTCTCTCTCACACCATGTCGAACACAAACAAGAAGCCCCTCGAACCGGCAACTCACCGCCACAGTCACCGTC…	5051	ltr_finder_scaffold105_142008_147059_+	6332	0	Copia-42_VV-I	Copia-42_VV-I Copia Vitis vinifera	92	Copia-82_BRa-I	Copia-82_BRa-I Copia Brassica rapa	100	Copia-33_Pru-I	Copia-33_Pru-I Copia Prunus persica	846	Copia-94_VV-I	Copia-94_VV-I Copia Vitis vinifera	457.9	Copia-42_VV-I	Copia-42_VV-I Copia Vitis vinifera	ltr_finder_scaffold105_142008_147059_+	1542	0	Copia17-PTR#LTR/Copia	46-4525 via tfasty with ATCopia23_39-4058, 1 frameshift and 2 stopcodons. [Populus trichocarpa]	77	Copia-26_Mad#LTR/Copia	232-5216 via tfasty with Copia-75_Mad, 1 frameshift and 8 stopcodons. [Malus x domestica]	93	Copia-50_SB#LTR/Copia	85-4545 via tfasty with Copia-60_SB, 3 stopcodons. [Sorghum bicolor]	442	ATCopia38B#LTR/Copia	108-4472 ATCopia38 and ATCopia38A close. [Arabidopsis]	359.377	Copia1A-VV#LTR/Copia	42-4522 via tfasty with Copia17-PTR, 3 frameshifts and 1 stopcodon. [Danio rerio]	ltr_finder_scaffold105_142008_147059_+	4087	0	PRSiTETNOOT00001	gi|21430|emb|X52387.1|STCOPT Potato DNA for copia-like transposable element	86	ORSiTERT00100072	osr15 Ty1-copia-like retrotransposon	95	ZRSiTERTOOT00282	opie_af391808-2 opie_af391808-2 af391808 bases 22693. .31017 ||retrotransposon	840
Copia	ltr_finder_scaffold105_43470_48204_-	TGTTGAATGCAGCAAGAACAAACGGAGTTAAGGAAAACCGTTAGTCAACGTGGATGGAAGGAAGAGAAGCAACTAAATGAAACGACGAGTTTTGTTCTTCCGTCTATTTCCATTTGCGTTTTATCTCTTGATGTATTAAACGGGGACACGTGTTTTTACCCGCGTTTTATTTCTCGTTTTACTGTTAAAGTTATCGTTGGGTTTAATATAAAAACCCAACCAGCTGAATGAATCAACTCAGACTTTCCAGACTCATTCTTATCTTCTTCTCTGCATTTCTTCCTCTGCTTTCTTCTTCTTCCTTCGATTTGATCATTCTTCGATCAATCTAATATGGTATCAGAGCGGGTTTGAATCAACCTAAAACCTAACAATGAGTCGAAGTCAGGATGATGATGA…	4734	ltr_finder_scaffold105_43470_48204_-	4502	0	Copia-51_VV-I	Copia-51_VV-I Copia Vitis vinifera	100	Copia-74_ZM-I	Copia-74_ZM-I Copia Zea mays	100	Copia-66_VV-I	Copia-66_VV-I Copia Vitis vinifera	1173	Copia-87_VV-I	Copia-87_VV-I Copia Vitis vinifera	447.82	COP10_I_MT	Copia Medicago truncatula	ltr_finder_scaffold105_43470_48204_-	418	0	Copia15-PTR#LTR/Copia	22-4617 [Populus trichocarpa]	49	Copia15-PTR#LTR/Copia	22-4617 [Populus trichocarpa]	67	Copia-1_TRe#LTR/Copia	142-4536 [Trifolium repens]	905	ATCopia12#LTR/Copia	103-4765 Wised via estwise with ATCopia13 protein [Arabidopsis thaliana]	763.066	Copia15-PTR#LTR/Copia	22-4617 [Populus trichocarpa]	ltr_finder_scaffold105_43470_48204_-	2758	0	BRSiTERTOOT00001	gi|2462934|nt3532-8357 Brassica oleracea Melmoth retrotransposon sequence	91	ZRSiTERTOOT00241	ji_af391808-1 ji_af391808-1 ji_af391808-1 bases 1. .4238 ||retrotransposon	100	ORSiTERTOOT00347	rn_207-122 retrotransposon	1074
Copia	ltr_finder_scaffold1060_5412_9960_-	TGTTCGATTTAGGGTAGAATGAATAATAGACTTATTATTATTTCTCTGTAGGGTTACCTCGATATATATACATAGAGATAACCTATTAAGGTAAACTACCGAAACATACAATTTTATATTAGGAAGTTACAGCTATACAGAATAATCTTAACTAATCAGGATTATTCTTTTTACACCCCCCCAAGCTTGTCGGTGTAGATGTTCAACAGCCCAAGCTTGAACACAAAGTTGTCGAACAAGTCCTTAGGGAGGGCCTTTGTGAATACATCTCCAGTCTGCCATCTGGAGGGGACATACTCCATCTGCATAGTTCCTGAGGTTACATTCTCTGTGATGAAATGTCTATCAAGCTTAACATGCTTAGTTCTATCATGATGGACAGGAGGAGGGCCTTTGTGA…	4548	ltr_finder_scaffold1060_5412_9960_-	5208	0	Copia3-VV_I	Copia3-VV_I Copia Vitis vinifera	92	Copia29-VV_I	Copia29-VV_I Copia Vitis vinifera	100	Copia-12_Pru-I	Copia-12_Pru-I Copia Prunus persica	729	TST1_I	Copia Solanum tuberosum	333.73	COP14_I_MT	Copia Medicago truncatula	ltr_finder_scaffold1060_5412_9960_-	1156	4.09e-167	Copia1A-VV#LTR/Copia	42-4522 via tfasty with Copia17-PTR, 3 frameshifts and 1 stopcodon. [Danio rerio]	58	Copia17-PTR#LTR/Copia	46-4525 via tfasty with ATCopia23_39-4058, 1 frameshift and 2 stopcodons. [Populus trichocarpa]	77	Copia17-PTR#LTR/Copia	46-4525 via tfasty with ATCopia23_39-4058, 1 frameshift and 2 stopcodons. [Populus trichocarpa]	761	ATCopia90#LTR/Copia	316-4878 Wised via estwise with ATCopia11 protein [Arabidopsis]	357.066	Copia17-PTR#LTR/Copia	46-4525 via tfasty with ATCopia23_39-4058, 1 frameshift and 2 stopcodons. [Populus trichocarpa]	ltr_finder_scaffold1060_5412_9960_-	3429	0	PRSiTETNOOT00001	gi|21430|emb|X52387.1|STCOPT Potato DNA for copia-like transposable element	91	ORSiTERTOOT00365	rn_262-149 retrotransposon	100	ORSiTERTOOT00409	rn_43-24 retrotransposon	729
Copia	ltr_finder_scaffold1073_55940_62551_+	GTTGACATAAATCAAACCTGAGTGATAAGGCTCAAGTCCTGGCCCATGCACAGCCCACACAAACTCGGAGTGAAGCCCAACCCAAGTTGACACTCAGGAAGAAGAGGCGAGTTTTATTGTCGTAAAGTTCATTCTAACCCTAATTGACAGCTTTTGACTTACAGAATCAAAAAGGACAAAGAAGGCGGCCGCGATGCGAAGAACTCGAAGCCAAGCATGGAAAGAAGGAAGCTTCGAGTTTGCTTGCTGCATTAAATGGAAGTAAGTCACAGCATCAATAAAAGCCAGAGGCTGCCTACTTCTCGAATTGCGCTTCTCAACCGGAAATAAGCACATCAAAGCTGGGGTATCGTCTGAAGAACTTCTGTACGACTGGAGCTGGAGCTGCATTGATCGAAG…	6611	ltr_finder_scaffold1073_55940_62551_+	3429	0	Copia-48_VV-I	Copia-48_VV-I Copia Vitis vinifera	86	TLC1_I	Copia Solanum chilense	100	Copia-79_VV-I	Copia-79_VV-I Copia Vitis vinifera	1029	TTO1_NT_I	Copia Nicotiana tabacum	681.97	TTO1_NT_I	Copia Nicotiana tabacum	ltr_finder_scaffold1073_55940_62551_+	524	0	Copia-33_Mad#LTR/Copia	33-4003 via tfasty with Copia-16_Mad, 1 frameshift. [Malus x domestica]	76	TTO1_NT#LTR/Copia	716-4732 TOTO1_LP near-identical with a large deletion. [Nicotiana tabacum]	86	Copia-16_Mad#LTR/Copia	36-4046 [Malus x domestica]	566	Copia-37_CQ#LTR/Copia	42-5382 via tfasty with Copia-36_CQ, 1 frameshift and 1 stopcodon, after deletion of the apparent insertion 751-1892. [Culex quinquefasciatus]	721.85	TTO1_NT#LTR/Copia	716-4732 TOTO1_LP near-identical with a large deletion. [Nicotiana tabacum]	ltr_finder_scaffold1073_55940_62551_+	2840	0	PRSiTERT00100080	gi|13540822|gb|AF279585.2| Lycopersicon chilense retrotransposon TLC1.1, Ty1/copia-like, complete sequence	86	PRSiTERT00100080	gi|13540822|gb|AF279585.2| Lycopersicon chilense retrotransposon TLC1.1, Ty1/copia-like, complete sequence	100	PRSiTERT00100118	gi|108863077|gb|DQ644599.1| Solanum melongena clone pS.m.F Ty1-copia retrotransposon nonfunctional polyprotein gene, partial sequence	843
Copia	ltr_finder_scaffold108_287178_292349_+	GTTGGCTATGAGGTTCCAAGTAGCAATCGTTCGAGTGTTGATAGAAGAAGAGATCTATGATTAAGACAGAATCGTGGGCACCACTTTCCGAAAAGAGTATTTCCACCCTAACAAGCCTTGGGTATCAGGAAATCCCTTCCGAGGATAAGACTGTCTCACTCAAGTTCTTAGGCTTCAGATACTTGATTCACTCTCAGATTTCGTAGGCAAGGATAGATGTTAGTTTCTGTGTGTTTCTGCACACTTATTGCCTCTCTTATATAGGCAAAGGGGGGTAGGGACGAGTAGGTGTGAGTACCTAGCACCAAAAGGTGTCATTATCCCCAAGGATAGATTTTAGGCAACAGCAATCAGTTCCCTACGGGTTTTGGAGGGAAAACAACTCAGAAAGAGTTTGAA…	5171	ltr_finder_scaffold108_287178_292349_+	529	3.35e-81	COP8_I_MT	Copia Medicago truncatula	82	Copia-85_VV-I	Copia-85_VV-I Copia Vitis vinifera	87	Copia-38-I_ZM	Copia-38-I_ZM Copia Zea mays	543	COPIA2-I_OS	Copia Oryza sativa Japonica Group	229.71	COP8_I_MT	Copia Medicago truncatula	ltr_finder_scaffold108_287178_292349_+	250	2.15e-78	COP8_MT#LTR/Copia	18-3923 via tfasty with TONT1_LE, 4 stopcodons. [Medicago truncatula]	53	RNERV14_gag#LTR/ERVK	154-1806 [Rattus]	72	RNERV14_gag#LTR/ERVK	154-1806 [Rattus]	379	Copia-17_DPu#LTR/Copia	42-4476 via tfasty with Copia-5_DPu, 2 frameshifts and 1 stopcodon. [Daphnia pulex]	291.197	COP8_MT#LTR/Copia	18-3923 via tfasty with TONT1_LE, 4 stopcodons. [Medicago truncatula]	ltr_finder_scaffold108_287178_292349_+	362	9.91e-37	ZRSiTERTOOT00150	eninu_013I05-1 eninu_Z013I05-1 Z013I05 bases 41755. .34537 8 bp host dups ||retrotransposon	79	TRSiTERT00100098	alari_405L8-1 alari_408L5-1 206C17 bases 129480. .136181 ||copia-like retrotransposon	86	TRSiTERT00100098	alari_405L8-1 alari_408L5-1 206C17 bases 129480. .136181 ||copia-like retrotransposon	543
Copia	ltr_finder_scaffold108_48477_53232_+	GTTGGAATTAACAAGTTTTAGTGAAACGGTGCACTTTGAGTTCAGAAAGCAAGTTTTCCGTGTTTGTTGTTTTAGTCCAACTTCTTTATTTGTTTACAATTCAGTCCTGTGATAGTTAGTTAGTCGTGGGATAGCTTTCTGTTTGCTGTTGAAGATCATGGCTGATCTTCAGCCTTACTTAATAGATTCACTGCAACAGATTGAGTTGTCAGTTTGCTATATGAGACTTTGACATATGGTATCAGAGCCTCGAGCAAATTGTAACCATCAAATTGAGTGTGAGAGATAACAAGTTGTAGTAGAGGTGTTGAATCAAGTGTGAAGCTACTGAGTTTCTGAGAAAAAGCAGTGAAATATGAGTGAAGGATTTGCAGGAGTGAGCATCCCCAAATATGATGG…	4755	ltr_finder_scaffold108_48477_53232_+	6562	0	Copia-11_BRa-I	Copia-11_BRa-I Copia Brassica rapa	83	Copia-35_Mad-I	Copia-35_Mad-I Copia Malus x domestica	100	Copia-87_BRa-I	Copia-87_BRa-I Copia Brassica rapa	1377	Copia-118_SB-I	Copia-118_SB-I Copia Sorghum bicolor	555.5	Copia-11_BRa-I	Copia-11_BRa-I Copia Brassica rapa	ltr_finder_scaffold108_48477_53232_+	519	0	ATCopia23#LTR/Copia	39-4058 Wised via estwise with ATCopia31 protein [Arabidopsis]	67	Copia18-PTR#LTR/Copia	77-4125 via tfasty with ATCopia23_39-4058, 1 frameshift and 1 stopcodon [Populus trichocarpa]	84	Copia24-PTR#LTR/Copia	240-4634 via tfasty with ATCopia23_39-4058, 2 frameshifts. [Populus trichocarpa]	1308	Copia-11_SB#LTR/Copia	74-4786 [Sorghum bicolor]	1246.88	ATCopia23#LTR/Copia	39-4058 Wised via estwise with ATCopia31 protein [Arabidopsis]	ltr_finder_scaffold108_48477_53232_+	4377	0	ARSiTERT00100002	gi|15149814|emb|AJ292424.1|ATH292424 Arabidopsis thaliana copia-like retrotransposon, clone AB019224	92	ARSiTERT00100003	gi|13872711|emb|AJ293575.1|ATH293575 Arabidopsis thaliana copia-like retrotransposon, chromosome 4, near 25 cm, clone AC006567	100	SRSiTERTOOT00079	donuil_106M24-1 donuil_S106M24-1 S106M24 bases 46681. .53506 ||retrotransposon	1176
Copia	ltr_finder_scaffold108_533868_540601_+	GTTGACGTAAACCAAGACTGAGTGATAAGGCTCAAGTTTCGGCCCATGAACAGCCCACTGACAGAAGCCCAACCCAAGCTGTCATTCAGGAGAAGCAGCAAACATTAGAGTCGTGAATTAATCCTAACCCTAATTGGCATTTTCATTTACAGAAACAAAAAGGAGAAGGCGGCCGCGATGCGAAGAACTCGAAGTCGAGTTTGGAAAGAAGGAAGCTTCGACCTTACTAGCTTCATTAAATGAAAGCAAGCCACGGCAACAATAAAAGCTAGAGGCTGCAAATCGTCCAAGTTGCGCTTCTCAACTGGAAATAAACACGTCAAAGCTTGGAGTTTCGTCTGAAGGATTTCTGCACGACTGAAGCTGGAGCTGGAGCTTAATCATCTTTTCTTATTGAAA…	6733	ltr_finder_scaffold108_533868_540601_+	4083	0	GmCOPIA10_I	Copia Glycine max	95	Copia-32_Pru-I	Copia-32_Pru-I Copia Prunus persica	100	ATCOPIA36_I	Copia Arabidopsis thaliana	1257	Copia-10_TC-I	Copia-10_TC-I Copia Theobroma cacao	625.61	GmCOPIA10_I	Copia Glycine max	ltr_finder_scaffold108_533868_540601_+	939	1.99e-140	Copia-141_SB#LTR/Copia	60-5375 via tfasty with Copia-37_ZM_gagpol, 2 stopcodons. [Sorghum bicolor]	61	Copia4_MT#LTR/Copia	70-4953 70-4950 (1 stopcodon) [Medicago truncatula]	79	ATCopia31#LTR/Copia	46-4050 ATCopia31A_pol >93% identical. [Arabidopsis]	422	Copia-27_BD#LTR/Copia	151-4451 via tfasty with Copia-20_BD, 3 frameshifts and 2 stopcodons. [Brachypodium distachyon]	497.664	Copia-141_SB#LTR/Copia	60-5375 via tfasty with Copia-37_ZM_gagpol, 2 stopcodons. [Sorghum bicolor]	ltr_finder_scaffold108_533868_540601_+	3327	0	PRSiTERT00100078	gi|2246449|gb|U68072.1|LEU68072|nt1532-11220 Lycopersicon esculentum copia-like retrotransposon ToRTL1	88	TRSiTERT00100095	gi|15028431|gb|AF339051.1| Triticum monococcum WIS-2-1A Ty1-copia-like retrotransposon, complete sequence	100	ORSiTERTOOT00333	rn_172-100 retrotransposon	1227
Copia	ltr_finder_scaffold109_78870_81155_+	GATAATGAACATGCAATTACAATCAACCAACATAGTATAGAGAAGAGGAATGGTACATACAAGTTTAAAGAATCTTATTAACATCTGAAACAGTACTTATATAGATTATACAAGAGAGATGTGTTATGCACTAGTTACAAAGGAAAAGAGAACAGTGGGAAAATGGTTCAGTAGTTGAGCAAATAGTGGGAGAGACTAAAACGGAATTAGTTAACTCTCAACACGCCCCTGTATGATGGAGGCACCGAAGATGACACCAATCTCTAGAAGGTGGAGAACTTCTCAAAGCAACTCGATTTTGCTTTCCCGTCAAACAGTCGACGCATCTCTCCAGGTGGACATGATCCAGTCCAGGTATAGCCCTCTTCCTTGCCAGCTTTACCATGGACTTCTCGCTCC…	2285	ltr_finder_scaffold109_78870_81155_+	819	9.77e-155	TTO1_NT_I	Copia Nicotiana tabacum	89	Copia-47_VV-I	Copia-47_VV-I Copia Vitis vinifera	100	Copia-47_VV-I	Copia-47_VV-I Copia Vitis vinifera	627	Copia-40_BRa-I	Copia-40_BRa-I Copia Brassica rapa	319.98	TTO1_NT_I	Copia Nicotiana tabacum	ltr_finder_scaffold109_78870_81155_+	407	1.85e-119	TTO1_NT#LTR/Copia	716-4732 TOTO1_LP near-identical with a large deletion. [Nicotiana tabacum]	65	TTO1_NT#LTR/Copia	716-4732 TOTO1_LP near-identical with a large deletion. [Nicotiana tabacum]	83	TTO1_NT#LTR/Copia	716-4732 TOTO1_LP near-identical with a large deletion. [Nicotiana tabacum]	263	Copia-49_SB#LTR/Copia	106-4346 via tfasty with Copia-29_SB, 1 frameshift. [Sorghum bicolor]	271.166	TTO1_NT#LTR/Copia	716-4732 TOTO1_LP near-identical with a large deletion. [Nicotiana tabacum]	ltr_finder_scaffold109_78870_81155_+	529	1.04e-59	PRSiTERT00100080	gi|13540822|gb|AF279585.2| Lycopersicon chilense retrotransposon TLC1.1, Ty1/copia-like, complete sequence	100	ORSiTERTOOT00407	rn_417-136 retrotransposon	100	ORSiTERTOOT00407	rn_417-136 retrotransposon	594
Copia	ltr_finder_scaffold109_80948_85480_+	GATTTGGAAAAAATTAAAGAATCTTATTAACATCTGAACAGTACTTATATAGATTATACAAGAGAGATGTGTTATGCACTAGTTACAAAGGAAGAGAGAATAGTAGGAAAGTGGTTTAGTAGTTGAGCAAATAGTGGGAGAGACTAAAACGGAATTAGTTAACTCTCAACACGCCCCTGCAATATGGAGGCACCGGAGATGACACCAATCTTGGAGCAGAGTAGAGAGAATCGGTCTTTCGGTAGAGGCTTCGTAAGAAGATCGGCCAATTGAGTAGAGGACAGAACATTTGTAACTGTGAGTTGCCCTTTCTCCACACGGTCACGAACGAAGTGAAAGTCAATGGCAATATGCTTCATGCGTGAGTGAAACACCGGATTTGAGCTGAGGTATGGGGCA…	4532	ltr_finder_scaffold109_80948_85480_+	5376	0	Copia-43_VV-I	Copia-43_VV-I Copia Vitis vinifera	100	Copia-83_BRa-I	Copia-83_BRa-I Copia Brassica rapa	100	Copia8-PTR_I	Copia8-PTR_I Copia Populus trichocarpa	1122	Copia-85_BRa-I	Copia-85_BRa-I Copia Brassica rapa	393.29	Copia21-VV_I	Copia21-VV_I Copia Vitis vinifera	ltr_finder_scaffold109_80948_85480_+	1536	0	Copia-87_Mad#LTR/Copia	135-4396 [Malus x domestica]	90	Copia33-PTR#LTR/Copia	119-4507 via tfasty with ATCopia52_21-4231, 2 stopcodons. [Populus trichocarpa]	100	Copia33-PTR#LTR/Copia	119-4507 via tfasty with ATCopia52_21-4231, 2 stopcodons. [Populus trichocarpa]	636	Copia-52_ZM#LTR/Copia	4685-8935 [Zea mays]	461.84	Copia-87_Mad#LTR/Copia	135-4396 [Malus x domestica]	ltr_finder_scaffold109_80948_85480_+	3381	0	ARSiTERT00100009	gi|4996366|dbj|AB021266.1| Arabidopsis thaliana copia-like retrotransposon AtRE2-1 gene for polyprotein, complete cds	100	ORSiTERTOOT00342	rn_200-117 retrotransposon	100	ORSiTERTOOT00342	rn_200-117 retrotransposon	1101
Copia	ltr_finder_scaffold11_545679_555803_+	GTAGAATTACAACATATAATTATGTAGTATTAGGCGTAGGATTAGCAGAATCATATCTAGCCTAATTAGTAGTAGAATAATATAGTAAGATTGTAGGTAGGGTAATCCCTGATTTGTAGGGATTACCAAGAGACGATTCTGCTCCCTAATGGAGTAGTGTCTGTATATATGTATCAATATCGAACGGAAATAAACAATATACCAGAATACCTAAACATTCTGGAATTCTTTATGGTATCAGAGCTTAGATTTGTTGAATTACAGAAATAATTAGGATATTATTAGGCGTATAACTTAGAATAAACTAGCTATCCTAGAGAATTTGTCTAGCTTGATTTATGTAGTGTATTCATAGTAAGTAGTAGGTAGAATAAATCCCTGATTTGTAGGGATTACCAC…	10124	ltr_finder_scaffold11_545679_555803_+	11999	0	Copia-42_VV-I	Copia-42_VV-I Copia Vitis vinifera	100	Copia-80_VV-I	Copia-80_VV-I Copia Vitis vinifera	100	Copia-42_VV-I	Copia-42_VV-I Copia Vitis vinifera	1083	Copia-42_VV-I	Copia-42_VV-I Copia Vitis vinifera	589.41	Copia-42_VV-I	Copia-42_VV-I Copia Vitis vinifera	ltr_finder_scaffold11_545679_555803_+	2607	0	Copia17-PTR#LTR/Copia	46-4525 via tfasty with ATCopia23_39-4058, 1 frameshift and 2 stopcodons. [Populus trichocarpa]	70	COP14_MT#LTR/Copia	262-3950 via tfasty with TST1, 2 frameshifts and 3 stopcodons. [Medicago truncatula]	86	Copia39-PTR#LTR/Copia	100-3481 via tfasty with ATCopia22_49-4503, 1 frameshift. [Populus trichocarpa]	563	Copia17-PTR#LTR/Copia	46-4525 via tfasty with ATCopia23_39-4058, 1 frameshift and 2 stopcodons. [Populus trichocarpa]	468.774	Copia17-PTR#LTR/Copia	46-4525 via tfasty with ATCopia23_39-4058, 1 frameshift and 2 stopcodons. [Populus trichocarpa]	ltr_finder_scaffold11_545679_555803_+	7635	0	PRSiTETNOOT00001	gi|21430|emb|X52387.1|STCOPT Potato DNA for copia-like transposable element	100	ORSiTERTOOT00397	rn_402-75 retrotransposon	100	PRSiTETNOOT00001	gi|21430|emb|X52387.1|STCOPT Potato DNA for copia-like transposable element	981
Copia	ltr_finder_scaffold11_545931_551036_+	GTTGAATTACAGAAATAATTAGGATATTATTAGGCGTATAACTTAGAATAAACTAGCTATCCTAGAGAATTTGTCTAGCTTGATTTATGTAGTGTATTCATAGTAAGTAGTAGGTAGAATAAATCCCTGATTTGTAGGGATTACCACAAGCTGGTTCTGCATCCTAATGATGCAGACTGTGTATATATGTAAAAGTAAACCACAGAAATGATATTCAACATACCAGAATCATTCTGATCTTTGGATTTCTATATGGTATCAGAGTTAGGGTACATCCACTAGACCTAAGCTCGTTCCTTCTTCTTCTAAAACTCCTATCCCTGTCTCTGTTCTCACCCTCACGACATGACGAATACCAACGCTGAAACTCCTCGAGCTGGCAGCTCTCCACCACAGTCA…	5105	ltr_finder_scaffold11_545931_551036_+	6134	0	Copia-42_VV-I	Copia-42_VV-I Copia Vitis vinifera	93	Copia-5_HV-I	Copia-5_HV-I Copia Hordeum vulgare subsp. vulgare	100	Copia-91_VV-I	Copia-91_VV-I Copia Vitis vinifera	1005	Copia-11_Pru-I	Copia-11_Pru-I Copia Prunus persica	503.72	Copia-42_VV-I	Copia-42_VV-I Copia Vitis vinifera	ltr_finder_scaffold11_545931_551036_+	1175	0	PDR1#LTR/Copia	269-3603 (fragment) via tfasty with ATCopia17, 1 frameshift and 5 stopcodons. [Pisum sativum]	69	Copia18A-VV#LTR/Copia	180-3596 via tfasty with TST1, 3 stopcodons. [Danio rerio]	86	Copia39-PTR#LTR/Copia	100-3481 via tfasty with ATCopia22_49-4503, 1 frameshift. [Populus trichocarpa]	446	Copia-2_Mad#LTR/Copia	212-4808 via tfasty with Copia33-PTR, 1 frameshift and 2 stopcodons. [Malus x domestica]	391.734	Copia17-PTR#LTR/Copia	46-4525 via tfasty with ATCopia23_39-4058, 1 frameshift and 2 stopcodons. [Populus trichocarpa]	ltr_finder_scaffold11_545931_551036_+	3978	0	PRSiTETNOOT00001	gi|21430|emb|X52387.1|STCOPT Potato DNA for copia-like transposable element	87	ORSiTERTOOT00340	rn_18-313 retrotransposon	100	ORSiTERTOOT00281	osr24 retrotransposon	912
Copia	ltr_finder_scaffold11_583271_588302_-	TGAATGCAGCGAAGAACAAACAGAGTTAATCGAAGGACTGTTAGTCAACGTCAATGAAAGGAGAAGTCGAGTTAATTGAAACGGAGAGTTTCATTTTCCGTATGTTTTTCCAAGTTGATGTATGAACTAATGACACGTGTTTTTACCTGCCTTTGTAATTCCGTTTTTACTGTTCTTGTTACCGTTGAGGTTGGTATAAAACCCAACCAGCTGAATAAATCGGGTATCACTTTTCAGAGTTTCAACATTTCTTCCCGGCTTCTTAACTCTCTCTCAAATTCGATCATTCTTCGATCAATCTGTTATGGTATCAGAGCCTATCCCGACGATCTGAAACTCAACGATGATTTGAAGTCATGATGATGATGATGAAGATGATGAACATCCAAATCATCAACA…	5031	ltr_finder_scaffold11_583271_588302_-	4986	0	Copia-86_Mad-I	Copia-86_Mad-I Copia Malus x domestica	91	Copia6-PTR_I	Copia6-PTR_I Copia Populus trichocarpa	100	Copia-66_VV-I	Copia-66_VV-I Copia Vitis vinifera	1050	Copia-32_Mad-I	Copia-32_Mad-I Copia Malus x domestica	426.74	Copia-86_Mad-I	Copia-86_Mad-I Copia Malus x domestica	ltr_finder_scaffold11_583271_588302_-	631	0	Copia-86_Mad#LTR/Copia	79-4410 Copia-31_Mad very similar, with many errors. [Malus x domestica]	73	ATCopia53#LTR/Copia	433-4844 Wised via estwise with ATCopia11 protein [Arabidopsis]	83	Copia-24_SB#LTR/Copia	1523-5359 [Sorghum bicolor]	1070	Copia-1_Mad#LTR/Copia	728-4222 [Malus x domestica]	815.068	Copia-86_Mad#LTR/Copia	79-4410 Copia-31_Mad very similar, with many errors. [Malus x domestica]	ltr_finder_scaffold11_583271_588302_-	3055	0	GRSiTERT00100012	gi|2104945|gb|U96748.1|GMU96748 Glycine max copia-like retrotransposon Tgmr, complete sequence	90	ORSiTERT00100071	osr14 Ty1-copia-like retrotransposon	92	ORSiTERTOOT00392	rn_374-205 retrotransposon	1014
Copia	ltr_finder_scaffold11_595449_600136_+	GAGAAGCAGCAATCCAACGATGGCCTGAAGCTCGAGGAGAAAGGTGGTGAAGAATCGGATGATGAAGACAGTGAACTAAGTGACCAAGTTGTCAATAAGTAAAAGTCGAGTGATCAATGTGTAACGAGAGTTAAATGTTTTAAGTTGAACTGTGTCGTTTTGTTTTGGTAAGACGGATGACTGCCACGTGTCGCAGTCATACCTCTATTCTTACCGTTTAATTAGTTACCCCAACAGTAAAACTGGAAGCTGAGTGTATAAGTACTGAAATGAAGAAATGTAAGAACTCAACGATTTCCAGCAATCATTTCAGTACTCTTTCTTCCTTCCTCTCTCCCTCTCGCTCGATTGAGCTCATCTGAAATGGTATCAGAGCCTCCGATCGAGATCTAAACGTCA…	4687	ltr_finder_scaffold11_595449_600136_+	842	5.1e-69	Copia-1_TRe-I	Copia-1_TRe-I Copia Trifolium repens	90	Copia-94_VV-I	Copia-94_VV-I Copia Vitis vinifera	100	Copia-36_Pru-I	Copia-36_Pru-I Copia Prunus persica	510	Copia-9_TC-I	Copia-9_TC-I Copia Theobroma cacao	170.15	Copia-1_TRe-I	Copia-1_TRe-I Copia Trifolium repens	ltr_finder_scaffold11_595449_600136_+	373	3.54e-64	COP10_MT#LTR/Copia	97-4467 [Medicago truncatula]	48	ATCopia53#LTR/Copia	433-4844 Wised via estwise with ATCopia11 protein [Arabidopsis]	65	Copia35-PTR#LTR/Copia	99-4342 via tfasty with ATCopia62_100-4614, 1 frameshift and 7 stopcodons. [Populus trichocarpa]	513	TOPSCOTCH_LP#LTR/Copia	101-4614 via tfasty with ATCopia22, 3 frameshifts and 10 stopcodons. [Lycopersicon pimpinellifolium]	243.817	COP10_MT#LTR/Copia	97-4467 [Medicago truncatula]	ltr_finder_scaffold11_595449_600136_+	165	5.79e-66	GRSiTERT00100012	gi|2104945|gb|U96748.1|GMU96748 Glycine max copia-like retrotransposon Tgmr, complete sequence	76	ORSiTERT00100071	osr14 Ty1-copia-like retrotransposon	91	ORSiTERTOOT00176	gi|56160262|gb|AY828047.1| Oryza sativa (japonica cultivar-group) clone noaCRR1_CH4-13 noaCRR1 retrotransposon, partial sequence	456
Copia	ltr_finder_scaffold11_633645_638490_+	GAAGAAGTGCTCGTAGCTGTCACTGCTGCCTTAGATGTACTTTCCGCATTGGAGGGGAACTACATAAATCCCGGTGTTATTTACTTACCGGTTTGTGCTTGAAAATTTCGAGAATATTCGTTGTTTATTGCATTATTAATATTACCACAGTAAATTGGTCAAAGGAGGTTGGCTTAATTATCGTCATTATGGTATTGCGGTGGTAATCACTCATCCATTGTGATTTTAAGTGTGGCGGACTACAGCCACTTCCAACCTGCCTGGGAAATATTTACGGTGTGTGGTTTATTAGTGCAATATATTTACTCCATTCTCGTCCGCTGAACCTCAACAGTGGTATCAGAGCCCGGTTCAATATGGAGACAACGCCAAGTAAGATTGTTAGTTTGAACGGTACAA…	4845	ltr_finder_scaffold11_633645_638490_+	4812	0	TTO1_NT_I	Copia Nicotiana tabacum	91	TLC1_I	Copia Solanum chilense	100	Copia-16_Mad-I	Copia-16_Mad-I Copia Malus x domestica	822	TTO1_NT_I	Copia Nicotiana tabacum	415.29	TTO1_NT_I	Copia Nicotiana tabacum	ltr_finder_scaffold11_633645_638490_+	1336	0	TNT1#LTR/Copia	73-4068 gi|130582|sp|P10978|POLX_TOBAC [Nicotiana tabacum]	74	TTO1_NT#LTR/Copia	716-4732 TOTO1_LP near-identical with a large deletion. [Nicotiana tabacum]	83	TTO1_NT#LTR/Copia	716-4732 TOTO1_LP near-identical with a large deletion. [Nicotiana tabacum]	446	Copia-37_CQ#LTR/Copia	42-5382 via tfasty with Copia-36_CQ, 1 frameshift and 1 stopcodon, after deletion of the apparent insertion 751-1892. [Culex quinquefasciatus]	462.996	TTO1_NT#LTR/Copia	716-4732 TOTO1_LP near-identical with a large deletion. [Nicotiana tabacum]	ltr_finder_scaffold11_633645_638490_+	3366	0	PRSiTERT00100080	gi|13540822|gb|AF279585.2| Lycopersicon chilense retrotransposon TLC1.1, Ty1/copia-like, complete sequence	91	PRSiTERT00100080	gi|13540822|gb|AF279585.2| Lycopersicon chilense retrotransposon TLC1.1, Ty1/copia-like, complete sequence	100	PRSiTERT00100080	gi|13540822|gb|AF279585.2| Lycopersicon chilense retrotransposon TLC1.1, Ty1/copia-like, complete sequence	729
Copia	ltr_finder_scaffold1125_45_2429_-	TGGAGCAGAAAAAGTTGACGGAAAAATCTACAGAAGCCTATTCTGATCGCTCATATATCTGACACACACAAGACTAGATATATGTCACTCAGTAAGTCTCATTTGAAGATTTATGAGTGAGCCTAGAAAACTTCATTTTGCAGCAGCGAAGAGAATCCTACGATACCTCCAAGGCACTAAACAATTGGGCCGAAGGTATAAGAAGGAAGAAGGAAGCAAGCTAATGGGATACACCGATAGTGACTGGGCAGGATCACTAGATGACCGAAAGAGTACATCTAGTTACATATTTTTCCTAGGTACAAAACCAATTTATACGTTAAGAAGTATTTCCTAGGAATTCAAGTCGAGCAGAAACCTGAAGAAATATTCATCTCTCAAGAGAAATATACCGAAGAC…	2384	ltr_finder_scaffold1125_45_2429_-	4188	9.21e-74	SHACOP21_I_MT	Copia Medicago truncatula	75	SHACOP21_I_MT	Copia Medicago truncatula	91	RETROFIT_I	Copia Oryza longistaminata	546	Copia-53_Mad-I	Copia-53_Mad-I Copia Malus x domestica	275.53	SHACOP21_I_MT	Copia Medicago truncatula	ltr_finder_scaffold1125_45_2429_-	1676	7.87e-62	SHACOP21_MT#LTR/Copia	51-4049 (1 stopcodon) [Medicago truncatula]	75	SHACOP21_MT#LTR/Copia	51-4049 (1 stopcodon) [Medicago truncatula]	87	SHACOP21_MT#LTR/Copia	51-4049 (1 stopcodon) [Medicago truncatula]	208	ATCopia78#LTR/Copia	32-4077 [Arabidopsis]	234.958	SHACOP21_MT#LTR/Copia	51-4049 (1 stopcodon) [Medicago truncatula]	ltr_finder_scaffold1125_45_2429_-	3935	1.5e-53	ORSiTERTOOT00308	rn_111-158 retrotransposon	85	SRSiTERTOOT00079	donuil_106M24-1 donuil_S106M24-1 S106M24 bases 46681. .53506 ||retrotransposon	91	ORSiTERT00100060	gi|2586078|nt4484-8821 Oryza longistaminata receptor retrofit (gag/pol) genes, complete cds ||copia-like	477
Copia	ltr_finder_scaffold1136_11904_16362_+	GTTGGGGCGCTAGCGGAAATGTAGCGGAATTTAGGATCGAAAAGATAGTATTTTGATAACTCACTCAATTGATCACTCAATTTTGTAAATATTACATTTTGGTCACTTAGACCTTTACTCTCACCACTCACAAATGCCTCTCTACTTCTTCTTTCTTATTTCTTCAACTCACACTCCACTTTGTTACAAGTAAGGCTATTTATAATAGCCATGATACAAGTAGTAGGTAGAATTTGTGGTTTGTAAAATTTTAATTATTTTAACATATCACATCTTAATTAATTTGGTAGTTAGGAGTTGAGATATTTTTGTAAGAGTGGTAGAGACTAATCTAGAGAATTGTAGATTAATCTTCAACACCCCCTCTTAATCTGCAATTCGGAGTAAGTGTTTGAACTT…	4458	ltr_finder_scaffold1136_11904_16362_+	3003	0	SHACOP21_I_MT	Copia Medicago truncatula	80	Copia-9_Pru-I	Copia-9_Pru-I Copia Prunus persica	94	Copia-28_SB-I	Copia-28_SB-I Copia Sorghum bicolor	1008	Copia-54_VV-I	Copia-54_VV-I Copia Vitis vinifera	504.18	Copia-54_VV-I	Copia-54_VV-I Copia Vitis vinifera	ltr_finder_scaffold1136_11904_16362_+	732	0	SHACOP21_MT#LTR/Copia	51-4049 (1 stopcodon) [Medicago truncatula]	75	SHACOP21_MT#LTR/Copia	51-4049 (1 stopcodon) [Medicago truncatula]	88	SHACOP21_MT#LTR/Copia	51-4049 (1 stopcodon) [Medicago truncatula]	407	Copia-65_Mad#LTR/Copia	1475-5545 via tfasty with POPCOP2, 2 frameshifts and 1 stopcodon. [Malus x domestica]	523.857	SHACOP21_MT#LTR/Copia	51-4049 (1 stopcodon) [Medicago truncatula]	ltr_finder_scaffold1136_11904_16362_+	2740	0	ORSiTERTOOT00308	rn_111-158 retrotransposon	91	ORSiTERTOOT00373	rn_304-179 retrotransposon	92	ORSiTERTOOT00350	rn_21-12 retrotransposon	609
Copia	ltr_finder_scaffold114_26787_31555_+	GTGAATTCAGAGAGTAGGAGTAGAAGAAGAGTTTGGTAAATTCTGTTATGTATTTTTTTATTCTGGAAAGCTTACATCCATTCAGTATATATGTACAGTAGAGAAGAAGATGAAATGGAAAGGAGAAAAGTCAAAGTTAGTTACAACTATTCTAACTAACTACACCACACATTCTTACACCTTCTCATCACCATTCTCTAACTCTAACAGCCCCCCACAAGCTGGAGAGTATACATTAACTGTTCCCAGCTTGTACAGCAGCATCTTCATGCGAGCAGCCGTCAATCCTTTCGTAAATATGTCTGCTAACTGAACTTCAATGGGAACATAACTCAATTCAATCATACCTGATTGCAAACGCTCTCTAACAACGTGGCAATCGATCTCTATATGTTTTGT…	4768	ltr_finder_scaffold114_26787_31555_+	5196	0	SHACOP7_I_MT	Copia Medicago truncatula	89	Copia33-ZM_I	Copia33-ZM_I Copia Zea mays	100	Copia-54_Mad-I	Copia-54_Mad-I Copia Malus x domestica	1635	SHACOP7_I_MT	Copia Medicago truncatula	709	SHACOP7_I_MT	Copia Medicago truncatula	ltr_finder_scaffold114_26787_31555_+	897	0	Copia-66_Mad#LTR/Copia	1-4011 Fragment [Malus x domestica]	58	Copia2-PTR#LTR/Copia	141-4520 via tfasty with ATCopia62_100-4614, 3 frameshifts and 4 stopcodons. [Populus trichocarpa]	75	Copia2-PTR#LTR/Copia	141-4520 via tfasty with ATCopia62_100-4614, 3 frameshifts and 4 stopcodons. [Populus trichocarpa]	811	ATCopia75#LTR/Copia	112-4602 [Arabidopsis]	754.592	Copia15-PTR#LTR/Copia	22-4617 [Populus trichocarpa]	ltr_finder_scaffold114_26787_31555_+	3394	0	GRSiTERT00100012	gi|2104945|gb|U96748.1|GMU96748 Glycine max copia-like retrotransposon Tgmr, complete sequence	92	ORSiTERTOOT00405	rn_415-224 retrotransposon	100	SRSiTERTOOT00087	opil_98N8-1part retro_98N8-1part 98N8.fasta.screen.Contig47 bases 148582. .143021 ||retrotransposon	1155
Copia	ltr_finder_scaffold114_53143_61016_+	GTTAGATTTAGGGTAGAATGATTAATGGACTTATGTTATTCCTCCATAGGGTTACATCAATATATATACATAGAGATAACCTATTAGGTAAACTACCAAAACATACAATTTTATATTAGGAAGTTACAGCTATATATAATAATTCTAACTAATCAGGATTATTCTTTCTACATCCCCCTCAAGCTTGCCAGTGTAGATGTTCAACAGCCCAAGCTTGAACACAAAGTTGTCGAACAATTCCTTAGGAAGGGCCTTTGTGAATACATCTCCAGTCTGACATCTAGAGGGAACATACTCCATCTGCATAGCCCCTGAGGTTACATTCTCTATGATGAAATGTCTATCAAGCTCAACATGCTTGGTTCTATCATGATGGACGGGCTTCTTCACAATGCTGAT…	7873	ltr_finder_scaffold114_53143_61016_+	8753	0	Copia-42_VV-I	Copia-42_VV-I Copia Vitis vinifera	100	Copia-8_TC-I	Copia-8_TC-I Copia Theobroma cacao	100	Copia1-VV_I	Copia1-VV_I Copia Vitis vinifera	873	Copia-42_VV-I	Copia-42_VV-I Copia Vitis vinifera	444.15	Copia-42_VV-I	Copia-42_VV-I Copia Vitis vinifera	ltr_finder_scaffold114_53143_61016_+	2703	0	TST1#LTR/Copia	105-4482 via tfasty with Copia23-PTR, 3 frameshifts and 1 stopcodon. [Solanum tuberosum]	68	Copia-91_SB#LTR/Copia	37-4483 via tfasty with Copia-26_SB, 1 frameshift and 2 stopcodons. [Sorghum bicolor]	85	Copia23-PTR#LTR/Copia	71-4624 [Populus trichocarpa]	785	SHACOP20_MT#LTR/Copia	33-4697 [Medicago truncatula]	603.594	Copia17-PTR#LTR/Copia	46-4525 via tfasty with ATCopia23_39-4058, 1 frameshift and 2 stopcodons. [Populus trichocarpa]	ltr_finder_scaffold114_53143_61016_+	5582	0	PRSiTETNOOT00001	gi|21430|emb|X52387.1|STCOPT Potato DNA for copia-like transposable element	93	ORSiTERTOOT00338	rn_179-105 retrotransposon	100	ORSiTERTOOT00406	rn_416-225 retrotransposon	765
Copia	ltr_finder_scaffold116_189411_194649_+	GTTGGGAATAAGAAGTTACAACCAACTCAAACCAAAACCAATTGAGCAAACCAAACAGACATAACCAGAGCAAAACGTCACCGTTGCAACTAACGGGACTACCTTCCCCTAAAACAGAATTATGACTGTTAGAACAGAGGAAGAGGTGATGATCATGATCTGATCTTCCTCCTAATATTGCTCAACAACCCCTAACAACTCGTCGATAGGAGTGGAGTAAAACACGCAGGAACAAGGGGGCCTGGAGGATACAAGTTCTATAAGAACACCAAAGCAAACCCCCTGGACAGATAGTTCTACAACTATAGAAATTAAGCTCCTATAAACATTGAGTAGTTGGTGATTACCTTGGAAGCTTTCCTATCACCTTGATTGCTGTGGTGATTGGGAAATCGCTAT…	5238	ltr_finder_scaffold116_189411_194649_+	4550	0	Copia-57_Mad-I	Copia-57_Mad-I Copia Malus x domestica	86	Copia-2_CP-I	Copia-2_CP-I Copia Carica papaya	94	Copia44-PTR_I	Copia44-PTR_I Copia Populus trichocarpa	528	Copia-75_Mad-I	Copia-75_Mad-I Copia Malus x domestica	261.33	Copia2_ZM_I	Copia2_ZM_I Copia Zea mays	ltr_finder_scaffold116_189411_194649_+	1491	0	Copia-57_Mad#LTR/Copia	19-3957 [Malus x domestica]	63	Copia-92_Mad#LTR/Copia	28-3960 [Malus x domestica]	84	TONT2_PV#LTR/Copia	160-4075 via tfasty with TONT1_LE, (1 frameshift) [Phaseolus vulgaris]	469	Copia17-PTR#LTR/Copia	46-4525 via tfasty with ATCopia23_39-4058, 1 frameshift and 2 stopcodons. [Populus trichocarpa]	332.413	Copia-57_Mad#LTR/Copia	19-3957 [Malus x domestica]	ltr_finder_scaffold116_189411_194649_+	3562	0	ZRSiTERTOOT00330	gi|17082476|nt46535-42696 Zea mays Fourf gag/pol	91	ORSiTERT00100075	rn_25-15 Ty1-copia-like retrotransposon	100	BRSiTERTOOT00001	gi|2462934|nt3532-8357 Brassica oleracea Melmoth retrotransposon sequence	525
Copia	ltr_finder_scaffold116_455741_459409_-	TGTTGAGATACGACAGAATAGTTATTATTATTATTTGTCCCTTTTCTAGCATGTCCTGATTAGGAAGTTATTACCTATAGATATAGTAATAGAGTCCAATAAGGACATTCCAATTTTGGATAGGAAGTTAGTATTATTCTATTAAGGGTAATAGTCTTTTCCTATAAGGACTTGGACTCTAGTAGTATTTTCCTACAAGGACTTGGACTCTAACCCTAGTTGTACAACTCTATTATAAATAGAGCTGGTTATCATTTAAGATTAATAGAACAAGAGGATTATTAGCTCATATTTTGACATGGTATCAGAGCCTGGTTGGAACCCTAGGACCTCCTGCTCAACCACCGACCAACTCTCTCTCTCTCTCTCTCTCTCTCTCTCTCTTAAACTTCTTACTCC…	3668	ltr_finder_scaffold116_455741_459409_-	2948	1.44e-176	Copia-91_VV-I	Copia-91_VV-I Copia Vitis vinifera	92	ATCOPIA85_I	Copia Arabidopsis thaliana	100	Copia44-PTR_I	Copia44-PTR_I Copia Populus trichocarpa	567	Copia18-VV_I	Copia18-VV_I Copia Vitis vinifera	233.84	Copia18-VV_I	Copia18-VV_I Copia Vitis vinifera	ltr_finder_scaffold116_455741_459409_-	1036	7.4e-77	Copia17-PTR#LTR/Copia	46-4525 via tfasty with ATCopia23_39-4058, 1 frameshift and 2 stopcodons. [Populus trichocarpa]	79	Copia-55_SB#LTR/Copia	35-4478 via tfasty with Copia-26_SB, 1 frameshift. [Sorghum bicolor]	91	Copia1A-VV#LTR/Copia	42-4522 via tfasty with Copia17-PTR, 3 frameshifts and 1 stopcodon. [Danio rerio]	438	COP14_MT#LTR/Copia	262-3950 via tfasty with TST1, 2 frameshifts and 3 stopcodons. [Medicago truncatula]	263.848	COP14_MT#LTR/Copia	262-3950 via tfasty with TST1, 2 frameshifts and 3 stopcodons. [Medicago truncatula]	ltr_finder_scaffold116_455741_459409_-	2025	2.74e-136	PRSiTETNOOT00001	gi|21430|emb|X52387.1|STCOPT Potato DNA for copia-like transposable element	100	ORSiTERT00100077	rn_306-181 Ty1-copia-like retrotransposon	100	ORSiTERT00100077	rn_306-181 Ty1-copia-like retrotransposon	393
Copia	ltr_finder_scaffold116_484857_490341_+	GAATCTCACGAAAAGGTGTGTACCCATTCATCCTAGGAGAACGAGTAACCACCCCAGCTACCTAGCTCCCTACCATCACTGTAGCTCAGCTCAGCATCCCAGCTAGTGACACTAACTGTGATGCTGAGCTGGACGAGCTTCAGTGTCAGTCCCTAGCATCATCTAACTTGCTCTGAGCTAAGCTAATATGAGGTTTTCCGTGAGTTCATGCATCCATCCCAACTCCGGCATCGCACCAAGGTCAAGTCCATTGTGCTGCCATCACACCAAGGTCGAACTGAGGTGCATATTTCCAACATTTCTCCCCCATCTTAGTGAAGTCTGTGAATTTGCTAAAATTACAAAAATATCCAACCGTAAACTCTTTGCATCAATGAAAATGTCACGAAGATTGAATTT…	5484	ltr_finder_scaffold116_484857_490341_+	4466	0	COP8_I_MT	Copia Medicago truncatula	100	Copia22-PTR_I	Copia22-PTR_I Copia Populus trichocarpa	100	COP8_I_MT	Copia Medicago truncatula	861	TONT1_LE_I	Copia Solanum lycopersicum	421.24	COP8_I_MT	Copia Medicago truncatula	ltr_finder_scaffold116_484857_490341_+	1274	0	COP8_MT#LTR/Copia	18-3923 via tfasty with TONT1_LE, 4 stopcodons. [Medicago truncatula]	66	COP8_MT#LTR/Copia	18-3923 via tfasty with TONT1_LE, 4 stopcodons. [Medicago truncatula]	79	ATCopia31#LTR/Copia	46-4050 ATCopia31A_pol >93% identical. [Arabidopsis]	426	Copia-7_Mad#LTR/Copia	2751-6877 via tfasty with Copia4-PTR, 3 frameshifts and 4 stopcodons. [Malus x domestica]	415.616	COP8_MT#LTR/Copia	18-3923 via tfasty with TONT1_LE, 4 stopcodons. [Medicago truncatula]	ltr_finder_scaffold116_484857_490341_+	3709	0	ORSiTERT00100074	rire5 Ty1-copia-like retrotransposon	92	ORSiTERTOOT00297	osr5 retrotransposon	100	ORSiTERT00100074	rire5 Ty1-copia-like retrotransposon	699
Copia	ltr_finder_scaffold116_658566_668355_-	TGTTATGAATATTGTTATTATGGTGCATGAATGCCCATTGTGTAACCTATACATTAACCATGGGAATCAATACCATTATCTCCTATTCAAGTGTAGTTATGTTAGTCATTAGGGGTTATGTATCATGAGCCTATAAATAGTGTTCACTCTTGTATGTTTGTGACACATCAATAAGAAGCTAAACTCTCTCCCTCTCCATATTTCTCTTGTTCTTGTCTTTTTTTGAGTTTAGTTTTTTATAAANNNNNNNNNNNNNNNNNNNNNNNNNNNNNNNNNNNNNNNNNNNNNNNNNNNNNNNNNNNNNNNNNNNNNNNNNNNNNNNNNNNNNNNNNNNNNNNNNNNNNNNNNNNNNNNNNNNNNNNNNNNNNNNNNNNNNNNNNNNNNNNNNNNNNNNNNNNN…	9789	ltr_finder_scaffold116_658566_668355_-	104	7.32e-12	META1_I	Copia Arabidopsis thaliana	87	META1_I	Copia Arabidopsis thaliana	100	ATCOPIA29_I	Copia Arabidopsis thaliana	159	META1_I	Copia Arabidopsis thaliana	68.88	META1_I	Copia Arabidopsis thaliana	ltr_finder_scaffold116_658566_668355_-	7	0.03	COP2_MT_pol#LTR/Copia	2604-6107 [Medicago truncatula]	50	Copia-60_Mad_pol#LTR/Copia	2628-6278 via tfasty with COP2_MT, 2 frameshifts. [Malus x domestica]	65	Copia-60_Mad_pol#LTR/Copia	2628-6278 via tfasty with COP2_MT, 2 frameshifts. [Malus x domestica]	79	CR1-20_HM_pol#LINE/L2	685-3830 via tfasty with CR1-11_HM_pol, 3 frameshifts and 2 stopcodons [Hydra magnipapillata]	39.2762	COP2_MT_pol#LTR/Copia	2604-6107 [Medicago truncatula]	ltr_finder_scaffold116_658566_668355_-	26	1.35e-06	PRSiTERT00100074	gi|15144503|gb|AF275345.2|AF275345|nt81866-87398 Lycopersicon esculentum copia-like retrotransposon	68	PRSiTERT00100074	gi|15144503|gb|AF275345.2|AF275345|nt81866-87398 Lycopersicon esculentum copia-like retrotransposon	100	PRSiTERT00100074	gi|15144503|gb|AF275345.2|AF275345|nt81866-87398 Lycopersicon esculentum copia-like retrotransposon	129
Copia	ltr_finder_scaffold1168_288144_292755_-	TGTTGAAGATTAATCTACAATTCTCTAGATTAGTCTCTACCACTCTTACAAAAATATCTCAACTCCTAACTACCAAATTAATTAAGATGTGATATGTTAAAATAATTAAAATTTTACAAACCACAAATTCTACCTACTACTTGTATCATGGCTATTATAAATAGCCTTACTTGTAACAAAGTGGAGTGTGAGTTGAAGAAATAAGAAAGAAGAAGTAGAGAGGCATTTGTGAGTGGTGAGAGTAAAGGTCTAAGTGACCAAAATTGTAATATCCACAAAATTGAGTGATCAATTGAGTGAGTTATCAAAATACTATCTTTTCGATCCTAAATTCCGCTACATTTTCGTTAGCGCCCCAACAAATTTGGTATCAGAGCTAAAGTTACACTGAGTATGCTC…	4611	ltr_finder_scaffold1168_288144_292755_-	1363	8.53e-91	SHACOP21_I_MT	Copia Medicago truncatula	76	Copia28-PTR_I	Copia28-PTR_I Copia Populus trichocarpa	86	Copia18-PTR_I	Copia18-PTR_I Copia Populus trichocarpa	597	Copia-35_Pru-I	Copia-35_Pru-I Copia Prunus persica	287.45	SHACOP21_I_MT	Copia Medicago truncatula	ltr_finder_scaffold1168_288144_292755_-	385	1.73e-63	SHACOP21_MT#LTR/Copia	51-4049 (1 stopcodon) [Medicago truncatula]	68	SHACOP21_MT#LTR/Copia	51-4049 (1 stopcodon) [Medicago truncatula]	83	SHACOP21_MT#LTR/Copia	51-4049 (1 stopcodon) [Medicago truncatula]	202	Copia-52_Mad#LTR/Copia	644-5428 via tfasty with Copia-12_Mad, 1 stopcodon. [Malus x domestica]	241.506	SHACOP21_MT#LTR/Copia	51-4049 (1 stopcodon) [Medicago truncatula]	ltr_finder_scaffold1168_288144_292755_-	990	1.79e-73	ORSiTERTOOT00308	rn_111-158 retrotransposon	73	ZRSiTERTOOT00232	ji_576C20-3 ji_Z576C20-3 Z576C20 bases 133368. .124185 ||retrotransposon	89	PRSiTERT00100118	gi|108863077|gb|DQ644599.1| Solanum melongena clone pS.m.F Ty1-copia retrotransposon nonfunctional polyprotein gene, partial sequence	597
Copia	ltr_finder_scaffold117_19311_25002_-	TGTTGGGCTTTGGCCTTGTATCCTGAAACGGGTACGGACCAACCCGACTAATTTCTCCACCATCTTCAAATAAATTCTGTTTCTTTTCCTTCCCGTCGACTAACCCACAGCCTCTTCCTCATCGGCCGGCAGCTTCTCTTCCCCCTCACTTCGACACCGCCCGCAGATTCTCTCCGGAAATTCCTTCCCCCCATAAATCTGAAATCTCAGTTTATTTCAAAATTTTGAATCACATTCCAGACATGAATATTTGTTTGATTCTACACAGGTACATAATTGTAAATTCGCCTTAAATCTGAAATCTAGTAGATTTGAAGATTCCGGCCGGAATTGATGGTAAAAGATCGTAAACGAAAACCGTGCGAGAAGAGAATGGCTAAGCAATCATCCAAGCAAGTG…	5691	ltr_finder_scaffold117_19311_25002_-	4871	0	SHACOP7_I_MT	Copia Medicago truncatula	100	Copia17-PTR_I	Copia17-PTR_I Copia Populus trichocarpa	100	Tvv1_I	Copia Vitis vinifera	891	Copia-3_TC-I	Copia-3_TC-I Copia Theobroma cacao	382.3	SHACOP7_I_MT	Copia Medicago truncatula	ltr_finder_scaffold117_19311_25002_-	486	0	SHACOP12_MT#LTR/Copia	149-4615 [Medicago truncatula]	52	SHACOP7_MT#LTR/Copia	143-4549 [Medicago truncatula]	70	Copia48-PTR#LTR/Copia	79-4462 via tfasty with ATCopia21_2-4495, 4 frameshifts and 2 stopcodons. [Populus trichocarpa]	1117	Copia-72_Mad#LTR/Copia	141-4517 [Malus x domestica]	953.355	SHACOP12_MT#LTR/Copia	149-4615 [Medicago truncatula]	ltr_finder_scaffold117_19311_25002_-	3405	0	GRSiTERT00100012	gi|2104945|gb|U96748.1|GMU96748 Glycine max copia-like retrotransposon Tgmr, complete sequence	100	ORSiTERTOOT00363	rn_252-146 retrotransposon	100	SRSiTERTOOT00088	pifi_95A23-1hdnm hopscotch_SB95A23-1hdnm SB95A23 bases 91000. .96011 ||retrotransposon	858
Copia	ltr_finder_scaffold117_296508_301220_-	TGAAGATTGAGAGAATGAATTACTTTTATTCATGTCTCGTAGGTTTATTATATACAGCATTCCTCCTACTGACTAGGTAAGAAAATATCTACTCTAACTATTTAATAGGATCTGCTAGCTAAACTAGGATAGGACTAGAACTAACATGGTAACTTTCTAACTAGCAAATAAACTAATGAGATCTGACTGTATACAAATAAGGAACGGGATTTCCTCACTCCCCCTCAAGCTTGGTGTAGATGTTGTACAAACCCAGCTTGGACTTGAAATGATCTGACTGTTCTCGTGGAAGTGCCTTTGTGAGTATGTCCGCGGTCTGCTGTTTGGACTGGACATATCTCACATCCACAACTCCCCTTTCCACCTTCTCAGTGATAAAATGCCTGTCTATCTCGACAT…	4712	ltr_finder_scaffold117_296508_301220_-	4429	0	Copia-42_VV-I	Copia-42_VV-I Copia Vitis vinifera	90	ATCOPIA94_I	Copia Arabidopsis thaliana	100	Copia23-VV_I	Copia23-VV_I Copia Vitis vinifera	1137	Copia18A-VV_I	Copia18A-VV_I Copia Vitis vinifera	604.07	Copia-42_VV-I	Copia-42_VV-I Copia Vitis vinifera	ltr_finder_scaffold117_296508_301220_-	512	0	Copia17-PTR#LTR/Copia	46-4525 via tfasty with ATCopia23_39-4058, 1 frameshift and 2 stopcodons. [Populus trichocarpa]	62	COP14_MT#LTR/Copia	262-3950 via tfasty with TST1, 2 frameshifts and 3 stopcodons. [Medicago truncatula]	76	COP14_MT#LTR/Copia	262-3950 via tfasty with TST1, 2 frameshifts and 3 stopcodons. [Medicago truncatula]	842	Copia-40_Mad#LTR/Copia	338-4857 via tfasty with Copia49-PTR, 1 frameshift and 4 stopcodons. [Malus x domestica]	865.529	Copia17-PTR#LTR/Copia	46-4525 via tfasty with ATCopia23_39-4058, 1 frameshift and 2 stopcodons. [Populus trichocarpa]	ltr_finder_scaffold117_296508_301220_-	3110	0	PRSiTETNOOT00001	gi|21430|emb|X52387.1|STCOPT Potato DNA for copia-like transposable element	91	PRSiTERT00100074	gi|15144503|gb|AF275345.2|AF275345|nt81866-87398 Lycopersicon esculentum copia-like retrotransposon	100	ZRSiTERTOOT00206	ji_178A11-1 ji_Z178A11-1 Z178A11 bases 40290. .49707 ||retrotransposon	996
Copia	ltr_finder_scaffold117_349493_354190_-	TGTTGGACCGTTGCCAAAGCGACGTCGTTTGACGTAGCTATTAAACATCAGACCGTTAGTTAAACTACAACGTTTTGAGAAGAAGTCTTTAGTTGTTGCATTTCAGTCACTCTAGTTCTAGAATAATGACAATCTAGTCCTCTGTGTTAGTCTGTTGAGAAGTTGCTAATTTTCAGGCGCTTAAGGATGGATCATGGCTGTTTGTTGCCAGATCCTCCTGATTCTCAGGCCTCATCTCTGTATTTAGTGTGAGTGACGTTTAAGCTTAATGAATGGTCAGTTTGCACAAGTTCTCATTGTTACANNNNNNNNNNNNNNNNNNNNNNNNNNNNNNNNNNNNNNNNNNNNNNNNNNNNNNNNNNNNNNNNNNNNNNNNNNNNNNNNNNNNNNNNNNNNNNN…	4697	ltr_finder_scaffold117_349493_354190_-	5133	0	Copia-39_VV-I	Copia-39_VV-I Copia Vitis vinifera	91	Copia-52_VV-I	Copia-52_VV-I Copia Vitis vinifera	100	Copia-30_BRa-I	Copia-30_BRa-I Copia Brassica rapa	1326	Copia-56_ZM-I	Copia-56_ZM-I Copia Zea mays	533.96	Copia-14_BRa-I	Copia-14_BRa-I Copia Brassica rapa	ltr_finder_scaffold117_349493_354190_-	533	0	Copia-67_Mad#LTR/Copia	94-4086 via tfasty with Copia37-PTR, 2 frameshifts. [Malus x domestica]	66	Copia28-PTR#LTR/Copia	236-4240 (3 stopcodons) [Populus trichocarpa]	80	Copia41-PTR#LTR/Copia	459-4595 [Populus trichocarpa]	783	Copia-35_Mad#LTR/Copia	83-4258 via tfasty with Copia27-PTR, 2 frameshifts and 5 stopcodons. [Malus x domestica]	789.26	Copia-67_Mad#LTR/Copia	94-4086 via tfasty with Copia37-PTR, 2 frameshifts. [Malus x domestica]	ltr_finder_scaffold117_349493_354190_-	3559	0	ARSiTERT00100004	gi|13872709|emb|AJ292423.1|ATH292423 Arabidopsis thaliana copia-like retrotransposon, clone AB022213	85	ARSiTERT00100003	gi|13872711|emb|AJ293575.1|ATH293575 Arabidopsis thaliana copia-like retrotransposon, chromosome 4, near 25 cm, clone AC006567	89	ORSiTERTOOT00441	rn_551-281 retrotransposon	1326
Copia	ltr_finder_scaffold117_569719_574447_-	TGATTAAGTCTATTAGTTTTGCTATTTCAGTCCAGAACTTTCGTTTGTTTACAATTCAGTCCCTCGACCAGACTGCTAGTCGTGGGGTGTGTTTGTTGAGTTCTGTTAAGATTCTTACTGATCTTAAGCCTTATTTAATGGATACTGCACAACTGAATTAGTTGTCAGCTTGCTATGAATCACGTTTACATGTGATATCAGAGCGCGAGCGAGTTGTAACCATTAAAAGTTGCTTAGCAGAGAGGTGTAGAGCGGTTGAGAGATAGTTTCTGAGACAGGAAGAACAAACATGGCTGATAGCTTTGCTGGAGTGGGGATTCCAAAGTATGATGGGGACTACGATCATTGGAGCTTGCTAATGGAGAATCTACTCAGGTCCAAGGAGTATTGGACGGTGGT…	4728	ltr_finder_scaffold117_569719_574447_-	6467	0	Copia-4_BRa-I	Copia-4_BRa-I Copia Brassica rapa	100	Copia-53_Mad-I	Copia-53_Mad-I Copia Malus x domestica	100	Copia-53_Mad-I	Copia-53_Mad-I Copia Malus x domestica	1338	Copia-40_SB-I	Copia-40_SB-I Copia Sorghum bicolor	555.5	Copia-4_BRa-I	Copia-4_BRa-I Copia Brassica rapa	ltr_finder_scaffold117_569719_574447_-	484	0	Copia37-PTR#LTR/Copia	228-4355 [Populus trichocarpa]	63	ATCopia23#LTR/Copia	39-4058 Wised via estwise with ATCopia31 protein [Arabidopsis]	82	ATCopia23#LTR/Copia	39-4058 Wised via estwise with ATCopia31 protein [Arabidopsis]	1192	Copia-56_SB#LTR/Copia	48-4434 via tfasty with SC-8, 1 frameshift. [Sorghum bicolor]	1197.19	Copia37-PTR#LTR/Copia	228-4355 [Populus trichocarpa]	ltr_finder_scaffold117_569719_574447_-	4080	0	ARSiTERT00100004	gi|13872709|emb|AJ292423.1|ATH292423 Arabidopsis thaliana copia-like retrotransposon, clone AB022213	83	PRSiTETNOOT00001	gi|21430|emb|X52387.1|STCOPT Potato DNA for copia-like transposable element	95	ORSiTERTOOT00440	rn_550-280 retrotransposon	1302
Copia	ltr_finder_scaffold117_588350_593356_-	TGAAATGATTTTTCATTCCCGCCAAAACTCTACTCCTCCAACACTTTAGTGAAACGGTGCGTTGCTTTTCCTCTGCGCCAGCACTTAAGTGAAACGGAGCGTTCCATCATCAACGGAGATAAGAATGAAACGTCACCGTTGTACTCTGCATCACCAGCTCATCGTCCTCTTCTCTGCTCCTCCTGTAAATTCAGTTAGAGCTTCAGAGCTTCAGACTCTCTCTCAGCCAGCTGCTAGCTGTGCAACTTGTCGCTTAGCTTTCTTTCAATTCTGTATATGAACGATTGAACAATCAATGAGAACGTTGAGTCATTTTCTACTAAAATCCTAAAGGAAATAACATGGTATCAGAGCGAGGTTGAGAGTAGCCATGGTTCCTTACTACCTTCATGGTAGTGA…	5006	ltr_finder_scaffold117_588350_593356_-	5571	0	Copia-51_VV-I	Copia-51_VV-I Copia Vitis vinifera	93	Copia1-PTR_I	Copia1-PTR_I Copia Populus trichocarpa	100	Copia15-PTR_I	Copia15-PTR_I Copia Populus trichocarpa	906	Copia-93_VV-I	Copia-93_VV-I Copia Vitis vinifera	363.97	Copia-86_Mad-I	Copia-86_Mad-I Copia Malus x domestica	ltr_finder_scaffold117_588350_593356_-	1135	0	SHACOP7_MT#LTR/Copia	143-4549 [Medicago truncatula]	74	Copia-66_Mad#LTR/Copia	1-4011 Fragment [Malus x domestica]	91	COP10_MT#LTR/Copia	97-4467 [Medicago truncatula]	512	Copia-1_Mad#LTR/Copia	728-4222 [Malus x domestica]	360.918	SHACOP7_MT#LTR/Copia	143-4549 [Medicago truncatula]	ltr_finder_scaffold117_588350_593356_-	3290	0	GRSiTERT00100012	gi|2104945|gb|U96748.1|GMU96748 Glycine max copia-like retrotransposon Tgmr, complete sequence	87	ORSiTERTOOT00365	rn_262-149 retrotransposon	92	ZRSiTERTOOT00150	eninu_013I05-1 eninu_Z013I05-1 Z013I05 bases 41755. .34537 8 bp host dups ||retrotransposon	852
Copia	ltr_finder_scaffold117_94699_99568_+	GTAAACTCTAGAGCTCGTGCAATCTGACCGTTTATTCAGATGATCATGAATCCCAGTAAATACACATGGAAAAGCCTGGAAATCTGGAGAATCCAGCAACAGACTGCTAAGGATTCTTTCCAGTAGGCTGAAATGCAGGAACTGAATTAACAAACTACGTACAGGACTCAAATGTCAAACTAATGGAATTCTAGTGACCAAATCTTAACAACTTAAAACTTGTAACACAAACGACGCTGTTTTGCCTTCTATCCCAGCTTATTGTCTTGGTACCAAAAACGGTGCAGTTTCGTCCAACATAATCCTCCCCTGAACTGAGCACCAGTTCAAGAGATTCTTAGCTCATGCCTCCTGGAATTTCTCTGGAAGAACAACCATCCCAAGCTTGCCTCTTAATGC…	4869	ltr_finder_scaffold117_94699_99568_+	6606	0	Copia-87_BRa-I	Copia-87_BRa-I Copia Brassica rapa	92	ATCOPIA31A_I	Copia Arabidopsis thaliana	100	Copia-2_CP-I	Copia-2_CP-I Copia Carica papaya	1359	Copia-19_BRa-I	Copia-19_BRa-I Copia Brassica rapa	533.51	Copia-87_BRa-I	Copia-87_BRa-I Copia Brassica rapa	ltr_finder_scaffold117_94699_99568_+	518	0	Copia37-PTR#LTR/Copia	228-4355 [Populus trichocarpa]	60	Copia-67_Mad#LTR/Copia	94-4086 via tfasty with Copia37-PTR, 2 frameshifts. [Malus x domestica]	78	Copia27-PTR#LTR/Copia	55-4185 [Populus trichocarpa]	1368	Copia37-PTR#LTR/Copia	228-4355 [Populus trichocarpa]	1306.2	Copia37-PTR#LTR/Copia	228-4355 [Populus trichocarpa]	ltr_finder_scaffold117_94699_99568_+	4410	0	ARSiTERT00100002	gi|15149814|emb|AJ292424.1|ATH292424 Arabidopsis thaliana copia-like retrotransposon, clone AB019224	100	ORSiTERT00100078	rn_359-198 Ty1-copia-like retrotransposon	100	ORSiTERT00100078	rn_359-198 Ty1-copia-like retrotransposon	1293
Copia	ltr_finder_scaffold118_56200_61298_+	GGCATTGCAACATGTGAAATGAAGTGAAGAACACACGGCGTCAAGGAAGACCGTTGGTCAACGTCGAGAATGAAGAAGAGAAGATTTAATGAAACGATGTGTTTAGAGCTTTCCGTTTATTTCCGTTTGTGTTTTAACGTTGATGTATGAAACGGGGACACGTGTTTTTTACCCGCGTTTCTTATTACACTTTTACTGTTGAAGTTACCGTTGGGTTTTAGTATAAAAACCCAACCAATGGAATAAACCAACTCAGGCTTTCAGACCCATTCTATCTTCTTCCTTCTTCTCTGCATTTTCTTCCGTACAGCTTCTTCTTCATTCATCCATTCTTACATCCTTCAATCATCTTAATATGGTATCAGAGCGGGTGTTATCGATCTAGAACTACACGATGAC…	5098	ltr_finder_scaffold118_56200_61298_+	5822	0	COP10_I_MT	Copia Medicago truncatula	88	Copia-54_Mad-I	Copia-54_Mad-I Copia Malus x domestica	100	Copia-21_Pru-I	Copia-21_Pru-I Copia Prunus persica	1197	COP10_I_MT	Copia Medicago truncatula	481.73	COP10_I_MT	Copia Medicago truncatula	ltr_finder_scaffold118_56200_61298_+	634	0	Copia-86_Mad#LTR/Copia	79-4410 Copia-31_Mad very similar, with many errors. [Malus x domestica]	59	SHACOP7_MT#LTR/Copia	143-4549 [Medicago truncatula]	80	SHACOP6_MT#LTR/Copia	58-4467 [Medicago truncatula]	1366	Copia43-PTR#LTR/Copia	3749-8279 via tfasty with HOPSCOTCH_ZM, 1 frameshift and 3 stopcodons. [Populus trichocarpa]	952.584	Copia-86_Mad#LTR/Copia	79-4410 Copia-31_Mad very similar, with many errors. [Malus x domestica]	ltr_finder_scaffold118_56200_61298_+	3649	0	BRSiTERTOOT00001	gi|2462934|nt3532-8357 Brassica oleracea Melmoth retrotransposon sequence	100	TRSiTERT00100143	TREP1326 retrotransposon, LTR, copia, "Liuling_AF459088-1"; complete element	100	ORSiTERTOOT00363	rn_252-146 retrotransposon	1107
Copia	ltr_finder_scaffold12_1408922_1410826_+	GTACAATTATAATAGGATTTGTATTAGGGTGTAGTATTATTAGGTTAGTTTTTTCTGTATAGTTTTTCCTTTCCTGGTGCAGATAGTATTATAATTCTAGTCCTAGTAGAACTCTAACTTGTAGACTTATAGCTCAAGCATCCTTTTCTATATAAAGGAGGCATGTACATACAGATTATCATTAAGTTATCATTCATTCCCAAATCAACATGGTATCAGAGTCTGGTTCGGCAAAATTAAAATTTCGTCTCTCTCGTTTCCCTTCCGTCCTAAGAACAACCCTCAAAAAACCTGAAGAAAACTTTTTCAAGTTTTCTTTCAATCTCATCAATGATGAATGACGATCTTTCTAGTCATTCCATCAACTCCGAGATTCCATCATCGAACTCTTTAGGTGTC…	1904	ltr_finder_scaffold12_1408922_1410826_+	2655	2.17e-148	Copia-42_VV-I	Copia-42_VV-I Copia Vitis vinifera	92	Copia23-VV_I	Copia23-VV_I Copia Vitis vinifera	100	Copia-5_BD-I	Copia-5_BD-I Copia Brachypodium distachyon	651	Copia-94_VV-I	Copia-94_VV-I Copia Vitis vinifera	307.61	Copia1-VV_I	Copia1-VV_I Copia Vitis vinifera	ltr_finder_scaffold12_1408922_1410826_+	500	1.8e-117	COP14_MT#LTR/Copia	262-3950 via tfasty with TST1, 2 frameshifts and 3 stopcodons. [Medicago truncatula]	59	COP14_MT#LTR/Copia	262-3950 via tfasty with TST1, 2 frameshifts and 3 stopcodons. [Medicago truncatula]	76	COP14_MT#LTR/Copia	262-3950 via tfasty with TST1, 2 frameshifts and 3 stopcodons. [Medicago truncatula]	264	Copia-110_SB#LTR/Copia	840-4591 via tfasty with Copia-44_ZM, 1 frameshift and 2 stopcodons. [Sorghum bicolor]	288.115	TST1#LTR/Copia	105-4482 via tfasty with Copia23-PTR, 3 frameshifts and 1 stopcodon. [Solanum tuberosum]	ltr_finder_scaffold12_1408922_1410826_+	2176	1.16e-127	PRSiTETNOOT00001	gi|21430|emb|X52387.1|STCOPT Potato DNA for copia-like transposable element	86	ARSiTERT00100011	gi|4996362|dbj|AB021264.1| Arabidopsis thaliana copia-like retrotransposon AtRE2 gene for polyprotein, complete cds	100	ARSiTERT00100011	gi|4996362|dbj|AB021264.1| Arabidopsis thaliana copia-like retrotransposon AtRE2 gene for polyprotein, complete cds	519
Copia	ltr_finder_scaffold12_1603326_1608261_+	GGCAGGCAATAAATGTCACTTTATTGCACCGATTTTTTGGGTGATTGGCCAACTAAATGAATTAGCATTTCTGCATCCCATATCTTCATTCCCTTCTGATCTCAAATCGTCTTTCTTTTCTTTATAACATTTGAATTTCTTTGCTAGTAAATTGAGATAAATGATCTCAATTGGGTAGATAGGGGAGCGATAGAAAGTTCCGATAAATGTTTTACTGTGGTAGTAATACTTTCTTCTGAGCAATAAAATAGTGAGTAGTTGTTTCGGGGTTGGGAAACACTTGAGAGATACTTTTTTGGATCGACTTAGATCATCTTGTAGCTACCTTGTTATAGTGAAGAAGTGCTTGTAGCTGTCGCTGCTGCCGTAGATGTACTCTCCACAATGGAGGGAACTACG…	4935	ltr_finder_scaffold12_1603326_1608261_+	4341	0	TTO1_NT_I	Copia Nicotiana tabacum	83	TTO1_NT_I	Copia Nicotiana tabacum	92	Copia-15_BRa-I	Copia-15_BRa-I Copia Brassica rapa	717	TTO1_NT_I	Copia Nicotiana tabacum	315.86	TTO1_NT_I	Copia Nicotiana tabacum	ltr_finder_scaffold12_1603326_1608261_+	1511	7.27e-159	TTO1_NT#LTR/Copia	716-4732 TOTO1_LP near-identical with a large deletion. [Nicotiana tabacum]	76	TTO1_NT#LTR/Copia	716-4732 TOTO1_LP near-identical with a large deletion. [Nicotiana tabacum]	87	TTO1_NT#LTR/Copia	716-4732 TOTO1_LP near-identical with a large deletion. [Nicotiana tabacum]	468	SHACOP16_MT#LTR/Copia	join48-1622 [Medicago truncatula]	461.84	TTO1_NT#LTR/Copia	716-4732 TOTO1_LP near-identical with a large deletion. [Nicotiana tabacum]	ltr_finder_scaffold12_1603326_1608261_+	3037	0	PRSiTERT00100080	gi|13540822|gb|AF279585.2| Lycopersicon chilense retrotransposon TLC1.1, Ty1/copia-like, complete sequence	89	ZRSiTERT00100041	gi|531388|gb|U12626.1|ZMU12626 Zea mays copia-like retrotransposon Hopscotch polyprotein (gag/pol) genes, complete cds	100	PRSiTERT00100118	gi|108863077|gb|DQ644599.1| Solanum melongena clone pS.m.F Ty1-copia retrotransposon nonfunctional polyprotein gene, partial sequence	615
Copia	ltr_finder_scaffold12_1603398_1608258_+	GCATCCCATATCTTCATTCCCTTCTGATCTCAAATCGTCTTTCTTTTCTTTATAACATTTGAATTTCTTTGCTAGTAAATTGAGATAAATGATCTCAATTGGGTAGATAGGGGAGCGATAGAAAGTTCCGATAAATGTTTTACTGTGGTAGTAATACTTTCTTCTGAGCAATAAAATAGTGAGTAGTTGTTTCGGGGTTGGGAAACACTTGAGAGATACTTTTTTGGATCGACTTAGATCATCTTGTAGCTACCTTGTTATAGTGAAGAAGTGCTTGTAGCTGTCGCTGCTGCCGTAGATGTACTCTCCACAATGGAGGGAACTACGTAAATTCCGGTTTTATTTACCTATTATTTTGTGTTTGGCAATTTTGAGAATATTCGCTGTGTATTGCATTAT…	4860	ltr_finder_scaffold12_1603398_1608258_+	4341	0	TTO1_NT_I	Copia Nicotiana tabacum	83	TTO1_NT_I	Copia Nicotiana tabacum	92	Copia-15_BRa-I	Copia-15_BRa-I Copia Brassica rapa	717	TTO1_NT_I	Copia Nicotiana tabacum	315.86	TTO1_NT_I	Copia Nicotiana tabacum	ltr_finder_scaffold12_1603398_1608258_+	1510	7.15e-159	TTO1_NT#LTR/Copia	716-4732 TOTO1_LP near-identical with a large deletion. [Nicotiana tabacum]	76	TTO1_NT#LTR/Copia	716-4732 TOTO1_LP near-identical with a large deletion. [Nicotiana tabacum]	87	TTO1_NT#LTR/Copia	716-4732 TOTO1_LP near-identical with a large deletion. [Nicotiana tabacum]	468	SHACOP16_MT#LTR/Copia	join48-1622 [Medicago truncatula]	461.84	TTO1_NT#LTR/Copia	716-4732 TOTO1_LP near-identical with a large deletion. [Nicotiana tabacum]	ltr_finder_scaffold12_1603398_1608258_+	3040	0	PRSiTERT00100080	gi|13540822|gb|AF279585.2| Lycopersicon chilense retrotransposon TLC1.1, Ty1/copia-like, complete sequence	89	ZRSiTERT00100041	gi|531388|gb|U12626.1|ZMU12626 Zea mays copia-like retrotransposon Hopscotch polyprotein (gag/pol) genes, complete cds	100	PRSiTERT00100118	gi|108863077|gb|DQ644599.1| Solanum melongena clone pS.m.F Ty1-copia retrotransposon nonfunctional polyprotein gene, partial sequence	615
Copia	ltr_finder_scaffold12_1830538_1834633_+	GTAGATTTGATAGAATGTTGATCTACCCTAATTATTAGAAGGCCCGTAGGCAACAGGGTTATATACACAAGTCTCTATATGAGACTTACCTAATCTAGAAATCCTATTAGAAGGTAATTACCCTAATAATAAATAATACAGCTAATAGGGTACGTGTAATAGGTTACTTAGCTAATCTGTAGGATTCTCTACATCACTCCCCCTCAAACTTGGTGTAGAAATTCACAAGACCAAACTTGGACTTGAAGAACTTTAGGAGCTTTTGTGACAGAGCCTCAGTGAGAACATCAGCTGTTTGTTGCCTTGAAGAAACATAACTGACTTCCACTATTCTAGTTTCAACTTTTTCTGTAATAAAGTGCATGTCTATCTCGACATGCTTTGTTCTGTCGTGATGGA…	4095	ltr_finder_scaffold12_1830538_1834633_+	5576	0	Copia17-PTR_I	Copia17-PTR_I Copia Populus trichocarpa	100	RETROFIT4_I	Copia Oryza sativa Japonica Group	100	PDR1_I	Copia Pisum sativum	900	Copia4-VV_I	Copia4-VV_I Copia Vitis vinifera	381.84	Copia17-PTR_I	Copia17-PTR_I Copia Populus trichocarpa	ltr_finder_scaffold12_1830538_1834633_+	910	0	Copia1A-VV#LTR/Copia	42-4522 via tfasty with Copia17-PTR, 3 frameshifts and 1 stopcodon. [Danio rerio]	62	Copia17-PTR#LTR/Copia	46-4525 via tfasty with ATCopia23_39-4058, 1 frameshift and 2 stopcodons. [Populus trichocarpa]	73	TST1#LTR/Copia	105-4482 via tfasty with Copia23-PTR, 3 frameshifts and 1 stopcodon. [Solanum tuberosum]	518	SC-5#LTR/Copia	461-3646 via tfasty with OSR3_484-4902, 1 stopcodon [Oryza sativa]	403.29	Copia17-PTR#LTR/Copia	46-4525 via tfasty with ATCopia23_39-4058, 1 frameshift and 2 stopcodons. [Populus trichocarpa]	ltr_finder_scaffold12_1830538_1834633_+	3597	0	PRSiTETNOOT00001	gi|21430|emb|X52387.1|STCOPT Potato DNA for copia-like transposable element	93	ORSiTERTOOT00329	rn_16-305 retrotransposon	100	ORSiTERTOOT00353	rn_219-129 retrotransposon	843
Copia	ltr_finder_scaffold12_1830538_1837152_+	GTAGATTTGATAGAATGTTGATCTACCCTAATTATTAGAAGGCCCGTAGGCAACAGGGTTATATACACAAGTCTCTATATGAGACTTACCTAATCTAGAAATCCTATTAGAAGGTAATTACCCTAATAATAAATAATACAGCTAATAGGGTACGTGTAATAGGTTACTTAGCTAATCTGTAGGATTCTCTACATCACTCCCCCTCAAACTTGGTGTAGAAATTCACAAGACCAAACTTGGACTTGAAGAACTTTAGGAGCTTTTGTGACAGAGCCTCAGTGAGAACATCAGCTGTTTGTTGCCTTGAAGAAACATAACTGACTTCCACTATTCTAGTTTCAACTTTTTCTGTAATAAAGTGCATGTCTATCTCGACATGCTTTGTTCTGTCGTGATGGA…	6614	ltr_finder_scaffold12_1830538_1837152_+	7682	0	Copia17-PTR_I	Copia17-PTR_I Copia Populus trichocarpa	100	RETROFIT4_I	Copia Oryza sativa Japonica Group	100	PDR1_I	Copia Pisum sativum	900	Copia4-VV_I	Copia4-VV_I Copia Vitis vinifera	381.84	Copia17-PTR_I	Copia17-PTR_I Copia Populus trichocarpa	ltr_finder_scaffold12_1830538_1837152_+	1410	0	Copia-15_Mad#LTR/Copia	89-4400 via tfasty with Copia-10_Mad, 1 frameshift. [Malus x domestica]	73	Copia-129_SB#LTR/Copia	1342-5440 via tfasty with OSTONOR1, 3 frameshifts and 2 stopcodons. [Sorghum bicolor]	82	Copia-129_SB#LTR/Copia	1342-5440 via tfasty with OSTONOR1, 3 frameshifts and 2 stopcodons. [Sorghum bicolor]	518	SC-5#LTR/Copia	461-3646 via tfasty with OSR3_484-4902, 1 stopcodon [Oryza sativa]	403.29	Copia17-PTR#LTR/Copia	46-4525 via tfasty with ATCopia23_39-4058, 1 frameshift and 2 stopcodons. [Populus trichocarpa]	ltr_finder_scaffold12_1830538_1837152_+	4879	0	PRSiTETNOOT00001	gi|21430|emb|X52387.1|STCOPT Potato DNA for copia-like transposable element	93	ORSiTERTOOT00329	rn_16-305 retrotransposon	100	ORSiTERTOOT00353	rn_219-129 retrotransposon	843
Copia	ltr_finder_scaffold12_27537_32830_+	ATGCCCAGAGTGTCAGAAGAGGAGAAGAAGGACGTGAGCTGTGCATCGTCCAGAGAAGGAAATGAAGAAGATTCATTACCGTTGGAGGAAGATGCACAGAGTGACCAACTTGCAATGGAGTGAAAGTTCAGTGATCAAGAGTGCAAGTCAGGAACGTCATGTTATGAAACTGTGTCGTTTTTGTTTTATCGTTTATGTATAAGTAAGACACGTGGCGATTTTCACTTGTTACCGTTGAGGCTGTTATGTACAGTAAAACGGTAAAAATGATGTAAGTATAAAACAGAGGATGAGGATGGAATGAAAGGCAAGCTTTCCATAACTTTTCTTCTTCTTCCTTCGTCTCCATCTCAATCGATCATCTCCTCCAAATTTGATATGGTATCAGAGCACTTCTAA…	5293	ltr_finder_scaffold12_27537_32830_+	5766	0	Copia-66_Mad-I	Copia-66_Mad-I Copia Malus x domestica	89	Copia-60_SB-I	Copia-60_SB-I Copia Sorghum bicolor	100	Copia-15_Mad-I	Copia-15_Mad-I Copia Malus x domestica	1050	Copia-76_VV-I	Copia-76_VV-I Copia Vitis vinifera	470.73	Copia-66_Mad-I	Copia-66_Mad-I Copia Malus x domestica	ltr_finder_scaffold12_27537_32830_+	904	1.1e-177	Copia-66_Mad#LTR/Copia	1-4011 Fragment [Malus x domestica]	58	Copia-66_Mad#LTR/Copia	1-4011 Fragment [Malus x domestica]	75	Copia-66_Mad#LTR/Copia	1-4011 Fragment [Malus x domestica]	534	SHACOP3_MT#LTR/Copia	31-4644 [Medicago truncatula]	397.897	Copia-66_Mad#LTR/Copia	1-4011 Fragment [Malus x domestica]	ltr_finder_scaffold12_27537_32830_+	3740	0	GRSiTERT00100012	gi|2104945|gb|U96748.1|GMU96748 Glycine max copia-like retrotransposon Tgmr, complete sequence	90	ORSiTERTOOT00381	rn_351-194 retrotransposon	100	ORSiTERTOOT00365	rn_262-149 retrotransposon	1017
Copia	ltr_finder_scaffold12_361647_365607_-	TGAGTAATAATCCTCTTGTTTTTATTGATCTTGAATGATAACCAGCTCTATTATAATAGAGTTATACAACTAGGGTTAGAGTCCAAGTCCTTGTAAGAAAAGACTACTAGAGTCCAAGTCCTTATAGGAAAAGACTACTACCCTTAATAGAATAATACTAACTTCCTTTGCAAGAAAGGAATGTCGTTATTGGACTCTATTACTATATCTATAGGTAATAACTTCCTATACAAGACATGCTAGAAAAGTAACAAATACTAATAATNNNNNNNNNNNNNNNNNNNNNNNNNNNNNNNNNNNNNNNNNNNNNNNNNNNNNNNNNNNNNNNNNNNNNNNNNNNNNNNNATCAAGCTTGCTCCTTAGATACTGCAGCACTTCTCGAGAGGTAGCCTTTGTGAG…	3960	ltr_finder_scaffold12_361647_365607_-	2703	0	Copia-42_VV-I	Copia-42_VV-I Copia Vitis vinifera	80	Copia49-PTR_I	Copia49-PTR_I Copia Populus trichocarpa	93	Copia-50_VV-I	Copia-50_VV-I Copia Vitis vinifera	591	Copia1-PTR_I	Copia1-PTR_I Copia Populus trichocarpa	292.49	Copia-42_VV-I	Copia-42_VV-I Copia Vitis vinifera	ltr_finder_scaffold12_361647_365607_-	964	6.79e-77	Copia17-PTR#LTR/Copia	46-4525 via tfasty with ATCopia23_39-4058, 1 frameshift and 2 stopcodons. [Populus trichocarpa]	64	Copia17-PTR#LTR/Copia	46-4525 via tfasty with ATCopia23_39-4058, 1 frameshift and 2 stopcodons. [Populus trichocarpa]	76	SHACOP11_MT#LTR/Copia	66-4382 [Medicago truncatula]	339	SHACOP6_MT#LTR/Copia	58-4467 [Medicago truncatula]	285.804	Copia17-PTR#LTR/Copia	46-4525 via tfasty with ATCopia23_39-4058, 1 frameshift and 2 stopcodons. [Populus trichocarpa]	ltr_finder_scaffold12_361647_365607_-	1673	6.94e-132	PRSiTETNOOT00001	gi|21430|emb|X52387.1|STCOPT Potato DNA for copia-like transposable element	82	ORSiTERTOOT00306	rn_107-61 retrotransposon	94	ORSiTERTOOT00305	rn_104-59 retrotransposon	591
Copia	ltr_finder_scaffold12_590209_595463_+	GTTCCATATTCAGACACCAACCACTGTTAAACGCAGCGAAGAACACACGACGTTAGAAGGAAGACCGTTGGTCAACGTCGAAGGAAAGAAGAGAAGAGTTTAATGAAACGTCGAGTTTTGGACTTCCGTTTATCTTCCGTTGAGTTTTAACCTTTGATGTATCAAACGTGGACACGTGTTTTACCCGCGTTTATATTTTCGTTTTTACTGTTGAAGTTACCGTTGGGTTTTAGTATAAAAACCCAACCGACAGAATAAATCGATTTAGACTTTCCAGACTCAATCCTATCTACTTCTTCTCTGCATTTCTTCTTCCTCTGCATTTCTTCTTCCTCACGAATCAATCGATTCTTCTATCATTCTAATATGGTATCAGAGCGGGTTATATCGATCTAAAGC…	5254	ltr_finder_scaffold12_590209_595463_+	5339	0	COP10_I_MT	Copia Medicago truncatula	100	Copia-5_Pru-I	Copia-5_Pru-I Copia Prunus persica	100	Copia-5_Pru-I	Copia-5_Pru-I Copia Prunus persica	1617	Copia-87_VV-I	Copia-87_VV-I Copia Vitis vinifera	622.4	COP10_I_MT	Copia Medicago truncatula	ltr_finder_scaffold12_590209_595463_+	709	6.62e-168	Copia-86_Mad#LTR/Copia	79-4410 Copia-31_Mad very similar, with many errors. [Malus x domestica]	52	SHACOP7_MT#LTR/Copia	143-4549 [Medicago truncatula]	70	Copia-86_Mad#LTR/Copia	79-4410 Copia-31_Mad very similar, with many errors. [Malus x domestica]	607	MTCopia2#LTR/Copia	332-4654 [Medicago truncatula]	588.571	Copia-86_Mad#LTR/Copia	79-4410 Copia-31_Mad very similar, with many errors. [Malus x domestica]	ltr_finder_scaffold12_590209_595463_+	3321	0	BRSiTERTOOT00001	gi|2462934|nt3532-8357 Brassica oleracea Melmoth retrotransposon sequence	100	ORSiTERT00100071	osr14 Ty1-copia-like retrotransposon	100	ORSiTERTOOT00363	rn_252-146 retrotransposon	1515
Copia	ltr_finder_scaffold1202_160350_165309_+	GTTATGAATATTATAATTATGTGTATGAATGCCCATTTGTAACTCCTACATTTGTAACTCCTATACATTGAACATGAGAATGAATATCCTATTTAAGTGTAGTTATACTAGTGATGTATAGGTTATGAATTCTAGAGCCTATAAATAGTGCTCTCTTGTACTATCTTTACACATGAATAAGAATACTCTTCTCCTCTCATATTCTTGCTCTTCTTCCTTTTAGTTTCTTAACACGTTATCAGCACGATGTTCTACCTTCTCAAATATTTACAAAGTTGTATTTTTTTAAGATGTTCTTGTTCGTGGCCATCTTTAATTTCTGGTTTTCTTTCTACTAATTTTTATGTTGTCTAGTTTGCTATCTCTAATATACTATTTCATTTTTATTTTGATTAGTAT…	4959	ltr_finder_scaffold1202_160350_165309_+	26	1.68e-08	COP2_I_MT	Copia Medicago truncatula	60	Copia-7_BRa-I	Copia-7_BRa-I Copia Brassica rapa	86	Gypsy-3_BRa-I	Gypsy-3_BRa-I Gypsy Brassica rapa	132	ATCOPIA28_I	Copia Arabidopsis thaliana	50.55	COP2_I_MT	Copia Medicago truncatula	ltr_finder_scaffold1202_160350_165309_+	15	0.000335	COP2_MT_pol#LTR/Copia	2604-6107 [Medicago truncatula]	57	Copia-12_SB#LTR/Copia	939-5756 via tfasty with Copia-7_SB, 2 frameshifts and 2 stopcodons. [Sorghum bicolor]	76	COP2_MT_gag#LTR/Copia	1403-2440 [Medicago truncatula]	51	ATCopia28#LTR/Copia	782-4580 Wised via estwise with ATCopia27 protein [Arabidopsis]	44.669	COP2_MT_pol#LTR/Copia	2604-6107 [Medicago truncatula]	ltr_finder_scaffold1202_160350_165309_+	6	2.98	ORSiTERTOOT00016	gi|511666|dbj|D32136.1|RICPPA Oryza sativa (japonica cultivar-group) endogenous double-stranded RNA encoding polyprotein (containing putative helicase and putative RNA-dependent RNA polymerase domains), complete cds	63	HRSiTERTOOT00055	wham_773K14-1 ||retrotransposon	88	HRSiTERTOOT00055	wham_773K14-1 ||retrotransposon	90
Copia	ltr_finder_scaffold1218_28036_32920_-	TGTGAAGATTGAAGAAATGGAAATGGAAGTGTTGAATCTGTTTTCTGTTATTACTGTGTAACTGAATTGAATACAAGAATGAAAGGGAAAATTCTATTTATATCACTACTAACTTTACTTACTACACTACAACTACTGAACTATAATTTAACATCATCTAACACCCCCCCTCAAACTGGGAATAGATGTTAAGTATGCCCAGTTTGGACAGCAGGAATTGCATCCTAGGAGCAGCCAGTCCCTTAGTAAAGATGTCAGCCAATTGAGTCTCCGTAGACACATATCGAAGTTGCACCAATCCTGACTCAATACGCTCACGAATCACATGACAATCAATTTCTATGTGCTTAGTCCGTTCATGAAAAATTGGATTGTGAGCAATGTGAATTGCTGACTGAT…	4884	ltr_finder_scaffold1218_28036_32920_-	5576	0	Copia1-PTR_I	Copia1-PTR_I Copia Populus trichocarpa	100	Tvv1_I	Copia Vitis vinifera	100	Tvv1_I	Copia Vitis vinifera	1590	Copia-44_SB-I	Copia-44_SB-I Copia Sorghum bicolor	576.58	Copia-68_VV-I	Copia-68_VV-I Copia Vitis vinifera	ltr_finder_scaffold1218_28036_32920_-	469	0	Copia15-PTR#LTR/Copia	22-4617 [Populus trichocarpa]	52	Copia-32_VV#LTR/Copia	100-4418 via tfasty with ATCopia13_116-4591, 1 frameshift and 1 stopcodon. [Vitis vinifera]	72	Copia-32_VV#LTR/Copia	100-4418 via tfasty with ATCopia13_116-4591, 1 frameshift and 1 stopcodon. [Vitis vinifera]	1549	ATCopia18A#LTR/Copia	350-5009 Wised via estwise with ATCopia11 protein [Arabidopsis]	1205.28	Copia15-PTR#LTR/Copia	22-4617 [Populus trichocarpa]	ltr_finder_scaffold1218_28036_32920_-	3420	0	GRSiTERT00100012	gi|2104945|gb|U96748.1|GMU96748 Glycine max copia-like retrotransposon Tgmr, complete sequence	89	ZRSiTERTOOT00168	hopscotch_178A11-1 hopscotch_Z178A11-1 Z178A11.fasta.screen.Contig59 bases 70228. .65345 ||retrotransposon	100	ORSiTERT00100078	rn_359-198 Ty1-copia-like retrotransposon	1566
Copia	ltr_finder_scaffold1247_218148_223107_-	TGTTATAAAACTAAACTCAAAGAAAGACAAGAACAAGAGAAAATATGGAGAGGGAGAGAGTTTCTTATTGATGTGTATGGAATGCTACAAATGAGAGCTCTATTTATAGGCTCATAGATCATAACCTATACTCTCTAATATTATTACACATAAAGGTGGGAAAATAAATACAATGAAATACATTGAAGAATGGAATAAGGAGTTACACAATGGTGCATTCACTATAGTAATTATATTCATAACACTCCCCCTTGAATGACCATTGGTTATACATCGTTCTTCGAATACGCTTTTGATACTGCCTCATTAAAAACCTTACCAGGAAAACCCAGTGGGAAAAACCATGGTTAAGGGAAAAAGAGTACAGCTGCGTATTGACTCCCCCTGATGAGGATATCA…	4959	ltr_finder_scaffold1247_218148_223107_-	377	7.81e-42	COP2_I_MT	Copia Medicago truncatula	100	COP2_I_MT	Copia Medicago truncatula	100	COP2_I_MT	Copia Medicago truncatula	144	ATCOPIA30_I	Copia Arabidopsis thaliana	64.3	META1_I	Copia Arabidopsis thaliana	ltr_finder_scaffold1247_218148_223107_-	53	9.03e-12	COP2_MT_pol#LTR/Copia	2604-6107 [Medicago truncatula]	79	COP2_MT_pol#LTR/Copia	2604-6107 [Medicago truncatula]	80	ATCopia27#LTR/Copia	844-5502 [Arabidopsis]	156	COP2_MT_pol#LTR/Copia	2604-6107 [Medicago truncatula]	56.225	COP2_MT_pol#LTR/Copia	2604-6107 [Medicago truncatula]	ltr_finder_scaffold1247_218148_223107_-	98	7.42e-31	PRSiTERT00100074	gi|15144503|gb|AF275345.2|AF275345|nt81866-87398 Lycopersicon esculentum copia-like retrotransposon	80	PRSiTERT00100074	gi|15144503|gb|AF275345.2|AF275345|nt81866-87398 Lycopersicon esculentum copia-like retrotransposon	100	PRSiTERT00100074	gi|15144503|gb|AF275345.2|AF275345|nt81866-87398 Lycopersicon esculentum copia-like retrotransposon	141
Copia	ltr_finder_scaffold127_1248621_1253943_+	GTTGGAAATATGCACCAAGGATTCGACCTTGGTGTGATCCCAAAGATAGGATGGAAACGTGAGTTGAAGGGAAACCTCACTTAGCTCGGGAACTAGCTGTACTAGCTAGCATCAAGCTCTTCGTTGAGCTAAGCTGAAGCTAGGGACTGACACTGAAACTCGTCCAGCTCAAACTTGAGCTGGTTGATAGTGTCACTAGCTGAGATACTCAGCTGAGCTAGAGTGAAGGTGGAAAGCTAGGTAGCAGGAGTGGTAACACTCCCACCTAGGACGAATGTGCACACACCCTTTCGTGTGATTCGAACTCTGTCTGAATTGTTTTCCCTCCAAAACTAGTAGGGAACTGATTGGCTGTTGCCTAAAATCTATCCTTGGGGATAATGACACCTTTTGGTGCTA…	5322	ltr_finder_scaffold127_1248621_1253943_+	35	1.82e-11	COP8_I_MT	Copia Medicago truncatula	65	Copia-57_Mad-I	Copia-57_Mad-I Copia Malus x domestica	80	Copia22-PTR_I	Copia22-PTR_I Copia Populus trichocarpa	168	COP8_I_MT	Copia Medicago truncatula	69.8	COP8_I_MT	Copia Medicago truncatula	ltr_finder_scaffold127_1248621_1253943_+	17	1.85e-08	COP8_MT#LTR/Copia	18-3923 via tfasty with TONT1_LE, 4 stopcodons. [Medicago truncatula]	57	COP8_MT#LTR/Copia	18-3923 via tfasty with TONT1_LE, 4 stopcodons. [Medicago truncatula]	80	Copia22-PTR#LTR/Copia	21-4025 via tfasty with TONT1_LE, 3 stopcodons. [Populus trichocarpa]	55	TONT1_LE#LTR/Copia	127-4052 via tfasty with ATCopia95_359-4498, 1 frameshift and 3 stopcodons. [Lycopersicon esculentum]	58.9214	COP8_MT#LTR/Copia	18-3923 via tfasty with TONT1_LE, 4 stopcodons. [Medicago truncatula]	ltr_finder_scaffold127_1248621_1253943_+	32	0.00557	ZRSiTERTOOT00150	eninu_013I05-1 eninu_Z013I05-1 Z013I05 bases 41755. .34537 8 bp host dups ||retrotransposon	67	ORSiTERTOOT00060	gi|56160378|gb|AY828163.1| Oryza sativa (japonica cultivar-group) clone noaCRR1_CH10-5 noaCRR1 retrotransposon, partial sequence	67	ORSiTERT00100070	houba Ty1-copia-like retrotransposon	144
Copia	ltr_finder_scaffold127_1292085_1298740_+	GAGTTTTTTTCCCTCCAAACCCGTAGGACTTCAAGGTAGTTACCTTCAAGTCTATCCATAAGGATATTAACACCTCTTGGTACTTGGACTCGTGCCCCTTTAGTCCTGGACCCCTTACCTATATAAAGAAGGCTGTAGTGTGGGATAACCCACAGAAAAAACGATCTATCCTAGCCTACAATTCTAAGTGACTCTAGTATCTAAAGCCTAAGAACATGAGTGGAGACGGTCTTATCCTCGAAAGGGATTTCCTGATACCCAAGGCTTGTAGGGTGGAAATACTCTTTTCGGAAAGTGGTACCCACGATTCCGTCTTGATCCAGATCTCGTCACCTATCAAAAGTTTGAAGTATTGCTACTTGGAACCTCCTAAGCTAACATTCGAAAAGAGTATTTTCC…	6655	ltr_finder_scaffold127_1292085_1298740_+	4901	0	COP8_I_MT	Copia Medicago truncatula	100	TNT1_I	Copia Nicotiana tabacum	100	TONT2-I_PV	Copia Phaseolus vulgaris	693	COP12_I_MT	Copia Medicago truncatula	245.29	COP8_I_MT	Copia Medicago truncatula	ltr_finder_scaffold127_1292085_1298740_+	857	0	COP8_MT#LTR/Copia	18-3923 via tfasty with TONT1_LE, 4 stopcodons. [Medicago truncatula]	65	COP8_MT#LTR/Copia	18-3923 via tfasty with TONT1_LE, 4 stopcodons. [Medicago truncatula]	92	POPCOP1#LTR/Copia	29-4084 [Populus trichocarpa]	675	Copia-64_Mad#LTR/Copia	148-4235 [Malus x domestica]	579.326	COP8_MT#LTR/Copia	18-3923 via tfasty with TONT1_LE, 4 stopcodons. [Medicago truncatula]	ltr_finder_scaffold127_1292085_1298740_+	3689	0	ZRSiTERTOOT00150	eninu_013I05-1 eninu_Z013I05-1 Z013I05 bases 41755. .34537 8 bp host dups ||retrotransposon	91	GRSiTERT00100010	gi|3777526|gb|AF053008.1|AF053008 Glycine max env pseudogene, partial sequence; uncharacterized long terminal repeat, complete sequence; gag-pol polyprotein (pol) gene, complete cds; and envelope-like gene, partial cds, SIRE-1, a copia/Ty1-like retroelement	100	ORSiTERTOOT00423	rn_503-254 retrotransposon	486
Copia	ltr_finder_scaffold127_1389093_1392089_+	GTAAATATAGAATTATAGAATGATTAATTATTTTATTCATTAGACTGCTAGATATTTATGCAGTAAGAATAGTCCTAGATTAGATAATCACATAGGCTGTTACCTACCCTATCATAATCCCACTAATACGGGATTCTACTTACTATTATTATAGGCTGAGATTAGGCTAATCACTACAACTAATATTTGACTATTTACTACATCCTAATCATGTCATACGTCACATAATTCTACACCCCCTCAAGTTTGGCCTTACATATTTTTAAGGCCAAGCTTGCCATAAAGCTTCTCGAATGTGTCCCGTGTGAGGGCCTTTGTCAGAATGTCTGCAATTTGTAGTCTAGAAGGAACATACATCATGTCAAACTCCTTGCTATTCCCCTTCTCCGAGATACATTG…	2996	ltr_finder_scaffold127_1389093_1392089_+	3504	0	Copia-42_VV-I	Copia-42_VV-I Copia Vitis vinifera	86	Copia-82_BRa-I	Copia-82_BRa-I Copia Brassica rapa	94	Copia-40_Pru-I	Copia-40_Pru-I Copia Prunus persica	702	Copia-42_VV-I	Copia-42_VV-I Copia Vitis vinifera	316.77	Copia-42_VV-I	Copia-42_VV-I Copia Vitis vinifera	ltr_finder_scaffold127_1389093_1392089_+	559	7.06e-179	COP14_MT#LTR/Copia	262-3950 via tfasty with TST1, 2 frameshifts and 3 stopcodons. [Medicago truncatula]	60	COP14_MT#LTR/Copia	262-3950 via tfasty with TST1, 2 frameshifts and 3 stopcodons. [Medicago truncatula]	79	COP14_MT#LTR/Copia	262-3950 via tfasty with TST1, 2 frameshifts and 3 stopcodons. [Medicago truncatula]	449	ATCopia90#LTR/Copia	316-4878 Wised via estwise with ATCopia11 protein [Arabidopsis]	398.282	Copia17-PTR#LTR/Copia	46-4525 via tfasty with ATCopia23_39-4058, 1 frameshift and 2 stopcodons. [Populus trichocarpa]	ltr_finder_scaffold127_1389093_1392089_+	2409	0	PRSiTETNOOT00001	gi|21430|emb|X52387.1|STCOPT Potato DNA for copia-like transposable element	86	HRSiTERT00100164	bare_11O9-1 GAP of: 11O9.seq check: 7700 from: 30258 to: 39043 ||Ty1-copia-like retrotransposon	93	HRSiTERT00100164	bare_11O9-1 GAP of: 11O9.seq check: 7700 from: 30258 to: 39043 ||Ty1-copia-like retrotransposon	702
Copia	ltr_finder_scaffold127_439025_441738_+	GGTGGGAATATGATGGTTCAACCACTGGGCGAACCAACGAATTAACTAAGAGTGAACGACGTCGTTGCAATTAACTGCAACTCACTCACTCTCGCACCTGAGAAAGTTACCGTTAGGAGGAGGAAGAAATGATGATCACAGGCTGATCTTCCTCCCAGTTTTGCTCAACAACCATTCCGCATTTCCATCAATAGAATGTGGGAAATCAAACACGATGCTGCAAGGATCTAAATGGTTGAGGACTAATATAAATGGTCTCGTCAACAGTACATGAACACACATAGAGATATTACTTGCAGCACAAATACAATTGATTCTTGTTTTGTTCAACTCTCTAAGTGATTACCTTGCGAAGTTCTTTCCTGACACTTTAATCACAGTGGTGTACGGGAATTAGCT…	2713	ltr_finder_scaffold127_439025_441738_+	1883	4.91e-138	ATCOPIA95_I	Copia Arabidopsis thaliana	89	Copia-72_VV-I	Copia-72_VV-I Copia Vitis vinifera	100	Copia-33_BRa-I	Copia-33_BRa-I Copia Brassica rapa	663	COP8_I_MT	Copia Medicago truncatula	248.96	COP8_I_MT	Copia Medicago truncatula	ltr_finder_scaffold127_439025_441738_+	611	7.06e-114	ATCopia95#LTR/Copia	392-4498 [Arabidopsis]	80	TPA5#LTR/Copia	5-4216 [Pichia angusta]	84	TONT2_PV#LTR/Copia	160-4075 via tfasty with TONT1_LE, (1 frameshift) [Phaseolus vulgaris]	218	Copia-106_AA#LTR/Copia	43-4194 via tfasty with Copia-29_CQ, 3 frameshifts. [Aedes aegypti]	211.46	COP8_MT#LTR/Copia	18-3923 via tfasty with TONT1_LE, 4 stopcodons. [Medicago truncatula]	ltr_finder_scaffold127_439025_441738_+	1474	9.47e-123	ORSiTERT00100070	houba Ty1-copia-like retrotransposon	86	ARSiTERTOOT00005	gi|16355|emb|X53973.1|ATKTA11 A.thaliana (Kashmir) retrotransposon Ta1-1 gene for reverse transcriptase	100	PRSiTERT00100118	gi|108863077|gb|DQ644599.1| Solanum melongena clone pS.m.F Ty1-copia retrotransposon nonfunctional polyprotein gene, partial sequence	678
Copia	ltr_finder_scaffold127_64042_69359_-	TGTTAGAGTTCTGTAAATCTGGAGAGGATTTGGAAGAAGGAAGAAGAAGGAAGAAGAAGAACGCAGAACTTGTTTGATTGAATGTGTAAAGTGAAAAATGAAACGGTGAGTTTACAACCCAAACTCTAAGGTTTTTATATGTTGGTCATTGTAACTGACTGAAATAACAGAAAGGTTATTGTAACTAATTATGATAATAGAAATAACAGCTAACTAACTTTTCCTAACAAACTGGTAACAAACTTTTGAGTTTGTTTCCCTAATACCCCCCGCAAACTAAGTATGGATTGATTCCATGCGTAGTTTGGAAATAAGATTTCGAAAAATGTGAACTGGTAGTGATTTGGTGAATGGATCAGCGAGTTGATTTTGAGTGGATATGTGTTGGACTTTTAGAAA…	5317	ltr_finder_scaffold127_64042_69359_-	5736	0	SHACOP7_I_MT	Copia Medicago truncatula	100	Copia23-PTR_I	Copia23-PTR_I Copia Populus trichocarpa	100	Copia-10_Mad-I	Copia-10_Mad-I Copia Malus x domestica	1182	Copia-44_ZM-I	Copia-44_ZM-I Copia Zea mays	425.37	Copia-55_ZM-I	Copia-55_ZM-I Copia Zea mays	ltr_finder_scaffold127_64042_69359_-	1166	0	SHACOP12_MT#LTR/Copia	149-4615 [Medicago truncatula]	73	SHACOP12_MT#LTR/Copia	149-4615 [Medicago truncatula]	88	Copia-14_Mad#LTR/Copia	64-4461 via tfasty with SHACOP6_MT, 2 frameshifts and 1 stopcodon. [Malus x domestica]	625	TOPSCOTCH_LP#LTR/Copia	101-4614 via tfasty with ATCopia22, 3 frameshifts and 10 stopcodons. [Lycopersicon pimpinellifolium]	450.284	SHACOP7_MT#LTR/Copia	143-4549 [Medicago truncatula]	ltr_finder_scaffold127_64042_69359_-	3747	0	GRSiTERT00100012	gi|2104945|gb|U96748.1|GMU96748 Glycine max copia-like retrotransposon Tgmr, complete sequence	88	ARSiTERT00100010	gi|4996364|dbj|AB021265.1| Arabidopsis thaliana copia-like retrotransposon AtRE1 gene for polyprotein, complete cds, strain Landsberg erecta	100	HRSiTERT00100179	TREP1435 retrotransposon, LTR, copia, "Usier_AY268139-1"; complete element	1131
Copia	ltr_finder_scaffold128_180289_185533_+	GGGCATGTCAAACTACATATGGTGGTTGGGTTAACAACTTTTTAAGGAGTAATAACAATTGTTTTGGTTGGGTTATCTTGAACTTATTCGGGAGTTCAAAAGTGGTATTCTAGAAGAATCTATTAGAAAATAGAGGGATTAATTGTCTCTAAAATTACATAGAAGAAAGAGAAGAGAGTGAGAGAGCAAAAGAAAGATAGGAGAAGAAAAGATAAGGTTGCTTGAAGTTTTCATTTTTACAGCAGGTCAGCCTGTTCAAGAGAGCATCTCGAAAAATTTGGTGATCGTTCTAAAATTTGGTGTGCATGTTCAGGACTCTTTTGGCTTCAATCCTGGCTAGGGGGGTCGTTGTTCTGATATTTTTTTTGTTGGGAATCGCTGCTGGACAGAGGGTCTACG…	5244	ltr_finder_scaffold128_180289_185533_+	4697	0	TTO1_NT_I	Copia Nicotiana tabacum	100	Copia14-PTR_I	Copia14-PTR_I Copia Populus trichocarpa	100	Copia-33_Mad-I	Copia-33_Mad-I Copia Malus x domestica	1044	SHACOP15_I_MT	Copia Medicago truncatula	597.2	TTO1_NT_I	Copia Nicotiana tabacum	ltr_finder_scaffold128_180289_185533_+	1238	0	Copia-33_Mad#LTR/Copia	33-4003 via tfasty with Copia-16_Mad, 1 frameshift. [Malus x domestica]	70	TNT1#LTR/Copia	73-4068 gi|130582|sp|P10978|POLX_TOBAC [Nicotiana tabacum]	86	Copia-31_VV#LTR/Copia	40-3936 [Vitis vinifera]	429	SHACOP16_MT#LTR/Copia	join48-1622 [Medicago truncatula]	530.406	TTO1_NT#LTR/Copia	716-4732 TOTO1_LP near-identical with a large deletion. [Nicotiana tabacum]	ltr_finder_scaffold128_180289_185533_+	3221	0	PRSiTERT00100080	gi|13540822|gb|AF279585.2| Lycopersicon chilense retrotransposon TLC1.1, Ty1/copia-like, complete sequence	89	PRSiTERT00100120	gi|108863075|gb|DQ644597.1| Solanum melongena clone pS.m.E Ty1-copia retrotransposon nonfunctional polyprotein gene, partial sequence	100	PRSiTERT00100080	gi|13540822|gb|AF279585.2| Lycopersicon chilense retrotransposon TLC1.1, Ty1/copia-like, complete sequence	753
Copia	ltr_finder_scaffold13_176821_181822_+	GGACGAGCTTAAGTGTCAGTCCCTAGCTTCATCTAGCTCACCGAGGAGCTGATCCTAACTAGTTTCAGCTAGCTCCTGAGCTAAAGTGAGGTTTCCCGTCAACTCACATCTCTGTTTTAACTTTGGTATCACACCAGGGTCAAGTCCATGGTGCATATTTCCAACATTCCTCCCCCATTTTAGTGAAGTCTGTGATTTCGCTAAAATTACAACAAATATCCAACCGAAAACTCTTACATCAATGAAAATGTCACGAAGTTGAATTTTCATCTAGTATATTACACATTCCAAAATACTCGAATATAGGGGTGTCTCTATGGATTGAACCCGTCTACTCATTTGAGTATCTGAAGATAATATACACAAGAGTTTATCCTATCTATTCTAAGATATCTTGAC…	5001	ltr_finder_scaffold13_176821_181822_+	3736	0	COP8_I_MT	Copia Medicago truncatula	100	TONT1_LE_I	Copia Solanum lycopersicum	100	Copia-92_Mad-I	Copia-92_Mad-I Copia Malus x domestica	777	COP8_I_MT	Copia Medicago truncatula	444.61	COP8_I_MT	Copia Medicago truncatula	ltr_finder_scaffold13_176821_181822_+	929	7.2e-179	COP8_MT#LTR/Copia	18-3923 via tfasty with TONT1_LE, 4 stopcodons. [Medicago truncatula]	80	ENDOVIR1_gagpol#LTR/Copia	67-4998 ATCopia58 close (misses chunk) [Arabidopsis]	90	ENDOVIR1_gagpol#LTR/Copia	67-4998 ATCopia58 close (misses chunk) [Arabidopsis]	532	Copia-110_AA#LTR/Copia	86-4225 via tfasty with Copia-36_CQ, 8 frameshifts. [Aedes aegypti]	546.584	COP8_MT#LTR/Copia	18-3923 via tfasty with TONT1_LE, 4 stopcodons. [Medicago truncatula]	ltr_finder_scaffold13_176821_181822_+	2824	0	ZRSiTERTOOT00150	eninu_013I05-1 eninu_Z013I05-1 Z013I05 bases 41755. .34537 8 bp host dups ||retrotransposon	100	ORSiTERTOOT00397	rn_402-75 retrotransposon	100	ORSiTERTOOT00397	rn_402-75 retrotransposon	426
Copia	ltr_finder_scaffold13_184467_192479_-	TGTTGTAATCTGATCCCTCTTGTTTAGATTCGTGACTGGTTCTGTTTCAGCAGAGACCAGTTATTAAGCTCTTAATGCAACAAGGAAACAATCTTGCAATTGAATTGAATCAACATATGATATACGAAACTGGAACGATCTAGGACTGAGCATGCAAGTTGTAATGATGTTCAAGAAAGTAAATTTTGACACTTGCTGAAAGAGATTAGAGCTAGCTACTACTTCTAAGCAACGAGTAAGTCTAGTAGCTAGAAATGAAATGAACGAAATTAAATTGGCAACTCTGCAACCTTAAACACCTTGAGTCTTAAGACTCCGATTCGTAGCACTCGATCGACTTCGTTAGGCTCCAGCTATTCATGTAGCGTCTACGGTAACTCGATCCAAGTGACGAACATT…	8012	ltr_finder_scaffold13_184467_192479_-	5174	0	GmCOPIA10_I	Copia Glycine max	92	Copia-100_SB-I	Copia-100_SB-I Copia Sorghum bicolor	100	GmCOPIA10_I	Copia Glycine max	690	Copia-10_TC-I	Copia-10_TC-I Copia Theobroma cacao	237.5	GmCOPIA10_I	Copia Glycine max	ltr_finder_scaffold13_184467_192479_-	1647	0	Copia_MT_gagpol#LTR/Copia	100-5335 via tfasty with Copia2_LC_gagpol, 1 frameshift (maybe truly separating gag and pol) [Medicago truncatula]	71	Copia-63_Mad#LTR/Copia-1	No definition line	100	Copia3_HV#LTR/Copia	55-5962 via tfasty with PREM2_ZM, 4 frameshifts and 7 stopcodons. [Hordeum vulgare]	351	Copia36-PTR#LTR/Copia	36-3971 (2 stopcodons) [Populus trichocarpa]	238.424	TORTL1_gagpol#LTR/Copia	872-6126 via tfasty with Copia1_OS, 1 frameshift and 2 stopcodons. [Lycopersicon esculentum]	ltr_finder_scaffold13_184467_192479_-	4551	0	MRSiTERTOOT00002	gi|19071289|gb|AF439380.1| Medicago sativa retrotransposon polyprotein gene interrupted by LTR retroelement MCIRE, complete sequence	100	ARSiTERT00100012	gi|4996360|dbj|AB021263.1| Arabidopsis thaliana copia-like retrotransposon AtRE1 gene for polyprotein, complete cds, strain Columbia	100	HRSiTERTOOT00046	inga_11O9-1 JI_11O9-1 GAP of: 11O9.seq check: 7700 from: 21888 to: 42444 ||retrotransposon	630
Copia	ltr_finder_scaffold13_327344_330579_+	GTAACGATAAGAGCTTGTGCAAACTGACATTCCATTAAGATGAACGCCACTCACAATAAGTACAGCAGATAGGGCCTTAAGATCAGGAGGATCTGGCAACAAACAACCATGATCCATCCTTAAGCGCCTGGAAAATAGCAGCTCTTCAACAAACTAATACAGTGGACTAAAATGTCATTATTCTAATACTAGAGTGACTGAAATGCAACAACTAGAAAGTTCTTCTCAAAACGCTCCAGTTTAACTAACGGTCTAATGTTTAATAGCTGCGTCAAGCGGCGTCGCTTTAGCAACGGTCCAACAAATCCTCCCCTGAACTGAGCCTCAATCTCAGCTGAGAAACTCAGTTCATCATTTCTGGGTTTCACCAGCAAGTTCCACCATTCCCAGCTTTCCCCT…	3235	ltr_finder_scaffold13_327344_330579_+	3945	0	Copia-39_VV-I	Copia-39_VV-I Copia Vitis vinifera	91	Copia-52_VV-I	Copia-52_VV-I Copia Vitis vinifera	100	GmCOPIA11_I	Copia Glycine max	1287	Copia-20_SB-I	Copia-20_SB-I Copia Sorghum bicolor	525.26	Copia-14_BRa-I	Copia-14_BRa-I Copia Brassica rapa	ltr_finder_scaffold13_327344_330579_+	414	1.83e-173	Copia37-PTR#LTR/Copia	228-4355 [Populus trichocarpa]	60	ATCopia23#LTR/Copia	39-4058 Wised via estwise with ATCopia31 protein [Arabidopsis]	78	ATCopia31#LTR/Copia	46-4050 ATCopia31A_pol >93% identical. [Arabidopsis]	595	Copia-35_Mad#LTR/Copia	83-4258 via tfasty with Copia27-PTR, 2 frameshifts and 5 stopcodons. [Malus x domestica]	606.29	Copia37-PTR#LTR/Copia	228-4355 [Populus trichocarpa]	ltr_finder_scaffold13_327344_330579_+	2925	0	ARSiTERT00100002	gi|15149814|emb|AJ292424.1|ATH292424 Arabidopsis thaliana copia-like retrotransposon, clone AB019224	91	SRSiTERTOOT00079	donuil_106M24-1 donuil_S106M24-1 S106M24 bases 46681. .53506 ||retrotransposon	100	ZRSiTERTOOT00276	opie_9C20-2 GAP of: Contig2.seq check: 4923 from: 16576 to: 25517 ||retrotransposon	1239
Copia	ltr_finder_scaffold130_197901_203422_-	TGCAAAGTAGAGTCAGAGTTGTCCAACGTGCTTTACATGCTATATGGTTATCTTTTTCAATGATTTTCAAAATTGATATCTATATGATAACTTTGGAAGACTGACCCCGAGCCACCCACCAGTTCGTGACAGGTTCTATGGTATTAGAAGAATTAATAAAGGATCTATTCATCTGCCGCCAGGCTGAAGTTAGGATATTGATGAGACTGTATATTTCTGGGATTTGTTTTAAGAGATGGGTCCATTCACCGTTTGACACCAGCTTCCGAAAATAAGCTGCTTGGCGTAATATTCCAGTTTTTGTATAATTTTAATTATATTTTGTACTATTTCTAAACTGTGTCATCTGTCACTTTGGAAGACTGACCCCGAGCCACCCACCAGTTCGTGACAGGTTCT…	5521	ltr_finder_scaffold130_197901_203422_-	255	3.63e-11	Copia-78_VV-I	Copia-78_VV-I Copia Vitis vinifera	78	Copia24-PTR_I	Copia24-PTR_I Copia Populus trichocarpa	100	Copia36-PTR_I	Copia36-PTR_I Copia Populus trichocarpa	243	SHACOP18_I_MT	Copia Medicago truncatula	63.38	Copia-78_VV-I	Copia-78_VV-I Copia Vitis vinifera	ltr_finder_scaffold130_197901_203422_-	225	2.19e-12	Copia26-PTR#LTR/Copia	494-4012 [Populus trichocarpa]	43	ATCopia55#LTR/Copia	14-4279 [Arabidopsis]	58	Copia26-PTR#LTR/Copia	494-4012 [Populus trichocarpa]	177	ATCopia87#LTR/Copia	4-4020 [Arabidopsis]	72.0182	Copia26-PTR#LTR/Copia	494-4012 [Populus trichocarpa]	ltr_finder_scaffold130_197901_203422_-	42	1.07e-08	ORSiTERTOOT00308	rn_111-158 retrotransposon	77	HRSiTEMT06400018	gi|56292235|emb|AJ866901.1| Hordeum vulgare subsp. vulgare transposon MITE Jura, clone SQ005T7C09	92	HRSiTEMT06400018	gi|56292235|emb|AJ866901.1| Hordeum vulgare subsp. vulgare transposon MITE Jura, clone SQ005T7C09	165
Copia	ltr_finder_scaffold130_197901_204040_-	TGAATTATTCCAGCCGCGGCCCAATACTTTCAAGTTGTTGCAGTTTCGCCCGAAAGTTTTGAGTTAAGCCATAATTGTTCCGTTCTTTGACGTTTGACTGTATTTTTCGAGTCAACCCGCTTAAGTCCAGGTGGGTTGGTTTAAGGGGGTAATATCTTGCATTTTAAATTTTTATATTTTACTTGTGTTATTTATGCTTCTTTGAATTACATGAATAATAATTGGATTTTAAAGGTTTTAAATGCATTATATGTGACAACATGACATGTCAATTATATGTGATCCATATATTCTATTATATCCTAAGTGATACGTTACATGTCAATTATATATTGCTGATATGATATGTTACATGTATTGTTCAGTTGAACAAGTTCTATTGTAAGAGTAATATTTGTA…	6139	ltr_finder_scaffold130_197901_204040_-	243	4.03e-11	Copia-78_VV-I	Copia-78_VV-I Copia Vitis vinifera	78	Copia24-PTR_I	Copia24-PTR_I Copia Populus trichocarpa	100	Copia36-PTR_I	Copia36-PTR_I Copia Populus trichocarpa	243	SHACOP18_I_MT	Copia Medicago truncatula	63.38	Copia-78_VV-I	Copia-78_VV-I Copia Vitis vinifera	ltr_finder_scaffold130_197901_204040_-	222	2.45e-12	Copia26-PTR#LTR/Copia	494-4012 [Populus trichocarpa]	43	ATCopia55#LTR/Copia	14-4279 [Arabidopsis]	58	Copia26-PTR#LTR/Copia	494-4012 [Populus trichocarpa]	177	ATCopia87#LTR/Copia	4-4020 [Arabidopsis]	72.0182	Copia26-PTR#LTR/Copia	494-4012 [Populus trichocarpa]	ltr_finder_scaffold130_197901_204040_-	48	1.18e-08	ORSiTERTOOT00308	rn_111-158 retrotransposon	77	HRSiTEMT06400018	gi|56292235|emb|AJ866901.1| Hordeum vulgare subsp. vulgare transposon MITE Jura, clone SQ005T7C09	92	HRSiTEMT06400018	gi|56292235|emb|AJ866901.1| Hordeum vulgare subsp. vulgare transposon MITE Jura, clone SQ005T7C09	165
Copia	ltr_finder_scaffold130_197901_204229_+	GACACAGTTTAGAAATAGTACAAAATATAATTAAAATTATACATAAACGATACTGGTAACCTTTGCAGAAAAACTGGAATATTACGCCAAACAACTTATTCCCGGAAGCTGGTGTCAAACAGTGAATGGACCCATCTCTTAAAACAAATCCTGGAAATATACAGTCTCATCAATATCCCAACTTCAGCCTTGCGGCAGATGAACAGATCCTCTATTAATTCTTCTAATACCATAGAACCTGTCACGAACTAGTGGGTGGCTTGGGGTCAGTCTTCCGAAGTTATCATATAGATATCAATATTGAAAATCATTGAAAAAGATAACCATATAGCATGTAAAGCACGTTGGACAACTCTGACTCTACTTTGCATATTTTAATTTTGATCCCGGCTCACATAT…	6328	ltr_finder_scaffold130_197901_204229_+	249	4.16e-11	Copia-78_VV-I	Copia-78_VV-I Copia Vitis vinifera	78	Copia24-PTR_I	Copia24-PTR_I Copia Populus trichocarpa	100	Copia36-PTR_I	Copia36-PTR_I Copia Populus trichocarpa	243	SHACOP18_I_MT	Copia Medicago truncatula	63.38	Copia-78_VV-I	Copia-78_VV-I Copia Vitis vinifera	ltr_finder_scaffold130_197901_204229_+	222	2.53e-12	Copia26-PTR#LTR/Copia	494-4012 [Populus trichocarpa]	43	ATCopia55#LTR/Copia	14-4279 [Arabidopsis]	58	Copia26-PTR#LTR/Copia	494-4012 [Populus trichocarpa]	177	ATCopia87#LTR/Copia	4-4020 [Arabidopsis]	72.0182	Copia26-PTR#LTR/Copia	494-4012 [Populus trichocarpa]	ltr_finder_scaffold130_197901_204229_+	50	1.22e-08	ORSiTERTOOT00308	rn_111-158 retrotransposon	77	HRSiTEMT06400018	gi|56292235|emb|AJ866901.1| Hordeum vulgare subsp. vulgare transposon MITE Jura, clone SQ005T7C09	92	HRSiTEMT06400018	gi|56292235|emb|AJ866901.1| Hordeum vulgare subsp. vulgare transposon MITE Jura, clone SQ005T7C09	165
Copia	ltr_finder_scaffold130_198203_204040_-	TGAATTATTCCAGCCGCGGCCCAATACTTTCAAGTTGTTGCAGTTTCGCCCGAAAGTTTTGAGTTAAGCCATAATTGTTCCGTTCTTTGACGTTTGACTGTATTTTTCGAGTCAACCCGCTTAAGTCCAGGTGGGTTGGTTTAAGGGGGTAATATCTTGCATTTTAAATTTTTATATTTTACTTGTGTTATTTATGCTTCTTTGAATTACATGAATAATAATTGGATTTTAAAGGTTTTAAATGCATTATATGTGACAACATGACATGTCAATTATATGTGATCCATATATTCTATTATATCCTAAGTGATACGTTACATGTCAATTATATATTGCTGATATGATATGTTACATGTATTGTTCAGTTGAACAAGTTCTATTGTAAGAGTAATATTTGTA…	5837	ltr_finder_scaffold130_198203_204040_-	243	3.84e-11	Copia-78_VV-I	Copia-78_VV-I Copia Vitis vinifera	78	Copia24-PTR_I	Copia24-PTR_I Copia Populus trichocarpa	100	Copia36-PTR_I	Copia36-PTR_I Copia Populus trichocarpa	243	SHACOP18_I_MT	Copia Medicago truncatula	63.38	Copia-78_VV-I	Copia-78_VV-I Copia Vitis vinifera	ltr_finder_scaffold130_198203_204040_-	222	2.32e-12	Copia26-PTR#LTR/Copia	494-4012 [Populus trichocarpa]	43	ATCopia55#LTR/Copia	14-4279 [Arabidopsis]	58	Copia26-PTR#LTR/Copia	494-4012 [Populus trichocarpa]	177	ATCopia87#LTR/Copia	4-4020 [Arabidopsis]	72.0182	Copia26-PTR#LTR/Copia	494-4012 [Populus trichocarpa]	ltr_finder_scaffold130_198203_204040_-	51	1.13e-08	ORSiTERTOOT00308	rn_111-158 retrotransposon	77	HRSiTEMT06400018	gi|56292235|emb|AJ866901.1| Hordeum vulgare subsp. vulgare transposon MITE Jura, clone SQ005T7C09	92	HRSiTEMT06400018	gi|56292235|emb|AJ866901.1| Hordeum vulgare subsp. vulgare transposon MITE Jura, clone SQ005T7C09	165
Copia	ltr_finder_scaffold130_198840_204229_+	GGAAATTCAGGGACCAAAATGGATATTTGGCACTTTACTCCAACGGGACCTCGTGTTGGATTTCCAGATTCCGGCGACGACGAACCCGGGCTCCGGTGAGCCTTGAATCACCACTAAAACTCGAGCAAACTCAAATCGAAGGATACTTAAGGTTTTGTCTCGATAATATGAAGTCAACCAAGGTATTTATAGGTCTTGGGTTGGTTTAGAACTTGCCGACTCAAGTCGACGTTGGAGAAGAAGTAAACATAGTTTCAACCTTGCTCCTCCTCAATATTGATTCTGGATGGCTTTAAATAGCTATGTGATTGCCTTCAAGGGAGGATTTAGGTCTAAAAGGTGGCATCACGGCCTTCAATTTGTTAGAGATGCGCCGAAAATTTCTTATTGTCGGGTATT…	5389	ltr_finder_scaffold130_198840_204229_+	259	3.54e-11	Copia-78_VV-I	Copia-78_VV-I Copia Vitis vinifera	78	Copia24-PTR_I	Copia24-PTR_I Copia Populus trichocarpa	100	Copia36-PTR_I	Copia36-PTR_I Copia Populus trichocarpa	243	SHACOP18_I_MT	Copia Medicago truncatula	63.38	Copia-78_VV-I	Copia-78_VV-I Copia Vitis vinifera	ltr_finder_scaffold130_198840_204229_+	225	2.14e-12	Copia26-PTR#LTR/Copia	494-4012 [Populus trichocarpa]	43	ATCopia55#LTR/Copia	14-4279 [Arabidopsis]	58	Copia26-PTR#LTR/Copia	494-4012 [Populus trichocarpa]	177	ATCopia87#LTR/Copia	4-4020 [Arabidopsis]	72.0182	Copia26-PTR#LTR/Copia	494-4012 [Populus trichocarpa]	ltr_finder_scaffold130_198840_204229_+	53	1.04e-08	ORSiTERTOOT00308	rn_111-158 retrotransposon	77	HRSiTEMT06400018	gi|56292235|emb|AJ866901.1| Hordeum vulgare subsp. vulgare transposon MITE Jura, clone SQ005T7C09	92	HRSiTEMT06400018	gi|56292235|emb|AJ866901.1| Hordeum vulgare subsp. vulgare transposon MITE Jura, clone SQ005T7C09	165
Copia	ltr_finder_scaffold130_50758_56139_+	GTGTCATTTGATGTTGAACTTTTATGTTGTTAAGTTTTAGTCACTAGAGTTTTTGTTCATTGACATTTTAGTCCTAAAGTCAGTCTCTTAGTAGTTGCTAGTTTTCAGGCTACTGGGTATGGATCAATGGCTTATGTTGTCAGATTCTCTAGATTTCTAGGCCTCATTTTTCTGTACTTATTGCTGCCATTGCTCATCCGAATACAATTGTCATATTGCACGGGTTCTATAGTCTTTCACCACTGTCGTCTCTATTCTTTTCGTTACAAGATTCCTCTAAGCGACGACTCTTCAAAATCCTCCTCCTCCATCACAGTATGAAGCTCCTCCGGTCCCTCCGATTCAAATCCAAGAGGCTGACAATCGACTCCACACTGCCTCCAACGAAAACCTAGGAGT…	5381	ltr_finder_scaffold130_50758_56139_+	6196	0	Copia-8_Pru-I	Copia-8_Pru-I Copia Prunus persica	93	Copia-80_BRa-I	Copia-80_BRa-I Copia Brassica rapa	100	Copia26-PTR_I	Copia26-PTR_I Copia Populus trichocarpa	777	Copia-124_BRa-I	Copia-124_BRa-I Copia Brassica rapa	254.46	Copia-124_BRa-I	Copia-124_BRa-I Copia Brassica rapa	ltr_finder_scaffold130_50758_56139_+	1202	2.75e-119	Copia37-PTR#LTR/Copia	228-4355 [Populus trichocarpa]	88	Copia-62_Mad#LTR/Copia	67-4621 via tfasty with Copia44-PTR, 2 frameshifts. [Malus x domestica]	89	Copia15-PTR#LTR/Copia	22-4617 [Populus trichocarpa]	283	Copia-56_SB#LTR/Copia	48-4434 via tfasty with SC-8, 1 frameshift. [Sorghum bicolor]	301.212	Copia31-PTR#LTR/Copia	191-4211 via tfasty with ATCopia31_1-4050, 2 frameshifts and 3 stopcodons. [Populus trichocarpa]	ltr_finder_scaffold130_50758_56139_+	4097	0	ARSiTERT00100013	gi|13991170|gb|AF287472.1|AF287472 Arabidopsis thaliana clone T12-C14 copia-like retrotransposon, complete sequence	92	ORSiTERTOOT00406	rn_416-225 retrotransposon	100	ZRSiTERTOOT00221	ji_334B07-4 ||retrotransposon	639
Copia	ltr_finder_scaffold1302_95712_100969_+	GTATCAGAAGAGGAGAAGAAGAGCAGTAGCTGCACATCATCCAGAGAAGGAAATGCATTACCGTTGGAAGAAGATGATCAGAGTGACCAGTTTGCAACAGAGTGAAAGTTCAATGATCATAAGTGCAAGCTGGACACTTTCCGTTTAATGAAGCTGTGTCGTTTTACTTAAGACGTTATGTAATAATTGGACCACGTGGCCATCTTCGTTTATTACCGTTTTAGTTTGTTACTACAGTAAAAGGTGAAAATGCTGTAACGATAAGAGCAAAGGAAATGAGAAATGAAGGATAAGTTTTCAGCATCCATCTTCTTCTTCCTTCACTCTCTCTCGTTTCTCTCCATCGACCTCTCTCACCCATTTCTCACATGGTATCAAAGCGCACCTGATGGTGGTCAC…	5257	ltr_finder_scaffold1302_95712_100969_+	5905	0	COP10_I_MT	Copia Medicago truncatula	91	Copia7-PTR_I	Copia7-PTR_I Copia Populus trichocarpa	100	Copia-15_Mad-I	Copia-15_Mad-I Copia Malus x domestica	1617	Copia-87_VV-I	Copia-87_VV-I Copia Vitis vinifera	688.38	COP10_I_MT	Copia Medicago truncatula	ltr_finder_scaffold1302_95712_100969_+	337	0	SHACOP7_MT#LTR/Copia	143-4549 [Medicago truncatula]	51	ATCopia71#LTR/Copia	231-5185 Wised via estwise with ATCopia75 protein + both term extended with ORFs [Arabidopsis]	69	Copia-17_Mad#LTR/Copia	227-4834 via tfasty with Copia23-PTR, 1 stopcodon. [Malus x domestica]	1538	Copia-4_Mad#LTR/Copia	170-4879 via tfasty with Copia23-PTR, 2 stopcodons. [Malus x domestica]	1158.67	SHACOP7_MT#LTR/Copia	143-4549 [Medicago truncatula]	ltr_finder_scaffold1302_95712_100969_+	3783	0	BRSiTERTOOT00001	gi|2462934|nt3532-8357 Brassica oleracea Melmoth retrotransposon sequence	89	ORSiTERTOOT00359	rn_2-350 retrotransposon	100	ORSiTERTOOT00363	rn_252-146 retrotransposon	1131
Copia	ltr_finder_scaffold132_166625_169427_+	GTTATTCATCTTGAATGATAACTAGCTCTATTTATAATAGAGCTGTACACCTAGGGTTAGAGTCCAAGTCCTTGTAGGAAAAGGCTACTACCCTTATTAAAATAATACTGACTTCCTATGCAAGGAAGGAATGTCCTTATTGGACTCTAACCACTTCCTAATCAAGATATGCTAGAAAAAGAACAATAATAACAATAACTATGCCGTATCTCAACACTCCCCCTCAAGCTTGGTGTAGATGTTGATCAACCCGAGCTTGGAGGTAAGGAAATCGAAAACATCGCGTCCAAGTGCCTTGGTCAGTATGTCTGCGGCCTGCTGCTTGGAAGGAACATATCTAACTTCAATGATCCCCTTTGCTACATTGTCTGATATGAAATGTCTGTCAATCTCGACGTG…	2802	ltr_finder_scaffold132_166625_169427_+	4366	0	Copia3-VV_I	Copia3-VV_I Copia Vitis vinifera	100	Copia-35-I_VV	Copia-35-I_VV Copia Vitis vinifera	100	Copia-75_VV-I	Copia-75_VV-I Copia Vitis vinifera	588	POPCOP1_I	Copia Populus trichocarpa	324.56	Copia3-VV_I	Copia3-VV_I Copia Vitis vinifera	ltr_finder_scaffold132_166625_169427_+	1059	7.91e-135	Copia1A-VV#LTR/Copia	42-4522 via tfasty with Copia17-PTR, 3 frameshifts and 1 stopcodon. [Danio rerio]	71	Copia1A-VV#LTR/Copia	42-4522 via tfasty with Copia17-PTR, 3 frameshifts and 1 stopcodon. [Danio rerio]	86	Copia23-PTR#LTR/Copia	71-4624 [Populus trichocarpa]	261	Copia17-PTR#LTR/Copia	46-4525 via tfasty with ATCopia23_39-4058, 1 frameshift and 2 stopcodons. [Populus trichocarpa]	259.996	COP14_MT#LTR/Copia	262-3950 via tfasty with TST1, 2 frameshifts and 3 stopcodons. [Medicago truncatula]	ltr_finder_scaffold132_166625_169427_+	3088	0	PRSiTETNOOT00001	gi|21430|emb|X52387.1|STCOPT Potato DNA for copia-like transposable element	92	ARSiTERT00100001	gi|15149815|emb|AJ292425.1|ATH292425 Arabidopsis thaliana copia-like retrotransposon, clone AP002051	100	BRSiTERTOOT00001	gi|2462934|nt3532-8357 Brassica oleracea Melmoth retrotransposon sequence	486
Copia	ltr_finder_scaffold132_752729_760408_-	TGTAAGAAATGGGAGACGAGATCGACAAAGAGAAATGGAAGGTGAAGGAAGAAGAAGAAATGTTCTGGAAAGCTCAAGTGTTCATTTCATCCTCATCCCCTGTTATATCGTTTACAACGTTTTACCATTTTACTGTAGTAACAGCTTCAATGGTAATAAATGAAAGTTGCCACGTGGTCCAATTATTACATAAACGATAAAAATGAAACGACACAGCTTTGTAAACATAACGTGTCCAATTTGCATTCTCGATAACTGAACTTTCACTTCATTGTGCATTGGTCACTCTGTGCATCTTCTTCCAACGGTACTGAAGCTTCTTCATCTCGACTTTTGGACGCTGCATAGCTCACGTCTTTCTTCTCCTCTTATGACAGCCTCCCACAAGTTGGCGAATAT…	7679	ltr_finder_scaffold132_752729_760408_-	5792	0	COP10_I_MT	Copia Medicago truncatula	91	Copia7-PTR_I	Copia7-PTR_I Copia Populus trichocarpa	100	Copia-31_Mad-I	Copia-31_Mad-I Copia Malus x domestica	1281	COP10_I_MT	Copia Medicago truncatula	538.09	COP10_I_MT	Copia Medicago truncatula	ltr_finder_scaffold132_752729_760408_-	903	0	Copia-66_Mad#LTR/Copia	1-4011 Fragment [Malus x domestica]	57	SHACOP7_MT#LTR/Copia	143-4549 [Medicago truncatula]	76	SHACOP6_MT#LTR/Copia	58-4467 [Medicago truncatula]	706	Copia17-PTR#LTR/Copia	46-4525 via tfasty with ATCopia23_39-4058, 1 frameshift and 2 stopcodons. [Populus trichocarpa]	488.419	Copia-66_Mad#LTR/Copia	1-4011 Fragment [Malus x domestica]	ltr_finder_scaffold132_752729_760408_-	3256	0	GRSiTERT00100012	gi|2104945|gb|U96748.1|GMU96748 Glycine max copia-like retrotransposon Tgmr, complete sequence	89	ORSiTERTOOT00353	rn_219-129 retrotransposon	100	ORSiTERTOOT00363	rn_252-146 retrotransposon	1275
Copia	ltr_finder_scaffold132_752729_767171_-	TGTAAGAAATGGGAGACGAGATCGACAAAGAGAAATGGAAGGTGAAGGAAGAAGAAGAAATGTTCTGGAAAGGTCAAGTGTTCATTTCATCCTCATCCCCTGTTATATCGTTTACAACGTTTTACCATTTTACTGTAGTAACAGCTTCAATGGTAATAAATGAAAGTTGCCACGTGGTCCAATTATTACATAAACGATAAAAATGAAACGACACAGCTTTGTAAACATAACGTGTCCAATTTGCATTCTCGATAACTGAACTTTCACTTCATTGTGCATTGGTCACTCTGTGCATCTTCTTCCAACGGTACTGAAGCTTCTTCATCTCGACTTTTGGACGCTGCATAGCTCACGTCTTTCTTCTCCTCTTATGACAGCCTCCCACAAGTTGGCGAATAT…	14442	ltr_finder_scaffold132_752729_767171_-	10249	0	COP10_I_MT	Copia Medicago truncatula	91	Copia7-PTR_I	Copia7-PTR_I Copia Populus trichocarpa	100	Copia-31_Mad-I	Copia-31_Mad-I Copia Malus x domestica	1281	COP10_I_MT	Copia Medicago truncatula	538.09	COP10_I_MT	Copia Medicago truncatula	ltr_finder_scaffold132_752729_767171_-	1416	0	Copia-66_Mad#LTR/Copia	1-4011 Fragment [Malus x domestica]	57	SHACOP7_MT#LTR/Copia	143-4549 [Medicago truncatula]	76	SHACOP6_MT#LTR/Copia	58-4467 [Medicago truncatula]	706	Copia17-PTR#LTR/Copia	46-4525 via tfasty with ATCopia23_39-4058, 1 frameshift and 2 stopcodons. [Populus trichocarpa]	488.419	Copia-66_Mad#LTR/Copia	1-4011 Fragment [Malus x domestica]	ltr_finder_scaffold132_752729_767171_-	6161	0	GRSiTERT00100012	gi|2104945|gb|U96748.1|GMU96748 Glycine max copia-like retrotransposon Tgmr, complete sequence	89	ORSiTERTOOT00353	rn_219-129 retrotransposon	100	ORSiTERTOOT00363	rn_252-146 retrotransposon	1275
Copia	ltr_finder_scaffold132_842387_849000_+	GTAGATAATCCTATGTAGTTCCTAATTAGGATATGTATTTCCGTTTTCCTATAGTAACTGTATTAACTATAGTACATATTATTAGGTAACTACTTCCTAATAGGATTCTTAGAGTAGGTAAGTCTCATATGGAGACTTGTGTATATATACCCTATTGCCTACGGGCTATCATAATAATAAGAGCAGTCTATTCTCTTAAATCTACATGGTATCAGAGCCTACTCTGTAACCTAAACCCTAAACATCTCCGATCCCTAAACCCTAAAGGCTTCCGCCGACGCTACCTCCGATCGAGGCCATGACGAATGATGGAACCGTGTGAAGGTACCCCATAAAGCTCATATAATTTGATGGATATTCCTTCTGTTTTTTGGTTAGCAAGATCCTGTGCTGCCCAGA…	6613	ltr_finder_scaffold132_842387_849000_+	526	5e-37	Copia-42_VV-I	Copia-42_VV-I Copia Vitis vinifera	80	SHACOP6_I_MT	Copia Medicago truncatula	80	SHACOP6_I_MT	Copia Medicago truncatula	360	ATCOPIA24I	Copia Arabidopsis thaliana	155.03	Copia-42_VV-I	Copia-42_VV-I Copia Vitis vinifera	ltr_finder_scaffold132_842387_849000_+	250	1.82e-29	Copia17-PTR#LTR/Copia	46-4525 via tfasty with ATCopia23_39-4058, 1 frameshift and 2 stopcodons. [Populus trichocarpa]	56	Copia17-PTR#LTR/Copia	46-4525 via tfasty with ATCopia23_39-4058, 1 frameshift and 2 stopcodons. [Populus trichocarpa]	74	COP14_MT#LTR/Copia	262-3950 via tfasty with TST1, 2 frameshifts and 3 stopcodons. [Medicago truncatula]	117	Copia-75_Mad#LTR/Copia	366-4967 [Malus x domestica]	129.028	Copia17-PTR#LTR/Copia	46-4525 via tfasty with ATCopia23_39-4058, 1 frameshift and 2 stopcodons. [Populus trichocarpa]	ltr_finder_scaffold132_842387_849000_+	403	5.06e-27	ORSiTERTOOT00329	rn_16-305 retrotransposon	67	ORSiTERTOOT00413	rn_453-234 retrotransposon	92	GRSiTERT00100012	gi|2104945|gb|U96748.1|GMU96748 Glycine max copia-like retrotransposon Tgmr, complete sequence	342
Copia	ltr_finder_scaffold132_844396_849000_+	GTAGATAATCCTATGTAGTTCCTAATTAGGATATGTATTTCCGTTTTCCTATAGTAACTGTATTAACTATAGTACATATTATTAGGTAACTACTTCCTAATAGGATTCTTAGAGTAGGTAAGTCTCATATGGAGACTTGTGTATATATACCCTATTGCCTACGGGCTATCATAATAATAAGAGCAGTCTATTCTCTTAAATCTACATGGTATCAGAGCCTACTCTGTAACCTAAACCCTAAACATCTCCGATCCCTAAACCCTAAAGGCTTCCGCCGACGCTACCTCCGATCGAGGCCATGACGAATGANNNNNNNNNNNNNNNNNNNNNNNNNNNNNNNNNNNNNNNNNNNNNNNNNNNNNNNNNNNNNNNNNNNNNNNNNNNNNNNNNNNNNNNNNN…	4604	ltr_finder_scaffold132_844396_849000_+	532	3.45e-37	Copia-42_VV-I	Copia-42_VV-I Copia Vitis vinifera	70	Copia3-VV_I	Copia3-VV_I Copia Vitis vinifera	77	Copia-3_TC-I	Copia-3_TC-I Copia Theobroma cacao	360	ATCOPIA24I	Copia Arabidopsis thaliana	155.03	Copia-42_VV-I	Copia-42_VV-I Copia Vitis vinifera	ltr_finder_scaffold132_844396_849000_+	250	1.25e-29	Copia17-PTR#LTR/Copia	46-4525 via tfasty with ATCopia23_39-4058, 1 frameshift and 2 stopcodons. [Populus trichocarpa]	56	Copia17-PTR#LTR/Copia	46-4525 via tfasty with ATCopia23_39-4058, 1 frameshift and 2 stopcodons. [Populus trichocarpa]	74	COP14_MT#LTR/Copia	262-3950 via tfasty with TST1, 2 frameshifts and 3 stopcodons. [Medicago truncatula]	117	Copia-75_Mad#LTR/Copia	366-4967 [Malus x domestica]	129.028	Copia17-PTR#LTR/Copia	46-4525 via tfasty with ATCopia23_39-4058, 1 frameshift and 2 stopcodons. [Populus trichocarpa]	ltr_finder_scaffold132_844396_849000_+	402	3.49e-27	ORSiTERTOOT00329	rn_16-305 retrotransposon	67	ORSiTERTOOT00413	rn_453-234 retrotransposon	92	GRSiTERT00100012	gi|2104945|gb|U96748.1|GMU96748 Glycine max copia-like retrotransposon Tgmr, complete sequence	342
Copia	ltr_finder_scaffold134_57885_62333_-	TGTTATAAAATAAATTAACGAGAAGAAAACAATAGAGAAAGGGAGAAGAAATGATTCTTATTGAGGTGTGTCAAACATATAAGAGTGAGCACTATTTATAGGCTCATGAGACATAACCCATAATGACTAACATAGCTACACTTGAATAGGAGATAATGGTATTGATTCCTATGGTTAATGTATAGGTTACACAATAGGCATTCATGCACCATAATAACAATATTCATAACACTCCCCCATGAATGACCATTGGATAAGAATATATATTATGTTCTTCGAGTACGCTATTGATATTGTCTCGTTAAAAACCTTACCAGGAAAACCCAGTGGGAAAAACCATGGTTAAGGGAAAAAGAGTGCAGTACGTATCGACTCCCCCTGATGATGATATCGGTTGAG…	4448	ltr_finder_scaffold134_57885_62333_-	114	2.44e-14	COP2_I_MT	Copia Medicago truncatula	100	COP2_I_MT	Copia Medicago truncatula	100	COP2_I_MT	Copia Medicago truncatula	162	COPIA-I_MT	Copia Medicago truncatula	71.63	META1_I	Copia Arabidopsis thaliana	ltr_finder_scaffold134_57885_62333_-	15	0.000259	COP2_MT_pol#LTR/Copia	2604-6107 [Medicago truncatula]	100	COP2_MT_pol#LTR/Copia	2604-6107 [Medicago truncatula]	100	COP2_MT_pol#LTR/Copia	2604-6107 [Medicago truncatula]	131	COP2_MT_pol#LTR/Copia	2604-6107 [Medicago truncatula]	36.1946	COP2_MT_pol#LTR/Copia	2604-6107 [Medicago truncatula]	ltr_finder_scaffold134_57885_62333_-	47	1.07e-05	PRSiTERT00100074	gi|15144503|gb|AF275345.2|AF275345|nt81866-87398 Lycopersicon esculentum copia-like retrotransposon	100	PRSiTERT00100074	gi|15144503|gb|AF275345.2|AF275345|nt81866-87398 Lycopersicon esculentum copia-like retrotransposon	100	PRSiTERT00100074	gi|15144503|gb|AF275345.2|AF275345|nt81866-87398 Lycopersicon esculentum copia-like retrotransposon	207
Copia	ltr_finder_scaffold1359_20435_26330_-	TGAATACCTAATTGTATAATTTCTCATTTTATGGTTAATGTATTTTATTCCCCTCCTTTATGTGTATAATTTAATGTATTTCATTCCCCTCTTTTATGTGTAATAATATTAGAGAGTGTAGGTTATGATTTCATGAGCCTATAAATAGAGCTCTCATTTGTCGCATTCCATACACCTCAATAAGAAAGTACTTCTCATCCCATGTTCTTGTTCTCTTCTTTGTTCTTAGTTTTATAACACGTTATCAGCACGAGTGCTCTGCCTATCTTCTCGAAGTTTCACGAAGGTTGCTATTTGCTATATCTTTTTTTCCAAATTTTTAGGCAACAATATTTATAAAATATTTTATGCATTTTTCTAAGTGAACTCACATTATATTGTTAGCATTTTTTCCATCCT…	5895	ltr_finder_scaffold1359_20435_26330_-	4025	0	COP2_I_MT	Copia Medicago truncatula	100	ATCOPIA28_I	Copia Arabidopsis thaliana	100	COP2_I_MT	Copia Medicago truncatula	1662	COP2_I_MT	Copia Medicago truncatula	905.57	COP2_I_MT	Copia Medicago truncatula	ltr_finder_scaffold1359_20435_26330_-	510	0	COP2_MT_pol#LTR/Copia	2604-6107 [Medicago truncatula]	73	COP2_MT_pol#LTR/Copia	2604-6107 [Medicago truncatula]	89	COP2_MT_pol#LTR/Copia	2604-6107 [Medicago truncatula]	1205	ATCopia27#LTR/Copia	844-5502 [Arabidopsis]	1569.29	COP2_MT_pol#LTR/Copia	2604-6107 [Medicago truncatula]	ltr_finder_scaffold1359_20435_26330_-	2731	0	PRSiTERT00100074	gi|15144503|gb|AF275345.2|AF275345|nt81866-87398 Lycopersicon esculentum copia-like retrotransposon	100	ORSiTERT00100081	rn_523-268 Ty1-copia-like retrotransposon	100	ORSiTERT00100081	rn_523-268 Ty1-copia-like retrotransposon	1644
Copia	ltr_finder_scaffold1360_14176_20305_+	GAAACTACTATGAAGTTGGATATGGTTCTCACCGGCTCAATGCCACGCGGCTCCTTCTGATCCTGATATGTTCGCTTTTCGTTGATTTCCAAGATCCATATCCAACTTTATAGTAGTTTCATATAATCTAACCTTACCCATTCGTAGTGGTTAACGGTTTTAACCATAACCCACAAAATACCCAGTCAATGCGGTTAATAACCGTCAAACTCGGTGAGGGTACGGTCGGTTTAACGGTTAAACGGTCAGAATTGTCAACCCTAGTTTTATTGTCTGGCAGGCTGATGGGAGAGAGAGAGAGTTGTTCGTGCTTCTTCTTATTTGAATTCTATTAATTCTCTTGATTACTTTCCGCTTTTTTAGTTATTCCGATTCACTTTTCAAATAGGTTGGTTTACA…	6129	ltr_finder_scaffold1360_14176_20305_+	1660	1.38e-161	ATCOPIA28_I	Copia Arabidopsis thaliana	93	ROMANIAT5	Gypsy Arabidopsis thaliana	100	COP2_I_MT	Copia Medicago truncatula	477	Copia-109_BRa-I	Copia-109_BRa-I Copia Brassica rapa	302.57	ATCOPIA28_I	Copia Arabidopsis thaliana	ltr_finder_scaffold1360_14176_20305_+	502	1.05e-128	ATCopia28#LTR/Copia	782-4580 Wised via estwise with ATCopia27 protein [Arabidopsis]	82	ATCopia28#LTR/Copia	782-4580 Wised via estwise with ATCopia27 protein [Arabidopsis]	92	ATCopia28#LTR/Copia	782-4580 Wised via estwise with ATCopia27 protein [Arabidopsis]	204	Copia-90_Mad_pol#LTR/Copia	1971-5597 [Malus x domestica]	256.529	ATCopia28#LTR/Copia	782-4580 Wised via estwise with ATCopia27 protein [Arabidopsis]	ltr_finder_scaffold1360_14176_20305_+	1041	1.38e-150	PRSiTERT00100074	gi|15144503|gb|AF275345.2|AF275345|nt81866-87398 Lycopersicon esculentum copia-like retrotransposon	100	ORSiTERT00100081	rn_523-268 Ty1-copia-like retrotransposon	100	ARSiTERTOOT00010	gi|4741746|gb|AF073829.1|AF073829 Arabidopsis thaliana retrotransposon romani-At-5, reverse transcriptase-like sequence	441
Copia	ltr_finder_scaffold137_64895_69330_-	TGTGGAAATCCAGAATGATAATGATTCTGGTATGATTGTTATTGCTGAAATGTTGTTTACATACATATATACAGGGTCTGCACCATTAGGGTGCAGAATCACCTCATTTGTAATCCCTATAAATCAGGGATTACTCTACCTACTACTTTCTACTATTATTCTGCATAGATTAGGCTAGAAGAATCAAATAATCCAGCTAACCTACTCTGATTTCTACGCCTACTCATACTCTACTAATTACTGTAATTCAACATGGCTCAATATGATACAAGAAAATGAAGCATCCTATAATGTTGTCATCATGAATTGTTACATACCTCCTTATCGCCACCTTTGGTACCAAAAACACCTTTCTTCCTTTTTTGAGGGGTATCCGCAACCTAAAACATAACCCCACAA…	4435	ltr_finder_scaffold137_64895_69330_-	4568	0	Copia3-VV_I	Copia3-VV_I Copia Vitis vinifera	83	Copia6-VV_I	Copia6-VV_I Copia Vitis vinifera	100	Copia23-PTR_I	Copia23-PTR_I Copia Populus trichocarpa	918	Copia3-VV_I	Copia3-VV_I Copia Vitis vinifera	478.06	Copia3-VV_I	Copia3-VV_I Copia Vitis vinifera	ltr_finder_scaffold137_64895_69330_-	309	0	Copia17-PTR#LTR/Copia	46-4525 via tfasty with ATCopia23_39-4058, 1 frameshift and 2 stopcodons. [Populus trichocarpa]	56	PDR1#LTR/Copia	269-3603 (fragment) via tfasty with ATCopia17, 1 frameshift and 5 stopcodons. [Pisum sativum]	75	ATCopia24#LTR/Copia	271-4671 Wised via estwise with ATCopia62 protein and ATCopia17. wised product [Arabidopsis thaliana]	1270	SHACOP20_MT#LTR/Copia	33-4697 [Medicago truncatula]	1073.15	Copia17-PTR#LTR/Copia	46-4525 via tfasty with ATCopia23_39-4058, 1 frameshift and 2 stopcodons. [Populus trichocarpa]	ltr_finder_scaffold137_64895_69330_-	2938	0	PRSiTETNOOT00001	gi|21430|emb|X52387.1|STCOPT Potato DNA for copia-like transposable element	85	ORSiTERTOOT00284	osr2 retrotransposon	92	ORSiTERTOOT00333	rn_172-100 retrotransposon	681
Copia	ltr_finder_scaffold138_168101_172679_+	GTTTTGTTTCTCTACACTTCACACTTGCCTAAAGTGAGGCTTCATATTTATAGGCTAATATAACCTCCTTAGGAAGATACTAGCACACTTTGTAGGTTTAGTGTGTGGATAGGATTATTAGTTTAGTTATTATGAGTAGTTGAGATTTAGATATTTTTAGAGAGACTTCTAGAGTAGGAAATCTCTAGATTGTTAAAGGTAATTCCATATTGCAAATTACCTTTATTCAACACACCCTCTTAATTTGCAATTTGAAGTAGGTGTTTGAATTCTCGAGTTTGTCCTTCGTAACTGCCTTCGTCATGATATCTGTCGGCTGATCATCCGTGTTGATGAATTCCATTGTGATTTCTCCGTTGTTGACTAGATCTCGTATGAAATGATGTCGTAACTCGATAT…	4578	ltr_finder_scaffold138_168101_172679_+	5293	0	SHACOP21_I_MT	Copia Medicago truncatula	88	COP20_I_MT	Copia Medicago truncatula	100	Copia-38_VV-I	Copia-38_VV-I Copia Vitis vinifera	819	Copia36-PTR_I	Copia36-PTR_I Copia Populus trichocarpa	444.15	SHACOP21_I_MT	Copia Medicago truncatula	ltr_finder_scaffold138_168101_172679_+	1074	0	SHACOP21_MT#LTR/Copia	51-4049 (1 stopcodon) [Medicago truncatula]	91	Retrofit4#LTR/Copia	47-4387 [Oryza sativa]	100	ATCopia39#LTR/Copia	39-3280 via tfasty with ATCopia36_101-4170, 1 frameshift and 4 stopcodons. [Arabidopsis]	482	Copia-35_Mad#LTR/Copia	83-4258 via tfasty with Copia27-PTR, 2 frameshifts and 5 stopcodons. [Malus x domestica]	570.852	SHACOP21_MT#LTR/Copia	51-4049 (1 stopcodon) [Medicago truncatula]	ltr_finder_scaffold138_168101_172679_+	3571	0	ORSiTERTOOT00308	rn_111-158 retrotransposon	91	ORSiTERTOOT00373	rn_304-179 retrotransposon	100	ARSiTETNOOT00001	gi|16533|emb|X13291.1|ATTA13 Arabidopsis thaliana DNA for copia-like transposable element Ta1-3	699
Copia	ltr_finder_scaffold138_182985_188120_+	GTCAGAAATGGAGAATGTGATCGACAGAGAGAAATGGGAGACGAAGGAAGAAGAAGAAAGGTTTTGGAAAGCTCAAGCTTCATTCTTATCCTCATCCCCTATTTTATCCTTACATTGTTTTACCGTTTTACTGTACATAACAGCCTAACGGTAATAAACGAAACTTGCCACGTGTTTGATTTATTACATAAAACGGGAAATGGAAACGACACAGTTTCATAACAAATTGTGTCCAACTCGCGTTCTCGATCAGTGGACTTTCACTCCATTGCAAATTGGTCACTCTGTGCATCTTCTTCCAACGGTACTGAGTTTTCTTCATTTCGACTTATGGACGCTGCACAGCTCAAGTCCTTCTTCTCCTCTTCTGATACCCTCCCACAAGTTGCCGAATATATA…	5135	ltr_finder_scaffold138_182985_188120_+	5820	0	SHACOP7_I_MT	Copia Medicago truncatula	91	Copia7-PTR_I	Copia7-PTR_I Copia Populus trichocarpa	100	Copia-15_Mad-I	Copia-15_Mad-I Copia Malus x domestica	1113	COP10_I_MT	Copia Medicago truncatula	445.99	COP10_I_MT	Copia Medicago truncatula	ltr_finder_scaffold138_182985_188120_+	829	0	MTCopia1#LTR/Copia	72-4439 (2 stopcodons) [Medicago truncatula]	63	Copia-81_Mad#LTR/Copia	152-4430 via tfasty with Copia-45_Mad, 6 frameshifts and 1 stopcodon. [Malus x domestica]	79	ATCopia62#LTR/Copia	169-4614 [Arabidopsis]	806	ATCopia2#LTR/Copia	518-4496 [Arabidopsis thaliana]	580.096	SHACOP7_MT#LTR/Copia	143-4549 [Medicago truncatula]	ltr_finder_scaffold138_182985_188120_+	3430	0	GRSiTERT00100012	gi|2104945|gb|U96748.1|GMU96748 Glycine max copia-like retrotransposon Tgmr, complete sequence	89	ORSiTERTOOT00441	rn_551-281 retrotransposon	100	ORSiTERTOOT00363	rn_252-146 retrotransposon	654
Copia	ltr_finder_scaffold138_431529_436551_+	GTTGAATTACAGAAATAACTAGGATATTATTAGGCGTATCACTTAGTGTAATCTAGCTATCCTATAGAATCAGACTAGCCTGATTTAGGCAGTGTAATCATAGTAAGTGGTAGGTAGGATTAATCCCTGATTTGTAGGGATCACTACTAGCTGGATCTGCATCCTAATGATGCAGACTGTGTATATATGTAAAGAAAACCACAGAAATAAACATCAATCATACCAGAATCACTTAGAGTTCTGGATTTCTGCATGGTATCAGAGCTTAGATTCAGACCTTGAATCCAGCTCCATCAACCTTCTCTCTTCTATCTCTCTCACTCTCATCTGATGGCGAACACGAACGAGGAAGTTCAAGTCCCATCCTCGCCATCTGTGACTTCAGGAGATCCCTCCCAG…	5022	ltr_finder_scaffold138_431529_436551_+	6061	0	Copia-42_VV-I	Copia-42_VV-I Copia Vitis vinifera	92	SHACOP11_I_MT	Copia Medicago truncatula	100	Copia-62_Mad-I	Copia-62_Mad-I Copia Malus x domestica	1152	POPCOP1_I	Copia Populus trichocarpa	646.68	Copia-42_VV-I	Copia-42_VV-I Copia Vitis vinifera	ltr_finder_scaffold138_431529_436551_+	378	0	Copia17-PTR#LTR/Copia	46-4525 via tfasty with ATCopia23_39-4058, 1 frameshift and 2 stopcodons. [Populus trichocarpa]	56	Copia-40_Mad#LTR/Copia	338-4857 via tfasty with Copia49-PTR, 1 frameshift and 4 stopcodons. [Malus x domestica]	76	PDR1#LTR/Copia	269-3603 (fragment) via tfasty with ATCopia17, 1 frameshift and 5 stopcodons. [Pisum sativum]	1544	SHACOP20_MT#LTR/Copia	33-4697 [Medicago truncatula]	1491.86	Copia17-PTR#LTR/Copia	46-4525 via tfasty with ATCopia23_39-4058, 1 frameshift and 2 stopcodons. [Populus trichocarpa]	ltr_finder_scaffold138_431529_436551_+	4031	0	ORSiTERTOOT00329	rn_16-305 retrotransposon	85	ORSiTERTOOT00437	rn_525-269 retrotransposon	100	ZRSiTERTOOT00251	opie_092E12-1 092E12.fasta.screen.Contig11 bases 28753. .59369 ||retrotransposon	978
Copia	ltr_finder_scaffold138_443302_448761_-	TGAAGGAAACAATGAGGGATTAGCAGCAACAGCACACACGCAAAAGAACAGAAAGAGAGCAGAGAATGAAGCGGTGGTGATCGTGGAGAAGCCACTGCCCTTAAAGCGATTTCCCAGCCACCACAGAGATCAATGTGACTGGAAAGCTTCAGAGGTAATCACCAATCTATCTACTTATGTGTTTTTTAGTTGGTCGTTCAAAGCTTTATGTTTTTGCACTATGTCCAGTGAGTGTATAGGAGAGTTCTTATAGAACACGTCCACTCCTGGATCTCTTGCTTTCCCGTGCACCACCCCACTACTGCAGCTGAACAAGCGGGGTTCGTTGAGCAAAGCATGGAGGAAAATCAGAGCAGAATCATCACTTCTTCCTCCGTGTCAACGGTCACAAGAATGGAG…	5459	ltr_finder_scaffold138_443302_448761_-	4421	0	Copia-58_Mad-I	Copia-58_Mad-I Copia Malus x domestica	100	Copia-33_Pru-I	Copia-33_Pru-I Copia Prunus persica	100	TONT1_LE_I	Copia Solanum lycopersicum	1026	Copia-44_VV-I	Copia-44_VV-I Copia Vitis vinifera	478.06	Copia-58_Mad-I	Copia-58_Mad-I Copia Malus x domestica	ltr_finder_scaffold138_443302_448761_-	895	0	Copia-57_Mad#LTR/Copia	19-3957 [Malus x domestica]	56	ATCopia95#LTR/Copia	392-4498 [Arabidopsis]	81	TONT2_PV#LTR/Copia	160-4075 via tfasty with TONT1_LE, (1 frameshift) [Phaseolus vulgaris]	706	ATCopia37#LTR/Copia	90-4111 Wised via estwise with ATCopia56 protein [Arabidopsis]	675.626	TONT2_PV#LTR/Copia	160-4075 via tfasty with TONT1_LE, (1 frameshift) [Phaseolus vulgaris]	ltr_finder_scaffold138_443302_448761_-	3494	0	ORSiTERT00100080	rn_42-23 Ty1-copia-like retrotransposon	100	PRSiTETNOOT00001	gi|21430|emb|X52387.1|STCOPT Potato DNA for copia-like transposable element	100	PRSiTETNOOT00001	gi|21430|emb|X52387.1|STCOPT Potato DNA for copia-like transposable element	972
Copia	ltr_finder_scaffold139_52068_53945_-	TGTAGAGAATCTGTAGATAATCCTATGTAGTTCCTAATTAGGATATGTATTTCCGTTTCCCTATAGTAACTGTATCAACTATAGTATATATTATTAGGTAACTACCTCCTAATAGGATTCCTAGAGTAGGTAAGTCTCATATGGAGACTTGTGTATATATCTCCTATTGCCTACGGGCTATCATAATAATAAGAGTAGATTATCATTCTCTCAAATCTACATGGTATCAGAGCCTGGTTCTCTTAAACCCTCTGTACCTTAAACCCTAAAGCCTTCCCCCGACTCTACCTCCGATCGACGCTATGACGAATGACGAAACCGTCTCTGTGAGCACAGGCGCTGTCCCTACTGGAAATAACCAGGGCACAGTCGTACCAGTGATGAACACAGACTACTCTG…	1877	ltr_finder_scaffold139_52068_53945_-	1050	1.53e-89	Copia-41_VV-I	Copia-41_VV-I Copia Vitis vinifera	86	Copia-23_BRa-I	Copia-23_BRa-I Copia Brassica rapa	86	Copia-23_BRa-I	Copia-23_BRa-I Copia Brassica rapa	483	Copia-6_Mad-I	Copia-6_Mad-I Copia Malus x domestica	180.23	Copia17-PTR_I	Copia17-PTR_I Copia Populus trichocarpa	ltr_finder_scaffold139_52068_53945_-	396	5.23e-66	Copia17-PTR#LTR/Copia	46-4525 via tfasty with ATCopia23_39-4058, 1 frameshift and 2 stopcodons. [Populus trichocarpa]	53	COP14_MT#LTR/Copia	262-3950 via tfasty with TST1, 2 frameshifts and 3 stopcodons. [Medicago truncatula]	77	COP14_MT#LTR/Copia	262-3950 via tfasty with TST1, 2 frameshifts and 3 stopcodons. [Medicago truncatula]	346	Copia1A-VV#LTR/Copia	42-4522 via tfasty with Copia17-PTR, 3 frameshifts and 1 stopcodon. [Danio rerio]	248.44	Copia17-PTR#LTR/Copia	46-4525 via tfasty with ATCopia23_39-4058, 1 frameshift and 2 stopcodons. [Populus trichocarpa]	ltr_finder_scaffold139_52068_53945_-	436	1.04e-40	PRSiTETNOOT00001	gi|21430|emb|X52387.1|STCOPT Potato DNA for copia-like transposable element	68	ZRSiTERTOOT00307	victim_334B07-1 Victim: 1-100 5' LTR; 5327-5427 3' LTR ||retrotransposon	81	ORSiTERTOOT00333	rn_172-100 retrotransposon	267
Copia	ltr_finder_scaffold139_69927_74777_-	TGTTATGAATATTGTTATCATGGTGCATGAATGCCCATTTTGTAACCTATACATTAACCATGAGAATCAATACCATTATCTCTCATTCAAGTGTAATTATGTTAGTCATTAGAAATAATGTATCATGAGCCTATAAATAGTGCTCACTCTTGTATGTTTGAGTCACATCAATAAGAATACTCTTCTTCTCTCATATTCTTGCTCTTCTTCTTTTAGTTTCTTAACACGTTATCAGCACGAAGTTCTGCCGTCGAGCAACTTCTTGTAATGCGACAAAGAGTTAGTTTTACTTGTGGGATGAGCAAGTGCATACAAACAATACATATGGCCAGTGAGTTCATGCTTATGCTCCTGATGCCCNNNNNNNNNNNNNNNNNNNNNNNNNNNNNNNNNNNNNNN…	4850	ltr_finder_scaffold139_69927_74777_-	73	7.38e-09	META1_I	Copia Arabidopsis thaliana	92	Copia-3_SL-I	Copia-3_SL-I Copia Solanum lycopersicum	100	Copia-3_SL-I	Copia-3_SL-I Copia Solanum lycopersicum	120	META1_I	Copia Arabidopsis thaliana	54.22	Copia-3_SL-I	Copia-3_SL-I Copia Solanum lycopersicum	ltr_finder_scaffold139_69927_74777_-	0		not available	not available		not available	not available		not available	not available		not available	not available		not available	not available	ltr_finder_scaffold139_69927_74777_-	32	3.72e-09	PRSiTERT00100074	gi|15144503|gb|AF275345.2|AF275345|nt81866-87398 Lycopersicon esculentum copia-like retrotransposon	89	PRSiTERT00100074	gi|15144503|gb|AF275345.2|AF275345|nt81866-87398 Lycopersicon esculentum copia-like retrotransposon	93	PRSiTERT00100074	gi|15144503|gb|AF275345.2|AF275345|nt81866-87398 Lycopersicon esculentum copia-like retrotransposon	108
Copia	ltr_finder_scaffold139_77307_85315_-	TGAGCATCTTGCAAATTTCTTAAAATGCTAAATTGACGCAATCTTGCACCTCTCTGAAGATGCTTCACTAAGAAAAAGAAACGGCTACCTTGACTCTTGAGTCCTGACACCACCGATTGATCAAACGCCCTCTGCACAACGGACAACAATATCAAGGGGATAGTACCTCGCTGGATTCTGGAATCAACTACTGTAGCTCATCTAAATCTCTCACACAACCATCTTGTGGGTCTCGAGGTACCTCTTTCTCTTCCTAGTCTAAATGTCTTAGACATGCATGACAACCAGCTTCAAGGTGATGTTCCTATTATTCCATTATCAACACTACCAATGACATATGTGGATTACTCCCACAACTTTCTCAACGGTTCCATTCCAGCTGAAATTAGCAATTACCTT…	8008	ltr_finder_scaffold139_77307_85315_-	5110	0	SHACOP7_I_MT	Copia Medicago truncatula	82	Copia3-VV_I	Copia3-VV_I Copia Vitis vinifera	100	Copia15-PTR_I	Copia15-PTR_I Copia Populus trichocarpa	1671	Copia44-PTR_I	Copia44-PTR_I Copia Populus trichocarpa	605.44	Copia49-PTR_I	Copia49-PTR_I Copia Populus trichocarpa	ltr_finder_scaffold139_77307_85315_-	831	0	Copia-10_Mad#LTR/Copia	88-4461 [Malus x domestica]	52	Copia-30_VV#LTR/Copia	36-4076 [Vitis vinifera]	68	SHACOP7_MT#LTR/Copia	143-4549 [Medicago truncatula]	677	Copia-10_Mad#LTR/Copia	88-4461 [Malus x domestica]	619.772	SHACOP7_MT#LTR/Copia	143-4549 [Medicago truncatula]	ltr_finder_scaffold139_77307_85315_-	3311	0	GRSiTERT00100012	gi|2104945|gb|U96748.1|GMU96748 Glycine max copia-like retrotransposon Tgmr, complete sequence	78	HRSiTERT00100164	bare_11O9-1 GAP of: 11O9.seq check: 7700 from: 30258 to: 39043 ||Ty1-copia-like retrotransposon	100	HRSiTERT00100164	bare_11O9-1 GAP of: 11O9.seq check: 7700 from: 30258 to: 39043 ||Ty1-copia-like retrotransposon	1155
Copia	ltr_finder_scaffold139_99763_104255_+	GTTAAAATATGGATCTTTCACTCATAGACAACAAGCCACCAACACAATCCACCAACAAGCCACCAACAAGCCACCAACAAATCTCCATCATCAAGCCACCAAAATTAAATAAAGTTAATTGTGATAAGATGTTAAAATAAATGTACTTTGTCTTGTTAAGTTTGTAAAGGCTATAGAAAGCCTTACATATATTGTGTATCAATTAAAGCAACTCCATTCCAAAAATACAAAAGAAAAAAGCAATTTGCTTTCTCTGCTTCTTTTCAACACATTTCCAACTTTTCACTTTACAAAACAATCACCCAATTTCATCTTTTCACATATCAATCATCAAACTTTCATTCTTTACATTTCAATCACCACATTATTCCAACATGGTATCAGAGCCCTAATTGTTCT…	4492	ltr_finder_scaffold139_99763_104255_+	2291	3.29e-178	SHACOP4_I_MT	Copia Medicago truncatula	100	ATCOPIA6I	Copia Arabidopsis thaliana	100	Copia-69_VV-I	Copia-69_VV-I Copia Vitis vinifera	1116	Copia-7_TC-I	Copia-7_TC-I Copia Theobroma cacao	572	SHACOP4_I_MT	Copia Medicago truncatula	ltr_finder_scaffold139_99763_104255_+	325	1.26e-135	SHACOP4_MT#LTR/Copia	81-4022 [Medicago truncatula]	63	SHACOP4_MT#LTR/Copia	81-4022 [Medicago truncatula]	78	SHACOP4_MT#LTR/Copia	81-4022 [Medicago truncatula]	388	Copia-56_SB#LTR/Copia	48-4434 via tfasty with SC-8, 1 frameshift. [Sorghum bicolor]	481.1	SHACOP4_MT#LTR/Copia	81-4022 [Medicago truncatula]	ltr_finder_scaffold139_99763_104255_+	1899	4.47e-158	ORSiTERTOOT00308	rn_111-158 retrotransposon	100	ARSiTERTOOT00007	gi|2865436|gb|AF039376.1|AF039376 Arabidopsis arenosa Evelknievel retrotransposon polyprotein gene, partial cds	100	GRSiTERT00100001	gi|29423284|gb|AY205613.1| Glycine max cultivar Williams 82 SIRE1-14 retroelement, partial sequence	1002
Copia	ltr_finder_scaffold14_59907_67543_+	GTTGGAACAGATTAGTTTCTACTGATGGGTTCGTCTCAAGCAATAGGACAGTCTCTTCCTGAGAAATCAAGGATAATCACAGAACATGTAAGGCCCAAGAAGAAGATCAAGCAGCGGAAGAAGAAGAGCAGTAACAGTACACACAACACACCGATTTAACGAGGTTGCGCCAAAGTCGAAAGACTTTGTCGTCAATCCTCGCTCAGAGGTTTCCCTCTGAGAGTTTGAAAGCTTCTTTGATTAAGATCAAATAAGTATTATAAGCTACCCAGTTACCCTCCCAACCTAGTGAACCCCCTGGTCCACTTCAAACTCCCCGCTATGAGAATAACCGATAAACAAGTAAACACTATTTCCTACCCAGCACATAACAGACTCCCTGCATGCAAGTGCTCGAAA…	7636	ltr_finder_scaffold14_59907_67543_+	4379	0	GmCOPIA10_I	Copia Glycine max	100	Copia-69_SB-I	Copia-69_SB-I Copia Sorghum bicolor	100	Copia-69_SB-I	Copia-69_SB-I Copia Sorghum bicolor	1560	Copia-28_Pru-I	Copia-28_Pru-I Copia Prunus persica	741.07	GmCOPIA10_I	Copia Glycine max	ltr_finder_scaffold14_59907_67543_+	792	0	Copia4_MT#LTR/Copia	70-4953 70-4950 (1 stopcodon) [Medicago truncatula]	65	ATCopia31#LTR/Copia	46-4050 ATCopia31A_pol >93% identical. [Arabidopsis]	80	Copia4_MT#LTR/Copia	70-4953 70-4950 (1 stopcodon) [Medicago truncatula]	750	Copia3_HV#LTR/Copia	55-5962 via tfasty with PREM2_ZM, 4 frameshifts and 7 stopcodons. [Hordeum vulgare]	676.781	ATCopia43#LTR/Copia	63-5123 [Arabidopsis thaliana]	ltr_finder_scaffold14_59907_67543_+	4016	0	MRSiTERTOOT00002	gi|19071289|gb|AF439380.1| Medicago sativa retrotransposon polyprotein gene interrupted by LTR retroelement MCIRE, complete sequence	89	ORSiTERTOOT00327	rn_157-332 retrotransposon	93	ORSiTERTOOT00275	osr10 retrotransposon	1548
Copia	ltr_finder_scaffold14_663411_667911_-	TGTAGATAATCCTATGTAGTTCCTAATTAGGATATATATTTCCGTTTCCCTATAGTAACTGTATTAACTATAGTATATATTATTAGGTAACTACTTCCTAATAGGATTCTTAGAGTAGGTAAGTCTCATATGGAGACTTGTGTATATATACCCTATTGCCTACGGGCTATCATAATAATAAGAGCAGTCTATTCTCTTAAATCTACATGGTATCAGAGCCTACTCTGTAACCTAAACCCTAAACATCTCCGATCCCTAAACCCTAAAGGCTTCCGCCGACGCTACCTCCGATCGAGGCCATGACGAATGATGGAACCGTCTCTGTGAGCACAGGAGCTGTCCCTACTGGAAATAACCAGAACACAGTAGTACCAGTGACGAACACAGACTACTCTGGTT…	4500	ltr_finder_scaffold14_663411_667911_-	1066	5.84e-74	Copia17-PTR_I	Copia17-PTR_I Copia Populus trichocarpa	86	Copia-23_BRa-I	Copia-23_BRa-I Copia Brassica rapa	92	Copia-1_TC-I	Copia-1_TC-I Copia Theobroma cacao	276	Copia-6_Mad-I	Copia-6_Mad-I Copia Malus x domestica	125.7	Copia-42_VV-I	Copia-42_VV-I Copia Vitis vinifera	ltr_finder_scaffold14_663411_667911_-	433	5.29e-25	Copia17-PTR#LTR/Copia	46-4525 via tfasty with ATCopia23_39-4058, 1 frameshift and 2 stopcodons. [Populus trichocarpa]	59	Copia17-PTR#LTR/Copia	46-4525 via tfasty with ATCopia23_39-4058, 1 frameshift and 2 stopcodons. [Populus trichocarpa]	82	COP14_MT#LTR/Copia	262-3950 via tfasty with TST1, 2 frameshifts and 3 stopcodons. [Medicago truncatula]	208	Copia1A-VV#LTR/Copia	42-4522 via tfasty with Copia17-PTR, 3 frameshifts and 1 stopcodon. [Danio rerio]	113.62	Copia17-PTR#LTR/Copia	46-4525 via tfasty with ATCopia23_39-4058, 1 frameshift and 2 stopcodons. [Populus trichocarpa]	ltr_finder_scaffold14_663411_667911_-	536	1.31e-36	PRSiTETNOOT00001	gi|21430|emb|X52387.1|STCOPT Potato DNA for copia-like transposable element	75	ORSiTERTOOT00300	osr8 retrotransposon	92	GRSiTERT00100012	gi|2104945|gb|U96748.1|GMU96748 Glycine max copia-like retrotransposon Tgmr, complete sequence	252
Copia	ltr_finder_scaffold140_184302_188887_-	TGTTAAAATATGGATTTTTCACTCATAGACAACAAGCCACCAACACAATCCACCAACAAGCCACCAACAAGCCACAAACAAGCCACCAACAAATCTCCATCATCAAGCCACCAAAATTAAATAAAGTTAGTTGTGATAAGATGTTAAAATAAATGTACTTTGTCTTGTTAAGTTTGTAAAGGCTATATAAAACCTTACATCTATTGTGTATCAATCCAAGCAAATTCCATTCCAAAAACACAAAAGAAAGAAGCAATTTGCTTTCTCTGCTTCTTTTAACAACTTTCTTCGCTTTACAAAACAATCACCCAATTTCATCTTTTCACATATCAATCATCAAACTTTCATTCTTTACATTTCAATCACCACATTATTCCAACATGGTATCAGAGCCCTAAT…	4585	ltr_finder_scaffold140_184302_188887_-	1905	1.79e-157	SHACOP4_I_MT	Copia Medicago truncatula	85	COPIA4_I_MT	Copia Medicago truncatula	93	SC-10_I	Copia Oryza sativa	1071	Copia-7_TC-I	Copia-7_TC-I Copia Theobroma cacao	514.72	SHACOP4_I_MT	Copia Medicago truncatula	ltr_finder_scaffold140_184302_188887_-	318	4.02e-121	SHACOP4_MT#LTR/Copia	81-4022 [Medicago truncatula]	61	SHACOP4_MT#LTR/Copia	81-4022 [Medicago truncatula]	78	SHACOP4_MT#LTR/Copia	81-4022 [Medicago truncatula]	372	Copia-56_SB#LTR/Copia	48-4434 via tfasty with SC-8, 1 frameshift. [Sorghum bicolor]	432.95	SHACOP4_MT#LTR/Copia	81-4022 [Medicago truncatula]	ltr_finder_scaffold140_184302_188887_-	1573	6.01e-136	ORSiTERTOOT00307	rn_110-271 retrotransposon	89	GRSiTERT00100001	gi|29423284|gb|AY205613.1| Glycine max cultivar Williams 82 SIRE1-14 retroelement, partial sequence	100	GRSiTERT00100001	gi|29423284|gb|AY205613.1| Glycine max cultivar Williams 82 SIRE1-14 retroelement, partial sequence	1002
Copia	ltr_finder_scaffold140_197056_201900_-	TGTTAACAACAGAACTCGTGCAATCTGACGAATCTTATTCAGAAGATCAAGGCAACCATAAATACATGAGATGAGGCCTAAGGATCTGGGAAATCTGGCAACAGACTGCCATTGACTCGTTCCCAGTGGCCTGAATTGCAGGAACTGATTAACAGACTGCGTACAGGACTAAAGTGTCAAACAATGAAAATACTAGTGACCAAATTGCAACAGCTTAAAGACTTAAACTTAAACGACACAGTTTTGACCAACACTCCAATTCAGCTACTTAAGTTAAACGATGCAGTTTTCCGTCCAACATTATCCTCCCCTGAACTGGGCACCAGTTCATGAAGTTCCAGATCATGTCTCCTGAAGAACAGTCATTCCCAGCTTGCCTCTTAATGTTTCATAAGCGTC…	4844	ltr_finder_scaffold140_197056_201900_-	6381	0	Copia-87_BRa-I	Copia-87_BRa-I Copia Brassica rapa	90	Copia41-PTR_I	Copia41-PTR_I Copia Populus trichocarpa	100	Copia41-PTR_I	Copia41-PTR_I Copia Populus trichocarpa	1353	Copia-20_SB-I	Copia-20_SB-I Copia Sorghum bicolor	545.88	Copia-87_BRa-I	Copia-87_BRa-I Copia Brassica rapa	ltr_finder_scaffold140_197056_201900_-	347	0	Copia27-PTR#LTR/Copia	55-4185 [Populus trichocarpa]	52	Copia-67_Mad#LTR/Copia	94-4086 via tfasty with Copia37-PTR, 2 frameshifts. [Malus x domestica]	69	Copia-67_Mad#LTR/Copia	94-4086 via tfasty with Copia37-PTR, 2 frameshifts. [Malus x domestica]	1425	Copia-114_SB#LTR/Copia	51-4400 via tfasty with Copia-41_SB, 3 stopcodons. [Sorghum bicolor]	1397.49	Copia27-PTR#LTR/Copia	55-4185 [Populus trichocarpa]	ltr_finder_scaffold140_197056_201900_-	4332	0	ARSiTERT00100001	gi|15149815|emb|AJ292425.1|ATH292425 Arabidopsis thaliana copia-like retrotransposon, clone AP002051	100	ORSiTERT00100078	rn_359-198 Ty1-copia-like retrotransposon	100	ORSiTERT00100078	rn_359-198 Ty1-copia-like retrotransposon	1293
Copia	ltr_finder_scaffold140_28684_31692_+	GTAGAATTACCGCGATAATTAGGGTGTGAGTAGGCATAGAAATTAGAGTAAGATTAGCTGTCCTAGTTGATCTTTCTAGCATAATTTATGCTATATATTAGTAGTAAGTGGTAGGTAGTATAATCCCTGATTTATAGGGATTATCATAGGAGATTCTGCATCCTAATGATGCAGACTCTGTATATATGTAACTGGAAACACATAAATAATGATAATCATACCAGAATCATTCTGATCTCTGGAATTCTACATGTTATCAGAGCGAGGGTGCATCCACTAAGACCTAAGCCCCGTCTCTCTTTATTCTAAACCTCCTATCTCTGTCCCTGTTCTCGTCCTCACGACATGACCAATACCAACGCTGAAACTCCTCGAGCTGGCAGCTCTCCACCGCAGTCA…	3008	ltr_finder_scaffold140_28684_31692_+	1161	1.81e-113	Copia3-VV_I	Copia3-VV_I Copia Vitis vinifera	92	Copia6-VV_I	Copia6-VV_I Copia Vitis vinifera	100	Copia6-VV_I	Copia6-VV_I Copia Vitis vinifera	555	Copia22-VV_I	Copia22-VV_I Copia Vitis vinifera	199.01	Copia3-VV_I	Copia3-VV_I Copia Vitis vinifera	ltr_finder_scaffold140_28684_31692_+	405	1.32e-76	Copia1A-VV#LTR/Copia	42-4522 via tfasty with Copia17-PTR, 3 frameshifts and 1 stopcodon. [Danio rerio]	47	Copia17-PTR#LTR/Copia	46-4525 via tfasty with ATCopia23_39-4058, 1 frameshift and 2 stopcodons. [Populus trichocarpa]	65	CPSC3#LTR/Copia	35-4312 [Oryza sativa]	385	ATCopia90#LTR/Copia	316-4878 Wised via estwise with ATCopia11 protein [Arabidopsis]	248.825	Copia17-PTR#LTR/Copia	46-4525 via tfasty with ATCopia23_39-4058, 1 frameshift and 2 stopcodons. [Populus trichocarpa]	ltr_finder_scaffold140_28684_31692_+	476	5.16e-53	PRSiTETNOOT00001	gi|21430|emb|X52387.1|STCOPT Potato DNA for copia-like transposable element	79	TRSiTERT00100144	TREP1407 retrotransposon, LTR, copia, "Boba_AY494981-1"; complete element	92	ORSiTERTOOT00324	rn_154-162 retrotransposon	369
Copia	ltr_finder_scaffold140_6653_12574_+	GTTATAAAACTAAACTCAAAGAAAGACAAGAACAAGGGAAAATATGGAGAGGGAGAGAGTTTCTTATTGATGTGTAGATATGATACAATGTAGAGTCCTATTTATAGGCTCATGAAACCATAACCTATACATTCTAATATTAATACAATTAAGAGAGTAATATAATACATGATCAATGCAATGGGAGTTACACAATGAGCATTCAACTACATTTATATAAAATATTCATAACACTCCCCCTTGAATGTCCATTGGGTAAAAATTAGACATCATTATCGAATACACTATTTGATGCTGCCTCGTTAAAAACCTTACCAGGAAAACCCATTGGGAAAAACCATGGTTAAGGGAAAAAGAGTGCAGTGTGTATCGCCTCCCCCTGATGATAACATCGTTCCC…	5921	ltr_finder_scaffold140_6653_12574_+	359	5.5e-41	COP2_I_MT	Copia Medicago truncatula	100	COP2_I_MT	Copia Medicago truncatula	100	COP2_I_MT	Copia Medicago truncatula	168	Copia-59_Mad-I	Copia-59_Mad-I Copia Malus x domestica	73.01	META1_I	Copia Arabidopsis thaliana	ltr_finder_scaffold140_6653_12574_+	51	3.06e-11	COP2_MT_pol#LTR/Copia	2604-6107 [Medicago truncatula]	79	COP2_MT_pol#LTR/Copia	2604-6107 [Medicago truncatula]	80	ATCopia27#LTR/Copia	844-5502 [Arabidopsis]	246	ATCopia27#LTR/Copia	844-5502 [Arabidopsis]	61.6178	COP2_MT_pol#LTR/Copia	2604-6107 [Medicago truncatula]	ltr_finder_scaffold140_6653_12574_+	65	2.23e-29	PRSiTERT00100074	gi|15144503|gb|AF275345.2|AF275345|nt81866-87398 Lycopersicon esculentum copia-like retrotransposon	92	PRSiTERT00100074	gi|15144503|gb|AF275345.2|AF275345|nt81866-87398 Lycopersicon esculentum copia-like retrotransposon	100	PRSiTERT00100074	gi|15144503|gb|AF275345.2|AF275345|nt81866-87398 Lycopersicon esculentum copia-like retrotransposon	150
Copia	ltr_finder_scaffold1412_1429_5434_-	TGATGGAAATAATTGCTTTAAATGTGGAAGACTGAGACACTTTCGAGGAGAATGCGCATACAAATCTAAATACCGAAACAAAAGATCCCCCAAAAAAACCAAAAACCCAAAACAAGGTCCTATCCAATAAATTGAGAGACTCGAAACCAGAAAGTGAGAGTTCTGAAGAAGGAGATTATGCATTGATGGCATTGGAAGATGGAGAAACTTTAGGCATGAAGAAGCATCAGTTTTAGGTAATTACATCAGATGTTGCTAAAGTAATGGAGCTTTATGTTAGAATGCTACGAGATTTGAAATTACTAAAGAAAAAGTATAAAAATATGAAGAAAGATTTAAAAGTGGTTATCGATTTGAAGAACGAGCTAGTTGACTATGTTGAAATTATGAGAGAGGATT…	4005	ltr_finder_scaffold1412_1429_5434_-	482	3.38e-33	Copia-10_TC-I	Copia-10_TC-I Copia Theobroma cacao	64	Copia-20_BRa-I	Copia-20_BRa-I Copia Brassica rapa	83	GmCOPIA11_I	Copia Glycine max	372	Copia-69_SB-I	Copia-69_SB-I Copia Sorghum bicolor	104.62	Copia-10_TC-I	Copia-10_TC-I Copia Theobroma cacao	ltr_finder_scaffold1412_1429_5434_-	317	6.76e-24	Copia4_MT#LTR/Copia	70-4953 70-4950 (1 stopcodon) [Medicago truncatula]	67	MMERVK9E_gag#LTR/ERVK	330-2078 via tfasty with ETnERV_gag, 3 frameshifts. MMERVK9E_pol broken and almost identical to ETnERV [Mus musculus]	78	MMERVK9E_gag#LTR/ERVK	330-2078 via tfasty with ETnERV_gag, 3 frameshifts. MMERVK9E_pol broken and almost identical to ETnERV [Mus musculus]	215	PREM2_ZM_gag#LTR/Copia	49-2742 [Zea mays]	109.768	Copia4_MT#LTR/Copia	70-4953 70-4950 (1 stopcodon) [Medicago truncatula]	ltr_finder_scaffold1412_1429_5434_-	259	2.06e-23	PRSiTERT00100078	gi|2246449|gb|U68072.1|LEU68072|nt1532-11220 Lycopersicon esculentum copia-like retrotransposon ToRTL1	64	ARSiTERT00100002	gi|15149814|emb|AJ292424.1|ATH292424 Arabidopsis thaliana copia-like retrotransposon, clone AB019224	80	TRSiTETN00200005	TREP1225 transposon, CACTA, "Caspar_231A16"; complete element	309
Copia	ltr_finder_scaffold1412_1897_3454_-	TGAGTTTCCATATGCTCTTCAGCAAATTACCTTTGGACAACTCTCGAGGTAACTCATGAAGTTACTTATAGGGTCAAGGAAACAAAAATCGATTTGTTAGTTCATGAGTATGAAATGTACAAAATTGAAACAAATGAAAGCATTTCAAACATGTTTTACAGGTTTAATTATGTTGTGAACAAACTTTCAAATCAAGGCAATTATGTTGTGAACGAATTTACAAATCTAGGCAAAACATATGAAAACGTTGATTTAGTTAGAAAAGTTATGAGGTGTCTCCCTCAAGAATGGATGCCTAAATGCACTGCTATTGAGGAAGCATAAAAAGTGAAAAGGTTAGAATTGAATGAATTGATAGGTTCTCTACTTAGTTATCAAAGTATCTTGAAAATTGATAAG…	1557	ltr_finder_scaffold1412_1897_3454_-	319	7.48e-28	Copia-10_TC-I	Copia-10_TC-I Copia Theobroma cacao	75	COPIA2-I_LC	Copia Lotus corniculatus	83	COPIA2-I_LC	Copia Lotus corniculatus	366	Copia-69_SB-I	Copia-69_SB-I Copia Sorghum bicolor	91.79	Copia-10_TC-I	Copia-10_TC-I Copia Theobroma cacao	ltr_finder_scaffold1412_1897_3454_-	179	8.86e-24	Copia4_MT#LTR/Copia	70-4953 70-4950 (1 stopcodon) [Medicago truncatula]	40	Academ-1_NV_tp#DNA/Academ	899-5641 via tfasty with Academ-1_SP_tp, 1 stopcodon. [Nematostella vectensis]	63	Academ-1_NV_tp#DNA/Academ	899-5641 via tfasty with Academ-1_SP_tp, 1 stopcodon. [Nematostella vectensis]	154	PREM2_ZM_gag#LTR/Copia	49-2742 [Zea mays]	107.842	Copia4_MT#LTR/Copia	70-4953 70-4950 (1 stopcodon) [Medicago truncatula]	ltr_finder_scaffold1412_1897_3454_-	145	7.75e-24	PRSiTERT00100078	gi|2246449|gb|U68072.1|LEU68072|nt1532-11220 Lycopersicon esculentum copia-like retrotransposon ToRTL1	58	ZRSiTERTOOT00262	opie_276N13-2 opie_276N13-2 276N13.fasta.screen.Contig16 bases 62451. .53539 ||retrotransposon	83	ZRSiTERTOOT00262	opie_276N13-2 opie_276N13-2 276N13.fasta.screen.Contig16 bases 62451. .53539 ||retrotransposon	282
Copia	ltr_finder_scaffold1412_40_5692_-	TGAATATAGCATTCAAATCAGTAGTAGTTGACGAACAATACTTGAGTGATTCAGAGGATGAAATTGATGCACAAATCCACATGCATAGCAGAAAAATTAAGAAATTATTAAATTATAAAAAAATCAAAAGCGAAATATTCATGATAGAGGATTTCTAGATAAGTCTAAAACTATGTATCCAAAATGAGGTAGTGTTTTTGTTTTGTCAAAATTGCAGCAAAGAGACAGGTATAGAAAAGATGAATTAGAAGAAGAACATGATGGAAATAATTGCTTTAAATGTGGAAGACTGAGACACTTTCGAGGAGAATGCGCATACAAATCTAAATACCGAAACAAAAGATCCCCCAAAAAAACCAAAAACCCAAAACAAGGTCCTATCCAATAAATTGAGAGACT…	5652	ltr_finder_scaffold1412_40_5692_-	633	4.78e-33	Copia-10_TC-I	Copia-10_TC-I Copia Theobroma cacao	83	SHACOP17_I_MT	Copia Medicago truncatula	100	OPIE2_I	Copia Zea mays	435	Copia10-VV_I	Copia10-VV_I Copia Vitis vinifera	130.28	Copia10-VV_I	Copia10-VV_I Copia Vitis vinifera	ltr_finder_scaffold1412_40_5692_-	427	9.74e-24	Copia4_MT#LTR/Copia	70-4953 70-4950 (1 stopcodon) [Medicago truncatula]	77	RNERVK3_gag#LTR/ERVK	156-2294 (renamed to ERVB4_5_RN, but "new" consensus is poorer) [Rattus]	92	RNERVK3_gag#LTR/ERVK	156-2294 (renamed to ERVB4_5_RN, but "new" consensus is poorer) [Rattus]	215	PREM2_ZM_gag#LTR/Copia	49-2742 [Zea mays]	109.768	Copia4_MT#LTR/Copia	70-4953 70-4950 (1 stopcodon) [Medicago truncatula]	ltr_finder_scaffold1412_40_5692_-	377	2.91e-23	PRSiTERT00100078	gi|2246449|gb|U68072.1|LEU68072|nt1532-11220 Lycopersicon esculentum copia-like retrotransposon ToRTL1	80	ARSiTERT00100002	gi|15149814|emb|AJ292424.1|ATH292424 Arabidopsis thaliana copia-like retrotransposon, clone AB019224	100	ARSiTERT00100013	gi|13991170|gb|AF287472.1|AF287472 Arabidopsis thaliana clone T12-C14 copia-like retrotransposon, complete sequence	405
Copia	ltr_finder_scaffold145_616045_620888_+	GAAGATTGAGAGAATGAATTGCCTTTATTCATGTCTCGTAGGTTCATTATATACAGAATTCCTCCTACTGACTAGGTAAGAAAATATCTACTCTAACTATTTAATAGGATCTGCTAGCTAAACTAGGATAGAACTAGAACTGATATGGTAACTATCTAACTAGCAAATAAACTAATAAGATCTGACTATATACAAATAAGGAACGGGATTTCCTCACTCCCCCTCAAGCTTGGTGTAGATGTTGTACAAACCCAGCTTGGACTTGAAATGATCTGACTGTTCTCGTGGAAGTGCCTTTGTGAGTATGTCAGCGGTCTGCTGTTTGGACTGGACATATCTCACATCCACAACTCCCCTTTCCACCTTCTCAGTGATAAAATGCCTGTCTATCTCGACATG…	4843	ltr_finder_scaffold145_616045_620888_+	5903	0	Copia-42_VV-I	Copia-42_VV-I Copia Vitis vinifera	100	Copia-54_Mad-I	Copia-54_Mad-I Copia Malus x domestica	100	Copia-54_Mad-I	Copia-54_Mad-I Copia Malus x domestica	1137	Copia18A-VV_I	Copia18A-VV_I Copia Vitis vinifera	604.07	Copia-42_VV-I	Copia-42_VV-I Copia Vitis vinifera	ltr_finder_scaffold145_616045_620888_+	321	0	Copia17-PTR#LTR/Copia	46-4525 via tfasty with ATCopia23_39-4058, 1 frameshift and 2 stopcodons. [Populus trichocarpa]	58	Copia23-PTR#LTR/Copia	71-4624 [Populus trichocarpa]	76	Copia-1_Mad#LTR/Copia	728-4222 [Malus x domestica]	1519	Copia-24_SB#LTR/Copia-1	No definition line	1446.8	Copia17-PTR#LTR/Copia	46-4525 via tfasty with ATCopia23_39-4058, 1 frameshift and 2 stopcodons. [Populus trichocarpa]	ltr_finder_scaffold145_616045_620888_+	4124	0	PRSiTETNOOT00001	gi|21430|emb|X52387.1|STCOPT Potato DNA for copia-like transposable element	90	ORSiTERT00100078	rn_359-198 Ty1-copia-like retrotransposon	100	ZRSiTERTOOT00168	hopscotch_178A11-1 hopscotch_Z178A11-1 Z178A11.fasta.screen.Contig59 bases 70228. .65345 ||retrotransposon	996
Copia	ltr_finder_scaffold1462_4227_9450_-	TGATGAAGAACAAACGGCGTTAAGCAAAAGGAAGAAGACCGTTGGTCAACGTGAAGAAAAAAGAGAAGAGATGCTTAAGTGAAACGATGCGTTTCAATTTCCGTTTGTTTCTTGTCGTTGATGTATTAAACTTTGCCACGTGGTTTTATCCGCGTTTTTCACCTTTCTGTTTTACTGTTTTGTTACCGTTAGGTTGGTATATAAACCCAACCAAACAGAGTGAAATGGTTAAGAGTTTTCAGACTCCATTCCTATCTTCTTCTTCCTTCTGCTCTTTCTCTGCTCATTCAATCGATCTCTGAATCAAACTAATATGGTATCAGAGCCTTATGCTATCTGATTAGCAACAATGAATCGAAGTAACGAAGATGATGATGATGATGATGAACAGCAAAATCA…	5223	ltr_finder_scaffold1462_4227_9450_-	5707	0	Copia-66_Mad-I	Copia-66_Mad-I Copia Malus x domestica	100	Copia10-ZM_I	Copia10-ZM_I Copia Zea mays	100	Copia-7_Pru-I	Copia-7_Pru-I Copia Prunus persica	1245	Copia-87_VV-I	Copia-87_VV-I Copia Vitis vinifera	534.88	Copia-66_Mad-I	Copia-66_Mad-I Copia Malus x domestica	ltr_finder_scaffold1462_4227_9450_-	577	0	SHACOP7_MT#LTR/Copia	143-4549 [Medicago truncatula]	53	Copia-66_Mad#LTR/Copia	1-4011 Fragment [Malus x domestica]	71	Copia-66_Mad#LTR/Copia	1-4011 Fragment [Malus x domestica]	1496	Copia52-PTR#LTR/Copia	132-4646 [Populus trichocarpa]	1115.14	SHACOP7_MT#LTR/Copia	143-4549 [Medicago truncatula]	ltr_finder_scaffold1462_4227_9450_-	3747	0	GRSiTERT00100012	gi|2104945|gb|U96748.1|GMU96748 Glycine max copia-like retrotransposon Tgmr, complete sequence	100	ZRSiTERTOOT00198	ilaw_464F01-1 ilaw_Z464F01-1 ZZ464F01 bases 148192. .152147 ||retrotransposon	100	ZRSiTERTOOT00198	ilaw_464F01-1 ilaw_Z464F01-1 ZZ464F01 bases 148192. .152147 ||retrotransposon	1218
Copia	ltr_finder_scaffold1469_11642_17152_-	TGAACTAAAGGATCGAGCAAGCAGCGGGATGGCTAAACGCTAATAACGATGATTAATCGAACAAGCGAGAAACTAAGTATCCACAACAACAAGATTGATGACGCTGCTCAAGTCACAAAGACCCTAATCTGCGGAGTCTCGGGAGGGGGAGACTCAGCCCAGAAATCCACTAGATCACGAAGAGCATAATCCCAGTACAAGAGCAGAGTCAGTGACTAGACTACTCAAAACGAACATGCAACAACACAGGAAAGGAATACAGAGTAAGGATTCAGAGAAACACTATCCCTGAGGTCTCGAAGCGACGGCAGAAGCTTCAACGACGCAAACCCTAGCTGCGCAAGCAGTTCTCCAGAGAAACCCTCCGTCTTCTCTCTTCTATTCTCGCAGGCACGCGCA…	5510	ltr_finder_scaffold1469_11642_17152_-	4377	0	Copia-58_VV-I	Copia-58_VV-I Copia Vitis vinifera	100	SHACOP8_I_MT	Copia Medicago truncatula	100	SHACOP8_I_MT	Copia Medicago truncatula	1596	Copia-91_BRa-I	Copia-91_BRa-I Copia Brassica rapa	587.57	ATCOPIA56_I	Copia Arabidopsis thaliana	ltr_finder_scaffold1469_11642_17152_-	277	0	COP7_MT#LTR/Copia	44-3973 (1 stopcodon) [Medicago truncatula]	49	COPI2#LTR/Copia	35-4048 [Oryza sativa]	68	COPI2#LTR/Copia	35-4048 [Oryza sativa]	1408	Copia-118_SB#LTR/Copia	50-4388 via tfasty with Copia-20_SB, 2 frameshifts. [Sorghum bicolor]	962.214	COP7_MT#LTR/Copia	44-3973 (1 stopcodon) [Medicago truncatula]	ltr_finder_scaffold1469_11642_17152_-	3744	0	ARSiTETNOOT00001	gi|16533|emb|X13291.1|ATTA13 Arabidopsis thaliana DNA for copia-like transposable element Ta1-3	100	PRSiTERT00100120	gi|108863075|gb|DQ644597.1| Solanum melongena clone pS.m.E Ty1-copia retrotransposon nonfunctional polyprotein gene, partial sequence	100	PRSiTERT00100120	gi|108863075|gb|DQ644597.1| Solanum melongena clone pS.m.E Ty1-copia retrotransposon nonfunctional polyprotein gene, partial sequence	909
Copia	ltr_finder_scaffold147_238142_242992_+	GTTAGGACCGTTAGTTAAACGGTGGCGTTTCAATTAAAGAACCAAGTTTAGACCGTTAGCCAAACTGCGTCGTTTATTGTTGAAGTTTTTAAGTTGTCAAGTTTTAGTCACTGTAGTTCTTTTGGTTGACAATCTGGTCCTTAAGATACAGGTTGTTAGTAATTGCTATTTTGCAGGAGACTGGGCATGGATCATGGCTTCTGTTGCCAGATCCTCCAGATCTTCAGGTCTGTTTGCTATACTTATCATTGTTAACGATCATCTGAATGAATTGTCAGTTTGCACGAAGTCTAGAACCCTTTCATTGTTGTATCAGAGCATTGCAACTTGTAACCAATATTGAGTGAGAAAAGTGCTTAAAGAGGTGAGGTGATCTTGAATCAGGATGAGTGAATCCAG…	4850	ltr_finder_scaffold147_238142_242992_+	6309	0	Copia-87_BRa-I	Copia-87_BRa-I Copia Brassica rapa	90	Copia41-PTR_I	Copia41-PTR_I Copia Populus trichocarpa	100	ATCOPIA23_I	Copia Arabidopsis thaliana	1350	Copia-40_SB-I	Copia-40_SB-I Copia Sorghum bicolor	506.93	Copia-87_BRa-I	Copia-87_BRa-I Copia Brassica rapa	ltr_finder_scaffold147_238142_242992_+	820	0	Copia-67_Mad#LTR/Copia	94-4086 via tfasty with Copia37-PTR, 2 frameshifts. [Malus x domestica]	60	Copia31-PTR#LTR/Copia	191-4211 via tfasty with ATCopia31_1-4050, 2 frameshifts and 3 stopcodons. [Populus trichocarpa]	78	Copia9-PTR#LTR/Copia	71-4106 via tfasty with ATCopia23_39-4058, 1 frameshift and 1 stopcodon. Copia-43_Mad about 80% identical with internal deletion. [Populus trichocarpa]	965	Copia-35_Mad#LTR/Copia	83-4258 via tfasty with Copia27-PTR, 2 frameshifts and 5 stopcodons. [Malus x domestica]	951.429	Copia-67_Mad#LTR/Copia	94-4086 via tfasty with Copia37-PTR, 2 frameshifts. [Malus x domestica]	ltr_finder_scaffold147_238142_242992_+	4132	0	ARSiTERT00100004	gi|13872709|emb|AJ292423.1|ATH292423 Arabidopsis thaliana copia-like retrotransposon, clone AB022213	100	ZRSiTERTOOT00284	opie_af391808-4part opie_af391808-4part af391808 bases 4743. .8862 ||retrotransposon	100	ARSiTERT00100002	gi|15149814|emb|AJ292424.1|ATH292424 Arabidopsis thaliana copia-like retrotransposon, clone AB019224	1317
Copia	ltr_finder_scaffold147_310068_315020_+	GTGAAGTTTGGAGAATGGAAGGGAAGAGAAGAGCAGAGAACGAAGAAGAAGGAGAAGCTGTAATGGAAGTCGTTTTCTGTTATTACTGTGCTGAATGAATTAATTGTACAAACAGAAGGGAAAGTTCTATTTATACCACTACAACTATTACTTACTACAATTCACTCTCAGACTATAATTTAACACTATTTAACACCCCCCCACAAACTGGGGAGTAAATGTTCAATATACCCAGTTTGGACAGCAAGAACTGCATCCTAGGGGCAGCTAATCCCTTGGTAAAGATGTCTGCCAGCTGAGTTTCTGTTGACACATGCTTGAGTTGCACTAATCCTGATTCAATCCGTTCACGAATCACGTGACAATCAATCTCTATGTGCTTAGTACGTTCATGAAAAA…	4952	ltr_finder_scaffold147_310068_315020_+	5627	0	Copia-50_VV-I	Copia-50_VV-I Copia Vitis vinifera	100	Tvv1_I	Copia Vitis vinifera	100	Copia34-PTR_I	Copia34-PTR_I Copia Populus trichocarpa	1641	Copia39-PTR_I	Copia39-PTR_I Copia Populus trichocarpa	660.43	Copia39-PTR_I	Copia39-PTR_I Copia Populus trichocarpa	ltr_finder_scaffold147_310068_315020_+	492	0	MTCopia2#LTR/Copia	332-4654 [Medicago truncatula]	58	Copia-66_Mad#LTR/Copia	1-4011 Fragment [Malus x domestica]	75	COP10_MT#LTR/Copia	97-4467 [Medicago truncatula]	1437	MTCopia2#LTR/Copia	332-4654 [Medicago truncatula]	1097.8	MTCopia2#LTR/Copia	332-4654 [Medicago truncatula]	ltr_finder_scaffold147_310068_315020_+	3443	0	GRSiTERT00100012	gi|2104945|gb|U96748.1|GMU96748 Glycine max copia-like retrotransposon Tgmr, complete sequence	89	ORSiTERTOOT00353	rn_219-129 retrotransposon	100	ORSiTERT00100078	rn_359-198 Ty1-copia-like retrotransposon	1557
Copia	ltr_finder_scaffold147_473692_477955_+	GAAGATTGAGAGAATGAATTACTTTTATTCATGTCTCGTAGGTTTATTATATACAGCATTCCTCCTACTGACTAGGTAAGAAAATATCTACTCTAACTATTTAATAGGATCTGCTAGCTAAACTAGGATAGGACTAGAACTAATATGGTAACTATCTAACTAGCAAATAAACTAATAAGATCTGACTGTATACAAATAAGGAACGGGATTTCCTCACTCCCCCTCAAGCTTGGTGTAGATGTTGTACAAACCCAGCTTGGACTTGAAATGATCTGACTGTTCTCGTGGAAGTGCCTTTGTGAGTATGTCAGCGGTCTGCTGTTTGGACTGGACATATCTCACATCCACAACTCCCCTTTCCACCTTCTCAGTGATAAAATGCCTGTCTATCTCGACATG…	4263	ltr_finder_scaffold147_473692_477955_+	5364	0	Copia-42_VV-I	Copia-42_VV-I Copia Vitis vinifera	100	Copia-54_Mad-I	Copia-54_Mad-I Copia Malus x domestica	100	Copia-54_Mad-I	Copia-54_Mad-I Copia Malus x domestica	1137	Copia18A-VV_I	Copia18A-VV_I Copia Vitis vinifera	604.07	Copia-42_VV-I	Copia-42_VV-I Copia Vitis vinifera	ltr_finder_scaffold147_473692_477955_+	467	0	Copia17-PTR#LTR/Copia	46-4525 via tfasty with ATCopia23_39-4058, 1 frameshift and 2 stopcodons. [Populus trichocarpa]	58	Copia23-PTR#LTR/Copia	71-4624 [Populus trichocarpa]	76	Copia-1_Mad#LTR/Copia	728-4222 [Malus x domestica]	1052	Copia-40_Mad#LTR/Copia	338-4857 via tfasty with Copia49-PTR, 1 frameshift and 4 stopcodons. [Malus x domestica]	1116.29	Copia17-PTR#LTR/Copia	46-4525 via tfasty with ATCopia23_39-4058, 1 frameshift and 2 stopcodons. [Populus trichocarpa]	ltr_finder_scaffold147_473692_477955_+	3785	0	PRSiTETNOOT00001	gi|21430|emb|X52387.1|STCOPT Potato DNA for copia-like transposable element	90	ORSiTERT00100078	rn_359-198 Ty1-copia-like retrotransposon	100	ZRSiTERTOOT00168	hopscotch_178A11-1 hopscotch_Z178A11-1 Z178A11.fasta.screen.Contig59 bases 70228. .65345 ||retrotransposon	996
Copia	ltr_finder_scaffold148_12839_17792_+	GCTTCGAGCTTTTATAGGTGATGAGATCTAGGATCAAGACGGAATCGTGGGCACCACTTTTCGAAAAGAGTATTTTCACCCTTACAAGCCTTGGGTATAAGGAAATCCCTTTCGAGGATAAGACCGTCTCCACTCAAGTTCTTAGGCTTTAGATACTCGAGTCACTTTAGAATCATAGGCTAGGATAGATGTCTATTTTCTATGTGTATTTTGCACACTACTGCCTCCTTTATATAGGCAGAGGGGTCCAGGGACGAAAAGGTGTGAATACCTTACACCAAGAGGTGTCATTATCCCCAATGATAGACTTGTAGGCAACTTCACACGGGTTTTGGAGGGAAAACAACTCAGAAAGAGTTTGAATCAAACGAAAGGGTGTGTGCCCATTCATCCTAGGAG…	4953	ltr_finder_scaffold148_12839_17792_+	4319	0	COP8_I_MT	Copia Medicago truncatula	100	TONT2-I_PV	Copia Phaseolus vulgaris	100	Copia15-VV_I	Copia15-VV_I Copia Vitis vinifera	474	TONT2-I_PV	Copia Phaseolus vulgaris	213.22	COP8_I_MT	Copia Medicago truncatula	ltr_finder_scaffold148_12839_17792_+	1374	1.37e-144	COP8_MT#LTR/Copia	18-3923 via tfasty with TONT1_LE, 4 stopcodons. [Medicago truncatula]	75	TAR1_TA_pol#LTR/Copia	8-3141 via tfasty with RIRE5_OS_1-3927, 2 frameshifts and 2 stopcodons. (fragment) [Triticum aestivum]	91	Copia-25_SB#LTR/Copia	53-4363 [Sorghum bicolor]	367	Copia-58_Mad#LTR/Copia	23-4024 [Malus x domestica]	295.819	COP8_MT#LTR/Copia	18-3923 via tfasty with TONT1_LE, 4 stopcodons. [Medicago truncatula]	ltr_finder_scaffold148_12839_17792_+	3175	5.59e-180	ZRSiTERTOOT00150	eninu_013I05-1 eninu_Z013I05-1 Z013I05 bases 41755. .34537 8 bp host dups ||retrotransposon	84	ZRSiTERTOOT00150	eninu_013I05-1 eninu_Z013I05-1 Z013I05 bases 41755. .34537 8 bp host dups ||retrotransposon	100	ORSiTERTOOT00397	rn_402-75 retrotransposon	402
Copia	ltr_finder_scaffold148_12839_18175_-	TGGTGTGATACCAAAGTTAATACGGATACGTGAGTTCACGGGAAACCTCACTTTATCTCGAAGCTAGCTGAAACTAGCTGGCATCAGCTCCTCTATGAGCTAGATGAAGCTAGAGACTGACAATGAAACTTGTCCAGCTCAATCTTGAGTTGGATGATAGTGTCACTAGCTGCAGTACTGAGCTGAGCTAGAGTGATGGTAGGGAGCTAGGTAGTTAGAGTGATAACTCTCTCTCCTAGGACGAATGGGCACACACCCTTTCGTTTGATTCAAACTCTTTCTAAGTTGTTTTCCCTCCAAAACCCGTGGGACTTCAAGGCCAAAGCCCGTGGGACTTCAAGGCAGTTGCCTACAAGTCTATCCTTGGGAATAATGGCACCTCTTGGTGCAAGGTATTCA…	5336	ltr_finder_scaffold148_12839_18175_-	4310	0	COP8_I_MT	Copia Medicago truncatula	100	TONT2-I_PV	Copia Phaseolus vulgaris	100	Copia15-VV_I	Copia15-VV_I Copia Vitis vinifera	474	TONT2-I_PV	Copia Phaseolus vulgaris	213.22	COP8_I_MT	Copia Medicago truncatula	ltr_finder_scaffold148_12839_18175_-	1374	1.47e-144	COP8_MT#LTR/Copia	18-3923 via tfasty with TONT1_LE, 4 stopcodons. [Medicago truncatula]	75	TAR1_TA_pol#LTR/Copia	8-3141 via tfasty with RIRE5_OS_1-3927, 2 frameshifts and 2 stopcodons. (fragment) [Triticum aestivum]	91	Copia-25_SB#LTR/Copia	53-4363 [Sorghum bicolor]	367	Copia-58_Mad#LTR/Copia	23-4024 [Malus x domestica]	295.819	COP8_MT#LTR/Copia	18-3923 via tfasty with TONT1_LE, 4 stopcodons. [Medicago truncatula]	ltr_finder_scaffold148_12839_18175_-	3171	1.57e-179	ZRSiTERTOOT00150	eninu_013I05-1 eninu_Z013I05-1 Z013I05 bases 41755. .34537 8 bp host dups ||retrotransposon	84	ZRSiTERTOOT00150	eninu_013I05-1 eninu_Z013I05-1 Z013I05 bases 41755. .34537 8 bp host dups ||retrotransposon	100	ORSiTERTOOT00397	rn_402-75 retrotransposon	402
Copia	ltr_finder_scaffold148_52817_58105_-	TGTTACCAGATTGTAAGGAAAAATTAGTTAGCTGTTATTTCTGTTATTATGATTAGTTACTTTGACCATTCTGTTACATTAGGCAGTTACAATGACCAACTTATAAAATCCTTGGAGTTTGGGTTGTAAACTCCACCGTTTTGTTCATCTTCATCATTCAATCTAAATTTCTGTTTCTGCGTTCTTCCCTTTCATTCTTCTTCCATCTCCCAAATCCACTCCAAATCACAGAAATCTAACATGGTATCAGAGGGATCTCGTCAATCCTCGATCCATTTGCATGCTTCCGCCTAATCAATCTTCTTCTTCCGCTCGTTCTCGTCTCCTGCAAATCATCTTCTTCAATGGCGGTCATCAACGACGATGAGGCTCCTGGAGTCCCTCTCACCGGAGCTGGTA…	5288	ltr_finder_scaffold148_52817_58105_-	3464	9.06e-150	SHACOP7_I_MT	Copia Medicago truncatula	93	Copia-39_SB-I	Copia-39_SB-I Copia Sorghum bicolor	100	SHACOP12_I_MT	Copia Medicago truncatula	606	Copia-81_BRa-I	Copia-81_BRa-I Copia Brassica rapa	210.01	Copia-51_VV-I	Copia-51_VV-I Copia Vitis vinifera	ltr_finder_scaffold148_52817_58105_-	1060	4.15e-77	ATCopia17#LTR/Copia	250-5026 Wised via estwise with ATCopia62 protein + both termini ORF-extended [Arabidopsis thaliana]	67	Copia-1_TRe#LTR/Copia	142-4536 [Trifolium repens]	84	SHACOP12_MT#LTR/Copia	149-4615 [Medicago truncatula]	294	Copia-98_SB#LTR/Copia	36-4518 via tfasty with Copia-26_SB, 3 frameshifts and 1 stopcodon. [Sorghum bicolor]	286.96	ATCopia17#LTR/Copia	250-5026 Wised via estwise with ATCopia62 protein + both termini ORF-extended [Arabidopsis thaliana]	ltr_finder_scaffold148_52817_58105_-	2181	2e-131	GRSiTERT00100012	gi|2104945|gb|U96748.1|GMU96748 Glycine max copia-like retrotransposon Tgmr, complete sequence	93	ORSiTERT00100078	rn_359-198 Ty1-copia-like retrotransposon	100	ZRSiTERT00100001	gi|4234853|gb|AF082134.1|AF082134 Zea mays copia-like retrotransposon Stonor, complete sequence	504
Copia	ltr_finder_scaffold149_301999_307153_-	TGAAATGCAGCCAAGAACACACGGCGTTAAGGGAAGACTGTGAGTCAACGTGAAGAAGTGAAGAGAAGATTTTAATGAAACGACGAGTTTTAGCTTTCTGTGTAATTTCCGTTTCCTTTCCGTTAAGTTGAGTTGTTGTTGAGTCAAACGGGGACACGTGTTTTACCCGCGTTTGTTACTCCGTTTTTACTGTTACAGTTACCGTTGGGTTTTAGTATAAAACCCAACCAACGATATGAATCAAACTCAGGCTTTCAGACCATTCTTATCTTCTTCATTTCTTCTCTGCATTTCTTCTCTGGTTTTCCTCCATTTCTACCAATCTTCAATCATCTTAATATGGTATCAGAGCGGGTTTAATCGATCTAGAACTACACAATGACTCGAAGTCATGATGAT…	5154	ltr_finder_scaffold149_301999_307153_-	5396	0	COP10_I_MT	Copia Medicago truncatula	92	Copia3-VV_I	Copia3-VV_I Copia Vitis vinifera	100	Copia-21_Pru-I	Copia-21_Pru-I Copia Prunus persica	1635	Copia-87_VV-I	Copia-87_VV-I Copia Vitis vinifera	664.55	COP10_I_MT	Copia Medicago truncatula	ltr_finder_scaffold149_301999_307153_-	348	0	SHACOP7_MT#LTR/Copia	143-4549 [Medicago truncatula]	48	ATCopia71#LTR/Copia	231-5185 Wised via estwise with ATCopia75 protein + both term extended with ORFs [Arabidopsis]	68	Copia39-PTR#LTR/Copia	100-3481 via tfasty with ATCopia22_49-4503, 1 frameshift. [Populus trichocarpa]	1525	SHACOP20_MT#LTR/Copia	33-4697 [Medicago truncatula]	1144.03	SHACOP7_MT#LTR/Copia	143-4549 [Medicago truncatula]	ltr_finder_scaffold149_301999_307153_-	3506	0	BRSiTERTOOT00001	gi|2462934|nt3532-8357 Brassica oleracea Melmoth retrotransposon sequence	90	ORSiTERT00100071	osr14 Ty1-copia-like retrotransposon	100	ORSiTERTOOT00363	rn_252-146 retrotransposon	1515
Copia	ltr_finder_scaffold1491_586130_590918_-	TGTTAAGGAACAATCAAAACTGCGTCGTTTGATTTAGTTGGTTAAGTCTGTTTCATAGTTTACTTTCGCAGTCCAGAACTTCTATTAGTTTGCAAAGTAGTCCAATGGTTGTTAAACGTGGTTTCATGCTGTTGGGATAGTTGCTGTTTTCATGACCACTTGATTAGGCCTATTTCAATGAATCTCTGCAACTAATTCTAGTTGTCAGTTTGCATATTTGGTGCCTTAACATGTGGTATAAGAGCCCCTAACAAACTGTAACCATATTCACGAAATTGAGTATTAGTAAAGAGAGGTGAAGTGAAAGGTGTTGAAAGCATACAAGAGATTGTGTAAAACTTGAGAGGAGAGCAGATCAGAATGGGAGAGAGTTTTGCAGCAGTGAGTATCCCTAAATAT…	4788	ltr_finder_scaffold1491_586130_590918_-	6409	0	Copia-102_BRa-I	Copia-102_BRa-I Copia Brassica rapa	100	Copia3-PTR_I	Copia3-PTR_I Copia Populus trichocarpa	100	Copia41-PTR_I	Copia41-PTR_I Copia Populus trichocarpa	1350	Copia-40_SB-I	Copia-40_SB-I Copia Sorghum bicolor	544.5	Copia-102_BRa-I	Copia-102_BRa-I Copia Brassica rapa	ltr_finder_scaffold1491_586130_590918_-	598	0	Copia37-PTR#LTR/Copia	228-4355 [Populus trichocarpa]	57	Copia-67_Mad#LTR/Copia	94-4086 via tfasty with Copia37-PTR, 2 frameshifts. [Malus x domestica]	75	Copia41-PTR#LTR/Copia	459-4595 [Populus trichocarpa]	943	Copia-35_Mad#LTR/Copia	83-4258 via tfasty with Copia27-PTR, 2 frameshifts and 5 stopcodons. [Malus x domestica]	1021.54	Copia37-PTR#LTR/Copia	228-4355 [Populus trichocarpa]	ltr_finder_scaffold1491_586130_590918_-	3789	0	ARSiTERT00100002	gi|15149814|emb|AJ292424.1|ATH292424 Arabidopsis thaliana copia-like retrotransposon, clone AB019224	89	ORSiTERTOOT00337	rn_177-274 retrotransposon	94	ZRSiTERTOOT00157	giepum_438D03-1 giepum_Z438D03-1 Z438D03 bases 8744. .21531 ||retrotransposon	1326
Copia	ltr_finder_scaffold15_1116639_1123249_-	TGGCAACTTAACAACCTGAAGCACACGAATGTCTTTGATCAGCAGATTGCTGTCTGTCCAGTTGTGCTCCAGCAGTCTTCACAGCGTCCAGCAGCAACTCAGCAGCAACTAGTAGATCCAAAGCCCCAGCTCCAGTCGTACAATCTCCCTCTTGATTTCCTGTGAGCCTGGTCGTGATTTCTTGTCCCGTCGATTAAGCGCAGCCCTCACGAGCAGTTGCAGCTTCTATTTATTTCCATTCGATTCATCTGCTAGCGAGGATGTCGAGTGGCGAAGCTTCCTTCTTTCCTTCTTTCCTTCTCTGTAGACCGTACTTCTTGGTTGTAAGAACCACGCTACTCCGATTGCTGCTAGCTTCCCGCGATGTATCGATGATTTCGATGATCTCTAGGGTTAGTG…	6610	ltr_finder_scaffold15_1116639_1123249_-	2585	0	GmCOPIA10_I	Copia Glycine max	93	Copia-78_VV-I	Copia-78_VV-I Copia Vitis vinifera	93	Copia26-PTR_I	Copia26-PTR_I Copia Populus trichocarpa	1341	GmCOPIA10_I	Copia Glycine max	695.25	GmCOPIA10_I	Copia Glycine max	ltr_finder_scaffold15_1116639_1123249_-	393	2.08e-158	Copia-141_SB#LTR/Copia	60-5375 via tfasty with Copia-37_ZM_gagpol, 2 stopcodons. [Sorghum bicolor]	63	Copia1_OS#LTR/Copia	58-5758 via tfasty with ATCopia43_54-5123, 1 frameshift and 2 stopcodons. (gag and pol may have been joined while being separate ORFs) [Oryza sativa]	79	ATCopia43#LTR/Copia	63-5123 [Arabidopsis thaliana]	455	Copia-56_SB#LTR/Copia	48-4434 via tfasty with SC-8, 1 frameshift. [Sorghum bicolor]	557.37	Copia-141_SB#LTR/Copia	60-5375 via tfasty with Copia-37_ZM_gagpol, 2 stopcodons. [Sorghum bicolor]	ltr_finder_scaffold15_1116639_1123249_-	2198	0	PRSiTERT00100078	gi|2246449|gb|U68072.1|LEU68072|nt1532-11220 Lycopersicon esculentum copia-like retrotransposon ToRTL1	85	ZRSiTERTOOT00157	giepum_438D03-1 giepum_Z438D03-1 Z438D03 bases 8744. .21531 ||retrotransposon	100	ZRSiTERTOOT00157	giepum_438D03-1 giepum_Z438D03-1 Z438D03 bases 8744. .21531 ||retrotransposon	1317
Copia	ltr_finder_scaffold15_289376_305268_+	GTCGATTTATATCTTATACTGTTAAACGCAGCGAAGAACAAACGGAGTTAGAAGGAAGACCGTTAGTCAACGCTAAGTGAAGAAGGAGAAGGGCTTAAATGAAACGACGAGTTTTGTCTTCCGTTTATTTCCGTTTGCTTTTACCCATTGATGTATCAAACATGGACACGTGATTTACCCGCGTTTATATTTTCGTTTTTACTGTTGAAGTTATCGTTGGGTTAGTATCCCAACCAGCTGAATGAATCGAGTCAGACTTTCAGACTCTCAAACTTATCCTCTTCTCTGCATTTCTTCTTCTTCTCAAATCAATCGATCCTTCGATCAAACTAATATGGTATCAGAGCTGGTTACATCGATCTAAAGCTCAACGATGACTCGAAGTCAGGAGGATGATGA…	15892	ltr_finder_scaffold15_289376_305268_+	5627	0	Copia-86_Mad-I	Copia-86_Mad-I Copia Malus x domestica	100	Gypsy-10_Mad-I	Gypsy-10_Mad-I Gypsy Malus x domestica	100	MEGY-I_MT	Gypsy Medicago truncatula	1044	Copia-79_BRa-I	Copia-79_BRa-I Copia Brassica rapa	456.07	Copia-86_Mad-I	Copia-86_Mad-I Copia Malus x domestica	ltr_finder_scaffold15_289376_305268_+	1038	0	MEGY_MT#LTR/Gypsy	138-5156 [Medicago truncatula]	80	SHACOP12_MT#LTR/Copia	149-4615 [Medicago truncatula]	100	Copia-93_Mad#LTR/Copia	87-4469 via tfasty with Copia52-PTR, 4 frameshifts and 1 stopcodon (all after pos 3611). [Malus x domestica]	772	Athila4C_gagpol#LTR/Gypsy	155-5473 [Arabidopsis]	824.698	MEGY_MT#LTR/Gypsy	138-5156 [Medicago truncatula]	ltr_finder_scaffold15_289376_305268_+	3255	0	HRSiTERT00200050	TREP206 retrotransposon, LTR, gypsy, "BAGY-2_AF254799"; 3' truncated	91	PRSiTERT00100080	gi|13540822|gb|AF279585.2| Lycopersicon chilense retrotransposon TLC1.1, Ty1/copia-like, complete sequence	100	SRSiTERTOOT00087	opil_98N8-1part retro_98N8-1part 98N8.fasta.screen.Contig47 bases 148582. .143021 ||retrotransposon	1011
Copia	ltr_finder_scaffold15_289396_305254_+	GTTAAACGCAGCGAAGAACAAACGGAGTTAGAAGGAAGACCGTTAGTCAACGCTAAGTGAAGAAGGAGAAGGGCTTAAATGAAACGACGAGTTTTGTCTTCCGTTTATTTCCGTTTGCTTTTACCCATTGATGTATCAAACATGGACACGTGATTTACCCGCGTTTATATTTTCGTTTTTACTGTTGAAGTTATCGTTGGGTTAGTATCCCAACCAGCTGAATGAATCGAGTCAGACTTTCAGACTCTCAAACTTATCCTCTTCTCTGCATTTCTTCTTCTTCTCAAATCAATCGATCCTTCGATCAAACTAATATGGTATCAGAGCTGGTTACATCGATCTAAAGCTCAACGATGACTCGAAGTCAGGAGGATGATGATGATGATGATGATGAACAAA…	15858	ltr_finder_scaffold15_289396_305254_+	5625	0	Copia-86_Mad-I	Copia-86_Mad-I Copia Malus x domestica	100	Gypsy-10_Mad-I	Gypsy-10_Mad-I Gypsy Malus x domestica	100	MEGY-I_MT	Gypsy Medicago truncatula	1044	Copia-79_BRa-I	Copia-79_BRa-I Copia Brassica rapa	456.07	Copia-86_Mad-I	Copia-86_Mad-I Copia Malus x domestica	ltr_finder_scaffold15_289396_305254_+	1038	0	MEGY_MT#LTR/Gypsy	138-5156 [Medicago truncatula]	80	SHACOP12_MT#LTR/Copia	149-4615 [Medicago truncatula]	100	SHACOP7_MT#LTR/Copia	143-4549 [Medicago truncatula]	772	Athila4C_gagpol#LTR/Gypsy	155-5473 [Arabidopsis]	824.698	MEGY_MT#LTR/Gypsy	138-5156 [Medicago truncatula]	ltr_finder_scaffold15_289396_305254_+	3255	0	HRSiTERT00200050	TREP206 retrotransposon, LTR, gypsy, "BAGY-2_AF254799"; 3' truncated	91	PRSiTERT00100080	gi|13540822|gb|AF279585.2| Lycopersicon chilense retrotransposon TLC1.1, Ty1/copia-like, complete sequence	100	SRSiTERTOOT00087	opil_98N8-1part retro_98N8-1part 98N8.fasta.screen.Contig47 bases 148582. .143021 ||retrotransposon	1011
Copia	ltr_finder_scaffold15_42482_46914_+	GTAGTTACCAAAACCTCAAACGAATCAGCGAATTTGACAGGGAGACATATGATTTTTGGTGCGGTATACAACTAATCTGCTTTTCTGTTATCTCTTCCTTTTATTCTGCAGATTACCACTAACCCTGCTAAAAACTAGGACCAGAGCCCGATCTTACAGGTAGCTCCATCCCACTACGATCATGCTCATTCTCCCCTACTATCTCGACACGGTCACCATTTGCTTGTGCCATCCTACGAGCGATTCTCGCACACACACTGCACTTTGTTTATTTTCTAGAAAACAAAAACTATCTGAACCTAAACCTATAGCGACAGGATTATGAAGCTAACATTCACCCTCGTAATCCTGTTACCTTGAATTCTTCGACGCCAAGCTTCTGCCTCATCTCAATAAACT…	4432	ltr_finder_scaffold15_42482_46914_+	6284	0	Copia-37_BD-I	Copia-37_BD-I Copia Brachypodium distachyon	91	SC-9_I	Copia Oryza sativa	100	Copia11-ZM_I	Copia11-ZM_I Copia Zea mays	1176	Copia-37_BD-I	Copia-37_BD-I Copia Brachypodium distachyon	600.4	Copia-37_BD-I	Copia-37_BD-I Copia Brachypodium distachyon	ltr_finder_scaffold15_42482_46914_+	725	0	Copia-3_BD#LTR/Copia	40-4371 via tfasty with CPSC3, 3 frameshifts and 2 stopcodons. [Brachypodium distachyon]	65	Copia-3_BD#LTR/Copia	40-4371 via tfasty with CPSC3, 3 frameshifts and 2 stopcodons. [Brachypodium distachyon]	81	Copia-3_BD#LTR/Copia	40-4371 via tfasty with CPSC3, 3 frameshifts and 2 stopcodons. [Brachypodium distachyon]	796	Copia-20_SB#LTR/Copia	59-4405 [Sorghum bicolor]	905.59	Copia-37_BD#LTR/Copia	207-4340 via tfasty with Copia-32_SB, 4 frameshifts and 3 stopcodons. [Brachypodium distachyon]	ltr_finder_scaffold15_42482_46914_+	3975	0	ORSiTERTOOT00392	rn_374-205 retrotransposon	91	ORSiTERTOOT00397	rn_402-75 retrotransposon	100	ORSiTERTOOT00397	rn_402-75 retrotransposon	1092
Copia	ltr_finder_scaffold151_1540591_1548410_+	GTTGACAATAAAAGCCTGTTGAATGGGCTCTGGGTTTACGTGTACTTGTCTGTTTGTTATAGTGCAGGCTTTGTGGCCCGCATAAAGGAAGCTTGGTCCAAGTCCGCAGTCTGAGCCCAGTCGACAACTGCTGACGCGTGTCTAACACCTGCCTTAAAATCATCAACTCATCGCAAGAGGCAGCCAGCGATTGGAAAATCTTCCCCCCTCCATACGAGAAATCAGGCGAACATGCAAGGAAAGAAGGAAGGTTCGTCTCTCGGATTATTCGTCAGCAAGGGTATCTGATGGTGATAAATAGAGGCTGCGACCATCTCCAAAGGGCGCGCTTTCAACGGTGAAGTAAACTCAACCAGCCTCAAGGGCACAATCAGGTGAAGGATTGTGCAATTAGAGTTA…	7819	ltr_finder_scaffold151_1540591_1548410_+	5223	0	GmCOPIA10_I	Copia Glycine max	91	Copia-76_BRa-I	Copia-76_BRa-I Copia Brassica rapa	100	Copia-22_BD-I	Copia-22_BD-I Copia Brachypodium distachyon	504	Copia-22_BD-I	Copia-22_BD-I Copia Brachypodium distachyon	256.75	GmCOPIA10_I	Copia Glycine max	ltr_finder_scaffold151_1540591_1548410_+	1355	3.5e-169	Copia1_OS#LTR/Copia	58-5758 via tfasty with ATCopia43_54-5123, 1 frameshift and 2 stopcodons. (gag and pol may have been joined while being separate ORFs) [Oryza sativa]	60	Copia-42_SB_pol#LTR/Copia	2567-5875 [Sorghum bicolor]	77	ATCopia43#LTR/Copia	63-5123 [Arabidopsis thaliana]	301	Copia-67_Mad#LTR/Copia	94-4086 via tfasty with Copia37-PTR, 2 frameshifts. [Malus x domestica]	328.946	Copia-141_SB#LTR/Copia	60-5375 via tfasty with Copia-37_ZM_gagpol, 2 stopcodons. [Sorghum bicolor]	ltr_finder_scaffold151_1540591_1548410_+	4558	0	PRSiTERT00100078	gi|2246449|gb|U68072.1|LEU68072|nt1532-11220 Lycopersicon esculentum copia-like retrotransposon ToRTL1	81	ORSiTERTOOT00300	osr8 retrotransposon	100	ZRSiTERTOOT00221	ji_334B07-4 ||retrotransposon	537
Copia	ltr_finder_scaffold151_265915_271162_+	GTTAAGAAACTATAAGGAAGAAAAGCAAGAATATGGGAGGAGAAGAGTATTCTTATTGATGTGTCCCAAACATACAAGAGTGAGCACTATTTATAGGCTCATGATACATAACCCCTAATGATTAACATAATTACATTTGAATAGGAGATAATGGTATTGATTCCCATGGTTAATGTATAGGTTACACAATGGGCATTCATGCACCATAATAACAATATTCATAACACTCCCCCTTGAATGTCCATTGGATAAGAATATATATTATGTTCTTCGAGTACAATATTGATACTGCCTCATTAAAAACCTTACCAGGAAAACCCAGTGGGAAAAACCATGGTTAAGGTAAAAAGAGTACAGTTACGTATTGACTCCCCCTGATGATGACATCCGTTGATATCC…	5247	ltr_finder_scaffold151_265915_271162_+	409	2.53e-52	COP2_I_MT	Copia Medicago truncatula	100	COP2_I_MT	Copia Medicago truncatula	100	COP2_I_MT	Copia Medicago truncatula	210	DNA-11N_SBi	DNA-11N_SBi DNA transposon Sorghum bicolor	58.8	META1_I	Copia Arabidopsis thaliana	ltr_finder_scaffold151_265915_271162_+	72	2.09e-11	COP2_MT_pol#LTR/Copia	2604-6107 [Medicago truncatula]	79	COP2_MT_pol#LTR/Copia	2604-6107 [Medicago truncatula]	85	COP2_MT_gag#LTR/Copia	1403-2440 [Medicago truncatula]	156	COP2_MT_pol#LTR/Copia	2604-6107 [Medicago truncatula]	56.225	COP2_MT_pol#LTR/Copia	2604-6107 [Medicago truncatula]	ltr_finder_scaffold151_265915_271162_+	102	9.67e-41	PRSiTERT00100074	gi|15144503|gb|AF275345.2|AF275345|nt81866-87398 Lycopersicon esculentum copia-like retrotransposon	89	PRSiTERT00100074	gi|15144503|gb|AF275345.2|AF275345|nt81866-87398 Lycopersicon esculentum copia-like retrotransposon	100	PRSiTERT00100074	gi|15144503|gb|AF275345.2|AF275345|nt81866-87398 Lycopersicon esculentum copia-like retrotransposon	156
Copia	ltr_finder_scaffold151_660177_672804_+	GCTATTGTCGGCGGCGTCTTGGGAAACACGTATATTTTGGCGATTCGGAAGAAATTGACCATGACTGATCTGAGTTTCCAAAACCTCCGCCTGTCAATCCCGCTAAATCAAGTCGCTCACGACTTCCTCACCAACGAAGAGAAGCTTCAGTTCGACAATGGAGAGAAGATCAAATTAGGGTCTTTCTTGGACCCAAATCTGGAAGCCTTCTCCGGAGGTCAATTAACCAAGTGGAGGATGAAAAGCTCCATAATTTACAATGTAATCGGAGTTTGGAGGTCCGTTCTGGCGAAGCGGCAACATAAGCGGTTGAGTCTGGAAGAAGGGGATGAGGTTGAGTTGTGGAGCTTCAGAAATTCTTCAGGGGAGCTCTGTTTTGTGATGATTAGCCATGACACT…	12627	ltr_finder_scaffold151_660177_672804_+	1787	7.73e-157	TTO1_NT_I	Copia Nicotiana tabacum	77	TTO1_NT_I	Copia Nicotiana tabacum	94	Copia-4_SL-I	Copia-4_SL-I Copia Solanum lycopersicum	804	Copia46-PTR_I	Copia46-PTR_I Copia Populus trichocarpa	450.57	TTO1_NT_I	Copia Nicotiana tabacum	ltr_finder_scaffold151_660177_672804_+	250	6.94e-134	TTO1_NT#LTR/Copia	716-4732 TOTO1_LP near-identical with a large deletion. [Nicotiana tabacum]	72	TTO1_NT#LTR/Copia	716-4732 TOTO1_LP near-identical with a large deletion. [Nicotiana tabacum]	83	TTO1_NT#LTR/Copia	716-4732 TOTO1_LP near-identical with a large deletion. [Nicotiana tabacum]	359	Copia42-PTR#LTR/Copia	682-4689 [Populus trichocarpa]	476.863	TTO1_NT#LTR/Copia	716-4732 TOTO1_LP near-identical with a large deletion. [Nicotiana tabacum]	ltr_finder_scaffold151_660177_672804_+	1199	3.76e-110	PRSiTERT00100122	gi|108863073|gb|DQ644595.1| Solanum melongena clone pS.m.C Ty1-copia retrotransposon nonfunctional polyprotein gene, partial sequence	80	ZRSiTERTOOT00307	victim_334B07-1 Victim: 1-100 5' LTR; 5327-5427 3' LTR ||retrotransposon	96	PRSiTERT00100124	gi|108863070|gb|DQ644593.1| Solanum melongena clone pS.m.A Ty1-copia retrotransposon nonfunctional polyprotein gene, partial sequence	735
Copia	ltr_finder_scaffold151_711931_716940_+	GAGAAGCAGCAATCCAACGATGGCCTGAAGCTCGAGGAGAAAGGTGGTGAAGAATCGGATGATGAAGACAGTGAACTAAGTGACCAAGTTGTCAATAAGTAAAAGTCGAGTGATCAATGTGTAACGAGAGTTAAATGTTTTAAGTTGAACTGTGTCGTTTTGTTTTGGTAAGACAGATGACTGCCACGTGTCGCAGTCATACCTCTATTCTTACCGTTTAATTAGTTACCCCAACAGTAAAACTGGAAGCTGAGTGTATAAGTACTGAAATGAAGAAATGAAGAACTCAACGATTTCCAGCAATCATTTCAGTACTCTTTCTTCCTTCCTCCCTCCCTCTCGCTCGATTGAGCTCATCTGAAATGGTATCAGAGCCTCCGATCGAGATCTAAACGTCAC…	5009	ltr_finder_scaffold151_711931_716940_+	4412	0	SHACOP12_I_MT	Copia Medicago truncatula	91	Copia7-PTR_I	Copia7-PTR_I Copia Populus trichocarpa	100	Copia-10_Mad-I	Copia-10_Mad-I Copia Malus x domestica	948	Copia-8_TC-I	Copia-8_TC-I Copia Theobroma cacao	395.58	Copia35-PTR_I	Copia35-PTR_I Copia Populus trichocarpa	ltr_finder_scaffold151_711931_716940_+	364	0	SHACOP7_MT#LTR/Copia	143-4549 [Medicago truncatula]	55	Copia1_ZM#LTR/Copia	109-4419 109-4419 [Zea mays]	71	Copia-17_Mad#LTR/Copia	227-4834 via tfasty with Copia23-PTR, 1 stopcodon. [Malus x domestica]	1217	Copia52-PTR#LTR/Copia	132-4646 [Populus trichocarpa]	815.453	SHACOP7_MT#LTR/Copia	143-4549 [Medicago truncatula]	ltr_finder_scaffold151_711931_716940_+	2687	0	GRSiTERT00100012	gi|2104945|gb|U96748.1|GMU96748 Glycine max copia-like retrotransposon Tgmr, complete sequence	89	ORSiTERTOOT00341	rn_189-107 retrotransposon	100	ORSiTERTOOT00363	rn_252-146 retrotransposon	834
Copia	ltr_finder_scaffold153_167779_185486_+	GCAAGTTTCAAATGATCCAAGAAGCATAAGCAGTACATTATTAAATTCATTAACTGGAAATACAAGGGAACGGTTGAATCAACAAATAAAACAGGTGACAAAACACAACAAAAAGAGCAGTAGAAACCCTAAACATCCATTATAACGAAACAGCAAATGACGTCTTGAAACAGAGAGTCGTCAGAAATAATAAACACAATCGAAAGTCCTACGCATACAGCAATTCTAAATCACTATTCTATAATTGATTTTTCATTTTATTTTCTATCAAAATTTTAAACTAAATATTATTATTATTTTCACAAAATAAATGTCAATAATTAATCTATTTTGAGCTTTTCATTTTTGTATGTCAATAATTATATTATTTTCACAAAATAAATGTCAATAAATAGATAT…	17707	ltr_finder_scaffold153_167779_185486_+	7443	0	COP8_I_MT	Copia Medicago truncatula	100	Copia-70_ZM-I	Copia-70_ZM-I Copia Zea mays	100	Copia2-PTR_I	Copia2-PTR_I Copia Populus trichocarpa	603	COP8_I_MT	Copia Medicago truncatula	346.56	COP8_I_MT	Copia Medicago truncatula	ltr_finder_scaffold153_167779_185486_+	1835	0	COP8_MT#LTR/Copia	18-3923 via tfasty with TONT1_LE, 4 stopcodons. [Medicago truncatula]	72	SHACOP12_MT#LTR/Copia	149-4615 [Medicago truncatula]	94	ZMCopia2#LTR/Copia	23-3901 [Zea mays]	832	Copia-79_Mad_pol#LTR/Copia	112-3556 via tfasty with ATCopia75, 1 frameshift. [Malus x domestica]	560.451	COP8_MT#LTR/Copia	18-3923 via tfasty with TONT1_LE, 4 stopcodons. [Medicago truncatula]	ltr_finder_scaffold153_167779_185486_+	5518	0	GRSiTERT00100012	gi|2104945|gb|U96748.1|GMU96748 Glycine max copia-like retrotransposon Tgmr, complete sequence	89	ARSiTERT00100011	gi|4996362|dbj|AB021264.1| Arabidopsis thaliana copia-like retrotransposon AtRE2 gene for polyprotein, complete cds	100	SRSiTERTOOT00087	opil_98N8-1part retro_98N8-1part 98N8.fasta.screen.Contig47 bases 148582. .143021 ||retrotransposon	504
Copia	ltr_finder_scaffold153_414366_418593_+	GAAGATTGAGTGAATGAATTGATTTTATTCATGTCCCGTAGGCTCAATATATACAGCATTCTTCCTACTGATTAGGTAAGAATATATTTACTCTAACTATTTAATAGGATCTACTAGCTAGAATAGGATAGGACTAGGACTAAGGAGGTAACTAAATAAACTAACTATGATCTGAAATATATACAAATATATACGGGATTTCCTCACTCCCCCTCAAGCTTGGTGTAAATGTTGTGTAGACCAAGCTTGGACTTGAAGTGTTCTGACAGTTCTCGTGAAAGAGCCTTTGTGAGTATGTCAGCAGTCTGCTGTTTGGACTGGACATATCTCACATCCACAACTCCCCCTTCTACCTTTTCAGTGATAAAATGCCTGTCTATCTCGACATGCTTAGTCCTG…	4227	ltr_finder_scaffold153_414366_418593_+	3495	0	Copia-42_VV-I	Copia-42_VV-I Copia Vitis vinifera	91	Copia-36_Pru-I	Copia-36_Pru-I Copia Prunus persica	100	Copia18-VV_I	Copia18-VV_I Copia Vitis vinifera	1143	Copia-95_VV-I	Copia-95_VV-I Copia Vitis vinifera	596.28	Copia-42_VV-I	Copia-42_VV-I Copia Vitis vinifera	ltr_finder_scaffold153_414366_418593_+	395	0	Copia17-PTR#LTR/Copia	46-4525 via tfasty with ATCopia23_39-4058, 1 frameshift and 2 stopcodons. [Populus trichocarpa]	64	Copia17-PTR#LTR/Copia	46-4525 via tfasty with ATCopia23_39-4058, 1 frameshift and 2 stopcodons. [Populus trichocarpa]	77	Copia17-PTR#LTR/Copia	46-4525 via tfasty with ATCopia23_39-4058, 1 frameshift and 2 stopcodons. [Populus trichocarpa]	620	Copia-8_SB#LTR/Copia	543-5057 [Sorghum bicolor]	714.531	Copia17-PTR#LTR/Copia	46-4525 via tfasty with ATCopia23_39-4058, 1 frameshift and 2 stopcodons. [Populus trichocarpa]	ltr_finder_scaffold153_414366_418593_+	2532	0	PRSiTETNOOT00001	gi|21430|emb|X52387.1|STCOPT Potato DNA for copia-like transposable element	91	PRSiTERT00100074	gi|15144503|gb|AF275345.2|AF275345|nt81866-87398 Lycopersicon esculentum copia-like retrotransposon	100	ZRSiTERTOOT00206	ji_178A11-1 ji_Z178A11-1 Z178A11 bases 40290. .49707 ||retrotransposon	996
Copia	ltr_finder_scaffold153_446029_452572_-	TGTTATAAAACTAAGAACAAAGAAGAGAACAAGAACATGGGAGGAGAAGTACTTTCTTATTGAGGTGTATGGAATGCTACAAATGAGAGCTCTATTTATAGGCTCATGAAATCATAACCTACACTCTCTAATATTATTACACATAAAAGAGGGGAATGAAATACATTGAATCATACACATAAAGGAGGGGAATAAAATACATTAATCATAGAATGAGAGTTACACAATTGGGCATTCACTACATTATTATCTTCATAACACTCCCCCTTGAATGTCCATTGGTTAACGATATACATCATTTTTTGAATACGCGTTTGATACTGCCTCGTTAAAAACCTTACCAGGAAAACCCAATGGGAAAAACCATGGTTAAGGGAAAAAGAGTACAGCTGCGTATTG…	6543	ltr_finder_scaffold153_446029_452572_-	364	7.36e-41	COP2_I_MT	Copia Medicago truncatula	100	COP2_I_MT	Copia Medicago truncatula	100	COP2_I_MT	Copia Medicago truncatula	204	DNA-11N_SBi	DNA-11N_SBi DNA transposon Sorghum bicolor	60.63	META1_I	Copia Arabidopsis thaliana	ltr_finder_scaffold153_446029_452572_-	50	1.2e-11	COP2_MT_pol#LTR/Copia	2604-6107 [Medicago truncatula]	79	COP2_MT_pol#LTR/Copia	2604-6107 [Medicago truncatula]	80	ATCopia27#LTR/Copia	844-5502 [Arabidopsis]	156	COP2_MT_pol#LTR/Copia	2604-6107 [Medicago truncatula]	56.225	COP2_MT_pol#LTR/Copia	2604-6107 [Medicago truncatula]	ltr_finder_scaffold153_446029_452572_-	78	1.47e-29	PRSiTERT00100074	gi|15144503|gb|AF275345.2|AF275345|nt81866-87398 Lycopersicon esculentum copia-like retrotransposon	89	PRSiTERT00100074	gi|15144503|gb|AF275345.2|AF275345|nt81866-87398 Lycopersicon esculentum copia-like retrotransposon	93	PRSiTERT00100074	gi|15144503|gb|AF275345.2|AF275345|nt81866-87398 Lycopersicon esculentum copia-like retrotransposon	141
Copia	ltr_finder_scaffold155_634965_639524_-	TGTTGACTTAGTATAATAAAGTTTGTTAGCAGTTAGTTAGCTAGTTCTATTTAGTAGGAATTAGTATTTGAATTTAATACTTGCTGTTAGTCACGTAGGCAGTTAGTTCCTATTTGTTAGCCATACAAAAAGGTAGTGGTGATTTCTGTAACAAGGCTATTTAACAGCCTTTTTCCATTTCAATGAGCAGTCGTCTTCCTCCCAAATATCTGTTACAATTGGTATCAGAGTGACGAAAGATTCACAGGAAGGTTACGTAGTAATTTGGGGTTAAACACGAGAGACTGAGAGACAAAACACAGAGAGTTTTTTTGTCATGGCAGAGGAGAAGAATGGAGGCTTTTCGGCACCATCAATTCCAAAGTTCGATGGCGACTATGACCACTGGACGATGGTCAT…	4559	ltr_finder_scaffold155_634965_639524_-	6124	0	Copia-8_BRa-I	Copia-8_BRa-I Copia Brassica rapa	83	Copia-37_BD-I	Copia-37_BD-I Copia Brachypodium distachyon	100	Copia11-ZM_I	Copia11-ZM_I Copia Zea mays	1641	Copia-9_Pru-I	Copia-9_Pru-I Copia Prunus persica	940.85	Copia-8_BRa-I	Copia-8_BRa-I Copia Brassica rapa	ltr_finder_scaffold155_634965_639524_-	520	0	Copia18-PTR#LTR/Copia	77-4125 via tfasty with ATCopia23_39-4058, 1 frameshift and 1 stopcodon [Populus trichocarpa]	61	Copia27-PTR#LTR/Copia	55-4185 [Populus trichocarpa]	78	Copia27-PTR#LTR/Copia	55-4185 [Populus trichocarpa]	1400	SC-8#LTR/Copia	41-4405 [Oryza sativa]	1526.92	Copia18-PTR#LTR/Copia	77-4125 via tfasty with ATCopia23_39-4058, 1 frameshift and 1 stopcodon [Populus trichocarpa]	ltr_finder_scaffold155_634965_639524_-	3968	0	ARSiTERT00100004	gi|13872709|emb|AJ292423.1|ATH292423 Arabidopsis thaliana copia-like retrotransposon, clone AB022213	89	ORSiTERTOOT00399	rn_406-217 retrotransposon	93	ORSiTERT00100079	rn_410-220 Ty1-copia-like retrotransposon	999
Copia	ltr_finder_scaffold1558_361629_363921_-	TGCCAAATTATGAGGTAATAATCCTCTTGATTGATTTACGAATGAAAATAACTCTATATTGATAGAGTTTACATGCTAGAGAGATCGAGCCCTTATTGGGCTCGATTGCTATATTTGTAGGTAATAACTTCCTAATCAAGACATGCTAGAAAAGGAACAAATAATAATAATAACTATTATGCCGTATCTCAACACTCCCCCTCAAGCTTGGTGTAGGCGTTGTAAAGATCAAGGTTGTTCTTCAAATACTGCAGTACTTCTTTTAAGGTTGCTTTGGTGAGCATGTCTACTGTTTGTTCTGCGAAAGGAATATAAGTGACTTCAATAACTCCACTAGCACCCCTCTCTGGAATATACTGTCTATCAACTTCCACAAGTTTGGTTCATTCATGGTGTACC…	2292	ltr_finder_scaffold1558_361629_363921_-	2777	5.15e-177	Copia-42_VV-I	Copia-42_VV-I Copia Vitis vinifera	86	Copia-80_VV-I	Copia-80_VV-I Copia Vitis vinifera	95	Copia-80_VV-I	Copia-80_VV-I Copia Vitis vinifera	951	Copia-50_SB-I	Copia-50_SB-I Copia Sorghum bicolor	427.2	Copia-42_VV-I	Copia-42_VV-I Copia Vitis vinifera	ltr_finder_scaffold1558_361629_363921_-	665	2.34e-128	Copia17-PTR#LTR/Copia	46-4525 via tfasty with ATCopia23_39-4058, 1 frameshift and 2 stopcodons. [Populus trichocarpa]	59	COP14_MT#LTR/Copia	262-3950 via tfasty with TST1, 2 frameshifts and 3 stopcodons. [Medicago truncatula]	78	Copia-34_VV#LTR/Copia	564-4689 via tfasty with LCCopia1, 2 frameshifts and 3 stopcodons. [Vitis vinifera]	324	Copia-98_SB#LTR/Copia	36-4518 via tfasty with Copia-26_SB, 3 frameshifts and 1 stopcodon. [Sorghum bicolor]	351.288	Copia17-PTR#LTR/Copia	46-4525 via tfasty with ATCopia23_39-4058, 1 frameshift and 2 stopcodons. [Populus trichocarpa]	ltr_finder_scaffold1558_361629_363921_-	1893	8.58e-141	PRSiTETNOOT00001	gi|21430|emb|X52387.1|STCOPT Potato DNA for copia-like transposable element	90	ARSiTERT00100001	gi|15149815|emb|AJ292425.1|ATH292425 Arabidopsis thaliana copia-like retrotransposon, clone AP002051	100	ARSiTERT00100001	gi|15149815|emb|AJ292425.1|ATH292425 Arabidopsis thaliana copia-like retrotransposon, clone AP002051	951
Copia	ltr_finder_scaffold156_142616_147472_-	TGAAGATTGAGAGAATGAATTACTTTTATTCATGTCTCGTAGGTTTATTATATACAGCATTCCTCCTACTGACTAGGTAAGAAAATATCTACTCTAACTATTTAATAGGATCTGCTAGCTAAACTAGGATAGGACTAGAACTAATATGGTAACTATCTAACTAGCAAATAAACTAATAAGATCTGACTGTATACACATAAGGAACGGGATTTCCTCACTCCCCTTCAAGCTTGGTGTAGATGTTGTACAAACCCAGCTTGGACTTGAAATGATCTGACTGTTCTCGTGGAAGTGCCTTTGTGAGTATGTCAGCGGTCTGCTGTTTGGACTGGACATATCTCACATCCACAACTCCCCTTTCCACCTTCTCAGTGATAAAATGCCTGTCTATCTCGACAT…	4856	ltr_finder_scaffold156_142616_147472_-	3571	0	Copia-42_VV-I	Copia-42_VV-I Copia Vitis vinifera	90	ATCOPIA94_I	Copia Arabidopsis thaliana	100	Copia23-VV_I	Copia23-VV_I Copia Vitis vinifera	1137	Copia18A-VV_I	Copia18A-VV_I Copia Vitis vinifera	604.07	Copia-42_VV-I	Copia-42_VV-I Copia Vitis vinifera	ltr_finder_scaffold156_142616_147472_-	421	0	Copia17-PTR#LTR/Copia	46-4525 via tfasty with ATCopia23_39-4058, 1 frameshift and 2 stopcodons. [Populus trichocarpa]	62	COP14_MT#LTR/Copia	262-3950 via tfasty with TST1, 2 frameshifts and 3 stopcodons. [Medicago truncatula]	78	Copia1A-VV#LTR/Copia	42-4522 via tfasty with Copia17-PTR, 3 frameshifts and 1 stopcodon. [Danio rerio]	612	OSR3#LTR/Copia	484-4902 [Oryza sativa]	724.546	Copia17-PTR#LTR/Copia	46-4525 via tfasty with ATCopia23_39-4058, 1 frameshift and 2 stopcodons. [Populus trichocarpa]	ltr_finder_scaffold156_142616_147472_-	2548	0	PRSiTETNOOT00001	gi|21430|emb|X52387.1|STCOPT Potato DNA for copia-like transposable element	91	PRSiTERT00100074	gi|15144503|gb|AF275345.2|AF275345|nt81866-87398 Lycopersicon esculentum copia-like retrotransposon	100	ZRSiTERT00100034	gi|1244652|gb|U41000.1|ZMU41000 Zea mays copia-type retroelement PREM-2 gag gene, complete cds	996
Copia	ltr_finder_scaffold156_2143696_2147794_+	GAGAGAACACAGAGAATTAGGGCAGAAGATATAAGAAGAATGATAATATTATTAGGTCTGAGACCAACGGGGTATTATATATCCTTACAAGAGGGGGGTACTTCTACCATATGTAGGAGTCCCAAATAAATAACTTCCTTATTAAGATTCTAACTTATTTCTCAAATAATACGAACTACCTAATTAGGATAACTATTTCTACACTCCCTCTCAAGCGAAGAGGTGTATATGCTAAATATTCCTAGCTTGTGTATCATCGCTTCAAAGGTAGGTCGAGATAATGATTTAGTAAGCACGTCTGCAACCTGCTGACTTGAAGGAACGTAGTCCAGATACACTTCTTTGCTTGCAATCTTTTCTGAAATAAAATGTCTATGCAGTTCCACATGCTTAGTTCGA…	4098	ltr_finder_scaffold156_2143696_2147794_+	3942	0	Copia3-VV_I	Copia3-VV_I Copia Vitis vinifera	100	ATCOPI1_I	Copia Arabidopsis thaliana	100	Copia29-VV_I	Copia29-VV_I Copia Vitis vinifera	948	Copia3-VV_I	Copia3-VV_I Copia Vitis vinifera	459.28	Copia3-VV_I	Copia3-VV_I Copia Vitis vinifera	ltr_finder_scaffold156_2143696_2147794_+	910	2.04e-176	Copia17-PTR#LTR/Copia	46-4525 via tfasty with ATCopia23_39-4058, 1 frameshift and 2 stopcodons. [Populus trichocarpa]	61	TST1#LTR/Copia	105-4482 via tfasty with Copia23-PTR, 3 frameshifts and 1 stopcodon. [Solanum tuberosum]	80	TST1#LTR/Copia	105-4482 via tfasty with Copia23-PTR, 3 frameshifts and 1 stopcodon. [Solanum tuberosum]	758	Copia15-PTR#LTR/Copia	22-4617 [Populus trichocarpa]	548.125	Copia17-PTR#LTR/Copia	46-4525 via tfasty with ATCopia23_39-4058, 1 frameshift and 2 stopcodons. [Populus trichocarpa]	ltr_finder_scaffold156_2143696_2147794_+	2219	0	PRSiTETNOOT00001	gi|21430|emb|X52387.1|STCOPT Potato DNA for copia-like transposable element	80	ORSiTERTOOT00363	rn_252-146 retrotransposon	91	ORSiTERTOOT00307	rn_110-271 retrotransposon	720
Copia	ltr_finder_scaffold156_2211045_2216683_-	TGTTGGCTTATGAGGTTCCAAGTTGCAATCGTTCGAGTGTTGATAGAAGAAGAGATCCAGGATTAAGACAGAATCGTGGGCACCACTTTCCGAAAAGAGTATTTCCACCCTTACAAGCCTAGGGTATCAGGAAATCCCTTCCGAGGATAAGACTGTCTCACTCAAGTTCTTAGGCTTCAGATACTTGAATCACTCTCAGAATTCGTAGGCAAGGATAGATGTTAGTTTCTGTGTATTTTCTGTACACACATTGCCTTCTATATATAGGCAAGGGGTCAAGGACGAGTGAGTGTGAGTATCTAGCACCAAAAGGTGTCACTATCCCTAAGGATAGGCTTGTAGGCAGCAGCCAATAAGTTTCCTACGAGTATTGGAGGGAAAACAATTCAGACTGAGTTT…	5638	ltr_finder_scaffold156_2211045_2216683_-	277	3.63e-30	Copia-58_Mad-I	Copia-58_Mad-I Copia Malus x domestica	83	Copia-36_Mad-I	Copia-36_Mad-I Copia Malus x domestica	92	Copia-36_Mad-I	Copia-36_Mad-I Copia Malus x domestica	234	Copia-58_Mad-I	Copia-58_Mad-I Copia Malus x domestica	92.71	Copia-92_Mad-I	Copia-92_Mad-I Copia Malus x domestica	ltr_finder_scaffold156_2211045_2216683_-	215	8.24e-15	Copia-92_Mad#LTR/Copia	28-3960 [Malus x domestica]	61	Copia-58_Mad#LTR/Copia	23-4024 [Malus x domestica]	83	Copia22-PTR#LTR/Copia	21-4025 via tfasty with TONT1_LE, 3 stopcodons. [Populus trichocarpa]	106	Copia-130_SB#LTR/Copia	50-4352 via tfasty with Copia-40_SB, 4 frameshifts and 2 stopcodons. [Sorghum bicolor]	80.1073	Copia-92_Mad#LTR/Copia	28-3960 [Malus x domestica]	ltr_finder_scaffold156_2211045_2216683_-	128	1.2e-13	TRSiTERTOOT00013	gi|2626751|dbj|AB008772.1|AB008772 Triticum aestivum retrotransposon Tar1, partial sequence	76	HRSiTERTOOT00057	TREP1400 retrotransposon, TRIM; complete element	80	ZRSiTERTOOT00168	hopscotch_178A11-1 hopscotch_Z178A11-1 Z178A11.fasta.screen.Contig59 bases 70228. .65345 ||retrotransposon	222
Copia	ltr_finder_scaffold156_2211045_2224234_-	TGTGTGCCCATTCGTCCTAGGTGGGAGTGTTACCACTCCTGCTACCTAGCTCCCCACCTTCACTCCAGCTTAGCTGAGTACCGCAGCTAGTGACACTATCATCCAGCTCAAGGTTGAGCTGGACGAACTTCAGTGTCAGTACCTAGCTTCATTTAGCTCACCGAAGAGCTGATGCTAGCTAGTTTCAGCTAGCTCCTGAGCTAACGTGAGGTTTCCCGTCCACTCACATATCCGTCTTATCTTTGGTATCACACCAAGGTCAAGTCCATGGTGCATATTTCAAACAGAACCTGCAAAAGGGCATCTAGCACCAGGTTTAGGGGGAAATCTGCCTTCTGCAGCTTCCTTCTTCTTCTTAGCTTTAACTTTGACACAATCCTCATGAAGTGATTGTCCTTC…	13189	ltr_finder_scaffold156_2211045_2224234_-	456	2e-29	Copia-58_Mad-I	Copia-58_Mad-I Copia Malus x domestica	75	Copia-44_VV-I	Copia-44_VV-I Copia Vitis vinifera	88	SC-1_I	Copia Oryza sativa	294	Copia-75_VV-I	Copia-75_VV-I Copia Vitis vinifera	92.71	Copia-92_Mad-I	Copia-92_Mad-I Copia Malus x domestica	ltr_finder_scaffold156_2211045_2224234_-	354	5.78e-21	MTCopia1#LTR/Copia	72-4439 (2 stopcodons) [Medicago truncatula]	61	Copia-58_Mad#LTR/Copia	23-4024 [Malus x domestica]	83	Copia22-PTR#LTR/Copia	21-4025 via tfasty with TONT1_LE, 3 stopcodons. [Populus trichocarpa]	109	SHACOP7_MT#LTR/Copia	143-4549 [Medicago truncatula]	80.1073	Copia-92_Mad#LTR/Copia	28-3960 [Malus x domestica]	ltr_finder_scaffold156_2211045_2224234_-	118	1.39e-20	BRSiTERTOOT00001	gi|2462934|nt3532-8357 Brassica oleracea Melmoth retrotransposon sequence	73	ORSiTERT00100071	osr14 Ty1-copia-like retrotransposon	87	ORSiTERT00100071	osr14 Ty1-copia-like retrotransposon	234
Copia	ltr_finder_scaffold156_2215985_2224250_-	TGTGTTTTCGAAAGGGTGTGTGCCCATTCGTCCTAGGTGGGAGTGTTACCACTCCTGCTACCTAGCTCCCCACCTTCACTCCAGCTTAGCTGAGTACCGCAGCTAGTGACACTATCATCCAGCTCAAGGTTGAGCTGGACGAACTTCAGTGTCAGTACCTAGCTTCATTTAGCTCACCGAAGAGCTGATGCTAGCTAGTTTCAGCTAGCTCCTGAGCTAACGTGAGGTTTCCCGTCCACTCACATATCCGTCTTATCTTTGGTATCACACCAAGGTCAAGTCCATGGTGCATATTTCAAACAGAACCTGCAAAAGGGCATCTAGCACCAGGTTTAGGGGGAAATCTGCCTTCTGCAGCTTCCTTCTTCTTCTTAGCTTTAACTTTGACACAATCCTCAT…	8265	ltr_finder_scaffold156_2215985_2224250_-	312	2.83e-26	MTCOPIA1_I	Copia Medicago truncatula	73	COPI1_I	Copia Oryza sativa	87	COPI1_I	Copia Oryza sativa	294	Copia-75_VV-I	Copia-75_VV-I Copia Vitis vinifera	80.34	Copia-1_TRe-I	Copia-1_TRe-I Copia Trifolium repens	ltr_finder_scaffold156_2215985_2224250_-	182	3.64e-21	MTCopia1#LTR/Copia	72-4439 (2 stopcodons) [Medicago truncatula]	60	MDR1_p2#DNA/MuDR	4177-5070 [Oryza sativa]	83	MDR1_p2#DNA/MuDR	4177-5070 [Oryza sativa]	109	SHACOP7_MT#LTR/Copia	143-4549 [Medicago truncatula]	69.707	Copia-1_TRe#LTR/Copia	142-4536 [Trifolium repens]	ltr_finder_scaffold156_2215985_2224250_-	25	8.73e-21	BRSiTERTOOT00001	gi|2462934|nt3532-8357 Brassica oleracea Melmoth retrotransposon sequence	73	ORSiTERT00100071	osr14 Ty1-copia-like retrotransposon	87	ORSiTERT00100071	osr14 Ty1-copia-like retrotransposon	234
Copia	ltr_finder_scaffold156_2237734_2243564_-	TGTGAAGATTGAAGAAATGAAAATGAATGTAATGAATCTGTTTTCTGTTATTACTGTGTAACTGAAATTGAATTACAAGAGAAAGGGGAAAGTTCTATTTATATCACTACAACTATCACTTACTACACTCAGCTACTCCGCTATTCTCACCATAACTGACCCTGTCCAACCCCCCCCCCCCCCCCCCACAAACTGGGGAATAGATGTTCAGAACACCCTGTTTGGACAGCAAGAATTGCATCCGAGGAGCAGCCAGTCCCTTAGTAAAGATGTCAGCCAACTGAGTTTCCGTTGAGACGTGTCTAAGCTGCACCAATCCTGACTCAATCCGCTCACGAATCACATGACAATCAATCTCTATGTGCTTAGTGCGTTCATGAAAAACGGGATTGTAAGCAA…	5830	ltr_finder_scaffold156_2237734_2243564_-	5528	0	Copia-50_VV-I	Copia-50_VV-I Copia Vitis vinifera	100	Tvv1_I	Copia Vitis vinifera	100	Copia28-VV_I	Copia28-VV_I Copia Vitis vinifera	1527	Copia-45_VV-I	Copia-45_VV-I Copia Vitis vinifera	556.42	Copia-68_VV-I	Copia-68_VV-I Copia Vitis vinifera	ltr_finder_scaffold156_2237734_2243564_-	579	0	Copia15-PTR#LTR/Copia	22-4617 [Populus trichocarpa]	49	ATCopia71#LTR/Copia	231-5185 Wised via estwise with ATCopia75 protein + both term extended with ORFs [Arabidopsis]	71	OSR3#LTR/Copia	484-4902 [Oryza sativa]	1552	ATCopia18A#LTR/Copia	350-5009 Wised via estwise with ATCopia11 protein [Arabidopsis]	1137.48	Copia15-PTR#LTR/Copia	22-4617 [Populus trichocarpa]	ltr_finder_scaffold156_2237734_2243564_-	3310	0	GRSiTERT00100012	gi|2104945|gb|U96748.1|GMU96748 Glycine max copia-like retrotransposon Tgmr, complete sequence	89	ZRSiTERTOOT00168	hopscotch_178A11-1 hopscotch_Z178A11-1 Z178A11.fasta.screen.Contig59 bases 70228. .65345 ||retrotransposon	100	ORSiTERT00100078	rn_359-198 Ty1-copia-like retrotransposon	1488
Copia	ltr_finder_scaffold156_2238681_2243564_-	TGTGAAGATTGAAGAAATGAAAATGAATGTAATGAATCTGTTTTCTGTTATTACTGTGTAACTGAAATTGAATTACAAGAGAAAGGGGAAAGTTCTATTTATATCACTACAACTATCACTTACTACACTCAGCTACTCCGCTATTCTCACCATAACTGACCCTGTCCAACCCCCCCCCCCCCCCCCCACAAACTGGGGAATAGATGTTCAGAACACCCTGTTTGGACAGCAAGAATTGCATCCGAGGAGCAGCCAGTCCCTTAGTAAAGATGTCAGCCAACTGAGTTTCCGTTGAGACGTGTCTAAGCTGCACCAATCCTGACTCAATCCGCTCACGAATCACATGACAATCAATCTCTATGTGCTTAGTGCGTTCATGAAAAACGGGATTGTAAGCAA…	4883	ltr_finder_scaffold156_2238681_2243564_-	5255	0	Copia-50_VV-I	Copia-50_VV-I Copia Vitis vinifera	100	Tvv1_I	Copia Vitis vinifera	100	Copia28-VV_I	Copia28-VV_I Copia Vitis vinifera	1527	Copia-45_VV-I	Copia-45_VV-I Copia Vitis vinifera	556.42	Copia-68_VV-I	Copia-68_VV-I Copia Vitis vinifera	ltr_finder_scaffold156_2238681_2243564_-	386	0	Copia15-PTR#LTR/Copia	22-4617 [Populus trichocarpa]	49	ATCopia71#LTR/Copia	231-5185 Wised via estwise with ATCopia75 protein + both term extended with ORFs [Arabidopsis]	71	OSR3#LTR/Copia	484-4902 [Oryza sativa]	1552	ATCopia18A#LTR/Copia	350-5009 Wised via estwise with ATCopia11 protein [Arabidopsis]	1137.48	Copia15-PTR#LTR/Copia	22-4617 [Populus trichocarpa]	ltr_finder_scaffold156_2238681_2243564_-	3284	0	GRSiTERT00100012	gi|2104945|gb|U96748.1|GMU96748 Glycine max copia-like retrotransposon Tgmr, complete sequence	89	ZRSiTERTOOT00168	hopscotch_178A11-1 hopscotch_Z178A11-1 Z178A11.fasta.screen.Contig59 bases 70228. .65345 ||retrotransposon	100	ORSiTERT00100078	rn_359-198 Ty1-copia-like retrotransposon	1488
Copia	ltr_finder_scaffold156_38355_43526_-	TGAAGAAGGAGAATGAAGCAGCTCCAGCTACTGGAGAAAGCAGCATTCATGAAGCTACTGCTGGGAATGAAGACGGAGTAAGGATGGACTTCAGTAACGGCGTCATAAGACCGTTAGCTCGTTAGATGGATGGAGGAAGCGTTTAACTAAAACGCAGCGTTTACGCTTATCAATTGCACTATTTTTATTACCGTTGTAAAACAGTACATTCCGGTTTTTTTACCGTTGATGCTTATATAAATAAAGAGTTCAGCCATGGCTGTGATGCAAGCTTGCACACACCATTTCTCTGCCTCTCTTTCCTCTGTTTTGTCATGGTATCAGAGCGAATCATCGTCGCATACTAAGCGATGGTCGACCTCACCTCACCGTCGCAAGGTTCTGGAGGAAGAGGACGGG…	5171	ltr_finder_scaffold156_38355_43526_-	5390	0	COP10_I_MT	Copia Medicago truncatula	94	Copia39-PTR_I	Copia39-PTR_I Copia Populus trichocarpa	100	Copia-5_Pru-I	Copia-5_Pru-I Copia Prunus persica	1647	COP10_I_MT	Copia Medicago truncatula	686.09	COP10_I_MT	Copia Medicago truncatula	ltr_finder_scaffold156_38355_43526_-	581	0	SHACOP7_MT#LTR/Copia	143-4549 [Medicago truncatula]	53	COP10_MT#LTR/Copia	97-4467 [Medicago truncatula]	71	COP10_MT#LTR/Copia	97-4467 [Medicago truncatula]	1503	Copia15-PTR#LTR/Copia	22-4617 [Populus trichocarpa]	1095.88	SHACOP7_MT#LTR/Copia	143-4549 [Medicago truncatula]	ltr_finder_scaffold156_38355_43526_-	3596	0	GRSiTERT00100012	gi|2104945|gb|U96748.1|GMU96748 Glycine max copia-like retrotransposon Tgmr, complete sequence	90	ORSiTERT00100078	rn_359-198 Ty1-copia-like retrotransposon	100	ORSiTERT00100078	rn_359-198 Ty1-copia-like retrotransposon	1515
Copia	ltr_finder_scaffold156_960479_965362_+	GGTGGTTAATCGTGGGAGTGTGCTGTTGAGATCATGGCTGATCTCAAGGCCACAGAATTATGACTTTTAATGAAGATTCCTGCAACTAATTTCAATTGTCAGTTTGCTTATCCTGTGCCTTAACATGTGATATCAGAGCCCTAACAAACTGTAACCAAATCAACAGAATTGAGTGATAGAAAAGAGAGGTGAGTTGAAAGTATTGTGAGTAGAACTTGTGAGTGTTAGAACAAACTCGTGAGAAGAAGAAACAAGCAAAATATGGCAGAGAGTTTTGCAGCAGTGAGTATCCCCAAGTATGATGGAGATTACGATCATTGGAGCCTCTTAATGGAGAATCTATTGCGTTCCAAGGAGTATTGGACGGTGGTTGAGGAAGGCTTCACAGAACCTGCTAAA…	4883	ltr_finder_scaffold156_960479_965362_+	5963	0	Copia37-PTR_I	Copia37-PTR_I Copia Populus trichocarpa	96	Copia3-PTR_I	Copia3-PTR_I Copia Populus trichocarpa	100	Copia-43_Mad-I	Copia-43_Mad-I Copia Malus x domestica	1056	COP12_I_MT	Copia Medicago truncatula	479.9	Copia37-PTR_I	Copia37-PTR_I Copia Populus trichocarpa	ltr_finder_scaffold156_960479_965362_+	1153	0	ATCopia23#LTR/Copia	39-4058 Wised via estwise with ATCopia31 protein [Arabidopsis]	76	Copia9-PTR#LTR/Copia	71-4106 via tfasty with ATCopia23_39-4058, 1 frameshift and 1 stopcodon. Copia-43_Mad about 80% identical with internal deletion. [Populus trichocarpa]	86	Copia18-PTR#LTR/Copia	77-4125 via tfasty with ATCopia23_39-4058, 1 frameshift and 1 stopcodon [Populus trichocarpa]	1076	Copia-51_SB#LTR/Copia	49-4395 [Sorghum bicolor]	1011.52	ATCopia23#LTR/Copia	39-4058 Wised via estwise with ATCopia31 protein [Arabidopsis]	ltr_finder_scaffold156_960479_965362_+	3809	0	ARSiTERT00100002	gi|15149814|emb|AJ292424.1|ATH292424 Arabidopsis thaliana copia-like retrotransposon, clone AB019224	91	ARSiTERT00100014	gi|13991168|gb|AF287471.1|AF287471 Arabidopsis thaliana clone T20E23 copia-like retrotransposon, complete sequence	100	ZRSiTERTOOT00223	ji_573F08-1 REVERSE-COMPLEMENT of: ji_573F08-1.seq check: 6920 from: 1 to: 9493 ||retrotransposon	927
Copia	ltr_finder_scaffold157_20519_26530_+	GTTGATATAAATCAAGCCTGAGTGATAAGGCTCAAGCCTTGGCCCATGAACAGCCCACATAACTCGGACGGAAGCCCAATTTGAGTGGATACTGAGGACAAGTAGCGAGCTTCATTGGTGTAAAATAATCCCAATTACTAACCCTAGTCGACAGTCTGTTTTGGCTTTCAGAATCAGAAAGAGAAGGCGGTCGCGACGCGAAGAACTCGAAGCTAAGCATGGAAAGAAGGAAGCTTCGAGCCTGCTCGCTTCATTAAAGGGATGTAAGCCACGACATCAATAAAAGCCAGAAGTTGCCGACTTCTCCAAGTGCGCCTCTCAACTGGAAATAAACACGTCAAGGCTTGGAGTGCTATCTGAAGGAGTTGTGCGCGACTGGAGCTGGAGCTACATCGATCG…	6011	ltr_finder_scaffold157_20519_26530_+	4130	0	GmCOPIA10_I	Copia Glycine max	95	Copia-32_Pru-I	Copia-32_Pru-I Copia Prunus persica	95	Copia-32_Pru-I	Copia-32_Pru-I Copia Prunus persica	1152	INGA_HV_I	Copia Hordeum vulgare	582.99	GmCOPIA10_I	Copia Glycine max	ltr_finder_scaffold157_20519_26530_+	1413	0	SHACOP14_MT#LTR/Copia	64-4517 via tfasty with SIRE1_gagpol, 2 frameshifts and 3 stopcodons. [Medicago truncatula]	69	Copia4_MT#LTR/Copia	70-4953 70-4950 (1 stopcodon) [Medicago truncatula]	78	Copia3_LC#LTR/Copia	66-4913 [Lotus corniculatus]	384	INGA_HV_pol#LTR/Copia	2550-6041 [Hordeum vulgare]	473.396	Copia-141_SB#LTR/Copia	60-5375 via tfasty with Copia-37_ZM_gagpol, 2 stopcodons. [Sorghum bicolor]	ltr_finder_scaffold157_20519_26530_+	3658	0	ARSiTERTOOT00008	gi|12584301|gb|AY016208.1| Arabidopsis thaliana retrotransposon Endovir1-1, complete sequence	100	ZRSiTERTOOT00221	ji_334B07-4 ||retrotransposon	100	ZRSiTERTOOT00221	ji_334B07-4 ||retrotransposon	1152
Copia	ltr_finder_scaffold158_79577_83835_-	TGTAATACCCCGACCCTAATACAAAAATATTTATATAAAAGTCTCTAATCTATCCGTAAAAAAGGGAATTTATACCGATATTAAATAATAGTAATAATTATATTTGAAAATGGTGTAATTAATTATTAATCAAAGGGATTGAGCTCATTAAGTGATACATGGTTTAACTATAGTTAATCAGTTTGTAAAATGATCATAGATTTGTTAGTAGCTCAATTGGTTAACCAACTAGTTCTCAAGTCTATTGACCCGAGTTCATATCCCAGGAGAAGCATTTAGTTTTAATTTTAGGTTCATTTTCACTCAGCCATAAAACGACGTCGTTTTGATGGATGAATCTGGTCATCTTCATTGTCTTCCTTATCTATTCCATCGGTGACCTTTGTTTGTATCCGGCGA…	4258	ltr_finder_scaffold158_79577_83835_-	464	2.12e-16	Copia-54_VV-I	Copia-54_VV-I Copia Vitis vinifera	75	Copia44-PTR_I	Copia44-PTR_I Copia Populus trichocarpa	100	Copia-59_BRa-I	Copia-59_BRa-I Copia Brassica rapa	186	Copia-92_VV-I	Copia-92_VV-I Copia Vitis vinifera	57.43	Copia-54_VV-I	Copia-54_VV-I Copia Vitis vinifera	ltr_finder_scaffold158_79577_83835_-	250	6.54e-17	Copia26-PTR#LTR/Copia	494-4012 [Populus trichocarpa]	44	Copia26-PTR#LTR/Copia	494-4012 [Populus trichocarpa]	67	ATCopia15#LTR/Copia	101-4468 Wised via estwise with ATCopia72 protein [Arabidopsis thaliana]	171	ATCopia38B#LTR/Copia	108-4472 ATCopia38 and ATCopia38A close. [Arabidopsis]	86.6557	Copia26-PTR#LTR/Copia	494-4012 [Populus trichocarpa]	ltr_finder_scaffold158_79577_83835_-	195	1.22e-13	ORSiTERTOOT00308	rn_111-158 retrotransposon	79	ZRSiTERTOOT00221	ji_334B07-4 ||retrotransposon	93	ZRSiTERTOOT00221	ji_334B07-4 ||retrotransposon	174
Copia	ltr_finder_scaffold159_207383_212921_+	GAAGATTGAGTGAATTGATTTTATTCATGTCCCGTAGGCTCAATATATACAGCATTCTTCCTACTGATTAGGTAAGAATATATTTACTCTAACTATTTAATAGGATCTACTAGCTAGAATAGGATAGGACTAGGACTAAGAAGGTAACTAAATAAACTAACTATGATCTGAAATATATACAAATATATACGGGATTTCCTCACTCCCCCTCAAGCTTGGTGTAAATGTTGTGTAGACCAAGCTTGGACTTGAAGTGTTCTGACAGTTCTCGTGAAAGAGCCTTTGTGAGTATGTCAGCAGTCTGCTGTTTAGACTGGACATATCTCACATCCACAACTCCCCCTTCTACCTTTTCAGTGATAAAATGCCTGTCTATCTCGACATGCTTAGTCCTGTCGT…	5538	ltr_finder_scaffold159_207383_212921_+	6747	0	Copia-42_VV-I	Copia-42_VV-I Copia Vitis vinifera	100	Copia-54_Mad-I	Copia-54_Mad-I Copia Malus x domestica	100	Copia-54_Mad-I	Copia-54_Mad-I Copia Malus x domestica	1143	Copia-95_VV-I	Copia-95_VV-I Copia Vitis vinifera	597.65	Copia-42_VV-I	Copia-42_VV-I Copia Vitis vinifera	ltr_finder_scaffold159_207383_212921_+	629	0	Copia17-PTR#LTR/Copia	46-4525 via tfasty with ATCopia23_39-4058, 1 frameshift and 2 stopcodons. [Populus trichocarpa]	62	COP14_MT#LTR/Copia	262-3950 via tfasty with TST1, 2 frameshifts and 3 stopcodons. [Medicago truncatula]	76	COP14_MT#LTR/Copia	262-3950 via tfasty with TST1, 2 frameshifts and 3 stopcodons. [Medicago truncatula]	916	Copia-77_SB#LTR/Copia	2969-7580 via tfasty with Copia-60_SB, 1 frameshift. [Sorghum bicolor]	860.522	Copia17-PTR#LTR/Copia	46-4525 via tfasty with ATCopia23_39-4058, 1 frameshift and 2 stopcodons. [Populus trichocarpa]	ltr_finder_scaffold159_207383_212921_+	4611	0	ORSiTERTOOT00410	rn_44-26 retrotransposon	90	ORSiTERT00100078	rn_359-198 Ty1-copia-like retrotransposon	100	ZRSiTERTOOT00168	hopscotch_178A11-1 hopscotch_Z178A11-1 Z178A11.fasta.screen.Contig59 bases 70228. .65345 ||retrotransposon	996
Copia	ltr_finder_scaffold159_28907_34170_-	TGAAATGCAGCCAAGAACACACGGCGTTAAGAGAAGACCGTTGGTCAACGTCGAGAAGAGAAGAGAAGAGATTTAATGAAACGACGAGTTTTAGCTTTCCGTTTAACTTCCGTTCATTTCCGTTTATGTTTAGTTGTTGATGTATCAAACGGGGACACGTGTTTTTACCCGCGTTTGTTATTTCGTTTTTACTGTTGAAGTTACCGTTGGGTTTCAGTATAAAACCCAACCAACGATATGAATCAAACTCAGGCTTTCAGACCCATCCTTATCTTCTTCTTCTTTCTCTGCATTTTCCTCTGCATTTCTTCTTCTTCACGAATCATCTATCATCTTAATATGGTATCAGAGCAGGTTGAATCGATCTAAAACTGCATAATGACTCGAAGTCAGGAAGAT…	5263	ltr_finder_scaffold159_28907_34170_-	5582	0	Copia-86_Mad-I	Copia-86_Mad-I Copia Malus x domestica	92	Copia3-VV_I	Copia3-VV_I Copia Vitis vinifera	100	Copia-21_Pru-I	Copia-21_Pru-I Copia Prunus persica	1545	Copia-54_PTr-I	Copia-54_PTr-I Copia Populus trichocarpa	566.5	Copia-34-I_VV	Copia-34-I_VV Copia Vitis vinifera	ltr_finder_scaffold159_28907_34170_-	570	0	Copia-14_Mad#LTR/Copia	64-4461 via tfasty with SHACOP6_MT, 2 frameshifts and 1 stopcodon. [Malus x domestica]	56	Copia-86_Mad#LTR/Copia	79-4410 Copia-31_Mad very similar, with many errors. [Malus x domestica]	75	Copia-86_Mad#LTR/Copia	79-4410 Copia-31_Mad very similar, with many errors. [Malus x domestica]	975	Copia15-PTR#LTR/Copia	22-4617 [Populus trichocarpa]	583.563	Copia-86_Mad#LTR/Copia	79-4410 Copia-31_Mad very similar, with many errors. [Malus x domestica]	ltr_finder_scaffold159_28907_34170_-	3526	0	GRSiTERT00100012	gi|2104945|gb|U96748.1|GMU96748 Glycine max copia-like retrotransposon Tgmr, complete sequence	91	PRSiTERT00100080	gi|13540822|gb|AF279585.2| Lycopersicon chilense retrotransposon TLC1.1, Ty1/copia-like, complete sequence	100	ORSiTERTOOT00363	rn_252-146 retrotransposon	1515
Copia	ltr_finder_scaffold159_321555_326771_-	TGAATGCAGCAAGAACAAATGGAGTTAAGGAAGACCGTTAGTCAACATGGATAGAAGGAAGAGAAGCAACTAAATGAAACGACGAGTTTTGATCTTCCGTTTATTTCCATTTACGTTTTAACTCTCGATGTATCAAACGGGGACACGTGTTTTTACCCGCGTTTATATTCTCGTTTTACTGTTGAAGTTACCGTTGGGTTTGATATAAAAACCCAACTGAATGAATGAATTTTGTCTCATTCTTATCTTCTTCTCTGCAATTCTTCCTCTGCTTCTTCTTCTTCCTTACGAATTGATCATTCTTCGATCAATCTAATATGTTATCAGAGCGGGTTTGAATCAATCTAAAACCTAACGATGAGTCGAAGTCAGGATGATGATGAAGATGAAGATGAACAA…	5216	ltr_finder_scaffold159_321555_326771_-	5742	0	Copia-12_Pru-I	Copia-12_Pru-I Copia Prunus persica	92	Copia3-VV_I	Copia3-VV_I Copia Vitis vinifera	100	Copia-93_Mad-I	Copia-93_Mad-I Copia Malus x domestica	927	SHACOP6_I_MT	Copia Medicago truncatula	379.09	Copia2-PTR_I	Copia2-PTR_I Copia Populus trichocarpa	ltr_finder_scaffold159_321555_326771_-	666	0	Copia-86_Mad#LTR/Copia	79-4410 Copia-31_Mad very similar, with many errors. [Malus x domestica]	56	Copia-83_Mad_pol#LTR/Copia	274-3615 [Malus x domestica]	78	Copia-83_Mad_pol#LTR/Copia	274-3615 [Malus x domestica]	1078	ATCopia2#LTR/Copia	518-4496 [Arabidopsis thaliana]	917.531	Copia15-PTR#LTR/Copia	22-4617 [Populus trichocarpa]	ltr_finder_scaffold159_321555_326771_-	3436	0	GRSiTERT00100012	gi|2104945|gb|U96748.1|GMU96748 Glycine max copia-like retrotransposon Tgmr, complete sequence	100	ORSiTERT00100071	osr14 Ty1-copia-like retrotransposon	100	ORSiTERTOOT00363	rn_252-146 retrotransposon	825
Copia	ltr_finder_scaffold159_749197_751599_+	GTATCTCATCTGCACCATCTTCGTGAGATAAAAGAGTTTGTTGTTGCCGGTCTTTGAAGCATAAAGCCCCTCCAGCTTTTTCCAAAGCTTCAAAGCATCTGTCTCTCCAGCGATGTGGTTGCGTACGTTATCATCGACATGGTGTCGAATGTAACTACACGCCTTCTCGTGCTCGCGCTTCCAATCCCAGTCACTCTTAACGGCTGGCTTAGTTGACGATGACAACGGTTGATCCAAATCTTTCATCAATAGGAGATCCTTCATCTTGCTTCTCCAAATATGAAAGTTTGTACCGTTCAAACTAACCATCTTGCTTGGCGTTGCCTCCATAATGAACCGTGCTCTGATACCACTGTTGGGGCGCAGCGGACGAGAATAGAGTAAATATATTGCACTAAT…	2402	ltr_finder_scaffold159_749197_751599_+	1124	7.24e-173	TTO1_NT_I	Copia Nicotiana tabacum	89	SHACOP_I_MT	Copia Medicago truncatula	100	TTO1_NT_I	Copia Nicotiana tabacum	729	Copia-40_VV-I	Copia-40_VV-I Copia Vitis vinifera	375.42	TTO1_NT_I	Copia Nicotiana tabacum	ltr_finder_scaffold159_749197_751599_+	300	5.52e-164	TTO1_NT#LTR/Copia	716-4732 TOTO1_LP near-identical with a large deletion. [Nicotiana tabacum]	64	TTO1_NT#LTR/Copia	716-4732 TOTO1_LP near-identical with a large deletion. [Nicotiana tabacum]	77	TTO1_NT#LTR/Copia	716-4732 TOTO1_LP near-identical with a large deletion. [Nicotiana tabacum]	546	Copia-78_Mad#LTR/Copia	114-4273 via tfasty with Copia-64_Mad, 1 frameshift. [Malus x domestica]	574.318	TTO1_NT#LTR/Copia	716-4732 TOTO1_LP near-identical with a large deletion. [Nicotiana tabacum]	ltr_finder_scaffold159_749197_751599_+	676	1.33e-74	PRSiTERT00100114	gi|7638016|gb|AF228701.1| Lycopersicon peruvianum retrotransposon Retrolyc1-1, complete sequence	69	TRSiTERT00100150	TREP839 retrotransposon, LTR, copia, "WIS_107G22-1"; complete element, (5	93	ZRSiTERT00100007	gi|4234845|gb|AF082130.1|AF082130 Zea mays copia-like retrotransposon Sto-17, partial sequence	594
Copia	ltr_finder_scaffold159_749667_751599_+	GGATGGGTGATTAGCACCACAATACTATAATGACGATAATTAAGCCAACCTCCTTAGACCAATTTACTGTGGTAATATTAATAATGCAATATACAACGAATATTCTCGAAATTGCCAAGCACAAAACAGTAAGTAAATAACACCGGGATTTACGTAGTTCCCCTCCAATGCGGAGAGTACATCTACGGCAGCAGCGACAGCTACGAGCACTTCTTCACTATAACAAGGTAGCTACAAGGTGACCCGAGTCGATCCAAAAATAGTGTCTCTCAAGTGTTTCAACCAGATCTAGCACGTTCTTCGCTCTAGAAGGTGGAGAACTTCTGAAAGCAACTCGATTTTGCTTTCCTGCCAAACAGTCGACGCATCTCTCCAGGTGGACATGATCCAGTCCAGGTA…	1932	ltr_finder_scaffold159_749667_751599_+	1050	5.74e-173	TTO1_NT_I	Copia Nicotiana tabacum	89	SHACOP_I_MT	Copia Medicago truncatula	100	TTO1_NT_I	Copia Nicotiana tabacum	729	Copia-40_VV-I	Copia-40_VV-I Copia Vitis vinifera	375.42	TTO1_NT_I	Copia Nicotiana tabacum	ltr_finder_scaffold159_749667_751599_+	252	4.3e-164	TTO1_NT#LTR/Copia	716-4732 TOTO1_LP near-identical with a large deletion. [Nicotiana tabacum]	63	TTO1_NT#LTR/Copia	716-4732 TOTO1_LP near-identical with a large deletion. [Nicotiana tabacum]	77	TTO1_NT#LTR/Copia	716-4732 TOTO1_LP near-identical with a large deletion. [Nicotiana tabacum]	546	Copia-78_Mad#LTR/Copia	114-4273 via tfasty with Copia-64_Mad, 1 frameshift. [Malus x domestica]	574.318	TTO1_NT#LTR/Copia	716-4732 TOTO1_LP near-identical with a large deletion. [Nicotiana tabacum]	ltr_finder_scaffold159_749667_751599_+	655	1.06e-74	PRSiTERT00100114	gi|7638016|gb|AF228701.1| Lycopersicon peruvianum retrotransposon Retrolyc1-1, complete sequence	69	TRSiTERT00100150	TREP839 retrotransposon, LTR, copia, "WIS_107G22-1"; complete element, (5	93	ZRSiTERT00100007	gi|4234845|gb|AF082130.1|AF082130 Zea mays copia-like retrotransposon Sto-17, partial sequence	594
Copia	ltr_finder_scaffold1595_25432_30901_+	GTCGGCCTTATGACTCAGGCCCAATGCGCTTAGGGTTAAGCCCGGGGTCAACCATTGGATGGGTCAGTCCACGGCTGGCCCGCAGCCCAGCTATATAAGCAGAAGCTTCAGTTGACAGGTGATAGAAGAGAGAGAGAGAGAGTGCGTGCGAAAGAAAGAAAAGGAGAGAAGACGGAGGGTTTCTCTAGAGAACTGCTTGCGCAGCTAGGGTTTGCGTCGTCGAAGCTTCTGCCGTCGCTTCGAGACCTCAGGGATAGTGTTTCTCTGAATCCTTACTCTGTATTCCTTGTCTTGTGTTGTTGCATGTTCGTTCTGAGTAGTCCTGTTGCTGGTTCTGCTCTTGTACTTGGATTCTGCTCTTCGTGATCTAGTGGATTTCTGGGCTGAGTCTCACCCACC…	5469	ltr_finder_scaffold1595_25432_30901_+	4672	0	Copia-58_VV-I	Copia-58_VV-I Copia Vitis vinifera	100	Copia-96_BRa-I	Copia-96_BRa-I Copia Brassica rapa	100	Copia-96_BRa-I	Copia-96_BRa-I Copia Brassica rapa	1464	Copia-2_SL-I	Copia-2_SL-I Copia Solanum lycopersicum	561.46	Copia-2_SL-I	Copia-2_SL-I Copia Solanum lycopersicum	ltr_finder_scaffold1595_25432_30901_+	1231	0	TA1-2#LTR/Copia	57-4111 Wised via estwise with ATCopia10 protein [Arabidopsis]	65	ATCopia44#LTR/Copia	59-4105 Wised via estwise with ATCopia10 protein [Arabidopsis]	75	STONOR_ZM#LTR/Copia	Fragment (N-terminal 350AA missing) 2-3229 [Zea mays]	529	Copia-6_AG#LTR/Copia	79-4089 [Anopheles gambiae]	479.945	COPI2#LTR/Copia	35-4048 [Oryza sativa]	ltr_finder_scaffold1595_25432_30901_+	3793	0	ARSiTETNOOT00001	gi|16533|emb|X13291.1|ATTA13 Arabidopsis thaliana DNA for copia-like transposable element Ta1-3	100	ORSiTERTOOT00349	rn_211-124 retrotransposon	100	ORSiTERT00100071	osr14 Ty1-copia-like retrotransposon	900
Copia	ltr_finder_scaffold16_96358_101367_+	GTTGAATTACAGAAATAACTAGGATATTATTAGGCGTATCACTTAGTGTAATCTAGCTATCCTATAGAATCAGACTAGCCTGATTTAGGCAGTGTAATCATAGTAAGTGGTAGGTAGGATTAATCCCTGATTTGTAGGGATCACTACTAGCTGGATCTGCATCCTAATGATGCAGACTGTGTATATATGTAAAGAAAACCACAGAAATAAACATCAATCATACCAGAATCACTTAGAGTTCTGGATTTCTGCATGGTATCAGAGCTTAGATTCAGACCTTGAATCCAGCTCCATCAACCTTCTCTCTTCTATCTCTCTCACTCTCATCTGATGGCGAACACGAACGAGGAAGTTCAAGTCCCATCCTCGCCATCTGTGACTTCAGGAGATCCCTCCCAG…	5009	ltr_finder_scaffold16_96358_101367_+	6177	0	Copia-42_VV-I	Copia-42_VV-I Copia Vitis vinifera	92	SHACOP11_I_MT	Copia Medicago truncatula	100	Copia-62_Mad-I	Copia-62_Mad-I Copia Malus x domestica	1152	POPCOP1_I	Copia Populus trichocarpa	646.68	Copia-42_VV-I	Copia-42_VV-I Copia Vitis vinifera	ltr_finder_scaffold16_96358_101367_+	626	0	Copia17-PTR#LTR/Copia	46-4525 via tfasty with ATCopia23_39-4058, 1 frameshift and 2 stopcodons. [Populus trichocarpa]	56	Copia17-PTR#LTR/Copia	46-4525 via tfasty with ATCopia23_39-4058, 1 frameshift and 2 stopcodons. [Populus trichocarpa]	76	PDR1#LTR/Copia	269-3603 (fragment) via tfasty with ATCopia17, 1 frameshift and 5 stopcodons. [Pisum sativum]	882	Copia-98_SB#LTR/Copia	36-4518 via tfasty with Copia-26_SB, 3 frameshifts and 1 stopcodon. [Sorghum bicolor]	900.968	Copia17-PTR#LTR/Copia	46-4525 via tfasty with ATCopia23_39-4058, 1 frameshift and 2 stopcodons. [Populus trichocarpa]	ltr_finder_scaffold16_96358_101367_+	4155	0	PRSiTETNOOT00001	gi|21430|emb|X52387.1|STCOPT Potato DNA for copia-like transposable element	85	ORSiTERTOOT00437	rn_525-269 retrotransposon	100	ZRSiTERTOOT00251	opie_092E12-1 092E12.fasta.screen.Contig11 bases 28753. .59369 ||retrotransposon	978
Copia	ltr_finder_scaffold160_183301_188088_+	GTTATGAATATTGTTATTATGGTGCATTAAGGCCCATTGTGTAACCTATACATTAACCATGAGAATCAATACCATTATCTCCTATTCAAGTGTAGTTAGTCATTAGGGGTTATGTATCATGAGTCTATAAATAGTGCTCACTCTTGTATGTTTGTAAAACCTCAATAAGAATGTCATTCTCCTCCCATATTGGTGTTCTTCTTCTTTTGTTAACACGTTATCAGCACGAATACTCTTGAAGATTCACTAATCTTCCAAAGTGTCGTTGCTCCAACCAAAGAGCGTATTCACGCATGCATTAAAATAATGCACCCAATGTAGAGTTCTTTGCAACAGTTATATTTCTGTTAGCATGCGTCTGGGGATGGTTGTTTTAATTTTTGATTGGGGCAGCTGCTT…	4787	ltr_finder_scaffold160_183301_188088_+	138	2.91e-14	COP2_I_MT	Copia Medicago truncatula	100	COP2_I_MT	Copia Medicago truncatula	100	COP2_I_MT	Copia Medicago truncatula	183	ATCOPIA29_I	Copia Arabidopsis thaliana	51.47	META1_I	Copia Arabidopsis thaliana	ltr_finder_scaffold160_183301_188088_+	16	1.25e-08	COP2_MT_pol#LTR/Copia	2604-6107 [Medicago truncatula]	50	COP2_MT_pol#LTR/Copia	2604-6107 [Medicago truncatula]	63	COP2_MT_pol#LTR/Copia	2604-6107 [Medicago truncatula]	98	Copia-66_SB_pol#LTR/Copia	3715-7263 [Sorghum bicolor]	48.1358	COP2_MT_pol#LTR/Copia	2604-6107 [Medicago truncatula]	ltr_finder_scaffold160_183301_188088_+	43	1.88e-09	PRSiTERT00100074	gi|15144503|gb|AF275345.2|AF275345|nt81866-87398 Lycopersicon esculentum copia-like retrotransposon	78	PRSiTERT00100074	gi|15144503|gb|AF275345.2|AF275345|nt81866-87398 Lycopersicon esculentum copia-like retrotransposon	100	PRSiTERT00100074	gi|15144503|gb|AF275345.2|AF275345|nt81866-87398 Lycopersicon esculentum copia-like retrotransposon	114
Copia	ltr_finder_scaffold161_367459_373637_-	TGTTATGAATATAATTACTATAGTGAATGCACCATTGTGTAACTCCTTATTCCATTCTTCAATGTATTTCATTGTATTTATTTTCCCACCTTTATGTGTAATAATATTAGAGAGTATAGGTTATGATCTATGAGCCTATAAATAGAGCTCTCATTTGTAGCATTCCATACACCTCAATAAGAAACTCTCTCCCTCTCCATATTTCTCTTGTTCTTGTCTTTCTTTGAGTTTAGTTTTATAACACGTTATCAGCACGAAGTTCTGCCATCGAGCAANNNNNNNNNNNNNNNNNNNNNNNNNNNNNNNNNNNNNNNNNNNNNNNNNNNNNNNNNNNNNNNNNNNNNNNNNNNNNNNNNNNNNNNNNNNNNNNNNNNNNNNNNNNNNNNNNNNNNNNNNNNN…	6178	ltr_finder_scaffold161_367459_373637_-	361	2.96e-40	COP2_I_MT	Copia Medicago truncatula	100	COP2_I_MT	Copia Medicago truncatula	100	COP2_I_MT	Copia Medicago truncatula	144	ATCOPIA30_I	Copia Arabidopsis thaliana	64.3	META1_I	Copia Arabidopsis thaliana	ltr_finder_scaffold161_367459_373637_-	50	1.13e-11	COP2_MT_pol#LTR/Copia	2604-6107 [Medicago truncatula]	79	COP2_MT_pol#LTR/Copia	2604-6107 [Medicago truncatula]	80	ATCopia27#LTR/Copia	844-5502 [Arabidopsis]	156	COP2_MT_pol#LTR/Copia	2604-6107 [Medicago truncatula]	56.225	COP2_MT_pol#LTR/Copia	2604-6107 [Medicago truncatula]	ltr_finder_scaffold161_367459_373637_-	81	3.93e-30	PRSiTERT00100074	gi|15144503|gb|AF275345.2|AF275345|nt81866-87398 Lycopersicon esculentum copia-like retrotransposon	79	ARSiTERTOOT00010	gi|4741746|gb|AF073829.1|AF073829 Arabidopsis thaliana retrotransposon romani-At-5, reverse transcriptase-like sequence	93	PRSiTERT00100074	gi|15144503|gb|AF275345.2|AF275345|nt81866-87398 Lycopersicon esculentum copia-like retrotransposon	141
Copia	ltr_finder_scaffold1623_9841_13652_+	GTAGAATTATAATAGGATTTGTATTAGGGAGTTAATATTATTAGGTTAGTTTTTCCTGTATAGTTTTTCCTTTCCTAGTGCGGATAGTATTAGAATCCTAGTCCTAGTAGAACTCTAACTTGTAGACTTATAGCTCAAGCCACCTCTTCTATATAAGGGAGGCATGTACATACAGATTAGTATCAAGTTATCATTCATTTACAAATTCAACATGGTATCAGAGCCTGGTTCGGCAAAATTCCGATTTCGTGTCTCTCGTTTCCCTTCCGTCCTAAGAAAAACCCTAAAAAAACCTCAAGAAAACTTTTTCCAGTTTTCTTTCAATCTCATCAATGATGAATGACGATCTTTCCATTCATTCCATCAACTCCGAGATTCCATCATCGGACTCCTCTTATG…	3811	ltr_finder_scaffold1623_9841_13652_+	4392	0	Copia3-VV_I	Copia3-VV_I Copia Vitis vinifera	91	Copia11-VV_I	Copia11-VV_I Copia Vitis vinifera	100	Copia-83_Mad-I	Copia-83_Mad-I Copia Malus x domestica	759	Copia-54_VV-I	Copia-54_VV-I Copia Vitis vinifera	365.34	Copia1-VV_I	Copia1-VV_I Copia Vitis vinifera	ltr_finder_scaffold1623_9841_13652_+	890	0	Copia1A-VV#LTR/Copia	42-4522 via tfasty with Copia17-PTR, 3 frameshifts and 1 stopcodon. [Danio rerio]	71	ATCopia16#LTR/Copia	132-4783 Wised via estwise with ATCopia1 protein + both termini ORF-extended [Arabidopsis thaliana]	82	Copia17-PTR#LTR/Copia	46-4525 via tfasty with ATCopia23_39-4058, 1 frameshift and 2 stopcodons. [Populus trichocarpa]	504	Copia-40_Mad#LTR/Copia	338-4857 via tfasty with Copia49-PTR, 1 frameshift and 4 stopcodons. [Malus x domestica]	370.548	Copia1A-VV#LTR/Copia	42-4522 via tfasty with Copia17-PTR, 3 frameshifts and 1 stopcodon. [Danio rerio]	ltr_finder_scaffold1623_9841_13652_+	3004	0	PRSiTETNOOT00001	gi|21430|emb|X52387.1|STCOPT Potato DNA for copia-like transposable element	85	ARSiTERT00100004	gi|13872709|emb|AJ292423.1|ATH292423 Arabidopsis thaliana copia-like retrotransposon, clone AB022213	100	GRSiTERT00100012	gi|2104945|gb|U96748.1|GMU96748 Glycine max copia-like retrotransposon Tgmr, complete sequence	639
Copia	ltr_finder_scaffold1630_332098_337732_-	TGTTGGTCCCGGATAATTGATGTGCAACAAAAATATGTACCACCAATATTAAAGCACCACAAAATTAGTTGGATCTCTAACCAACTAATTGAATTCCCACCAATATTAACCCCCACCTCCAATTTAGTGCACATGGAAATTAGTTGGGGATTCAACTAATTGGATGTCACAACCAATTGCTTTCAATTGGTCTCCCCACATTTCTAGTATAAAAGGGAAGCTAGTGCATCCCATTTCAATCATCCCTCTCTTCTTCCTTTCTCACTTCTCTAAGTGTTGTAGTGTAGCAATTTTCACTTGTTTAATAATTGAGATAAGTTATCTCAATTGGGTAGATAGGTGAGCGGTAGAAAGTCCCGGTAAATGTTTTACCGTGGTAGGAATACTTTCTTGTGAGCG…	5634	ltr_finder_scaffold1630_332098_337732_-	5374	0	TTO1_NT_I	Copia Nicotiana tabacum	89	Copia-43_Pru-I	Copia-43_Pru-I Copia Prunus persica	100	Copia-16_Mad-I	Copia-16_Mad-I Copia Malus x domestica	1407	TTO1_NT_I	Copia Nicotiana tabacum	821.26	TTO1_NT_I	Copia Nicotiana tabacum	ltr_finder_scaffold1630_332098_337732_-	535	0	TTO1_NT#LTR/Copia	716-4732 TOTO1_LP near-identical with a large deletion. [Nicotiana tabacum]	76	TTO1_NT#LTR/Copia	716-4732 TOTO1_LP near-identical with a large deletion. [Nicotiana tabacum]	86	Copia-33_Mad#LTR/Copia	33-4003 via tfasty with Copia-16_Mad, 1 frameshift. [Malus x domestica]	1151	Copia-91_Mad#LTR/Copia	500-4710 via tfasty with Copia-7_Mad, 1 frameshift. [Malus x domestica]	1504.19	TTO1_NT#LTR/Copia	716-4732 TOTO1_LP near-identical with a large deletion. [Nicotiana tabacum]	ltr_finder_scaffold1630_332098_337732_-	4133	0	PRSiTERT00100080	gi|13540822|gb|AF279585.2| Lycopersicon chilense retrotransposon TLC1.1, Ty1/copia-like, complete sequence	91	HRSiTERT00100164	bare_11O9-1 GAP of: 11O9.seq check: 7700 from: 30258 to: 39043 ||Ty1-copia-like retrotransposon	100	PRSiTERT00100118	gi|108863077|gb|DQ644599.1| Solanum melongena clone pS.m.F Ty1-copia retrotransposon nonfunctional polyprotein gene, partial sequence	843
Copia	ltr_finder_scaffold164_321154_328254_+	GGCCCAAGCTTGCTTAGCTCGCTATCCGCAAAAAACATTTTCTTCATGAAGAATATCCAGGAACTCCACCATCGTTCTTCGCATCTCCTCCGTAACCTTTGTTTGATCTTGCTTCCTAAGGTTTTCAAGCTCGGCTCTCTTTTGTTTTATCAAGCCTTTGAATTTTGGTTTTTCCATCTTGGCCCATCTAACAATGTTTTGTGAACGTCTCTATAAGCGTTCATAAACATCATGGTGTCGATGTTAATGCCAAGCCTCCTCCACGCATGGGCATAAGTTCGGTATCAGACACCATATATTCTCATATCTAAATTGATATGTATATGGTAGTGAAGGGCCCTTATTCATATTGAACACCAACGGAGAATGAATAGAACAATGGGCGACCATATTATGTAA…	7100	ltr_finder_scaffold164_321154_328254_+	4575	0	COP8_I_MT	Copia Medicago truncatula	93	Copia-58_Mad-I	Copia-58_Mad-I Copia Malus x domestica	100	ATCOPIA95_I	Copia Arabidopsis thaliana	450	Copia-58_Mad-I	Copia-58_Mad-I Copia Malus x domestica	242.09	COP8_I_MT	Copia Medicago truncatula	ltr_finder_scaffold164_321154_328254_+	1467	0	COP8_MT#LTR/Copia	18-3923 via tfasty with TONT1_LE, 4 stopcodons. [Medicago truncatula]	67	COP8_MT#LTR/Copia	18-3923 via tfasty with TONT1_LE, 4 stopcodons. [Medicago truncatula]	100	Copia-9_DPu#LTR/Copia	595-5059 via tfasty with Copia-5_DPu, 2 frameshifts and 1 stopcodon. [Daphnia pulex]	387	Copia-13_BD#LTR/Copia	29-4410 via tfasty with CPSC4B, 1 frameshift and 2 stopcodons. [Brachypodium distachyon]	269.626	COP8_MT#LTR/Copia	18-3923 via tfasty with TONT1_LE, 4 stopcodons. [Medicago truncatula]	ltr_finder_scaffold164_321154_328254_+	3639	0	ZRSiTERTOOT00150	eninu_013I05-1 eninu_Z013I05-1 Z013I05 bases 41755. .34537 8 bp host dups ||retrotransposon	90	ARSiTERT00100011	gi|4996362|dbj|AB021264.1| Arabidopsis thaliana copia-like retrotransposon AtRE2 gene for polyprotein, complete cds	93	ORSiTERTOOT00350	rn_21-12 retrotransposon	456
Copia	ltr_finder_scaffold164_86028_91111_-	TGCAGCATCCAAGGCTGGAAATGAAGAACATTCAACATTATTGCAGGAAGATGCGCAGAGTGACTAGATTGCAATGGAATGAAAGTTCGATGATTGAGCGTGCAACTGAGCTGGCTTTAGTTTAATGGAACTGCGTCGTTTTCATTATTACTGAATCTGTAATAAGTTGACACGTGTTTTAATTTCGTTTATTACCGTTAGATGTTAAACAGTAAAAACGGAAAAGGCTTGTACTATAAGAACAAAAGGGATGAGGATGAAATGAAGTAAGCTTTTCCAGAAATCTTCTTCATTTCCTTTCCTCTCTTTTTCCTTCCTTCCCTCTCCGTCGATCACCTCCTCCGATTCTTACATGGTATCAGAGCACCTCTAATGGTGGTCAATCAGGGAAACTCCACA…	5083	ltr_finder_scaffold164_86028_91111_-	1378	6.64e-104	Copia-96_VV-I	Copia-96_VV-I Copia Vitis vinifera	77	Copia-37_Mad-I	Copia-37_Mad-I Copia Malus x domestica	92	Copia-1_Mad-I	Copia-1_Mad-I Copia Malus x domestica	810	Copia6-PTR_I	Copia6-PTR_I Copia Populus trichocarpa	376.8	Copia-96_VV-I	Copia-96_VV-I Copia Vitis vinifera	ltr_finder_scaffold164_86028_91111_-	250	3.59e-86	Copia-66_Mad#LTR/Copia	1-4011 Fragment [Malus x domestica]	59	SHACOP12_MT#LTR/Copia	149-4615 [Medicago truncatula]	77	Copia-66_Mad#LTR/Copia	1-4011 Fragment [Malus x domestica]	269	ATCopia93#LTR/Copia	147-4398 via tfasty with ATCopia20_134-4411, 4 frameshifts and 6 stopcodons. [Arabidopsis]	317.005	Copia-66_Mad#LTR/Copia	1-4011 Fragment [Malus x domestica]	ltr_finder_scaffold164_86028_91111_-	1088	9.23e-94	BRSiTERTOOT00001	gi|2462934|nt3532-8357 Brassica oleracea Melmoth retrotransposon sequence	76	GRSiTERT00100004	gi|29423275|gb|AY205610.1| Glycine max cultivar Williams 82 SIRE1-8 retroelement, complete sequence	88	PRSiTERT00100124	gi|108863070|gb|DQ644593.1| Solanum melongena clone pS.m.A Ty1-copia retrotransposon nonfunctional polyprotein gene, partial sequence	810
Copia	ltr_finder_scaffold1649_360_5278_-	TGAAGATTGAGAGAATGAATTGCTTTTATTCATGTCTCGTAGGTTTATTATATACAGCATTCATCCTACTGACTAGGTAAGAAAATATCTACTCTAACTAATTAATAGGATCTGCTAGTTAAACTAGGATAGGACTAGAACTAATATGGTAACTATCTAACTAGCAAATAAACTAATAAGATCTGACTGTATACACATAAGGAACGGGATTTCCTCACTCCCCCTCAAGCTTGGTGTAGATGTTGTACAAACCCAGCTTGGACTTGAAATGATCTGACTGTTCTCGTGGAAGTGCCTTTGTGAGTATGTCAGCGGTCTGCTGTTTGGACTGGACATATCTCACATCCACAACTCCCCTTTCCACCTTCTCAGTGATAAAATGCCTGTCTATCTCGACAT…	4918	ltr_finder_scaffold1649_360_5278_-	5993	0	Copia-42_VV-I	Copia-42_VV-I Copia Vitis vinifera	100	Copia-54_Mad-I	Copia-54_Mad-I Copia Malus x domestica	100	Copia-54_Mad-I	Copia-54_Mad-I Copia Malus x domestica	1137	Copia18A-VV_I	Copia18A-VV_I Copia Vitis vinifera	604.07	Copia-42_VV-I	Copia-42_VV-I Copia Vitis vinifera	ltr_finder_scaffold1649_360_5278_-	359	0	Copia17-PTR#LTR/Copia	46-4525 via tfasty with ATCopia23_39-4058, 1 frameshift and 2 stopcodons. [Populus trichocarpa]	62	COP14_MT#LTR/Copia	262-3950 via tfasty with TST1, 2 frameshifts and 3 stopcodons. [Medicago truncatula]	76	COP14_MT#LTR/Copia	262-3950 via tfasty with TST1, 2 frameshifts and 3 stopcodons. [Medicago truncatula]	1530	SHACOP20_MT#LTR/Copia	33-4697 [Medicago truncatula]	1474.14	Copia17-PTR#LTR/Copia	46-4525 via tfasty with ATCopia23_39-4058, 1 frameshift and 2 stopcodons. [Populus trichocarpa]	ltr_finder_scaffold1649_360_5278_-	4184	0	ORSiTERTOOT00410	rn_44-26 retrotransposon	90	ORSiTERT00100078	rn_359-198 Ty1-copia-like retrotransposon	100	ZRSiTERTOOT00168	hopscotch_178A11-1 hopscotch_Z178A11-1 Z178A11.fasta.screen.Contig59 bases 70228. .65345 ||retrotransposon	996
Copia	ltr_finder_scaffold165_858612_863507_-	TGTAGAATAAAGGTAATTTGCAATATGAAATTACCTTTAACAATTTAGAGATTTTTTATTTTTGAAATCTCTTTAAAAATATCTAAATCTCAACTACTCAACTAAACTAATTAATATGTTTTAATAACTAAACTAATTCTAGCCACACACTAAACCTACCAAGTGTGCTAGTATCTTCCTAAAGAGGTTGTATTGTCCTATAAATATGAACCCTCACTTTAGGCAAGTGTGAAGGGTAGAGAAACAAAAACAAGAAGAAGTAGAGAGTGTGAATGGTGAGGGAATTGGTCAAGTGACCAAATTGTAATATTTACAAAATTGAGTGATCAATTGAGTGAATTATCAAAATACTATCGTTTTCTCCTAAATTACGCTACATTTCCGCTAGCGCCCTAACAA…	4895	ltr_finder_scaffold165_858612_863507_-	5873	0	SHACOP21_I_MT	Copia Medicago truncatula	89	Copia-20_Mad-I	Copia-20_Mad-I Copia Malus x domestica	95	Copia-36_SB-I	Copia-36_SB-I Copia Sorghum bicolor	1128	SHACOP21_I_MT	Copia Medicago truncatula	525.72	SHACOP21_I_MT	Copia Medicago truncatula	ltr_finder_scaffold165_858612_863507_-	1435	5.4e-156	SHACOP21_MT#LTR/Copia	51-4049 (1 stopcodon) [Medicago truncatula]	74	SHACOP21_MT#LTR/Copia	51-4049 (1 stopcodon) [Medicago truncatula]	88	SHACOP21_MT#LTR/Copia	51-4049 (1 stopcodon) [Medicago truncatula]	618	Copia-9_SB#LTR/Copia	42-4404 via tfasty with SC-8, 1 frameshift and 1 stopcodon. [Sorghum bicolor]	548.895	SHACOP21_MT#LTR/Copia	51-4049 (1 stopcodon) [Medicago truncatula]	ltr_finder_scaffold165_858612_863507_-	3813	0	ORSiTERTOOT00307	rn_110-271 retrotransposon	85	SRSiTERTOOT00079	donuil_106M24-1 donuil_S106M24-1 S106M24 bases 46681. .53506 ||retrotransposon	92	ORSiTERTOOT00359	rn_2-350 retrotransposon	729
Copia	ltr_finder_scaffold167_201191_206686_-	TGTTATGAAACTAAACTCAAAGAAAGACAAGAACAAGAGAAATATGGAGAGGGAGAGAGTTTTTTATTGAGGTGTGTAGAATGATATAAATGAGAGCTCTATTTATAGGCTCATGGAATAGTAACATATACTCTCTAACATTACTACACATAAAGGAGGGAAATAAACTACATTGAATAATACAATAAACATAGGAGTTACAATTGGGCATTCACTATGGCAATAGTTTTCATAACACTCCCCCTTGATTGCCCAATGGTTAACGATATACAGTATTCTCCGAATACGCTTTTGATACTGCCTCATTAAAAACCTTACCTGGAAAACCCATTGGGGAAAACCATGGTTAGGGAAAAAGAGTGCAGTGCGTATCGACTCCCCCTGATGATGATATCGGTT…	5495	ltr_finder_scaffold167_201191_206686_-	109	4.28e-10	ATCOPIA28_I	Copia Arabidopsis thaliana	89	ATCOPIA28_I	Copia Arabidopsis thaliana	95	ATCOPIA28_I	Copia Arabidopsis thaliana	192	DNA-12N_SBi	DNA-12N_SBi DNA transposon Sorghum bicolor	53.3	ATCOPIA29_I	Copia Arabidopsis thaliana	ltr_finder_scaffold167_201191_206686_-	5	0.05	ATCopia28#LTR/Copia	782-4580 Wised via estwise with ATCopia27 protein [Arabidopsis]	40	ATCopia28#LTR/Copia	782-4580 Wised via estwise with ATCopia27 protein [Arabidopsis]	60	COP2_MT_gag#LTR/Copia	1403-2440 [Medicago truncatula]	47	ATCopia28#LTR/Copia	782-4580 Wised via estwise with ATCopia27 protein [Arabidopsis]	37.7354	ATCopia28#LTR/Copia	782-4580 Wised via estwise with ATCopia27 protein [Arabidopsis]	ltr_finder_scaffold167_201191_206686_-	30	1.06e-06	PRSiTERT00100074	gi|15144503|gb|AF275345.2|AF275345|nt81866-87398 Lycopersicon esculentum copia-like retrotransposon	89	PRSiTERT00100074	gi|15144503|gb|AF275345.2|AF275345|nt81866-87398 Lycopersicon esculentum copia-like retrotransposon	89	PRSiTERT00100074	gi|15144503|gb|AF275345.2|AF275345|nt81866-87398 Lycopersicon esculentum copia-like retrotransposon	162
Copia	ltr_finder_scaffold167_44274_48824_+	GTAACAAAGTGGAGTATGAGTTGAAGAAATAAGAAAGAAGAAGTAGAGAGGCATTTGTGAGTGGTGAGAGTAAAGGTCTAAGTGACCAAATTGTAATATTTATAAAATTGAGTGATCAATTGAGTGAGTTATCAAAATACTATCTTTCGATCCTAAATTCCGCTACATTTTCGCTAGCGCCCCAACAAATTTGGTATCAGAGCTAAAGTTACTCTGAGTATGCTCTGTGGTTGCGGTTTTAATAACTGATCTTTCACATCCGAAAAGATACACATTTGAACTTTTATAACACAATTATAAACTTCAAAAACTCTACCAAAAGAATCCCCTCAAAATCCTATGGCAGCACCATCGTCAAGTTCCATGTTCGCCAACTCTCCAAATCAAATCCCAATTTTT…	4550	ltr_finder_scaffold167_44274_48824_+	4983	0	SHACOP21_I_MT	Copia Medicago truncatula	86	Copia-29_Pru-I	Copia-29_Pru-I Copia Prunus persica	95	Copia-94_SB-I	Copia-94_SB-I Copia Sorghum bicolor	1170	Copia-20_BRa-I	Copia-20_BRa-I Copia Brassica rapa	528.47	Copia-54_VV-I	Copia-54_VV-I Copia Vitis vinifera	ltr_finder_scaffold167_44274_48824_+	904	1.65e-167	SHACOP21_MT#LTR/Copia	51-4049 (1 stopcodon) [Medicago truncatula]	71	SHACOP21_MT#LTR/Copia	51-4049 (1 stopcodon) [Medicago truncatula]	84	SHACOP21_MT#LTR/Copia	51-4049 (1 stopcodon) [Medicago truncatula]	469	Copia2_LC#LTR/Copia	73-4972 via tfasty with ATCopia43_54-5123, 1 frameshift. Could be two ORFs for gag and pol. Copia1_LC very close (mostly differing by ambiguous bases) [Lotus corniculatus]	587.03	SHACOP21_MT#LTR/Copia	51-4049 (1 stopcodon) [Medicago truncatula]	ltr_finder_scaffold167_44274_48824_+	3354	0	ORSiTERTOOT00308	rn_111-158 retrotransposon	92	ORSiTERTOOT00301	osr9 retrotransposon	100	ZRSiTERTOOT00235	ji_5BL-2 ji_5BL-2 5BL bases 48469. .57844 ||retrotransposon	681
Copia	ltr_finder_scaffold167_457968_462884_+	GTTAAGCCAGCAAAACGGTGCCGCATAGATTAGTTGGGATTAATACCAAAACGTTGTCGTGTGTTTTTAGTTGGATTAGTTGCCAGTTTTATATTATTGTAATCGTAGTTCAGAACTTCTGTTTATTTACAATTTGGTCCTACGAGCTGTTGAACGTGGGAAGAGTGTTGTTGAGATCATGGCTGATCTCAAGGCCTCTTGACCTTTTAATGAAGATCTCTGCAACTAATTTCAGTTGTCAGTTTGCTTATCTCATGTCTTAACATGTGGTATCAGAGCCCTAACAAACTGTAACCAAAGTAACAGAATTGTGTGATAGAAAGGAGAAGTGAGTTGAAAGTGTTGTGAGTAGAATTTGTGAGTGATCAAAGTAAACCCGTGAGAAGAAGAAACAAGCAA…	4916	ltr_finder_scaffold167_457968_462884_+	6518	0	Copia-4_BRa-I	Copia-4_BRa-I Copia Brassica rapa	89	COP12_I_MT	Copia Medicago truncatula	100	COP12_I_MT	Copia Medicago truncatula	1350	Copia-40_SB-I	Copia-40_SB-I Copia Sorghum bicolor	528.47	Copia-4_BRa-I	Copia-4_BRa-I Copia Brassica rapa	ltr_finder_scaffold167_457968_462884_+	406	0	ATCopia31#LTR/Copia	46-4050 ATCopia31A_pol >93% identical. [Arabidopsis]	71	Copia-46_SB#LTR/Copia	51-4370 [Sorghum bicolor]	94	Copia3-PTR#LTR/Copia	280-4336 via tfasty with ATCopia31_1-4050, 1 frameshift and 1 stopcodon. [Populus trichocarpa]	1386	Copia-35_Mad#LTR/Copia	83-4258 via tfasty with Copia27-PTR, 2 frameshifts and 5 stopcodons. [Malus x domestica]	1349.34	ATCopia31#LTR/Copia	46-4050 ATCopia31A_pol >93% identical. [Arabidopsis]	ltr_finder_scaffold167_457968_462884_+	3950	0	ARSiTERT00100001	gi|15149815|emb|AJ292425.1|ATH292425 Arabidopsis thaliana copia-like retrotransposon, clone AP002051	85	ARSiTERT00100014	gi|13991168|gb|AF287471.1|AF287471 Arabidopsis thaliana clone T20E23 copia-like retrotransposon, complete sequence	100	ZRSiTERTOOT00221	ji_334B07-4 ||retrotransposon	1320
Copia	ltr_finder_scaffold167_60946_65816_-	TGGAACTGGCGGTAGTCCGCCACAATTAAAATCACTATGGATGGGTGATTACCACCGCAATACCATAATAACGATAATCAAGCCAACCTCCTTAGACCAATTTATTGTGGTAATATTAATAATAAAATATACAACGAATATTCTCGAAAATATTCTCAAAATTTCCAAGCACAAAATCATAAGTAAATAATACCGGGATTTACGTAGTTCCTCTCCAATGCGGAGAGTACATCTACAGCAGCAGCGACAGCTATGAGTACTTCTTCACTATAACAAGGTAGCTACAAGGTGACCCGAGTCGATCCAAAAATAGTGTCTCTCAAGTGTTTCCCAACCCCGAAAAAACTACTCGCTATTTTATCGATCACAAGAAAGTATTCCTTCCACGGTAAAACATTT…	4870	ltr_finder_scaffold167_60946_65816_-	4312	0	TTO1_NT_I	Copia Nicotiana tabacum	100	TOTO1_LP_I	Copia Solanum pimpinellifolium	100	TOTO1_LP_I	Copia Solanum pimpinellifolium	990	Copia-83_VV-I	Copia-83_VV-I Copia Vitis vinifera	537.17	TTO1_NT_I	Copia Nicotiana tabacum	ltr_finder_scaffold167_60946_65816_-	1000	6.11e-172	TTO1_NT#LTR/Copia	716-4732 TOTO1_LP near-identical with a large deletion. [Nicotiana tabacum]	73	TTO1_NT#LTR/Copia	716-4732 TOTO1_LP near-identical with a large deletion. [Nicotiana tabacum]	85	TTO1_NT#LTR/Copia	716-4732 TOTO1_LP near-identical with a large deletion. [Nicotiana tabacum]	446	TTO1_NT#LTR/Copia	716-4732 TOTO1_LP near-identical with a large deletion. [Nicotiana tabacum]	453.751	TTO1_NT#LTR/Copia	716-4732 TOTO1_LP near-identical with a large deletion. [Nicotiana tabacum]	ltr_finder_scaffold167_60946_65816_-	2987	0	PRSiTERT00100080	gi|13540822|gb|AF279585.2| Lycopersicon chilense retrotransposon TLC1.1, Ty1/copia-like, complete sequence	92	ARSiTETNOOT00001	gi|16533|emb|X13291.1|ATTA13 Arabidopsis thaliana DNA for copia-like transposable element Ta1-3	100	PRSiTERT00100118	gi|108863077|gb|DQ644599.1| Solanum melongena clone pS.m.F Ty1-copia retrotransposon nonfunctional polyprotein gene, partial sequence	831
Copia	ltr_finder_scaffold169_331105_336127_-	TGTTGAATTACAGAAATAACTAGGATATTATTAGGCGTATCACTTAGTGTAATCTAGCTATCCTATAGAATCAGACTAGCCTGATTTAGGCAGTGTAATCATAGTAAGTGGTAGGTAGGATTAATCCCTGATTTGTAGGGATCACTACTAGCTGGATCTGCATCCTAATGATGCAGACTGTGTATATATGTAAAGAAAACCACAGAAATAAACATCAATCATACCAGAATCACTTAGAGTTCTGGATTTCTGCATGGTATCAGAGCTTAGATTCAGACCTTGAATCCAGCTCCATCAACCTTCTCTCTTCTATCTCTCTCACTCTCATCTGATGGCGAACACGAACGAGGAAGTTCAAGTCCCATCTTCGCCATCTGTGACTTCAGGAGATCCCTCCCA…	5022	ltr_finder_scaffold169_331105_336127_-	6057	0	Copia-42_VV-I	Copia-42_VV-I Copia Vitis vinifera	92	SHACOP11_I_MT	Copia Medicago truncatula	100	Copia-62_Mad-I	Copia-62_Mad-I Copia Malus x domestica	1152	POPCOP1_I	Copia Populus trichocarpa	646.68	Copia-42_VV-I	Copia-42_VV-I Copia Vitis vinifera	ltr_finder_scaffold169_331105_336127_-	378	0	Copia17-PTR#LTR/Copia	46-4525 via tfasty with ATCopia23_39-4058, 1 frameshift and 2 stopcodons. [Populus trichocarpa]	56	Copia-40_Mad#LTR/Copia	338-4857 via tfasty with Copia49-PTR, 1 frameshift and 4 stopcodons. [Malus x domestica]	76	PDR1#LTR/Copia	269-3603 (fragment) via tfasty with ATCopia17, 1 frameshift and 5 stopcodons. [Pisum sativum]	1544	SHACOP20_MT#LTR/Copia	33-4697 [Medicago truncatula]	1491.86	Copia17-PTR#LTR/Copia	46-4525 via tfasty with ATCopia23_39-4058, 1 frameshift and 2 stopcodons. [Populus trichocarpa]	ltr_finder_scaffold169_331105_336127_-	4032	0	ORSiTERTOOT00329	rn_16-305 retrotransposon	85	ORSiTERTOOT00437	rn_525-269 retrotransposon	100	ZRSiTERTOOT00251	opie_092E12-1 092E12.fasta.screen.Contig11 bases 28753. .59369 ||retrotransposon	978
Copia	ltr_finder_scaffold1699_19200_23887_+	GATTGATTAGTTAAACGGAGCATTTTAGTTAAGTTTGTTAGTTTTGCCATTTCAGTTTAGTACTTTCATTTGTTTACATTTTAGTTCTTCGACAGTCTGTTAGTCGTGGATAGTGTTTGTTGATTGCTGTTGTGATCATGGTTGATCTCAAGGCCTTACTTAATGGATACTGCACAATAGAATCTGTTGTCAGCTTGCTATAGATCACGTTTACATGTGGTATCAGAGCGTGTTAGCGAGTTGTAACCATTTGAATCAATTGCAGAGAGGTGTAGTGCTGCTGAGAACAGTTCCTGAGAAAAGAAGAGCAACCATGGGTGATAGTTTCGCTGGAGTGAGTATTCCAAAGTATGATGGGGACTATGATCATTGGAGCCTGCTGATGGAGAATCTACTCAA…	4687	ltr_finder_scaffold1699_19200_23887_+	7059	0	Copia-4_BRa-I	Copia-4_BRa-I Copia Brassica rapa	91	Copia-51_SB-I	Copia-51_SB-I Copia Sorghum bicolor	100	Copia-51_SB-I	Copia-51_SB-I Copia Sorghum bicolor	1329	Copia-19_BRa-I	Copia-19_BRa-I Copia Brassica rapa	520.68	Copia-4_BRa-I	Copia-4_BRa-I Copia Brassica rapa	ltr_finder_scaffold1699_19200_23887_+	349	0	Copia9-PTR#LTR/Copia	71-4106 via tfasty with ATCopia23_39-4058, 1 frameshift and 1 stopcodon. Copia-43_Mad about 80% identical with internal deletion. [Populus trichocarpa]	58	Copia3-PTR#LTR/Copia	280-4336 via tfasty with ATCopia31_1-4050, 1 frameshift and 1 stopcodon. [Populus trichocarpa]	76	Copia3-PTR#LTR/Copia	280-4336 via tfasty with ATCopia31_1-4050, 1 frameshift and 1 stopcodon. [Populus trichocarpa]	1436	Copia-56_SB#LTR/Copia	48-4434 via tfasty with SC-8, 1 frameshift. [Sorghum bicolor]	1298.88	Copia9-PTR#LTR/Copia	71-4106 via tfasty with ATCopia23_39-4058, 1 frameshift and 1 stopcodon. Copia-43_Mad about 80% identical with internal deletion. [Populus trichocarpa]	ltr_finder_scaffold1699_19200_23887_+	4273	0	ARSiTERT00100002	gi|15149814|emb|AJ292424.1|ATH292424 Arabidopsis thaliana copia-like retrotransposon, clone AB019224	91	ZRSiTERTOOT00278	opie_af090447-2 opie_af090447-2 af090447 bases 330469. .318631 ||retrotransposon	93	ZRSiTERTOOT00235	ji_5BL-2 ji_5BL-2 5BL bases 48469. .57844 ||retrotransposon	1308
Copia	ltr_finder_scaffold170_93311_98300_+	GATCGTAATCTCGATCGAAATCGCAGAGAAAATGCAGAGAGGAAAAAGAAGAAGATAAGAATGAGAGTCTGAAAACCCATATCGATTCATTTAGTTTGGTTGGGTTTTATACTAACCCAACGGTAACAAAACAATAAAAACATAAATGTAAACGCGGGTAAAACCACGTGGCATTGTTTAATACATCAACGATAAAAACAAAACGGAAGATGAAACTCGTCTTTTCATTTAAGCGCTTCTTCTCCTTCTCTTCACGTTGACTAACGGTCTTCTTCTTAACGCCGTTTGTTCTTCATCGTTTCTGCATTTGATACCCTCCCACAAGTTGGAGAGTAGACATCATATACTCCCAACTTGCCATGCAGCAGCTGAAGGCGAGTTCGATGCAACGCCTTAGTG…	4989	ltr_finder_scaffold170_93311_98300_+	5109	0	COP10_I_MT	Copia Medicago truncatula	89	Copia-73_VV-I	Copia-73_VV-I Copia Vitis vinifera	100	Copia52-PTR_I	Copia52-PTR_I Copia Populus trichocarpa	1617	COP10_I_MT	Copia Medicago truncatula	626.06	COP10_I_MT	Copia Medicago truncatula	ltr_finder_scaffold170_93311_98300_+	445	0	Copia-86_Mad#LTR/Copia	79-4410 Copia-31_Mad very similar, with many errors. [Malus x domestica]	48	ATCopia71#LTR/Copia	231-5185 Wised via estwise with ATCopia75 protein + both term extended with ORFs [Arabidopsis]	68	Copia-22_SB#LTR/Copia	407-4974 via tfasty with Copia-8_SB, 2 frameshifts and 1 stopcodon. [Sorghum bicolor]	1503	Copia52-PTR#LTR/Copia	132-4646 [Populus trichocarpa]	1032.32	Copia-86_Mad#LTR/Copia	79-4410 Copia-31_Mad very similar, with many errors. [Malus x domestica]	ltr_finder_scaffold170_93311_98300_+	3264	0	BRSiTERTOOT00001	gi|2462934|nt3532-8357 Brassica oleracea Melmoth retrotransposon sequence	78	ORSiTERTOOT00353	rn_219-129 retrotransposon	100	ORSiTERTOOT00363	rn_252-146 retrotransposon	1515
Copia	ltr_finder_scaffold171_219339_227602_-	TGTTGGAGATCCAGGAATGCAGACATGGAAAGTTCGACAGCTCAATCGATCAGGATCAAACAAGATCATGAAACCAAGGAAAGAGATGATCTTGAACAAAGAAATCAAAGCAAACAATTGATTAAATGGCAACTCCAATGAATACAATATCAAGGGCTGATCTCGAAGAATAAGGAATGACAGCAGCAATATATATATACCAGAAGTAGAAGCTGATAAAAGTAACAACCATCACTGCAAAAACAAAAGGCATTGGTGATTGAAAGATTAGAAAAGCAGCTCTCGTGTCACTATTAGTCTGTGAGGCAGTCTAGTAGGTTACGAATCAGAGAGACGTAGAGAGAGTTAGGGTACTCGTTGAGTACGAAGGAAGGAACGACAGGGAAGTGTCGTTCTGCA…	8263	ltr_finder_scaffold171_219339_227602_-	5009	0	COPIA2-I_LC	Copia Lotus corniculatus	93	GmCOPIA11_I	Copia Glycine max	100	Copia41-PTR_I	Copia41-PTR_I Copia Populus trichocarpa	774	Copia-34_SB-I	Copia-34_SB-I Copia Sorghum bicolor	386.88	GmCOPIA10_I	Copia Glycine max	ltr_finder_scaffold171_219339_227602_-	1285	0	Copia4_MT#LTR/Copia	70-4953 70-4950 (1 stopcodon) [Medicago truncatula]	100	ZMCopia1#LTR/Copia	482-5394 via tfasty with SBCopia1 (2 frameshifts) [Zea mays]	100	Copia-63_Mad#LTR/Copia-1	No definition line	715	Copia4_MT#LTR/Copia	70-4953 70-4950 (1 stopcodon) [Medicago truncatula]	319.316	Copia4_MT#LTR/Copia	70-4953 70-4950 (1 stopcodon) [Medicago truncatula]	ltr_finder_scaffold171_219339_227602_-	4632	0	PRSiTERT00100078	gi|2246449|gb|U68072.1|LEU68072|nt1532-11220 Lycopersicon esculentum copia-like retrotransposon ToRTL1	92	ZRSiTERTOOT00220	ji_334B07-3 1874-1878 /rev Opie-3 insertion site ||retrotransposon	100	ZRSiTERTOOT00256	opie_178A11-2 opie_Z178A11-2 Z178A11 bases 116643. .111150 ||retrotransposon	771
Copia	ltr_finder_scaffold171_271545_278943_-	TGCAGTCTGATCCTTATGGCTAAGATACAGTTATCTAATCTGAATGGACAAGTATTGAATATTTAGTTCACAGAAATACTTAATACTGGTTCTTGAAGTTTACTGAATAGCAAAGCACTAATAGTAGAAACTGACTTGAACTTTAACCACTTAAGTTAATAATCTAGCATGCAGGGTTTCTAGTACTGAATCATCGATGCATGAACAAGAGAAACACTATAGATTCAAATTAACCAAAACGCTGGTGACTTTACAACCTGACACTCTTTAGGTCTTTGACAAGGCAGTCACCGTTAATCCAGTTCAGCCCCAGCTGTCTCCAAAGGCCCCAGCAGAACTTCAGCGACGGTTGCTTGGTCAAAGCTTCACCTCAATTTGTACAATCCTCCTTCTGATCGT…	7398	ltr_finder_scaffold171_271545_278943_-	4555	0	GmCOPIA10_I	Copia Glycine max	93	Copia-78_VV-I	Copia-78_VV-I Copia Vitis vinifera	100	ENDOVIR1_I	Copia Arabidopsis thaliana	1551	GmCOPIA10_I	Copia Glycine max	790.56	GmCOPIA10_I	Copia Glycine max	ltr_finder_scaffold171_271545_278943_-	675	0	Copia4_MT#LTR/Copia	70-4953 70-4950 (1 stopcodon) [Medicago truncatula]	61	ATCopia45#LTR/Copia	112-4209 via tfasty with ATCopia78_2-4077, 2 stopcodons. ATCOPIA97I close with a large deletion and too many frameshifts and stopcodons. [Arabidopsis]	77	Copia4_MT#LTR/Copia	70-4953 70-4950 (1 stopcodon) [Medicago truncatula]	587	SHACOP3_MT#LTR/Copia	31-4644 [Medicago truncatula]	622.854	Copia4_MT#LTR/Copia	70-4953 70-4950 (1 stopcodon) [Medicago truncatula]	ltr_finder_scaffold171_271545_278943_-	3791	0	ORSiTERTOOT00299	osr7 retrotransposon	89	ZRSiTERTOOT00282	opie_af391808-2 opie_af391808-2 af391808 bases 22693. .31017 ||retrotransposon	100	ARSiTERTOOT00008	gi|12584301|gb|AY016208.1| Arabidopsis thaliana retrotransposon Endovir1-1, complete sequence	1521
Copia	ltr_finder_scaffold172_113213_118611_-	TGTTATGAATATAATTACTATAGTGAATGTATCATTGTGTAACTCCTTATTCCATTCTTCAATGTATTTCATTGTATTTATTTTCCCACCTTTATGTGTAATAATATTAGAGAGTATAGGTTATGATCTATGAGCCTATAAATAGAGCTCTCATTTGTAGCATTCCACACACNNNNNNNNNNNNNNNNNNNNNNNNNNNNNNNNNNNNNNNNNNNNNNNNNNNNNNNNNNNNNNNNNNNNNNNNNNNNNNNNNNNNNNNNNNNNNNNNNNNNNNNNNNNNNNNNNNNNNNNNNNNNNNNNNNNNNNNNNNNNNNNNNNNNNNNNNNNNNNNNNNNNNNNNNNNNNNNNNNNNNNNNNNNNNNNNNNNNNNNNNNNNNNNNNNNNNNNNNNNNNNNNNNN…	5398	ltr_finder_scaffold172_113213_118611_-	375	6.47e-41	COP2_I_MT	Copia Medicago truncatula	100	COP2_I_MT	Copia Medicago truncatula	100	COP2_I_MT	Copia Medicago truncatula	144	ATCOPIA30_I	Copia Arabidopsis thaliana	64.3	META1_I	Copia Arabidopsis thaliana	ltr_finder_scaffold172_113213_118611_-	51	9.85e-12	COP2_MT_pol#LTR/Copia	2604-6107 [Medicago truncatula]	79	COP2_MT_pol#LTR/Copia	2604-6107 [Medicago truncatula]	80	ATCopia27#LTR/Copia	844-5502 [Arabidopsis]	156	COP2_MT_pol#LTR/Copia	2604-6107 [Medicago truncatula]	56.225	COP2_MT_pol#LTR/Copia	2604-6107 [Medicago truncatula]	ltr_finder_scaffold172_113213_118611_-	85	1.41e-30	PRSiTERT00100074	gi|15144503|gb|AF275345.2|AF275345|nt81866-87398 Lycopersicon esculentum copia-like retrotransposon	80	PRSiTERT00100074	gi|15144503|gb|AF275345.2|AF275345|nt81866-87398 Lycopersicon esculentum copia-like retrotransposon	100	PRSiTERT00100074	gi|15144503|gb|AF275345.2|AF275345|nt81866-87398 Lycopersicon esculentum copia-like retrotransposon	141
Copia	ltr_finder_scaffold175_53931_58169_-	TGTTGAAAATAAGAGTAGAATCGTGTAGTTATCCTCTTACCTTTTACTGATTAGCTAAGATAGAAAGATTAATCCTAGAATATCTCCTATTTTAGGTAGGTTTCTAAGACTAGGGTTGTATATATATCTCTGTAACCCTACGATGTGAATAATGAGAAGAAGCAATTCTCAAAATATCTCTCAAGTTTTACATGGTATCAGAGCCGCCGGTTAGCTGTTCCGCTGCTGCTGCCGGCGACGTGATCGTCAACTGTCATGACCAGTGACAACGACGCTAACTCCTCTCCTTTCTCTCCTAAAACTCCAAAATCTCTAGACACATCTGCTATCGCAAGTACTGCAGACATGGCGACCAACAACAATGACAGCATGTCTGATTCAGGAATTGGAGGAATATTT…	4238	ltr_finder_scaffold175_53931_58169_-	4893	0	Copia-42_VV-I	Copia-42_VV-I Copia Vitis vinifera	93	Copia-56_Mad-I	Copia-56_Mad-I Copia Malus x domestica	100	ATCOPIA89_I	Copia Arabidopsis thaliana	675	Copia-61_BRa-I	Copia-61_BRa-I Copia Brassica rapa	288.36	Copia-42_VV-I	Copia-42_VV-I Copia Vitis vinifera	ltr_finder_scaffold175_53931_58169_-	958	5.52e-125	Copia17-PTR#LTR/Copia	46-4525 via tfasty with ATCopia23_39-4058, 1 frameshift and 2 stopcodons. [Populus trichocarpa]	58	Copia-104_SB#LTR/Copia	199-4540 via tfasty with Copia1_ZM, 2 frameshifts and 2 stopcodons. [Sorghum bicolor]	79	Copia20-PTR#LTR/Copia	518-4617 via tfasty with LCCopia1, 1 frameshift and 1 stopcodon. [Populus trichocarpa]	570	Copia-54_Mad#LTR/Copia	51-4361 [Malus x domestica]	445.662	Copia17-PTR#LTR/Copia	46-4525 via tfasty with ATCopia23_39-4058, 1 frameshift and 2 stopcodons. [Populus trichocarpa]	ltr_finder_scaffold175_53931_58169_-	3083	0	PRSiTETNOOT00001	gi|21430|emb|X52387.1|STCOPT Potato DNA for copia-like transposable element	89	ORSiTERTOOT00339	rn_180-106 retrotransposon	100	ARSiTERT00100010	gi|4996364|dbj|AB021265.1| Arabidopsis thaliana copia-like retrotransposon AtRE1 gene for polyprotein, complete cds, strain Landsberg erecta	624
Copia	ltr_finder_scaffold175_67660_72525_-	TGTTGGACCGTTAGTTAAACTACGTCGTTTGATGTAGGACCTTTCAAGTCAGACTGTTAGTTAAACTACATCGTTTGATGTAGAACTTTCAAGTTGTTAAGCTTCAGTCATCATAGTTCTTGTTAGTTGACAGTTCAGTCCTTAGAGATAGTTTGTTATTTGCTGCTATTATTCAGGCGACTGGGTATGGATCATGGCTTCTGTTGCCAGATTCTCCAGATCTTCAGGCCTGGCTTACTATACTTATTGTTAGCATTGTTCATCTGAATACATTGTTAGTTTGCACGAGCTTAGTATCCTTTCATTGTGGTATTAGAGCACTTTGCAACCAGTAACCAAAATTGAGTGAGAGTTAAGGTGATTGTAAAGGAGAGGTGACGACTGGACAGGATGAGTGAG…	4865	ltr_finder_scaffold175_67660_72525_-	7273	0	Copia-89_BRa-I	Copia-89_BRa-I Copia Brassica rapa	90	Copia-43_Pru-I	Copia-43_Pru-I Copia Prunus persica	100	Copia-43_Pru-I	Copia-43_Pru-I Copia Prunus persica	654	Copia-2_Pru-I	Copia-2_Pru-I Copia Prunus persica	287.91	Copia-89_BRa-I	Copia-89_BRa-I Copia Brassica rapa	ltr_finder_scaffold175_67660_72525_-	1186	0	Copia-67_Mad#LTR/Copia	94-4086 via tfasty with Copia37-PTR, 2 frameshifts. [Malus x domestica]	70	Copia-35_Mad#LTR/Copia	83-4258 via tfasty with Copia27-PTR, 2 frameshifts and 5 stopcodons. [Malus x domestica]	79	Copia24-PTR#LTR/Copia	240-4634 via tfasty with ATCopia23_39-4058, 2 frameshifts. [Populus trichocarpa]	613	SHACOP21_MT#LTR/Copia	51-4049 (1 stopcodon) [Medicago truncatula]	551.206	Copia-67_Mad#LTR/Copia	94-4086 via tfasty with Copia37-PTR, 2 frameshifts. [Malus x domestica]	ltr_finder_scaffold175_67660_72525_-	4720	0	ARSiTERT00100013	gi|13991170|gb|AF287472.1|AF287472 Arabidopsis thaliana clone T12-C14 copia-like retrotransposon, complete sequence	94	ORSiTERTOOT00359	rn_2-350 retrotransposon	100	PRSiTERT00100078	gi|2246449|gb|U68072.1|LEU68072|nt1532-11220 Lycopersicon esculentum copia-like retrotransposon ToRTL1	717
Copia	ltr_finder_scaffold18_197582_202521_+	GTGAAGTTTGATGAATGGAAGAGAAGAGAAGAACAGAGAAAGCGAAGAAGAAGGAGAAGCTGTAATGGAAAGTCGTTTTCTGTTATTACTGTACTGAATGAATTAATTGTACAAACAGAAAGGAGAATTCTATTTATACCACTACTACTATTATCTATTACAACTCACTCACATACTTATAATTTAACACCATTTAACACCCCCCCACAAACTGGGGAGTAGATGTTCAATATACCCAGTTTGGACAGTAAGAACTGCATCCTGGGAGCAGCTAATCCCTTGGTAAAGATGTCCGCCAGCTGCGTTTCTGTTGACACATACTTGAGTTGCACTAATCCTGACTCAATTCGTTCACGAATCACGTGACAATCGATCTCTATGTGCTTAGTACGTTCGTGA…	4939	ltr_finder_scaffold18_197582_202521_+	5573	0	Copia15-PTR_I	Copia15-PTR_I Copia Populus trichocarpa	100	Tvv1_I	Copia Vitis vinifera	100	Tvv1_I	Copia Vitis vinifera	1632	Tvv1_I	Copia Vitis vinifera	659.97	Copia39-PTR_I	Copia39-PTR_I Copia Populus trichocarpa	ltr_finder_scaffold18_197582_202521_+	434	0	MTCopia2#LTR/Copia	332-4654 [Medicago truncatula]	51	Copia-45_Mad#LTR/Copia	132-4474 [Malus x domestica]	72	SC-7#LTR/Copia	649-4189 Wised via estwise with OSR3/Copia protein (1 frameshift) N term extended wth ORF [Oryza sativa]	1465	Copia17-PTR#LTR/Copia	46-4525 via tfasty with ATCopia23_39-4058, 1 frameshift and 2 stopcodons. [Populus trichocarpa]	1136.32	MTCopia2#LTR/Copia	332-4654 [Medicago truncatula]	ltr_finder_scaffold18_197582_202521_+	3410	0	BRSiTERTOOT00001	gi|2462934|nt3532-8357 Brassica oleracea Melmoth retrotransposon sequence	89	ORSiTERTOOT00353	rn_219-129 retrotransposon	100	ORSiTERT00100078	rn_359-198 Ty1-copia-like retrotransposon	1557
Copia	ltr_finder_scaffold180_36920_41677_-	TGTTAGATAGTGTTAAATTATAGTTCAGTAGCTGTAGTGTAGTAAGTAATGATTGTAGTGATATAAATAGAACTTTCCCCTTTCCTCTTGTATTCAATTCAGTTACACAGTAATAACAGAAAACAGATTCAACATATCCATTTCCATTTCTTCAATCTTCACATGGTACCAGAGCTCCATTACTGAACTGATTCCACCATGACTGAATAAGCTCCCATGTCTGGAGCAGGTCCATGAGCGTGGCCTTGAGCATCAAGAACAAACTGAGCTTCGTTGATGGCTCATATCCAGCTCCAGACTCTCAGGACATCTCGTATCAGGCGTGGATTCGATGTAATTTCGCTGTTCTCAACTGGATACTGAATTCAGTATCGGAGGACATTGCGCAGAGCCTCATTT…	4757	ltr_finder_scaffold180_36920_41677_-	5556	0	Copia-50_VV-I	Copia-50_VV-I Copia Vitis vinifera	100	Tvv1_I	Copia Vitis vinifera	100	Tvv1_I	Copia Vitis vinifera	1617	Tvv1_I	Copia Vitis vinifera	638.44	Copia39-PTR_I	Copia39-PTR_I Copia Populus trichocarpa	ltr_finder_scaffold180_36920_41677_-	716	0	Copia15-PTR#LTR/Copia	22-4617 [Populus trichocarpa]	67	Copia35-PTR#LTR/Copia	99-4342 via tfasty with ATCopia62_100-4614, 1 frameshift and 7 stopcodons. [Populus trichocarpa]	90	Copia35-PTR#LTR/Copia	99-4342 via tfasty with ATCopia62_100-4614, 1 frameshift and 7 stopcodons. [Populus trichocarpa]	995	Copia-1_Mad#LTR/Copia	728-4222 [Malus x domestica]	936.406	Copia-66_Mad#LTR/Copia	1-4011 Fragment [Malus x domestica]	ltr_finder_scaffold180_36920_41677_-	3470	0	GRSiTERT00100012	gi|2104945|gb|U96748.1|GMU96748 Glycine max copia-like retrotransposon Tgmr, complete sequence	100	TRSiTERT00100143	TREP1326 retrotransposon, LTR, copia, "Liuling_AF459088-1"; complete element	100	ORSiTERT00100078	rn_359-198 Ty1-copia-like retrotransposon	1557
Copia	ltr_finder_scaffold182_583745_587777_+	GTTGGATCAGTAGAAAAGGAAAGAGATTGGCGTTGAAGTCAAGTTTGAAGTTTAAATAAAGTGTCACCGATTGGTTAAGTTATCTTTCTAGTCCTTAGAGTTATTTTGGTTTACAGTTCAAGTCCTTTGCTTAGTGGAAACGTGTGGAGCTGATTTCCAGGAGAATAGGAGTAGTCAAGTAGAGGTTGTTAGAGTCAAAGCCGAGATTAAAGGCTTAATCATCTGTACTTATAGTTGTGCAGTCGATCATCAATAAAAGATGTCAGTTTGCCATTGTTTTGAGCGTTCATTATGGTATCAGAGCTCAAGAGCAAATTGTAACCTTTCGGGTGAGTGATAATATTGTCAGAGACTATTGATTGAGGAATTGTGGTCGTTTCAACGAACCAAGATAAGTGA…	4032	ltr_finder_scaffold182_583745_587777_+	6577	0	Copia-89_BRa-I	Copia-89_BRa-I Copia Brassica rapa	100	Copia-35_Pru-I	Copia-35_Pru-I Copia Prunus persica	100	Copia-89_BRa-I	Copia-89_BRa-I Copia Brassica rapa	690	Copia-19_BRa-I	Copia-19_BRa-I Copia Brassica rapa	311.73	Copia-89_BRa-I	Copia-89_BRa-I Copia Brassica rapa	ltr_finder_scaffold182_583745_587777_+	1105	0	Copia-67_Mad#LTR/Copia	94-4086 via tfasty with Copia37-PTR, 2 frameshifts. [Malus x domestica]	100	Copia-12_BD#LTR/Copia	203-4152 via tfasty with Copia-38_ZM, 1 frameshift and 6 stopcodons. [Brachypodium distachyon]	100	SC-1_pol#LTR/Copia	1571-5736 via tfasty with OSTONOR1, 1 frameshift and 4 stopcodons. [Oryza sativa]	470	Copia-103_SB#LTR/Copia	122-4405 via tfasty with Copia-28_SB, 2 frameshifts and 1 stopcodon. [Sorghum bicolor]	436.802	Copia27-PTR#LTR/Copia	55-4185 [Populus trichocarpa]	ltr_finder_scaffold182_583745_587777_+	3849	0	ARSiTERT00100013	gi|13991170|gb|AF287472.1|AF287472 Arabidopsis thaliana clone T12-C14 copia-like retrotransposon, complete sequence	100	ARSiTERT00100004	gi|13872709|emb|AJ292423.1|ATH292423 Arabidopsis thaliana copia-like retrotransposon, clone AB022213	100	ARSiTERT00100002	gi|15149814|emb|AJ292424.1|ATH292424 Arabidopsis thaliana copia-like retrotransposon, clone AB019224	648
Copia	ltr_finder_scaffold182_59316_64045_+	GTTGAATTATAGCAATAATTAGATTATGATTAAGCATAGAAATTAGAGTAGGTTAGCTGTCTTATTTGGTTCTTCTAGCCTAATCTATGCAGAATATTAGGAGTAAGTAGTAGGTAGAGTAATCCCTGATTTGTAGGGATTACAATAAGGTGATTCTGCACCCTAATGGTACAGACCTTGTATATATATGTATAATTGATAATTCTGAAATAACAATCATACCAGAATCGTCTCTATTATGGGTTTCTACATGGTATCAGAGCAAGGGTGCATTCAGATCTAAGCCCCGTTCGTTCACTAAACTTCTATCTCCTTCTGTCTCCATCTCTGTCTTTATTTCTCTCATCCTCTCGTCATGACTAACACCAACGCCGAAGCTCCTCGAGCTGAAAACTCACC…	4729	ltr_finder_scaffold182_59316_64045_+	4333	0	Copia3-VV_I	Copia3-VV_I Copia Vitis vinifera	100	Copia2-SB_I	Copia2-SB_I Copia Sorghum bicolor	100	Copia1-VV_I	Copia1-VV_I Copia Vitis vinifera	723	Copia-97_VV-I	Copia-97_VV-I Copia Vitis vinifera	278.74	Copia3-VV_I	Copia3-VV_I Copia Vitis vinifera	ltr_finder_scaffold182_59316_64045_+	916	5.23e-132	Copia1A-VV#LTR/Copia	42-4522 via tfasty with Copia17-PTR, 3 frameshifts and 1 stopcodon. [Danio rerio]	71	TST1#LTR/Copia	105-4482 via tfasty with Copia23-PTR, 3 frameshifts and 1 stopcodon. [Solanum tuberosum]	89	Copia-76_SB#LTR/Copia	562-5079 via tfasty with Copia-8_SB, 1 stopcodon. [Sorghum bicolor]	591	SC-5#LTR/Copia	461-3646 via tfasty with OSR3_484-4902, 1 stopcodon [Oryza sativa]	469.159	Copia1A-VV#LTR/Copia	42-4522 via tfasty with Copia17-PTR, 3 frameshifts and 1 stopcodon. [Danio rerio]	ltr_finder_scaffold182_59316_64045_+	2668	2.09e-179	PRSiTETNOOT00001	gi|21430|emb|X52387.1|STCOPT Potato DNA for copia-like transposable element	90	ORSiTERTOOT00337	rn_177-274 retrotransposon	100	ARSiTERTOOT00001	gi|16382|emb|X53976.1|ATLTA12 A.thaliana (Landsberg) retrotransposon Ta1-2 DNA	477
Copia	ltr_finder_scaffold182_59316_64173_-	TGTAGAAACCCAGAATGGAGACGATTCTGGTATGATTGTTATTTCAGAATTATCGATTATACATATATATACAAGGTCTGCACCATTAGGGTGCAGAACATATATATAAAGTGTCTGCCCCTTTAGGGTGCAGAATCACCTTATTGTAATCCCTACAAATCAGGGATTACTCTACCGACTACTTACTCCTAATATTCTGCATAGATTAGGCTAGAAGAATCAAATAAGACAGCTAACCTACTCTGATTTCTATGTTTAATCATACTCTACTAATTGCTGTAATTCAACACTCCCCCTCAAGCTTGGCTGTAGATGTTATGGAGGCCNNNNNNNNNNNNNNNNNNNNNNNNNNNNNNNNNNNNNNNNNNNNNNNNNNNNNNNNNNNNNNNNNNNNNNNNN…	4857	ltr_finder_scaffold182_59316_64173_-	4329	0	Copia3-VV_I	Copia3-VV_I Copia Vitis vinifera	100	Copia2-SB_I	Copia2-SB_I Copia Sorghum bicolor	100	Copia1-VV_I	Copia1-VV_I Copia Vitis vinifera	723	Copia-97_VV-I	Copia-97_VV-I Copia Vitis vinifera	278.74	Copia3-VV_I	Copia3-VV_I Copia Vitis vinifera	ltr_finder_scaffold182_59316_64173_-	916	5.39e-132	Copia1A-VV#LTR/Copia	42-4522 via tfasty with Copia17-PTR, 3 frameshifts and 1 stopcodon. [Danio rerio]	71	TST1#LTR/Copia	105-4482 via tfasty with Copia23-PTR, 3 frameshifts and 1 stopcodon. [Solanum tuberosum]	89	Copia-76_SB#LTR/Copia	562-5079 via tfasty with Copia-8_SB, 1 stopcodon. [Sorghum bicolor]	591	SC-5#LTR/Copia	461-3646 via tfasty with OSR3_484-4902, 1 stopcodon [Oryza sativa]	469.159	Copia1A-VV#LTR/Copia	42-4522 via tfasty with Copia17-PTR, 3 frameshifts and 1 stopcodon. [Danio rerio]	ltr_finder_scaffold182_59316_64173_-	2664	2.87e-179	PRSiTETNOOT00001	gi|21430|emb|X52387.1|STCOPT Potato DNA for copia-like transposable element	90	ORSiTERTOOT00337	rn_177-274 retrotransposon	100	ARSiTERTOOT00001	gi|16382|emb|X53976.1|ATLTA12 A.thaliana (Landsberg) retrotransposon Ta1-2 DNA	477
Copia	ltr_finder_scaffold184_360040_364922_+	GAAGATTGAGAGAATGAATTACTTTTATTCATGTCTCGTAGGTTTATTATATACAGCATTCCTCCTACTGACTAGGTAAGAAAATATCTACTCTAACTATTTAATAGGATCTGCTAGCTAAACTAGGATAGGACTAGAACTAACATGGTAACTATCTAACTAGCAAATAAACTAATAAGATCTGACTGTATACAAATAAGGAACGGGATTTCCTCACTCCCCCTCAAGCTTGGTGTAGATGTTGTACAAACCCAGCTTGGACTTGAAATGATCTGACTGTTCTCGTGGAAGTGCTTTTGTGAGTATGTCCGCGGTCTGCTGTTTGGACTGGACATATCTCACATCCACAACTCCCCTTTCCACCTTCTCAGTGATAAAATGCCTATCTATCTCGACATG…	4882	ltr_finder_scaffold184_360040_364922_+	5364	0	Copia-42_VV-I	Copia-42_VV-I Copia Vitis vinifera	100	Copia-54_Mad-I	Copia-54_Mad-I Copia Malus x domestica	100	Copia-54_Mad-I	Copia-54_Mad-I Copia Malus x domestica	1137	Copia18A-VV_I	Copia18A-VV_I Copia Vitis vinifera	604.07	Copia-42_VV-I	Copia-42_VV-I Copia Vitis vinifera	ltr_finder_scaffold184_360040_364922_+	468	0	Copia17-PTR#LTR/Copia	46-4525 via tfasty with ATCopia23_39-4058, 1 frameshift and 2 stopcodons. [Populus trichocarpa]	58	Copia23-PTR#LTR/Copia	71-4624 [Populus trichocarpa]	76	Copia-1_Mad#LTR/Copia	728-4222 [Malus x domestica]	1059	Copia-40_Mad#LTR/Copia	338-4857 via tfasty with Copia49-PTR, 1 frameshift and 4 stopcodons. [Malus x domestica]	1125.54	Copia17-PTR#LTR/Copia	46-4525 via tfasty with ATCopia23_39-4058, 1 frameshift and 2 stopcodons. [Populus trichocarpa]	ltr_finder_scaffold184_360040_364922_+	3739	0	PRSiTETNOOT00001	gi|21430|emb|X52387.1|STCOPT Potato DNA for copia-like transposable element	90	ORSiTERT00100078	rn_359-198 Ty1-copia-like retrotransposon	100	ZRSiTERTOOT00168	hopscotch_178A11-1 hopscotch_Z178A11-1 Z178A11.fasta.screen.Contig59 bases 70228. .65345 ||retrotransposon	996
Copia	ltr_finder_scaffold185_559810_564791_+	GTAGATTTGATAGAATAATGATCTACACTTCTTATTAGAAGGCTCATAGGCATTAAGGGTTATATAAGCAATTCACCATATGAGATTTACCTTTTCTAGGAATCTTATTAGGAGGTAATTACCTAATAATACATAATACAACTAATAGGCGACGTATAATAGGTTACTTAGCTAATCTGTAGGATTCTCTACAGTCCCCCTCAAGCTTGGTGTAGATATTCACAAAATCAAGTTTGGACTTGAAGTACTTTAGGAGCTCTTGAGACAGAGCCTTAGTGAGAACATCAGCTGTTTGTTGCCTTGAAGGAACATAACTGACTTCCACTATTCCAGTTTCAACCTTTTCTGTTATGAAGTGTCTATCTATCTGGACATGCTTTCTTTTGTCTTGATGGACAG…	4981	ltr_finder_scaffold185_559810_564791_+	6718	0	Copia-42_VV-I	Copia-42_VV-I Copia Vitis vinifera	100	Copia-79_Mad-I	Copia-79_Mad-I Copia Malus x domestica	100	Copia22-VV_I	Copia22-VV_I Copia Vitis vinifera	744	Copia-42_VV-I	Copia-42_VV-I Copia Vitis vinifera	354.8	Copia-42_VV-I	Copia-42_VV-I Copia Vitis vinifera	ltr_finder_scaffold185_559810_564791_+	1569	0	Copia17-PTR#LTR/Copia	46-4525 via tfasty with ATCopia23_39-4058, 1 frameshift and 2 stopcodons. [Populus trichocarpa]	93	Copia17-PTR#LTR/Copia	46-4525 via tfasty with ATCopia23_39-4058, 1 frameshift and 2 stopcodons. [Populus trichocarpa]	96	Copia17-PTR#LTR/Copia	46-4525 via tfasty with ATCopia23_39-4058, 1 frameshift and 2 stopcodons. [Populus trichocarpa]	446	COP14_MT#LTR/Copia	262-3950 via tfasty with TST1, 2 frameshifts and 3 stopcodons. [Medicago truncatula]	334.339	Copia17-PTR#LTR/Copia	46-4525 via tfasty with ATCopia23_39-4058, 1 frameshift and 2 stopcodons. [Populus trichocarpa]	ltr_finder_scaffold185_559810_564791_+	4127	0	PRSiTETNOOT00001	gi|21430|emb|X52387.1|STCOPT Potato DNA for copia-like transposable element	90	ORSiTERTOOT00441	rn_551-281 retrotransposon	100	ORSiTERTOOT00276	osr12 retrotransposon	582
Copia	ltr_finder_scaffold19_101363_106582_+	GTTGAATGCAGCAAGAACAAACGGAGTTAAGGAAGACCGTTAGTCAACGTGGATGGAAAGAAGAGAAGCAACTAAATGAAACGACGAGTTTTGTTCTTCCGTCTATTTTCATTTGCGTTTTATCTCTTGATGTATTAAACGGGGACACGTGTTTTTACCCGCGTTTTATTTCTCGTTTTACTGTTGAAGTTACCGTTGGGTTTAATATAAAAACCCAACCAGCTGAATGAATCAACTCAGACTTTCCAGACTCATTCTTATCTTCTTCTCTGCATTTCTTCCTCTGCTTTCTTCTTCTTCCTTCGATTTGATCATTCTTCGATCAATCTAATATGGTATCAGAGCGGGTTTGAATCAACCTAAAACCTAACAATGAGTCGAAGTCAGGATGATGATGAA…	5219	ltr_finder_scaffold19_101363_106582_+	5637	0	COP10_I_MT	Copia Medicago truncatula	92	Copia10-PTR_I	Copia10-PTR_I Copia Populus trichocarpa	100	Copia-7_Pru-I	Copia-7_Pru-I Copia Prunus persica	1635	Copia-87_VV-I	Copia-87_VV-I Copia Vitis vinifera	648.97	COP10_I_MT	Copia Medicago truncatula	ltr_finder_scaffold19_101363_106582_+	635	0	Copia-86_Mad#LTR/Copia	79-4410 Copia-31_Mad very similar, with many errors. [Malus x domestica]	73	Retrofit5#LTR/Copia	29-4332 via tfasty with Copia1_ZM_109-4419, 1 frameshift. [Oryza sativa]	100	Copia49-PTR#LTR/Copia	74-4489 (1 stopcodon) [Populus trichocarpa]	1142	ATCopia2#LTR/Copia	518-4496 [Arabidopsis thaliana]	948.347	Copia15-PTR#LTR/Copia	22-4617 [Populus trichocarpa]	ltr_finder_scaffold19_101363_106582_+	3492	0	BRSiTERTOOT00001	gi|2462934|nt3532-8357 Brassica oleracea Melmoth retrotransposon sequence	100	ORSiTERT00100071	osr14 Ty1-copia-like retrotransposon	100	ORSiTERTOOT00363	rn_252-146 retrotransposon	1515
Copia	ltr_finder_scaffold19_1231033_1236212_+	GCAGATACAGCGAAGAACAAACGGCGTTGAAGAGAAGACCGTTAGTCAACGTGAAGTGAAGGAGAAGAAGCATTTAAATGAAACGACGAGTTTTATCTTCCGTTTGTTTTACCAGTTGATGTATTAAACGATGACACGTGTTTTACCTGCGTTTATATTTTCGTTTTTACTGTTGTGTTACCGTTGGGTTAGTATAAAACCCAACTAGAGCTGAATGAATCGATTATGAGTTTTCAGACTCTCAAACTTATCTCCTTCTTCTTCTCTTCATTTCTCTGCGAAATCGATCGAGCTTTCGATCAAATTGTTATGGTATCAGAGCATTTATCGTCGATCTAACGATGATGACTCGAAGTAATGAAGACGATGATGATGATGATGATGAACAACAAAATCATC…	5179	ltr_finder_scaffold19_1231033_1236212_+	5430	0	SHACOP6_I_MT	Copia Medicago truncatula	100	Copia-31_Mad-I	Copia-31_Mad-I Copia Malus x domestica	100	Copia-21_Pru-I	Copia-21_Pru-I Copia Prunus persica	927	ATCOPIA16I	Copia Arabidopsis thaliana	384.13	Copia2-PTR_I	Copia2-PTR_I Copia Populus trichocarpa	ltr_finder_scaffold19_1231033_1236212_+	932	0	Copia-86_Mad#LTR/Copia	79-4410 Copia-31_Mad very similar, with many errors. [Malus x domestica]	61	Copia-14_Mad#LTR/Copia	64-4461 via tfasty with SHACOP6_MT, 2 frameshifts and 1 stopcodon. [Malus x domestica]	85	ATCopia88#LTR/Copia	212-4899 Wised via estwise with ATCopia22 protein [Arabidopsis]	848	ATCopia14#LTR/Copia	123-4680 Wised via estwise with ATCopia26 protein [Arabidopsis thaliana]	559.296	Copia15-PTR#LTR/Copia	22-4617 [Populus trichocarpa]	ltr_finder_scaffold19_1231033_1236212_+	3365	0	BRSiTERTOOT00001	gi|2462934|nt3532-8357 Brassica oleracea Melmoth retrotransposon sequence	91	ORSiTERTOOT00333	rn_172-100 retrotransposon	100	SRSiTERTOOT00087	opil_98N8-1part retro_98N8-1part 98N8.fasta.screen.Contig47 bases 148582. .143021 ||retrotransposon	759
Copia	ltr_finder_scaffold19_245584_250385_-	TGTTGGACTGTTATTGAAGCTACGTCGTTTGACGTAGCCGTTAAGTTTTAGACCGTTAGTTAAACTGCATCATTTTGTGAAGAACTTTCTAGTTGTTACGTTTCAGTCACTGTAGTTTTAGATAGTTGACAATTTAGTCCTCTGTGTTAGTTTGTTATGAGCTGCTGATTTCCAGGCGACTGGGTATGGATCATGGCTGCTGTTGCCAGATCCTCCTGATCTTTAGGCCTTACCTGCTATACTTATTGTTAGCATCCTTCATCCTAATCAATTGTCAGTTTGCACGAGTTCAATATCGTTTCATTGTGGTATCAGAGCTACTAAGCGACATGTAACCAAGTTGAGTGAAAGTTAAGGTGAGTATAGAGAAGAGGTGACTACTGGAAAGGATGAGTGAAG…	4801	ltr_finder_scaffold19_245584_250385_-	6991	0	Copia-39_VV-I	Copia-39_VV-I Copia Vitis vinifera	100	Copia-40_SB-I	Copia-40_SB-I Copia Sorghum bicolor	100	Copia-76_BRa-I	Copia-76_BRa-I Copia Brassica rapa	981	Copia-25_SB-I	Copia-25_SB-I Copia Sorghum bicolor	432.24	Copia-39_VV-I	Copia-39_VV-I Copia Vitis vinifera	ltr_finder_scaffold19_245584_250385_-	1434	0	Copia31-PTR#LTR/Copia	191-4211 via tfasty with ATCopia31_1-4050, 2 frameshifts and 3 stopcodons. [Populus trichocarpa]	74	Copia27-PTR#LTR/Copia	55-4185 [Populus trichocarpa]	90	Copia16-PTR#LTR/Copia	148-4294 via tfasty with ATCopia31_1-4050, 2 frameshifts [Populus trichocarpa]	942	Copia9-PTR#LTR/Copia	71-4106 via tfasty with ATCopia23_39-4058, 1 frameshift and 1 stopcodon. Copia-43_Mad about 80% identical with internal deletion. [Populus trichocarpa]	786.178	Copia9-PTR#LTR/Copia	71-4106 via tfasty with ATCopia23_39-4058, 1 frameshift and 1 stopcodon. Copia-43_Mad about 80% identical with internal deletion. [Populus trichocarpa]	ltr_finder_scaffold19_245584_250385_-	4589	0	ARSiTERT00100002	gi|15149814|emb|AJ292424.1|ATH292424 Arabidopsis thaliana copia-like retrotransposon, clone AB019224	92	ORSiTERTOOT00406	rn_416-225 retrotransposon	97	ARSiTERT00100013	gi|13991170|gb|AF287472.1|AF287472 Arabidopsis thaliana clone T12-C14 copia-like retrotransposon, complete sequence	894
Copia	ltr_finder_scaffold19_338185_343751_+	GTTGGAAATATACACCATGGACTTGACCTTGGTGTGCTGCCAAAGATAGGATGAATATGTGAGCTGACGGGAAACCTCACTTAGCTCAGGAACTAGCTTAACTAGCTAGCGTCAGCTCTTCGGTGAGCTAGACATAGCTAGGGACTGACACTGAAGCTCGTCCAGCTCAACCTTGAGCTGGATGACAGTGTCACTAGCTGAGGTACTCAGCTGAGCTAGAGTGAAGGTGGGGAGCTAGGTAGCAGGAGTGGCAACACTCCCACCTAGGTCGAATGGGTACACACCCTTTCGTGTGATTCAAACTCAGTCTGAATTGTTTTCCCTCCAATACCCGTAGGAAACTTATTGGCTGCCTCCTACAAGCCTATCCTTAGGGATAGTGACACCTTTTGGTGCTAG…	5566	ltr_finder_scaffold19_338185_343751_+	206	2.82e-72	COP8_I_MT	Copia Medicago truncatula	73	SUKKULA2_HV_LTR	LTR LTR Retrotransposon Hordeum vulgare	84	Copia-92_Mad-I	Copia-92_Mad-I Copia Malus x domestica	444	COPIA2-I_OS	Copia Oryza sativa Japonica Group	225.59	COP8_I_MT	Copia Medicago truncatula	ltr_finder_scaffold19_338185_343751_+	155	1.28e-60	COP8_MT#LTR/Copia	18-3923 via tfasty with TONT1_LE, 4 stopcodons. [Medicago truncatula]	60	COP8_MT#LTR/Copia	18-3923 via tfasty with TONT1_LE, 4 stopcodons. [Medicago truncatula]	74	COP8_MT#LTR/Copia	18-3923 via tfasty with TONT1_LE, 4 stopcodons. [Medicago truncatula]	213	Copia-6_DPu#LTR/Copia	59-4362 via tfasty with Copia-4_DPu, 2 frameshifts and 2 stopcodons. [Daphnia pulex]	232.261	COP8_MT#LTR/Copia	18-3923 via tfasty with TONT1_LE, 4 stopcodons. [Medicago truncatula]	ltr_finder_scaffold19_338185_343751_+	90	7.71e-32	ZRSiTERTOOT00150	eninu_013I05-1 eninu_Z013I05-1 Z013I05 bases 41755. .34537 8 bp host dups ||retrotransposon	73	HRSiTERT00200051	TREP209 retrotransposon, LTR, gypsy, "Sukkula_AF254799-2"; fragment	73	HRSiTERT00200051	TREP209 retrotransposon, LTR, gypsy, "Sukkula_AF254799-2"; fragment	444
Copia	ltr_finder_scaffold19_716060_720858_-	TGTTAAGGAACAATCAAAACTACGTCGTTTGGTTTAGTTAGTTAAGTCTGTTTCATAGTTTACTTTCGCAGTCCAAAACTTCTATTAGTTTGCAAAGTAGTCCAGTGGTTGTTGATCGTGGTTTCATGTTGTTAGGATAATGGCTGTTTTCAAGGCCACTTGTTTAGGCCTATTTCAATGAATCTCTGCAACTAATTTCAGTTTTCAGTTTGCATATTTTGTGCCTTAACATGTGGTATCAGAGCCTTAACAAACTGTGACCACATCCACGAAATTGAGTGTTAGTAAAGAGAGGAGAGTTGAAGGTGTTGAAAACATACAAGAGATTGTGCAGAAACTTGAGAGGAGAGCAGGCTAGAATGGGAGAGAGTTTTGCAGCAGTGAGTATCCCTAAATATG…	4798	ltr_finder_scaffold19_716060_720858_-	6211	0	Copia-14_BRa-I	Copia-14_BRa-I Copia Brassica rapa	100	Copia41-PTR_I	Copia41-PTR_I Copia Populus trichocarpa	100	Copia41-PTR_I	Copia41-PTR_I Copia Populus trichocarpa	1080	Copia-13_BRa-I	Copia-13_BRa-I Copia Brassica rapa	506.93	Copia-14_BRa-I	Copia-14_BRa-I Copia Brassica rapa	ltr_finder_scaffold19_716060_720858_-	824	0	Copia-67_Mad#LTR/Copia	94-4086 via tfasty with Copia37-PTR, 2 frameshifts. [Malus x domestica]	74	Copia31-PTR#LTR/Copia	191-4211 via tfasty with ATCopia31_1-4050, 2 frameshifts and 3 stopcodons. [Populus trichocarpa]	88	Copia9-PTR#LTR/Copia	71-4106 via tfasty with ATCopia23_39-4058, 1 frameshift and 1 stopcodon. Copia-43_Mad about 80% identical with internal deletion. [Populus trichocarpa]	1320	Copia-67_Mad#LTR/Copia	94-4086 via tfasty with Copia37-PTR, 2 frameshifts. [Malus x domestica]	1236.09	Copia-67_Mad#LTR/Copia	94-4086 via tfasty with Copia37-PTR, 2 frameshifts. [Malus x domestica]	ltr_finder_scaffold19_716060_720858_-	3752	0	ARSiTERT00100002	gi|15149814|emb|AJ292424.1|ATH292424 Arabidopsis thaliana copia-like retrotransposon, clone AB019224	81	ZRSiTERTOOT00150	eninu_013I05-1 eninu_Z013I05-1 Z013I05 bases 41755. .34537 8 bp host dups ||retrotransposon	95	ARSiTERT00100013	gi|13991170|gb|AF287472.1|AF287472 Arabidopsis thaliana clone T12-C14 copia-like retrotransposon, complete sequence	1026
Copia	ltr_finder_scaffold19_856762_861616_-	TGAAAGGGTTCTAGACTTCGTGAAAACTGACACTTCATTCAGATGAACATGACCAATGATAAATACAGCAGAACAAACCTGAAGATCTGGGGGATCTGGCAACAGAAGCCATGATCCGTGCCCAGTCTCTTGCAAAGTAGCAACAACTAACAGCCTGTCTCTTAGGGACCAAATTGTCACCTAATAAGAACTACAGTGACTGAAACTTAATAACTTAAAAACTTCAACATCAAACGACGCAGTTTGGCTAACGATCTAATCTCAACTCTCTAATTGAAACGTTACCTTTTAACTAACGGTCCTAACAAATCCTCCCCTGAACTGAGCACCATTCTTCAACAGAAGAACTCAGTTCATGCTTGCTGCATCTCCAGGAAGGTCGATCATTCCAAGCTTGCT…	4854	ltr_finder_scaffold19_856762_861616_-	6866	0	Copia37-PTR_I	Copia37-PTR_I Copia Populus trichocarpa	92	LCCOPIA1_I	Copia Lotus japonicus	100	Copia-2_CP-I	Copia-2_CP-I Copia Carica papaya	1347	Copia-40_SB-I	Copia-40_SB-I Copia Sorghum bicolor	517.93	Copia37-PTR_I	Copia37-PTR_I Copia Populus trichocarpa	ltr_finder_scaffold19_856762_861616_-	863	0	Copia28-PTR#LTR/Copia	236-4240 (3 stopcodons) [Populus trichocarpa]	67	Copia37-PTR#LTR/Copia	228-4355 [Populus trichocarpa]	84	Copia28-PTR#LTR/Copia	236-4240 (3 stopcodons) [Populus trichocarpa]	808	Copia-35_Mad#LTR/Copia	83-4258 via tfasty with Copia27-PTR, 2 frameshifts and 5 stopcodons. [Malus x domestica]	783.867	Copia-67_Mad#LTR/Copia	94-4086 via tfasty with Copia37-PTR, 2 frameshifts. [Malus x domestica]	ltr_finder_scaffold19_856762_861616_-	4442	0	ARSiTERT00100004	gi|13872709|emb|AJ292423.1|ATH292423 Arabidopsis thaliana copia-like retrotransposon, clone AB022213	92	ORSiTERTOOT00406	rn_416-225 retrotransposon	96	ARSiTERT00100004	gi|13872709|emb|AJ292423.1|ATH292423 Arabidopsis thaliana copia-like retrotransposon, clone AB022213	1305
Copia	ltr_finder_scaffold190_112535_118044_-	TGGCCTTATGACTCAGGCCCAATGCTGTTAGGGCCAAGCCCGGGGCCATCCACTGGATGGGTCAGTCCGTGGTTGGTCCGCAGCCCATCTATATAAGCCACAGCCTCAGTTGACAGGCGAGAGAAGAGAGAGTGCGCGTGCAAAAGAGATTAGAAGAGAGAACGCGAAGAGTTTCTCTGGAGAACTGCTAGCGCAGCTAGGGTTTGCGTCGTCGAAACTTCTGCCATCGCTTCGAGACCTGAGGGATAGTGTTTTCTCTGAATCCTTACTCTCTATTCCTTTCTTGTGTTGTTGCATGTTCGTTCTGAGTAGTCTAGTCACTGGCTCTGCTCTTGTACTGGGATTCTACTCTTCGTGATCTAGTGGATTTTTGGGCTGAGTCTCCCCCTCCCGAGACTC…	5509	ltr_finder_scaffold190_112535_118044_-	4531	0	Copia-58_VV-I	Copia-58_VV-I Copia Vitis vinifera	85	Copia-95_VV-I	Copia-95_VV-I Copia Vitis vinifera	96	Copia-31_BD-I	Copia-31_BD-I Copia Brachypodium distachyon	1344	Copia-15_BRa-I	Copia-15_BRa-I Copia Brassica rapa	471.65	ATCOPIA76_I	Copia Arabidopsis thaliana	ltr_finder_scaffold190_112535_118044_-	1010	0	COP18_MT#LTR/Copia	35-4054 via tfasty with Copia3_OS, 4 stopcodons. [Medicago truncatula]	64	SC-1_pol#LTR/Copia	1571-5736 via tfasty with OSTONOR1, 1 frameshift and 4 stopcodons. [Oryza sativa]	79	Copia-85_Mad#LTR/Copia	140-4316 via tfasty with Copia-64_Mad, 2 frameshifts. [Malus x domestica]	469	Copia-16_DPu#LTR/Copia	574-4866 via tfasty with Copia-9_DPu, 2 stopcodons. First 60 AA or so appear to be between pos 100 and 250. [Daphnia pulex]	433.335	COP18_MT#LTR/Copia	35-4054 via tfasty with Copia3_OS, 4 stopcodons. [Medicago truncatula]	ltr_finder_scaffold190_112535_118044_-	3626	0	ARSiTETNOOT00001	gi|16533|emb|X13291.1|ATTA13 Arabidopsis thaliana DNA for copia-like transposable element Ta1-3	89	ARSiTETNOOT00001	gi|16533|emb|X13291.1|ATTA13 Arabidopsis thaliana DNA for copia-like transposable element Ta1-3	100	PRSiTERT00100119	gi|108863076|gb|DQ644598.1| Solanum melongena clone pS.m.G Ty1-copia retrotransposon nonfunctional polyprotein gene, partial sequence	756
Copia	ltr_finder_scaffold191_92422_97224_-	TGTGAATTCAGAGAGTTGAGAGTGTATAGACAGAGAGCTGGAGAATTTCTGTTACTGTATTATTTTGTTGAAAATGTATTACACTCTTACTATATATGTACAGCAGAGAAAGGAATGTAATAAGAAAGTCAAAGTTAGTTGCAACGGCACTAACTAACTCTACACCTACTTGCTGCTATCCTTCAATTCTAACAGCCCCCCGCAAGCTGGAGAGTATATGTTAACGATTCCCAGCTTGAACAGTAGCATCTTCATGCGAGCAGCAGTCAGTCCCTTCGTGAACATATCTGCTAACTGAACTTCAGTGGGAACATAACTCAACTTAATCATACCCGATTGCAAACGCTCCTAACAACGTGACAGTCGATCTCTATGTGTTTCGTTCTTTCGTGGAACACA…	4802	ltr_finder_scaffold191_92422_97224_-	5370	0	Copia-96_VV-I	Copia-96_VV-I Copia Vitis vinifera	91	Copia1-PTR_I	Copia1-PTR_I Copia Populus trichocarpa	100	Copia-21_Pru-I	Copia-21_Pru-I Copia Prunus persica	954	Copia-10_Mad-I	Copia-10_Mad-I Copia Malus x domestica	423.08	SHACOP6_I_MT	Copia Medicago truncatula	ltr_finder_scaffold191_92422_97224_-	969	0	SHACOP7_MT#LTR/Copia	143-4549 [Medicago truncatula]	60	Copia-66_Mad#LTR/Copia	1-4011 Fragment [Malus x domestica]	83	Copia-86_Mad#LTR/Copia	79-4410 Copia-31_Mad very similar, with many errors. [Malus x domestica]	826	Copia17-PTR#LTR/Copia	46-4525 via tfasty with ATCopia23_39-4058, 1 frameshift and 2 stopcodons. [Populus trichocarpa]	545.043	Copia15-PTR#LTR/Copia	22-4617 [Populus trichocarpa]	ltr_finder_scaffold191_92422_97224_-	3545	0	GRSiTERT00100012	gi|2104945|gb|U96748.1|GMU96748 Glycine max copia-like retrotransposon Tgmr, complete sequence	100	ORSiTERT00100072	osr15 Ty1-copia-like retrotransposon	100	ORSiTERT00100072	osr15 Ty1-copia-like retrotransposon	954
Copia	ltr_finder_scaffold196_1894680_1900218_-	TGAGAGCTGGAGCTGGATCATATTAGAAGAGGAGAAGAAGGATTCAGGTTATGCAGCATCCAAGGCTGGAAATGAAGAACATTCAACATTATTGCAGGAAGATGCGTAGAGTGACTAGATTGCAATGGAATGAAAGTTCGATGATTGAACGTGCAACTGAACTGGCTTTAGTTTAATGGAACTGCGTCGTTTTCATTATTACTGAATATGTAATAAGTTGACACGTGTTTTAATTTCGTTTATTACCGTTAGATGTTAAACAGTAAAAACGGAAAAGGCTTGTACTATAAGAACAAAGGGGATGAGGATGAAATGAAGTAAGCTTTTCCAGAAATCTTCTTCATTTCCTTTCCTCTCTTTTTCCTTCCTTCCCTCTCCGTCGATCACCTCCTCCGATTC…	5538	ltr_finder_scaffold196_1894680_1900218_-	1362	1.88e-99	SHACOP12_I_MT	Copia Medicago truncatula	77	Copia-37_Mad-I	Copia-37_Mad-I Copia Malus x domestica	92	Copia-1_Mad-I	Copia-1_Mad-I Copia Malus x domestica	717	Copia6-PTR_I	Copia6-PTR_I Copia Populus trichocarpa	362.14	SHACOP12_I_MT	Copia Medicago truncatula	ltr_finder_scaffold196_1894680_1900218_-	250	5.31e-83	SHACOP12_MT#LTR/Copia	149-4615 [Medicago truncatula]	64	SHACOP12_MT#LTR/Copia	149-4615 [Medicago truncatula]	79	SHACOP12_MT#LTR/Copia	149-4615 [Medicago truncatula]	235	ATCopia18#LTR/Copia	292-2136 [Arabidopsis thaliana]	306.605	SHACOP12_MT#LTR/Copia	149-4615 [Medicago truncatula]	ltr_finder_scaffold196_1894680_1900218_-	1105	7.32e-86	BRSiTERTOOT00001	gi|2462934|nt3532-8357 Brassica oleracea Melmoth retrotransposon sequence	76	GRSiTERT00100004	gi|29423275|gb|AY205610.1| Glycine max cultivar Williams 82 SIRE1-8 retroelement, complete sequence	88	PRSiTERT00100124	gi|108863070|gb|DQ644593.1| Solanum melongena clone pS.m.A Ty1-copia retrotransposon nonfunctional polyprotein gene, partial sequence	720
Copia	ltr_finder_scaffold196_277887_282996_-	TGTTGAATTACAGAAATAACTAGGATATTATTAGGCGTATCACTTAGTGTAATCTAGCTATCCTATAGAATCAGACTAGCCTGATTTAGGCAGTGTAATCATAGTAAGTGGTAGGTAGGATTAATCCCTGATTTGTAGGGATCACTACTAGCTGGATCTGCATCCTAATGATGCAGACTGTGTATATATGTAAAGAAAACCACAGAAATAAACATCAATCATACCAGAATCACTTAGAGTTCTGGATTTCTGCATGGTATCAGAGCTTAGATTCAGACCTTGAATCCAGCTCCATCAACCTTCTCTCTTCTATCTCTCTCACTCTCATCTGATGGCGAACACGAACGAGGAAGTTCAAGTCCCATCCTCGCCATCTGTGACTTCAGGAGATCCCTCCCA…	5109	ltr_finder_scaffold196_277887_282996_-	6261	0	Copia-42_VV-I	Copia-42_VV-I Copia Vitis vinifera	92	SHACOP11_I_MT	Copia Medicago truncatula	100	Copia-62_Mad-I	Copia-62_Mad-I Copia Malus x domestica	1152	POPCOP1_I	Copia Populus trichocarpa	646.68	Copia-42_VV-I	Copia-42_VV-I Copia Vitis vinifera	ltr_finder_scaffold196_277887_282996_-	378	0	Copia17-PTR#LTR/Copia	46-4525 via tfasty with ATCopia23_39-4058, 1 frameshift and 2 stopcodons. [Populus trichocarpa]	56	Copia-40_Mad#LTR/Copia	338-4857 via tfasty with Copia49-PTR, 1 frameshift and 4 stopcodons. [Malus x domestica]	76	PDR1#LTR/Copia	269-3603 (fragment) via tfasty with ATCopia17, 1 frameshift and 5 stopcodons. [Pisum sativum]	1544	SHACOP20_MT#LTR/Copia	33-4697 [Medicago truncatula]	1476.46	Copia17-PTR#LTR/Copia	46-4525 via tfasty with ATCopia23_39-4058, 1 frameshift and 2 stopcodons. [Populus trichocarpa]	ltr_finder_scaffold196_277887_282996_-	4195	0	PRSiTETNOOT00001	gi|21430|emb|X52387.1|STCOPT Potato DNA for copia-like transposable element	85	ORSiTERTOOT00437	rn_525-269 retrotransposon	100	ZRSiTERTOOT00251	opie_092E12-1 092E12.fasta.screen.Contig11 bases 28753. .59369 ||retrotransposon	978
Copia	ltr_finder_scaffold196_367680_372217_+	GTTGAATTACAGAAATAACTAGGATATTATTAGGCGTATCACTTAGTGTAATCTAGCTATCCTATAGAATCAGACTAGCCTGATTTAGGCAGTGTAATCATAGTAAGTGGTAGGTAGGATTAATCCCTGATTTGTAGGGATCACTACTAGCTGGATCTGCATCCTAATGATGCAGACTGTGTATATATGTAAAGAAAACCACAGAAATAAACATCAATCATACCAGAATCACTTAGAGTTCTGGATTTCTGCATGGTATCAGAGCTTAGATTCAGACCTTGAATCCAGCTCCATCAACCTTCTCTCTTCTATCTCTCTCACTCTCATCTGATGGCGAACACGAACGAGGAAGTTCAAGTCCCATCCTCGCCATCTGTGACTTCAGGAGATCCCTCCCAG…	4537	ltr_finder_scaffold196_367680_372217_+	1878	0	Copia17-PTR_I	Copia17-PTR_I Copia Populus trichocarpa	92	SHACOP11_I_MT	Copia Medicago truncatula	100	SHACOP11_I_MT	Copia Medicago truncatula	858	Copia17-PTR_I	Copia17-PTR_I Copia Populus trichocarpa	356.64	Copia17-PTR_I	Copia17-PTR_I Copia Populus trichocarpa	ltr_finder_scaffold196_367680_372217_+	322	2.54e-168	Copia17-PTR#LTR/Copia	46-4525 via tfasty with ATCopia23_39-4058, 1 frameshift and 2 stopcodons. [Populus trichocarpa]	46	ATCopia24#LTR/Copia	271-4671 Wised via estwise with ATCopia62 protein and ATCopia17. wised product [Arabidopsis thaliana]	63	Copia17-PTR#LTR/Copia	46-4525 via tfasty with ATCopia23_39-4058, 1 frameshift and 2 stopcodons. [Populus trichocarpa]	704	TOPSCOTCH_LP#LTR/Copia	101-4614 via tfasty with ATCopia22, 3 frameshifts and 10 stopcodons. [Lycopersicon pimpinellifolium]	589.726	Copia17-PTR#LTR/Copia	46-4525 via tfasty with ATCopia23_39-4058, 1 frameshift and 2 stopcodons. [Populus trichocarpa]	ltr_finder_scaffold196_367680_372217_+	902	9.91e-111	PRSiTETNOOT00001	gi|21430|emb|X52387.1|STCOPT Potato DNA for copia-like transposable element	80	SRSiTERTOOT00079	donuil_106M24-1 donuil_S106M24-1 S106M24 bases 46681. .53506 ||retrotransposon	92	ORSiTERTOOT00333	rn_172-100 retrotransposon	501
Copia	ltr_finder_scaffold196_897314_902511_-	TGTTACCATTCTGTTAGGAACTGTTAGTTAGTTATTCTTTCTGTTATTCTGTTTTAGTTTGTTACCATTCTGTTACTTTAGGCAGTTACAATGACTTCTTTATAAAACCCCAGAGTTTGGGTTGTAAACTCACGTTTTGCTTTTCACCTTTACCAATTAATCAACGACTCCATTCTTCTGTTCTTCATCCTTCTTCTTCCTTCTTCCATCTTCATCCATTCCTGTTTCCAGAAATCTAACATGGTATCAGAGGGATCTCGTCAATCCTCGATCCATTTGCATGCTTCCGCCTAATTGATTTTCCTCTCATTCCGCTCGTTCTCATCTCCTGCAATCTATCATCCTCAATGGCGGTCATCAACGACGATGAGACTCCTGGAGTTCCCCTCACCGGAGCTG…	5197	ltr_finder_scaffold196_897314_902511_-	5049	0	Copia2-PTR_I	Copia2-PTR_I Copia Populus trichocarpa	100	Copia35-PTR_I	Copia35-PTR_I Copia Populus trichocarpa	100	Copia35-PTR_I	Copia35-PTR_I Copia Populus trichocarpa	1524	Copia-3_CP-I	Copia-3_CP-I Copia Carica papaya	553.67	Copia-3_CP-I	Copia-3_CP-I Copia Carica papaya	ltr_finder_scaffold196_897314_902511_-	403	0	SHACOP12_MT#LTR/Copia	149-4615 [Medicago truncatula]	50	Copia1_ZM#LTR/Copia	109-4419 109-4419 [Zea mays]	67	OSR3#LTR/Copia	484-4902 [Oryza sativa]	1544	ATCopia18A#LTR/Copia	350-5009 Wised via estwise with ATCopia11 protein [Arabidopsis]	1181.78	SHACOP12_MT#LTR/Copia	149-4615 [Medicago truncatula]	ltr_finder_scaffold196_897314_902511_-	3378	0	GRSiTERT00100012	gi|2104945|gb|U96748.1|GMU96748 Glycine max copia-like retrotransposon Tgmr, complete sequence	91	HRSiTERT00100164	bare_11O9-1 GAP of: 11O9.seq check: 7700 from: 30258 to: 39043 ||Ty1-copia-like retrotransposon	100	ORSiTERTOOT00358	rn_228-214 retrotransposon	1128
Copia	ltr_finder_scaffold1982_55571_60868_+	GCCTCAAGCTATCAGAAGAGGAGAAGAAGGATTCAGGTTATGCAGCATCCAAGGCTGGAAATGAAGAACATTCAACATTATTGCAGGAAGATGCGCAGAGTGACTAGATTGCAATGGAATGAAAGTTCGATGATTGAGCGTGCAACTGAGCTGGCTTTAGTTTAATGGAACTGCGTCGTTTTCATTATTACTGAATCTGTAATAAGTTGACACGTGTTTTAATTTCGTTTATTACCGTTAGATGTTAAACAGTAAAAACGGAAAAGGCTTGTACTATAAGAACAAAGGGGATGAGGATGAAATGAAGTAAGCTTTTCCAGAAATCTTCTTCATTTCCTTTCCTCTCTTTTTCCTTCCTTCCCTCTCCGTCGATCACCTCCTCCGATTCTTACATGGTAT…	5297	ltr_finder_scaffold1982_55571_60868_+	6208	0	COP10_I_MT	Copia Medicago truncatula	100	SHACOP7_I_MT	Copia Medicago truncatula	100	SHACOP7_I_MT	Copia Medicago truncatula	1599	Copia-87_VV-I	Copia-87_VV-I Copia Vitis vinifera	689.3	COP10_I_MT	Copia Medicago truncatula	ltr_finder_scaffold1982_55571_60868_+	468	0	SHACOP7_MT#LTR/Copia	143-4549 [Medicago truncatula]	52	Copia34-PTR#LTR/Copia	80-4585 (1 stopcodon) [Populus trichocarpa]	71	Copia-4_Mad#LTR/Copia	170-4879 via tfasty with Copia23-PTR, 2 stopcodons. [Malus x domestica]	1526	Copia15-PTR#LTR/Copia	22-4617 [Populus trichocarpa]	1166.37	SHACOP7_MT#LTR/Copia	143-4549 [Medicago truncatula]	ltr_finder_scaffold1982_55571_60868_+	3988	0	BRSiTERTOOT00001	gi|2462934|nt3532-8357 Brassica oleracea Melmoth retrotransposon sequence	90	ORSiTERTOOT00381	rn_351-194 retrotransposon	100	ORSiTERTOOT00363	rn_252-146 retrotransposon	1161
Copia	ltr_finder_scaffold199_215578_220443_-	TGTTATGAATATAATTACTATAGTGAATGCACCATTGTGTAACTCCTTATTCCATTCTTCAATGTATTTCATTGTATTTATTTTCCCACCATTATGTGTAATAATATCAGAGAGTATAGGTTATGATCTATGAGCCTATAAATAGAGCTCTCATTTGTAGCATTCTATACACCTCAATAAGAAAGTACTTCTTCTCCTCCCATATTTCTCTTGTTCTTGTCTTTCTTTGAGTTTAGTTTTATAACACGTTATCAGCACGAAGTTCTGCCGTCGAGCAATCTCTTGTAATCATACAATGAGAGATTACTTTTAATCGTGAGATAAGCGGTGCACGCGGAACAATACAATTCCGCCCGCCATATGGCTAGTAAGATTTACGCTTTTGATGCCCGTGATATG…	4865	ltr_finder_scaffold199_215578_220443_-	80	3.66e-13	META1_I	Copia Arabidopsis thaliana	92	COP2_I_MT	Copia Medicago truncatula	100	COP2_I_MT	Copia Medicago truncatula	135	DNA-10N_SBi	DNA-10N_SBi DNA transposon Sorghum bicolor	75.3	META1_I	Copia Arabidopsis thaliana	ltr_finder_scaffold199_215578_220443_-	0		not available	not available		not available	not available		not available	not available		not available	not available		not available	not available	ltr_finder_scaffold199_215578_220443_-	28	2.32e-06	PRSiTERT00100074	gi|15144503|gb|AF275345.2|AF275345|nt81866-87398 Lycopersicon esculentum copia-like retrotransposon	76	PRSiTERT00100074	gi|15144503|gb|AF275345.2|AF275345|nt81866-87398 Lycopersicon esculentum copia-like retrotransposon	88	PRSiTERT00100074	gi|15144503|gb|AF275345.2|AF275345|nt81866-87398 Lycopersicon esculentum copia-like retrotransposon	141
Copia	ltr_finder_scaffold2_1008907_1013496_-	TGCTGTTGAATAAAGGTAATTTGTAATATGGAATTACCTTTAACAATCTAGAGATTTCCTACTCTAGAAATCTCCCTAAACATATCTCAACTACTCAACTAAACTAATTAATATGTTTTAATAACTAAACTAATTCTAGCCACACACTAAACCTACCAAGTGTGCTAGTATCTTCCTAAGGAGGTTGTATTAGCCTATAAATATGAAGCCTCACTTTAGGCATGTATGAGTTGAAGAAATAAGAAAGAAGAAGTAGAGAGGCATTTGTGAGTGGTGAGAGTAAAGGTCTAAGTGACCAAATTGTAATATTTACAAAATTGAGTGATCAATTGAGTAAGTTATCAAAATACTATCTTTTCGATCCTAAATTTCGCTACATTTCCGCTAGCGCCCCAACAA…	4589	ltr_finder_scaffold2_1008907_1013496_-	3621	0	SHACOP21_I_MT	Copia Medicago truncatula	86	Copia-29_Pru-I	Copia-29_Pru-I Copia Prunus persica	95	Copia-61_VV-I	Copia-61_VV-I Copia Vitis vinifera	891	SHACOP21_I_MT	Copia Medicago truncatula	465.23	SHACOP21_I_MT	Copia Medicago truncatula	ltr_finder_scaffold2_1008907_1013496_-	821	0	SHACOP21_MT#LTR/Copia	51-4049 (1 stopcodon) [Medicago truncatula]	67	SHACOP21_MT#LTR/Copia	51-4049 (1 stopcodon) [Medicago truncatula]	84	Copia-68_Mad#LTR/Copia	115-4223 [Malus x domestica]	648	Copia-4_CP#LTR/Copia	60-3927 via tfasty with SHACOP4_MT, 2 frameshifts and 5 stopcodons. Copia-1_CP over 85% identical. [Carica papaya]	587.415	SHACOP21_MT#LTR/Copia	51-4049 (1 stopcodon) [Medicago truncatula]	ltr_finder_scaffold2_1008907_1013496_-	2223	0	ORSiTERTOOT00308	rn_111-158 retrotransposon	82	ORSiTERTOOT00365	rn_262-149 retrotransposon	100	ZRSiTERTOOT00235	ji_5BL-2 ji_5BL-2 5BL bases 48469. .57844 ||retrotransposon	774
Copia	ltr_finder_scaffold2_1060580_1065484_+	GTTAAACTATCATAAACAATCGATGAACGACAAGCAAGACGAGATTTACGTGGTATCCCCGACGAGATTTACGTGGTATCCCCAACGAGAATCGTTGGGACTAATCCACAGTACAATGGCAGAGCTTTATTATTCCTCAAAATGTTAACCCTACAAGTTGACACTCATTCTCCTATTTATACCTACACATAATTACCCAAATCACCAAGGTAAATTACAAAAGACACCCCATATTTCTAACACCCTCCCTCAAATTGATGGTGCCAACGCAACATCAATTTGTGTGCGAGAAACCAATGGCGAGTGGAGGAGACAGCCTTCGTAAGTATATCAGCAGTTTGGTCTTCTGAAGTAATATACAAGAGAGCAATGACACCCTCTTCCACAAGCTGACGGATA…	4904	ltr_finder_scaffold2_1060580_1065484_+	5285	0	Copia20-PTR_I	Copia20-PTR_I Copia Populus trichocarpa	100	Copia-31_Pru-I	Copia-31_Pru-I Copia Prunus persica	100	Copia47-PTR_I	Copia47-PTR_I Copia Populus trichocarpa	744	SHACOP9_I_MT	Copia Medicago truncatula	323.19	Copia-76_VV-I	Copia-76_VV-I Copia Vitis vinifera	ltr_finder_scaffold2_1060580_1065484_+	1412	2.12e-151	Copia20-PTR#LTR/Copia	518-4617 via tfasty with LCCopia1, 1 frameshift and 1 stopcodon. [Populus trichocarpa]	58	Copia20-PTR#LTR/Copia	518-4617 via tfasty with LCCopia1, 1 frameshift and 1 stopcodon. [Populus trichocarpa]	78	ATCopia19#LTR/Copia	14-4224 Wised via estwise with ATCopia47 protein [Arabidopsis thaliana]	490	SHACOP7_MT#LTR/Copia	143-4549 [Medicago truncatula]	290.426	LCCopia1#LTR/Copia	163-4258 via tfasty with OSR3_409-4902, 1 frameshift. [Lotus corniculatus]	ltr_finder_scaffold2_1060580_1065484_+	3953	0	HRSiTERT00100178	TREP1423 retrotransposon, LTR, copia, "Leojyg_AY268139-1"; complete element	100	HRSiTERT00100019	gi|397873|emb|Z17327.1|HVBARE1|309-12397 H.vulgare DNA for BARE-1 copia-like retroelement	100	TRSiTERT00100144	TREP1407 retrotransposon, LTR, copia, "Boba_AY494981-1"; complete element	711
Copia	ltr_finder_scaffold2_455898_463939_-	TGACTGCCACTACTTGCGAGCTTCAATGGCTTCGCTCATTATTCCATGACCTTCACATTCCCATTTCCTCGGCCATTTCTTTATACTCTGACAATACCTCTATCATTCGCACAACCAAGAATCTCGTGGTGCACGAGTGTACCAAGCATATAGAATCTGATTGCCATCTTATTCGTGCTTGCGTTACTTCCAAACTCATTCGAGTTATTCACATTCCCACGGCTAATCAGCTCGGCGATCTTAAGACTAAACCATTGGGATATCCCGTTTTCACTACTTTGGTCTCCAAGCTTGGTCTCCTTAGTATACATCGTCCCGCTTAAAGGGGAATGTTGTATATATAAAGCAAGGGTAGTATAGGTTTATAATCTTCTTCTTATTCTTGTTATCCCTCTATTT…	8041	ltr_finder_scaffold2_455898_463939_-	798	9.39e-41	Copia-89_VV-I	Copia-89_VV-I Copia Vitis vinifera	79	Copia-47_VV-I	Copia-47_VV-I Copia Vitis vinifera	100	Copia-89_VV-I	Copia-89_VV-I Copia Vitis vinifera	369	ATCOPIA94_I	Copia Arabidopsis thaliana	127.07	Copia-56_BRa-I	Copia-56_BRa-I Copia Brassica rapa	ltr_finder_scaffold2_455898_463939_-	529	1.14e-25	RN107#LTR/Copia	982-4988 via tfasty with SC-1_pol, 1 frameshift and 3 stopcodons. [Oryza sativa]	70	ATCopia6#LTR/Copia	118-4473 [Arabidopsis thaliana]	100	ATCopia6#LTR/Copia	118-4473 [Arabidopsis thaliana]	128	Copia33-PTR#LTR/Copia	119-4507 via tfasty with ATCopia52_21-4231, 2 stopcodons. [Populus trichocarpa]	111.309	RN107#LTR/Copia	982-4988 via tfasty with SC-1_pol, 1 frameshift and 3 stopcodons. [Oryza sativa]	ltr_finder_scaffold2_455898_463939_-	530	7.44e-35	ORSiTERTOOT00306	rn_107-61 retrotransposon	68	ORSiTERTOOT00306	rn_107-61 retrotransposon	95	ZRSiTERT00100013	gi|4234847|gb|AF082131.1|AF082131 Zea mays copia-like retrotransposon Sto-3, partial sequence	357
Copia	ltr_finder_scaffold2_457578_465197_+	GGCACGATCCTTAGAGGCGCGAGAGTGATCTAAGACTACATTTGGAAATTCCCAACCCATTATAACTTGAATAACCGAGATAACTTGTCGATCATCCATGGATTGTCAGCTTTAGTGGATTCGAATCCGAGCAACCTTCATTCCTATTTGAAACTCAACCTCTCGAATTTGTTTACCTTTGATTTTCATTCTTAGTTTTTAATTGGTTACTTGAAACGATCTCAAAAACAATCTTAAACTGTACTTGGTCTAGTTAGTGAATCAATTTGAGTAGTAGAAAGAAAAAGACCCTAGGGAAATTTACGATGCCACTAGAGCAATCTAGTGGGTATTTGAAAGCGGGGTAAAATCCACTCATCAAATTGGCGCCGTTGCCAGGGAACTTTTCTATTTCTAGGA…	7619	ltr_finder_scaffold2_457578_465197_+	575	1.28e-42	Copia-21_Pru-I	Copia-21_Pru-I Copia Prunus persica	79	Copia-47_VV-I	Copia-47_VV-I Copia Vitis vinifera	100	Copia-89_VV-I	Copia-89_VV-I Copia Vitis vinifera	429	Copia-1_AT-I	Copia-1_AT-I Copia Arabidopsis thaliana	173.81	Copia-21_Pru-I	Copia-21_Pru-I Copia Prunus persica	ltr_finder_scaffold2_457578_465197_+	256	6.35e-34	SHACOP12_MT#LTR/Copia	149-4615 [Medicago truncatula]	67	RN107#LTR/Copia	982-4988 via tfasty with SC-1_pol, 1 frameshift and 3 stopcodons. [Oryza sativa]	84	RN107#LTR/Copia	982-4988 via tfasty with SC-1_pol, 1 frameshift and 3 stopcodons. [Oryza sativa]	204	Copia-136_SB#LTR/Copia	37-4560 via tfasty with Copia-26_SB, 1 stopcodon. [Sorghum bicolor]	144.05	SHACOP12_MT#LTR/Copia	149-4615 [Medicago truncatula]	ltr_finder_scaffold2_457578_465197_+	489	1.19e-39	GRSiTERT00100012	gi|2104945|gb|U96748.1|GMU96748 Glycine max copia-like retrotransposon Tgmr, complete sequence	68	ORSiTERTOOT00306	rn_107-61 retrotransposon	84	ORSiTERTOOT00306	rn_107-61 retrotransposon	417
Copia	ltr_finder_scaffold2_815461_820562_-	TGTTATAAAACTAAACTCAAAGAAAGACAAGAACAAGAGAAAATATGGAGAGGGAGAGAGTTTCTTATTTAGGTGTAGATATGATACAATATAGAGTTCTATTTATAGGCTCATAAAACCATAACCTATACATTCTAATATTAATACAATTAAGAGAGTAATATAATACATGATCAATGCAATGGGAGTTACACAATCAGCATTCAACTACATTTATATAAAATATTCATAACACTCCCCCTTGAATGTCCATTGGGTAAAAATTAGACATCATTATCGAATACACTATTTGATGCTGCCTCGTTAAAAACCTTACCAGGAAAACCCATTGGGAAAAACCATGGTTAAGGGAAAAAGAGTACAGCTGCGTATTGACTCCCCCTGATGNNNNNNNNNNNN…	5101	ltr_finder_scaffold2_815461_820562_-	52	3.84e-09	META1_I	Copia Arabidopsis thaliana	86	ATCOPIA28_I	Copia Arabidopsis thaliana	91	ATCOPIA28_I	Copia Arabidopsis thaliana	147	RAGYPSY2_LTR_MT	LTR_MT LTR Retrotransposon Medicago truncatula	62.01	META1_I	Copia Arabidopsis thaliana	ltr_finder_scaffold2_815461_820562_-	1	8.79	Polinton-1_EI_polb#DNA/Maverick	1601-6271 [Entamoeba invadens]	28	Polinton-1_EI_polb#DNA/Maverick	1601-6271 [Entamoeba invadens]	45	Polinton-1_EI_polb#DNA/Maverick	1601-6271 [Entamoeba invadens]	77	Polinton-1_EI_polb#DNA/Maverick	1601-6271 [Entamoeba invadens]	30.0314	Polinton-1_EI_polb#DNA/Maverick	1601-6271 [Entamoeba invadens]	ltr_finder_scaffold2_815461_820562_-	14	0.00143	PRSiTERT00100074	gi|15144503|gb|AF275345.2|AF275345|nt81866-87398 Lycopersicon esculentum copia-like retrotransposon	92	PRSiTERT00100074	gi|15144503|gb|AF275345.2|AF275345|nt81866-87398 Lycopersicon esculentum copia-like retrotransposon	100	PRSiTERT00100074	gi|15144503|gb|AF275345.2|AF275345|nt81866-87398 Lycopersicon esculentum copia-like retrotransposon	174
Copia	ltr_finder_scaffold201_373996_378934_-	TGTGAAGTTTGGATAATGGAAGAGAGGAGAAGAGAAGAAACAGAGAAGAAGAAGGAGCTGTGAAGAATTCTGTTTTCTGTTATTACTGTAGTATTCAATTTAGTTGTACAAATACAGGAAGAAGTTCTATTTATACCACTACACTTATCACTTACTGCAATTCGCTCTATAACTATAATTTACTACTATTTAACACCCCCCCACAAACTGGGGAGTAAATGTTCAATATACCCAGTTTGGACAGTAAGAACTGCATCCTGGGAGCAGCTAATCCCTTGGTAAAGATGTCCGCCAGCTGCGTTTCTGTTGACACATACTTGAGTTGCACTAATCCTGACTCAATTCGTTCACGAATCACGTGACAATCGATCTCTATGTGCTTAGTACGTTCATGAAAAA…	4938	ltr_finder_scaffold201_373996_378934_-	5489	0	Copia-15_Mad-I	Copia-15_Mad-I Copia Malus x domestica	100	Tvv1_I	Copia Vitis vinifera	100	Copia1-PTR_I	Copia1-PTR_I Copia Populus trichocarpa	1641	Copia39-PTR_I	Copia39-PTR_I Copia Populus trichocarpa	656.76	Copia39-PTR_I	Copia39-PTR_I Copia Populus trichocarpa	ltr_finder_scaffold201_373996_378934_-	438	0	Copia15-PTR#LTR/Copia	22-4617 [Populus trichocarpa]	51	ATCopia71#LTR/Copia	231-5185 Wised via estwise with ATCopia75 protein + both term extended with ORFs [Arabidopsis]	73	OSR3#LTR/Copia	484-4902 [Oryza sativa]	1507	Copia15-PTR#LTR/Copia	22-4617 [Populus trichocarpa]	1194.49	Copia15-PTR#LTR/Copia	22-4617 [Populus trichocarpa]	ltr_finder_scaffold201_373996_378934_-	3348	0	GRSiTERT00100012	gi|2104945|gb|U96748.1|GMU96748 Glycine max copia-like retrotransposon Tgmr, complete sequence	100	ORSiTERTOOT00363	rn_252-146 retrotransposon	100	ORSiTERTOOT00365	rn_262-149 retrotransposon	1476
Copia	ltr_finder_scaffold201_447142_452021_+	GAGATTTGATGTAATGAATCTGTTATTCTGTTATTGCTAGTCACAACTGAATTGAATGTACAAGAGAGAGTGAAAGTTCTATTTATACCACTACAAATATCACTAATTCCATTGTGCTATCAAACTATAATTTAACGACACTATTTAATACCCCCCCCCCACACACACACAAACTGGGGAGTAGATATTCAACACACCCAGTTTGGACAGCAAGAACTGCATCCGAGGAGCAGCCAGACCTTTACTGAAGATGTCAGCTAACTCAGTCTCTGTTGAAACGTGTTTGAGCTGCACCAGTCCCGACTCAATTCGCTCACGAATCACATGACAATCTATCTCTATGTCCTTAGTACGCTCATGAAAAACATGGTTATGTGCAATATGGATTGCTGATTGGTT…	4879	ltr_finder_scaffold201_447142_452021_+	4986	0	Copia-50_VV-I	Copia-50_VV-I Copia Vitis vinifera	100	Tvv1_I	Copia Vitis vinifera	100	Tvv1_I	Copia Vitis vinifera	1620	Tvv1_I	Copia Vitis vinifera	602.7	Copia39-PTR_I	Copia39-PTR_I Copia Populus trichocarpa	ltr_finder_scaffold201_447142_452021_+	597	0	COP10_MT#LTR/Copia	97-4467 [Medicago truncatula]	53	COP10_MT#LTR/Copia	97-4467 [Medicago truncatula]	71	Copia-14_Mad#LTR/Copia	64-4461 via tfasty with SHACOP6_MT, 2 frameshifts and 1 stopcodon. [Malus x domestica]	1498	Copia52-PTR#LTR/Copia	132-4646 [Populus trichocarpa]	1069.69	SHACOP23_MT#LTR/Copia	26-4372 [Medicago truncatula]	ltr_finder_scaffold201_447142_452021_+	3108	0	GRSiTERT00100012	gi|2104945|gb|U96748.1|GMU96748 Glycine max copia-like retrotransposon Tgmr, complete sequence	89	ZRSiTERTOOT00168	hopscotch_178A11-1 hopscotch_Z178A11-1 Z178A11.fasta.screen.Contig59 bases 70228. .65345 ||retrotransposon	100	ORSiTERT00100078	rn_359-198 Ty1-copia-like retrotransposon	1476
Copia	ltr_finder_scaffold203_121394_125856_-	TGTTAAGCAAGAATGAAACTACGTCGTTTGACTTAGTTTGCTTGTGTGTTAAGAGAGACCAAAACTACGTAGTTTGAATTAGTTCGTTAAGTCTGTTTGGAGTCTTACTTTCGTAGTCTATAACTTTTATTAGTTTGCAGTTTAGTCCTATAGCTGTTGATCGTGGGAATCATGCTGTTGGGATTGTAGCTAGTTTCAAGGACACCTGATCTGATCTATATCAATGATTCTCTGCAACTAATCAAGTTGTCAGTTTGCATATTTCGTGGCTTAACATGTGGTATCAGAGCCTAACAAACTGTAACCAAATTCGATAGATTGAGTAGTAGTAAAAGGGAGGAGAGTTGAGGGTGTCAAGAGCATACGAGTGAGAGTGAAAAATCGTGAGAAGAAAGCAGG…	4462	ltr_finder_scaffold203_121394_125856_-	6280	0	Copia-87_BRa-I	Copia-87_BRa-I Copia Brassica rapa	89	Copia-49_ZM-I	Copia-49_ZM-I Copia Zea mays	100	ATCOPIA31A_I	Copia Arabidopsis thaliana	894	Copia-40_SB-I	Copia-40_SB-I Copia Sorghum bicolor	439.57	Copia-87_BRa-I	Copia-87_BRa-I Copia Brassica rapa	ltr_finder_scaffold203_121394_125856_-	695	0	Copia-67_Mad#LTR/Copia	94-4086 via tfasty with Copia37-PTR, 2 frameshifts. [Malus x domestica]	69	Copia24-PTR#LTR/Copia	240-4634 via tfasty with ATCopia23_39-4058, 2 frameshifts. [Populus trichocarpa]	100	Copia-36_Mad#LTR/Copia	5637-9726 via tfasty with Copia-64_Mad, 3 frameshifts and 5 stopcodons. Pos 4400-600 contains an inverse, more damaged copy of another copia polyprotein. [Malus x domestica]	921	Copia-35_Mad#LTR/Copia	83-4258 via tfasty with Copia27-PTR, 2 frameshifts and 5 stopcodons. [Malus x domestica]	963.37	Copia-67_Mad#LTR/Copia	94-4086 via tfasty with Copia37-PTR, 2 frameshifts. [Malus x domestica]	ltr_finder_scaffold203_121394_125856_-	4014	0	ARSiTERT00100013	gi|13991170|gb|AF287472.1|AF287472 Arabidopsis thaliana clone T12-C14 copia-like retrotransposon, complete sequence	91	ARSiTERT00100014	gi|13991168|gb|AF287471.1|AF287471 Arabidopsis thaliana clone T20E23 copia-like retrotransposon, complete sequence	100	ARSiTERT00100001	gi|15149815|emb|AJ292425.1|ATH292425 Arabidopsis thaliana copia-like retrotransposon, clone AP002051	903
Copia	ltr_finder_scaffold203_131397_135889_+	GAGATGAATTATATTATTTTGTTATTGATATTTGATGTACTCTATATATACATGTAAAGAGCTTGATTCTAGGAAGGAAATCAAGCTAGGGGCATGATATGGTGAATGATTACAAGAGATTATGATATGATTTTGATTATGAAGTTTCTCCTTGATTGTAGTCTCTAATACGCCCCCGCAAGATGGACGTCGTGTCAACGACTCCAATCTTGTTCCGAAGTAGAGTGAAGCGTGGTGTAGGTAGTGGTTTTGTGAGCGAGTCGGCAAGTTGATGTGTGGTAGATATGTGTCTGATGATAAGACGACCAGCTTGAACTAATTCACGTACAAAGTGATAGTCAAGAGCGAGATGTTTCATACGTGAGTGGAAGACCGGGTTGGTGCTGAAGTATGTGGCTC…	4492	ltr_finder_scaffold203_131397_135889_+	5848	0	Copia-41_BRa-I	Copia-41_BRa-I Copia Brassica rapa	100	Copia-28_Mad-I	Copia-28_Mad-I Copia Malus x domestica	100	Copia-29_BRa-I	Copia-29_BRa-I Copia Brassica rapa	1167	Copia-119_BRa-I	Copia-119_BRa-I Copia Brassica rapa	461.57	Copia-86_BRa-I	Copia-86_BRa-I Copia Brassica rapa	ltr_finder_scaffold203_131397_135889_+	1239	1.58e-160	Copia40-PTR#LTR/Copia	87-4236 via tfasty with ATCopia21_2-4495, 1 frameshift and 2 stopcodons. [Populus trichocarpa]	100	Copia15-PTR#LTR/Copia	22-4617 [Populus trichocarpa]	100	Copia15-PTR#LTR/Copia	22-4617 [Populus trichocarpa]	411	Copia21-PTR#LTR/Copia	491-4948 [Populus trichocarpa]	401.749	Copia40-PTR#LTR/Copia	87-4236 via tfasty with ATCopia21_2-4495, 1 frameshift and 2 stopcodons. [Populus trichocarpa]	ltr_finder_scaffold203_131397_135889_+	3642	0	ARSiTERT00100011	gi|4996362|dbj|AB021264.1| Arabidopsis thaliana copia-like retrotransposon AtRE2 gene for polyprotein, complete cds	100	ORSiTERTOOT00324	rn_154-162 retrotransposon	100	ORSiTERTOOT00411	rn_44-393 retrotransposon	1077
Copia	ltr_finder_scaffold203_141909_147083_-	TGTTATGAAGAATATATGTGATGAATGTCCATTACTCAATGTATTTCAATACTATTCATAACCCCATTTATATACTCATTCATGTGCTCATTCATGTACCTATTCATATATGTAATAATGCTAGAATCCTATGAGATTGTTCCTCACCTATAAATAGATGTTCATCTTGTACCAATAGTGATTGAATAAGAAAGTGATCTTTCCCTCTCTTTTGTGTCTCTTCCTTTTCATTGTTCTTTGTAGTCATATTTTCGATCCATTAGTTTCTTAACAATATNNNNNNNNNNNNNNNNNNNNNNNNNNNNNNNNNNNNNNNNNNNNNNNNNNNNNNNNNNNNNNNNNNNNNNNNNNNNNNNNNNNNNNNNNNNNNNNNNNNNNNNNNNNNNNNNNNNNNNNNNN…	5174	ltr_finder_scaffold203_141909_147083_-	55	1.01e-08	META1_I	Copia Arabidopsis thaliana	90	ATCOPIA29_I	Copia Arabidopsis thaliana	100	ATCOPIA29_I	Copia Arabidopsis thaliana	123	HELITRON7_OS	Helitron Oryza sativa	60.63	META1_I	Copia Arabidopsis thaliana	ltr_finder_scaffold203_141909_147083_-	0		not available	not available		not available	not available		not available	not available		not available	not available		not available	not available	ltr_finder_scaffold203_141909_147083_-	21	0.09	PRSiTERT00100074	gi|15144503|gb|AF275345.2|AF275345|nt81866-87398 Lycopersicon esculentum copia-like retrotransposon	89	PRSiTERT00100074	gi|15144503|gb|AF275345.2|AF275345|nt81866-87398 Lycopersicon esculentum copia-like retrotransposon	92	PRSiTERT00100074	gi|15144503|gb|AF275345.2|AF275345|nt81866-87398 Lycopersicon esculentum copia-like retrotransposon	144
Copia	ltr_finder_scaffold203_27799_32977_+	GTTATGAATATAATTACTATATTGAATGCACCATTGTGTAACTCCTTATTCCATTCTTCAATGTATTTCATTGTATTTATTTTCCCACCTTTATGTGTAATAATATTAGAGAGTATAGGTTATGATCTATGAGCCTATAAATAGAGCTCTCATTTGTAGCATTCCATTCACCTCAATAAGAAACTCTCTCCCTCTCCATATTTCTCTTGTTCTTGTCTTTCTTTGAGTTTAGTTTTATAACACGTTATCAGCACGAAGTTCTGCCGTCGAGCAACTTCTTGTAATCATGAGCGAAGTGCATACAAACAATACATATGGCCAGTGAGTTCATGCTTATGCTCCGGATGCCCGTTTTTGCAATTTTATTATTGCGCACGAGTGCTCGATTCTCAAAAGTTT…	5178	ltr_finder_scaffold203_27799_32977_+	379	4.06e-41	COP2_I_MT	Copia Medicago truncatula	100	COP2_I_MT	Copia Medicago truncatula	100	COP2_I_MT	Copia Medicago truncatula	144	ATCOPIA30_I	Copia Arabidopsis thaliana	64.3	META1_I	Copia Arabidopsis thaliana	ltr_finder_scaffold203_27799_32977_+	51	9.43e-12	COP2_MT_pol#LTR/Copia	2604-6107 [Medicago truncatula]	79	COP2_MT_pol#LTR/Copia	2604-6107 [Medicago truncatula]	80	ATCopia27#LTR/Copia	844-5502 [Arabidopsis]	156	COP2_MT_pol#LTR/Copia	2604-6107 [Medicago truncatula]	56.225	COP2_MT_pol#LTR/Copia	2604-6107 [Medicago truncatula]	ltr_finder_scaffold203_27799_32977_+	89	1.04e-30	PRSiTERT00100074	gi|15144503|gb|AF275345.2|AF275345|nt81866-87398 Lycopersicon esculentum copia-like retrotransposon	80	PRSiTERT00100074	gi|15144503|gb|AF275345.2|AF275345|nt81866-87398 Lycopersicon esculentum copia-like retrotransposon	100	PRSiTERT00100074	gi|15144503|gb|AF275345.2|AF275345|nt81866-87398 Lycopersicon esculentum copia-like retrotransposon	141
Copia	ltr_finder_scaffold204_186059_190983_-	TGTTAAGAAACTAATGGATTGAAAATATAACTATAAAGAACAATGGAAAGGAAGAGACACAAAAGAGAGGGAAAGATAACTTTCTTATTCATTCACTATTGGTACAAGATGAACATCTATTTATAGGTGAGGAACAATTTCATAGGATTCTAGCATTATTACATACATGAATAGGTACATGAATGAGCACATGAATGAGTATATAAATGGGGCTATGAATAGTATTGAATTACATTGAGTAATGGACATTCATCACATATATTCTTCATAACACTCCCCCTTGAATGTCCATTGGTTAAGAATGTGCATCATGTTCTTTGAATACGCTATTTGATACTGCCTCGTTAAAAACCTTACCAGGAAAACCCTGTGGGAAAAACCATGGTTAAGGGAAAAAGA…	4924	ltr_finder_scaffold204_186059_190983_-	93	4.86e-13	META1_I	Copia Arabidopsis thaliana	83	META1_I	Copia Arabidopsis thaliana	92	META1_I	Copia Arabidopsis thaliana	117	HELITRON7_OS	Helitron Oryza sativa	59.72	META1_I	Copia Arabidopsis thaliana	ltr_finder_scaffold204_186059_190983_-	3	1	ATCopia28#LTR/Copia	782-4580 Wised via estwise with ATCopia27 protein [Arabidopsis]	49	ATCopia27#LTR/Copia	844-5502 [Arabidopsis]	63	ATCopia27#LTR/Copia	844-5502 [Arabidopsis]	59	ATCopia28#LTR/Copia	782-4580 Wised via estwise with ATCopia27 protein [Arabidopsis]	33.113	ATCopia28#LTR/Copia	782-4580 Wised via estwise with ATCopia27 protein [Arabidopsis]	ltr_finder_scaffold204_186059_190983_-	24	0.000618	PRSiTERT00100074	gi|15144503|gb|AF275345.2|AF275345|nt81866-87398 Lycopersicon esculentum copia-like retrotransposon	89	PRSiTERT00100074	gi|15144503|gb|AF275345.2|AF275345|nt81866-87398 Lycopersicon esculentum copia-like retrotransposon	92	PRSiTERT00100074	gi|15144503|gb|AF275345.2|AF275345|nt81866-87398 Lycopersicon esculentum copia-like retrotransposon	147
Copia	ltr_finder_scaffold205_103310_109659_+	GGTTTCTGCACACTTATTGCCTACTTTATATAGGAAAGGGGTCAAGGACGAATAGGTGTGAGTATCTAGCACCAAAAGGTGTCACTATCCCCAAGAATAGACTTGTAGGCAGCAGCCAATAAGTTCCCTACGGGTATTGGAGGGAAAACAATTCAGACTGAGTTTGAATCACACGAAAGGGTGTGTACCCATTCCTGTTACCACTCCTGCTACCTAGCTCCCCACCATCACTCCAGCTCAGCTGAGTACCGCAGCTAGTGACACTATCATCCAGCTCAAGGTTGAGCTGGACGAGCTTCAGTGTCAGTCCCTAGCTTCATCTTAGCTCACCGAAGAGCTGATGCTAGCTAGTTCAGCTAGCTCCTGAGCTAAAGTGAGGTTCCCTGTCCGCTCACATAT…	6349	ltr_finder_scaffold205_103310_109659_+	4360	0	COP8_I_MT	Copia Medicago truncatula	100	Copia-37_BD-I	Copia-37_BD-I Copia Brachypodium distachyon	100	Copia15-VV_I	Copia15-VV_I Copia Vitis vinifera	984	Copia-75_VV-I	Copia-75_VV-I Copia Vitis vinifera	402.92	COP8_I_MT	Copia Medicago truncatula	ltr_finder_scaffold205_103310_109659_+	423	0	COP8_MT#LTR/Copia	18-3923 via tfasty with TONT1_LE, 4 stopcodons. [Medicago truncatula]	60	COP8_MT#LTR/Copia	18-3923 via tfasty with TONT1_LE, 4 stopcodons. [Medicago truncatula]	77	COP8_MT#LTR/Copia	18-3923 via tfasty with TONT1_LE, 4 stopcodons. [Medicago truncatula]	974	ATCopia76#LTR/Copia	65-4150 [Arabidopsis]	1054.66	COP8_MT#LTR/Copia	18-3923 via tfasty with TONT1_LE, 4 stopcodons. [Medicago truncatula]	ltr_finder_scaffold205_103310_109659_+	3457	0	ZRSiTERTOOT00150	eninu_013I05-1 eninu_Z013I05-1 Z013I05 bases 41755. .34537 8 bp host dups ||retrotransposon	100	ORSiTERTOOT00392	rn_374-205 retrotransposon	100	ORSiTERTOOT00392	rn_374-205 retrotransposon	750
Copia	ltr_finder_scaffold205_380483_385309_-	TGTTGGGTTATCCCACATCGGAGAGTGGAAGGGGTTGGGTGCTGTTTATAAGTGTGAGGGAAAGCCTCACCCTTTGAGCTAGCTTTTGGGGTGAGAAGGCCCAATAGCACCCAACAGTCATATCAGAACTCGAGGTTGTGTTGGGGCTGGTTTGTGTGGATGAAAAGAATGGATGATTCAAGCGGAGCAATGATTAAGTTAACGTCATCAAATTACTCGATTTGGAAGCCACGAATGGAGGATATATTATTTTGCAAGGATCTCTATGAACCTATCGAAAGTGGAAGCGAGAAGCCGGAAGACAAGACAGAGAANNNNNNNNNNNNNNNNNNNNNNNNNNNNNNNNNNNNNNNNNNNNNNNNNNNNNNNNNNNNNNNNNNNNNNNNNNNNNNNNNNNNN…	4826	ltr_finder_scaffold205_380483_385309_-	215	1.9e-28	Copia-83_VV-I	Copia-83_VV-I Copia Vitis vinifera	92	SZ-27LIKE	LTR Retrotransposon Oryza sativa	94	Copia-48_VV-I	Copia-48_VV-I Copia Vitis vinifera	192	Copia2-I_CR	Copia2-I_CR Copia Chlamydomonas reinhardtii	83.54	SHACOP16_I_MT	Copia Medicago truncatula	ltr_finder_scaffold205_380483_385309_-	82	1.46e-12	SHACOP16_MT#LTR/Copia	join48-1622 [Medicago truncatula]	65	TTO1_NT#LTR/Copia	716-4732 TOTO1_LP near-identical with a large deletion. [Nicotiana tabacum]	94	TTO1_NT#LTR/Copia	716-4732 TOTO1_LP near-identical with a large deletion. [Nicotiana tabacum]	153	Copia-97_Mad#LTR/Copia	50-4078 [Malus x domestica]	72.4034	SHACOP16_MT#LTR/Copia	join48-1622 [Medicago truncatula]	ltr_finder_scaffold205_380483_385309_-	33	1.31e-10	PRSiTERT00100113	gi|53854347|gb|AY746975.1| Lycopersicon esculentum copia-type retrotransposon T135, partial sequence	83	ORSiTERT00100072	osr15 Ty1-copia-like retrotransposon	94	PRSiTERT00100113	gi|53854347|gb|AY746975.1| Lycopersicon esculentum copia-type retrotransposon T135, partial sequence	171
Copia	ltr_finder_scaffold205_729575_738545_-	TGGAAGTGGCGGTAGTCCGCCACACTTAAAATCACTATGGATGGGTGATTACCACCGCAATACCATAATGACGATAATTAAGCCAACCTCCTTAGACCAATTTACTGTGGTAATATTAATAATGCAATATACAACGAATATTCTCGAAATTGCCAAGCACAAAACAGTAAGTAAATAACACCGGGATTTACGTAGTTCCCCTCCAATGCGGAGAGTACATCTACGGCAGCAGCGACAGCTACGAGCACTTCTTCACTATAACAAGGTAGCTACAAGGTGATCCGAGCCGATCCAAAATAGTGTCTCTCAAGTGTTTCCCAACCCCGAAACAACTACTCACTATTTTATCGCTCACAAGAAAGTATTCCTACCACGGTAAAACATTTACCGGGACTTTCT…	8970	ltr_finder_scaffold205_729575_738545_-	1561	7.64e-157	TTO1_NT_I	Copia Nicotiana tabacum	83	Copia23-PTR_I	Copia23-PTR_I Copia Populus trichocarpa	100	Copia-16_Mad-I	Copia-16_Mad-I Copia Malus x domestica	840	TTO1_NT_I	Copia Nicotiana tabacum	493.64	TTO1_NT_I	Copia Nicotiana tabacum	ltr_finder_scaffold205_729575_738545_-	296	3.83e-133	TTO1_NT#LTR/Copia	716-4732 TOTO1_LP near-identical with a large deletion. [Nicotiana tabacum]	76	TTO1_NT#LTR/Copia	716-4732 TOTO1_LP near-identical with a large deletion. [Nicotiana tabacum]	88	TTO1_NT#LTR/Copia	716-4732 TOTO1_LP near-identical with a large deletion. [Nicotiana tabacum]	364	Copia1_XT#LTR/Copia	189-4049 [Xenopus tropicalis]	429.869	TTO1_NT#LTR/Copia	716-4732 TOTO1_LP near-identical with a large deletion. [Nicotiana tabacum]	ltr_finder_scaffold205_729575_738545_-	1096	1.11e-85	PRSiTERT00100080	gi|13540822|gb|AF279585.2| Lycopersicon chilense retrotransposon TLC1.1, Ty1/copia-like, complete sequence	90	ORSiTERT00100080	rn_42-23 Ty1-copia-like retrotransposon	100	ORSiTERT00100080	rn_42-23 Ty1-copia-like retrotransposon	465
Copia	ltr_finder_scaffold205_869938_873974_-	TGGGCATTTATTAGGTAAACAAACTTTCAGTTTGTTACCGGTTTGTTAGGAAATGTTAGTTAGCTGTTACTTTTGGTACTCTTGGTAGTTACAGTGACTTTTCTGTTACAATTGGTAGTTACAATGATCACATATAAAACCCTTGGAGTTTGGGTTGTAAACTCCATCGTTTTCATTCTGTCAATAATCAATCAACAAGCTTTCCATTCTTCCCCTCCTCTCTCAAACCAAGTCCAAGTTCACAGTTCTAACATGGTATCAGAGGGATCTCATCGTTCCTCCTCGATCCAAGTGCAAGCTCCTCTCGTGTCCGTCTGATTGTCGTTAGTCATTCTCCTTGCGCTCGTGTTCGCCTCCTGAGTCCTCGTCACTTGCATCTCACCTTCTCCAATGGCAGTC…	4036	ltr_finder_scaffold205_869938_873974_-	4018	0	SHACOP12_I_MT	Copia Medicago truncatula	100	Copia3-ZM_I	Copia3-ZM_I Copia Zea mays	100	Copia3-ZM_I	Copia3-ZM_I Copia Zea mays	654	Copia-9_TC-I	Copia-9_TC-I Copia Theobroma cacao	234.75	SHACOP12_I_MT	Copia Medicago truncatula	ltr_finder_scaffold205_869938_873974_-	1115	0	SHACOP12_MT#LTR/Copia	149-4615 [Medicago truncatula]	65	ATCopia90#LTR/Copia	316-4878 Wised via estwise with ATCopia11 protein [Arabidopsis]	79	ATCopia24#LTR/Copia	271-4671 Wised via estwise with ATCopia62 protein and ATCopia17. wised product [Arabidopsis thaliana]	771	Copia-86_Mad#LTR/Copia	79-4410 Copia-31_Mad very similar, with many errors. [Malus x domestica]	504.597	SHACOP7_MT#LTR/Copia	143-4549 [Medicago truncatula]	ltr_finder_scaffold205_869938_873974_-	2889	0	GRSiTERT00100012	gi|2104945|gb|U96748.1|GMU96748 Glycine max copia-like retrotransposon Tgmr, complete sequence	90	HRSiTERT00100168	bare_259I16-2 bare_259I16-2 259I16 bases 46140. .37483 ||Ty1-copia-like retrotransposon	92	ORSiTERT00100077	rn_306-181 Ty1-copia-like retrotransposon	540
Copia	ltr_finder_scaffold208_122257_127138_+	GTAGAAATAGTAGAATACCGATCTACTTATGTTATTAGAAGGCCCGTAGGCAATAGGGTTATATACACAAGGATTAGGAGAGACTTACTTTAACTAAGAATCTTATTCTAAGGTAATTACCCTAATAACAAATACCACTCCTAATAGGATACATACACTAGGTAATTTACTCTATTTACACGTAGGATTCTCTACACTCCCCCTCAGGCTTGGTGTAGATATTCACAAGAACAAGTTTGGACTTAAAGAATGTTAGGAGCTCTTGTGACAGAGCTTTAGTGAGAACAACAGCTGTTTGTTGCCTTGAAGGAACATAGCTGACCTCCACTATTCCGGTTTCAACTTTCTCTGTAATGAAGTGCTTGTCTATCTCGACATGCTTTGTTCTATCGTGATGGA…	4881	ltr_finder_scaffold208_122257_127138_+	5824	0	Copia-42_VV-I	Copia-42_VV-I Copia Vitis vinifera	92	Copia18-VV_I	Copia18-VV_I Copia Vitis vinifera	100	Copia-49_Mad-I	Copia-49_Mad-I Copia Malus x domestica	1014	Copia-8_Pru-I	Copia-8_Pru-I Copia Prunus persica	502.81	Copia-42_VV-I	Copia-42_VV-I Copia Vitis vinifera	ltr_finder_scaffold208_122257_127138_+	1357	0	COP14_MT#LTR/Copia	262-3950 via tfasty with TST1, 2 frameshifts and 3 stopcodons. [Medicago truncatula]	60	Copia17-PTR#LTR/Copia	46-4525 via tfasty with ATCopia23_39-4058, 1 frameshift and 2 stopcodons. [Populus trichocarpa]	75	COP14_MT#LTR/Copia	262-3950 via tfasty with TST1, 2 frameshifts and 3 stopcodons. [Medicago truncatula]	597	Copia-72_Mad#LTR/Copia	141-4517 [Malus x domestica]	595.504	Copia17-PTR#LTR/Copia	46-4525 via tfasty with ATCopia23_39-4058, 1 frameshift and 2 stopcodons. [Populus trichocarpa]	ltr_finder_scaffold208_122257_127138_+	3687	0	PRSiTETNOOT00001	gi|21430|emb|X52387.1|STCOPT Potato DNA for copia-like transposable element	89	ZRSiTERTOOT00156	giepum_333J11-1hdnm giepum_Z333J11-1hdnm Z333J11 bases 168677. .159768 ||retrotransposon	92	ZRSiTERTOOT00253	opie_123C01-1part opie_123C01-1part merge bases 229607. .224891 ||retrotransposon	768
Copia	ltr_finder_scaffold208_810631_815647_-	TGTAGAAATCCAGAGATCAGAATGATTCTGGTATGATTATTATTGTTTCTGTGTTTCCAGTTACATATATACAGGGTCTGCACCATTAGGGTGCAGAATCACCTATGATAATCCCTATAAATCAGGGATTATACTACCTACCACTTACTACGAATATACTGCATAAATTAGGCTAGATAGATCAACTAGGACAGCTAGCTTACTCTAATTTCTACGCCTACTCACACCCTAATTATTGCTGTAATTCAACACTCCCCCTCAAGCTTGGTGATTCAACGCGCCCCCTCAAGCTTGGCTGTAGATGTTATGGAGGCCAAGCTTGCCTTGTAGATCATCAAACATATCTCTAGGTAGAGCCTTAGTAAGGATATCTGCAATCTGCTGCTTGGATGGAACGTA…	5016	ltr_finder_scaffold208_810631_815647_-	6092	0	Copia-42_VV-I	Copia-42_VV-I Copia Vitis vinifera	92	SHACOP11_I_MT	Copia Medicago truncatula	100	Copia-62_Mad-I	Copia-62_Mad-I Copia Malus x domestica	963	PDR1_I	Copia Pisum sativum	540.84	Copia-42_VV-I	Copia-42_VV-I Copia Vitis vinifera	ltr_finder_scaffold208_810631_815647_-	970	0	TST1#LTR/Copia	105-4482 via tfasty with Copia23-PTR, 3 frameshifts and 1 stopcodon. [Solanum tuberosum]	60	Copia1A-VV#LTR/Copia	42-4522 via tfasty with Copia17-PTR, 3 frameshifts and 1 stopcodon. [Danio rerio]	74	Copia17-PTR#LTR/Copia	46-4525 via tfasty with ATCopia23_39-4058, 1 frameshift and 2 stopcodons. [Populus trichocarpa]	1280	SHACOP6_MT#LTR/Copia	58-4467 [Medicago truncatula]	784.637	Copia17-PTR#LTR/Copia	46-4525 via tfasty with ATCopia23_39-4058, 1 frameshift and 2 stopcodons. [Populus trichocarpa]	ltr_finder_scaffold208_810631_815647_-	3938	0	PRSiTETNOOT00001	gi|21430|emb|X52387.1|STCOPT Potato DNA for copia-like transposable element	90	ORSiTERTOOT00333	rn_172-100 retrotransposon	100	ORSiTERTOOT00333	rn_172-100 retrotransposon	810
Copia	ltr_finder_scaffold21_68862_75134_+	GTTACGAATTGAGAGAGAAGTGTTTCAAGGCGTGATTCATTAATGTTTCGAGTTCAGTTCATATACAATCGATTACAAGCAAAGAGACAAAATGCGTAAGGAATCAACAGTCTGGAAATCATGTTTGCAGGTTTGAGATTTGCTCAACGGAAATGGCAGAGCATGTGTTGCCAGCTAGCTGAGCAGGAGGGAGAAGGCCTCTTATCCAATTTGAGGGAACGGTGTCGCATTGTGCCAGCAGTGCTTCTCCTCGTTGCAACAGATTAGTGAAACGGTGTGCATCGTCTTGGCGCGAAAGTGAAGATGGAGCTGAAGGCGAAAAGTTCCCTTTTCCTAATAATCGCGACTGCAATGAGAGAGGCGGATGTCGGAGGTGAGCCAGAAAAGATTTGATAAAAA…	6272	ltr_finder_scaffold21_68862_75134_+	5243	0	Copia2-PTR_I	Copia2-PTR_I Copia Populus trichocarpa	100	Copia-43_SB-I	Copia-43_SB-I Copia Sorghum bicolor	100	Copia-7_Pru-I	Copia-7_Pru-I Copia Prunus persica	948	ATCOPIA62_I	Copia Arabidopsis thaliana	393.75	Copia2-PTR_I	Copia2-PTR_I Copia Populus trichocarpa	ltr_finder_scaffold21_68862_75134_+	514	0	SHACOP7_MT#LTR/Copia	143-4549 [Medicago truncatula]	55	Copia-45_Mad#LTR/Copia	132-4474 [Malus x domestica]	69	Copia-30_VV#LTR/Copia	36-4076 [Vitis vinifera]	1168	ATCopia91#LTR/Copia	405-4973 Wised via estwise with ATCopia11 protein [Arabidopsis]	937.947	SHACOP7_MT#LTR/Copia	143-4549 [Medicago truncatula]	ltr_finder_scaffold21_68862_75134_+	3373	0	GRSiTERT00100012	gi|2104945|gb|U96748.1|GMU96748 Glycine max copia-like retrotransposon Tgmr, complete sequence	100	ZRSiTERTOOT00307	victim_334B07-1 Victim: 1-100 5' LTR; 5327-5427 3' LTR ||retrotransposon	100	HRSiTERT00100179	TREP1435 retrotransposon, LTR, copia, "Usier_AY268139-1"; complete element	831
Copia	ltr_finder_scaffold211_189942_194467_+	GTTGAAGATTAATCTACAATTCTCTAGATTAGTCTCTACCACTCTTACAAAAATATCTCAACTCCTAACTACCAAATTAATTAAGATGTGATATGTTAAAATAATTAAAATTTTACAAACCACAAATTCTACCTACTACCTGTATCATGGCTATTATAAATAGCCTCACTTGTAACAAAGTGGAGGGTGAGTTGAAGAAATAAGAAAGAAGAAGTAGAGAGGCATTTATGAGTGGTGAGAGTAAAGGTCTAAGTGACCAAATTGTAATATTTACAAAATTGAGTGATCAATTGAGTGAGTTATCAAAATACTATCTTTTCGATCCTAAATTCCGCTACATTTCCGCTAGCGCCCCAACAAATTTGGTATCAGAGCTAAAGTTAAGCTAAGTATGCTCTG…	4525	ltr_finder_scaffold211_189942_194467_+	1000	5.86e-133	SHACOP21_I_MT	Copia Medicago truncatula	82	Copia36-PTR_I	Copia36-PTR_I Copia Populus trichocarpa	88	Copia36-PTR_I	Copia36-PTR_I Copia Populus trichocarpa	516	Copia-32_Pru-I	Copia-32_Pru-I Copia Prunus persica	214.59	SHACOP21_I_MT	Copia Medicago truncatula	ltr_finder_scaffold211_189942_194467_+	264	7e-118	SHACOP21_MT#LTR/Copia	51-4049 (1 stopcodon) [Medicago truncatula]	49	SHACOP21_MT#LTR/Copia	51-4049 (1 stopcodon) [Medicago truncatula]	66	SHACOP21_MT#LTR/Copia	51-4049 (1 stopcodon) [Medicago truncatula]	498	Copia-3_Mad#LTR/Copia	257-4768 via tfasty with Copia33-PTR, 2 stopcodons. [Malus x domestica]	422.165	SHACOP21_MT#LTR/Copia	51-4049 (1 stopcodon) [Medicago truncatula]	ltr_finder_scaffold211_189942_194467_+	436	2.91e-93	ORSiTERTOOT00308	rn_111-158 retrotransposon	70	ORSiTERTOOT00271	echidne_osj retrotransposon	100	ZRSiTERTOOT00221	ji_334B07-4 ||retrotransposon	441
Copia	ltr_finder_scaffold212_19852_25215_-	TGAAATGTAGGTAAGCGTCAAGTGAAATGCTCCGTTTCAATCTCATTCAGCTCTTCATGTTTTGACGTTGACTAACAGTCTTCTTGCAACTCCGTCAGTTCTTCGCTTCATTCAATACCCTCCCACAAGTTGGACAGTGTACATCGTAAACTCCCACTTGCCAAGAAGCATTTGCAGACGAGTGAGATGGAGAGCTTCAGTAAACACATCTGCAGGTTGTATCTCAGTATCTATATGCTTCAAATGTACTATCCCTGATTTGATCATCTCCCTTGTTACATGGTAGTCAATCTCAATGTGTTTAGTCCTTTCATGGAAAACGGGATTCTCTGCTATATAGATAGCAGACTTACTATCACAGTGTACCTGCATAGGCATAAGAACTCGAATGCCCAATTC…	5363	ltr_finder_scaffold212_19852_25215_-	5148	0	SHACOP6_I_MT	Copia Medicago truncatula	85	ATCOPIA91_I	Copia Arabidopsis thaliana	100	Copia-21_Pru-I	Copia-21_Pru-I Copia Prunus persica	882	Copia-10_Mad-I	Copia-10_Mad-I Copia Malus x domestica	321.36	Copia-61_BRa-I	Copia-61_BRa-I Copia Brassica rapa	ltr_finder_scaffold212_19852_25215_-	1307	0	Copia-14_Mad#LTR/Copia	64-4461 via tfasty with SHACOP6_MT, 2 frameshifts and 1 stopcodon. [Malus x domestica]	54	SHACOP7_MT#LTR/Copia	143-4549 [Medicago truncatula]	71	SHACOP6_MT#LTR/Copia	58-4467 [Medicago truncatula]	522	Retrofit2#LTR/Copia	49-4353 [Oryza sativa]	303.138	Copia-14_Mad#LTR/Copia	64-4461 via tfasty with SHACOP6_MT, 2 frameshifts and 1 stopcodon. [Malus x domestica]	ltr_finder_scaffold212_19852_25215_-	3261	0	GRSiTERT00100012	gi|2104945|gb|U96748.1|GMU96748 Glycine max copia-like retrotransposon Tgmr, complete sequence	88	ZRSiTERTOOT00214	ji_333J11-1 ji_Z333J11-1 Z333J11final bases 38784. .48209 ||retrotransposon	100	ZRSiTERTOOT00214	ji_333J11-1 ji_Z333J11-1 Z333J11final bases 38784. .48209 ||retrotransposon	621
Copia	ltr_finder_scaffold212_309271_313806_-	TGAAAGTAAGTAATCAACAATTTAGAGTATTCTTTCTCTTGATCACTCCACAAAAATATCTCAACTACTGAACTAAACTAATTAATATGTTTTAATAACTAAACTAATCCTAGCCACACACTAAACCTACCAAGTGTGCTAGTATCTTCTTAAGGAGGTTGTATTAGCCTATAAATATGAAGTCTCACCTTAGGCAAGGGTGAAGTGTAGAGAAACAAAAACAAATAAGAAAGAAGTACTAGAGAGTGTGAGTGGTGAGGGAATTGGTCAAGTGACCAAATTGTGGTGAGAGTAAAGGTCCAAGTGACCAAATTGTAATATCTACAAATTTGAGTGATCAATTGAGTGAATTATCAAAATACTATCTTTTCGATCCTAAATTCCACTACATTTCCGCTA…	4535	ltr_finder_scaffold212_309271_313806_-	6188	0	SHACOP21_I_MT	Copia Medicago truncatula	84	Copia3-PTR_I	Copia3-PTR_I Copia Populus trichocarpa	100	Copia-9_Pru-I	Copia-9_Pru-I Copia Prunus persica	777	SHACOP21_I_MT	Copia Medicago truncatula	342.43	SHACOP21_I_MT	Copia Medicago truncatula	ltr_finder_scaffold212_309271_313806_-	1433	0	Copia36-PTR#LTR/Copia	36-3971 (2 stopcodons) [Populus trichocarpa]	76	POPCOP1#LTR/Copia	29-4084 [Populus trichocarpa]	95	POPCOP1#LTR/Copia	29-4084 [Populus trichocarpa]	549	SHACOP4_MT#LTR/Copia	81-4022 [Medicago truncatula]	355.91	SHACOP21_MT#LTR/Copia	51-4049 (1 stopcodon) [Medicago truncatula]	ltr_finder_scaffold212_309271_313806_-	3922	0	ORSiTERTOOT00308	rn_111-158 retrotransposon	100	ORSiTERTOOT00297	osr5 retrotransposon	100	ORSiTERTOOT00297	osr5 retrotransposon	555
Copia	ltr_finder_scaffold212_309371_313806_+	GGTCACTTGACCAATTCCCTCACCACTCACAATCTCTACTACTTCTTTCTTGTTTTTTTTTTCTCTACACTTCACCCTTGCCTAAGGTGAGGCTTCATATTTATAGGCTAATACAACCTCCTTAAGAAGATACTAGCACACTTGGTAGGTTTAGTGTGTGGTTTACGATTAGTTTAGTTATTAAAACATATTAATTAGTTTAGTTGAGTAGTTGAGATATTTTATGGAGTGATCTAGAGAAAGAATACTCTAGATTGTTGATTACTTACTTTCAACACCCCCTCTTAATCTACAATCGGGAGTGGGTGTTTGAACTTCTCAAGTTTGTCCTTCGTAACTGCCTTTGTCATGATATCTGTCGGTTGATCATCTGTGTTGATGAATTCCACTGTGATTTCT…	4435	ltr_finder_scaffold212_309371_313806_+	6199	0	SHACOP21_I_MT	Copia Medicago truncatula	84	Copia3-PTR_I	Copia3-PTR_I Copia Populus trichocarpa	100	Copia-9_Pru-I	Copia-9_Pru-I Copia Prunus persica	777	SHACOP21_I_MT	Copia Medicago truncatula	342.43	SHACOP21_I_MT	Copia Medicago truncatula	ltr_finder_scaffold212_309371_313806_+	1440	0	Copia36-PTR#LTR/Copia	36-3971 (2 stopcodons) [Populus trichocarpa]	76	POPCOP1#LTR/Copia	29-4084 [Populus trichocarpa]	95	POPCOP1#LTR/Copia	29-4084 [Populus trichocarpa]	549	SHACOP4_MT#LTR/Copia	81-4022 [Medicago truncatula]	355.91	SHACOP21_MT#LTR/Copia	51-4049 (1 stopcodon) [Medicago truncatula]	ltr_finder_scaffold212_309371_313806_+	3927	0	ORSiTERTOOT00308	rn_111-158 retrotransposon	100	ORSiTERTOOT00297	osr5 retrotransposon	100	ORSiTERTOOT00297	osr5 retrotransposon	555
Copia	ltr_finder_scaffold212_336615_341889_+	GTTATAAAACTAAACTCAAAGAAAGACAAGAACAAGAGAAATATGGAGAGGGAGAGAGTTTATTATTGAGGTGTGTCGAATGATACAAATGAGAGCTCTATTTATAGGCTCATGGAATAGTAACATATACTCTCTAACATTACTACACATAAAGGAGGGAAATAAACTACATTGAATAATACAATAAACATAGGAGTTACAATTGGGCATTCACTATGGCAATAATCTTCATAACACTCCCCCTTGATTGCCGAATGGTTAACGATATAATTCTCCGAATACACTTTTGATACTGCCTCATTAAAAACCTTACCAGGAAAACCCATTGGGAAAAACCATGGTTAAGGGAAAAAGAGTGCAGTACGTATCGACTCCCCCTGATGATGATATCGGTTGAGA…	5274	ltr_finder_scaffold212_336615_341889_+	62	1.03e-12	META1_I	Copia Arabidopsis thaliana	100	ATCOPIA29_I	Copia Arabidopsis thaliana	100	ATCOPIA29_I	Copia Arabidopsis thaliana	153	META1_I	Copia Arabidopsis thaliana	73.92	META1_I	Copia Arabidopsis thaliana	ltr_finder_scaffold212_336615_341889_+	0		not available	not available		not available	not available		not available	not available		not available	not available		not available	not available	ltr_finder_scaffold212_336615_341889_+	13	0.000321	PRSiTERT00100074	gi|15144503|gb|AF275345.2|AF275345|nt81866-87398 Lycopersicon esculentum copia-like retrotransposon	87	PRSiTERT00100074	gi|15144503|gb|AF275345.2|AF275345|nt81866-87398 Lycopersicon esculentum copia-like retrotransposon	100	PRSiTERT00100074	gi|15144503|gb|AF275345.2|AF275345|nt81866-87398 Lycopersicon esculentum copia-like retrotransposon	87
Copia	ltr_finder_scaffold212_394032_402337_+	GAAGGGGTTGGATCCTTCTCTCCTTCACCTGCTAAGTCTCATCTCTTGTACTCTGTTAGTCTGGGTTCTTGCTCGTAGTTCTGTGTTGATTGCAGCTGTGTAACTGTCTCCTTACTTGCATCCTAGTGGATCTTTTCTGGTTGAGTCTCCCTCCCCGAGGCTCCGCTGAGTAGGAGAGTTTTCTCCGAACAGCGTTAACAATTCCTGGTGTCTTTTACTTTCTGCTATTTCATTTTATACCGATTAGTTGATTGTTCAGGTTCCGCTGCGATTAGATCAGATATCAAATTGGTATCAGAGCCTGGTTCGCTCTTGATCTGCGTTTGCCAGCTACGATCTAGGGTTTCTTGATTCGGGATCCTTGTAGTCTGGTCGATCTCGATTCCAGTCTACTTGAGG…	8305	ltr_finder_scaffold212_394032_402337_+	2951	1.29e-144	Copia-58_VV-I	Copia-58_VV-I Copia Vitis vinifera	91	Copia-58_VV-I	Copia-58_VV-I Copia Vitis vinifera	100	Copia-58_VV-I	Copia-58_VV-I Copia Vitis vinifera	465	ATCOPIA50_I	Copia Arabidopsis thaliana	162.36	Copia-58_VV-I	Copia-58_VV-I Copia Vitis vinifera	ltr_finder_scaffold212_394032_402337_+	1532	3.33e-52	ATCopia37#LTR/Copia	90-4111 Wised via estwise with ATCopia56 protein [Arabidopsis]	64	ATCopia35#LTR/Copia	139-4107 Wised via estwise with SC-4 protein [Arabidopsis]	81	Copia-118_AA#LTR/Copia	5-3905 via tfasty with Copia-114_AA, 1 frameshift. [Aedes aegypti]	274	ATCopia37#LTR/Copia	90-4111 Wised via estwise with ATCopia56 protein [Arabidopsis]	136.732	COP7_MT#LTR/Copia	44-3973 (1 stopcodon) [Medicago truncatula]	ltr_finder_scaffold212_394032_402337_+	1807	5.48e-119	ORSiTERT00100071	osr14 Ty1-copia-like retrotransposon	83	ORSiTERTOOT00392	rn_374-205 retrotransposon	89	PRSiTERT00100123	gi|108863071|gb|DQ644594.1| Solanum melongena clone pS.m.B Ty1-copia retrotransposon polyprotein gene, partial cds	390
Copia	ltr_finder_scaffold212_639706_644361_-	TGAAGATCGAGAGAATGAATTACTTTTATTCATGTCTCGTAGGTTTATTATATACAGCATTCCTCCTACTGACTAGGTAGGAAAATATCTACTCTAACTATTTAATAGGATCTGCCAGCTAAATTAGGATAGGACTAGAACTAACATGGTAACTATCTAACTAGCAAATAAACTAATAAGATCTGACTGTATGCAAATAAGGAACGGGATTTCCTCACTCCCCCTCAAGCTTGGTGTAGATGTTGTACAAACCCAGCTTGGACTTGAAATGATCTGACTGTTCTCGTGGAAGTGCCTTTGTGAGTATGTCCGCGGTCTGCTGTTTGGACTGGACATATCTCACATCCACAACTCCCCTTTCCACCTTCTCAGTGATAAAATGCCTGTCTATCTCGACAT…	4655	ltr_finder_scaffold212_639706_644361_-	3562	0	Copia-42_VV-I	Copia-42_VV-I Copia Vitis vinifera	90	ATCOPIA94_I	Copia Arabidopsis thaliana	100	Copia23-VV_I	Copia23-VV_I Copia Vitis vinifera	1137	Copia18A-VV_I	Copia18A-VV_I Copia Vitis vinifera	604.07	Copia-42_VV-I	Copia-42_VV-I Copia Vitis vinifera	ltr_finder_scaffold212_639706_644361_-	420	0	Copia17-PTR#LTR/Copia	46-4525 via tfasty with ATCopia23_39-4058, 1 frameshift and 2 stopcodons. [Populus trichocarpa]	62	COP14_MT#LTR/Copia	262-3950 via tfasty with TST1, 2 frameshifts and 3 stopcodons. [Medicago truncatula]	78	Copia1A-VV#LTR/Copia	42-4522 via tfasty with Copia17-PTR, 3 frameshifts and 1 stopcodon. [Danio rerio]	612	OSR3#LTR/Copia	484-4902 [Oryza sativa]	724.161	Copia17-PTR#LTR/Copia	46-4525 via tfasty with ATCopia23_39-4058, 1 frameshift and 2 stopcodons. [Populus trichocarpa]	ltr_finder_scaffold212_639706_644361_-	2552	0	PRSiTETNOOT00001	gi|21430|emb|X52387.1|STCOPT Potato DNA for copia-like transposable element	91	PRSiTERT00100074	gi|15144503|gb|AF275345.2|AF275345|nt81866-87398 Lycopersicon esculentum copia-like retrotransposon	100	ZRSiTERT00100034	gi|1244652|gb|U41000.1|ZMU41000 Zea mays copia-type retroelement PREM-2 gag gene, complete cds	996
Copia	ltr_finder_scaffold2124_159968_165622_-	TGAAAGGAACAATGACGGATTAGCAGGGACAACAAGAACACAAGTACGATAATGAAACAAGTGCAGCGAGCGTAATAAGCGTAGCAAGTGAAATGGTGGTGATCGTGGAGAATCCACTGCCCTTAAAGCGATTTCCCAGTCACCATAGTGATCAAAGTGACGGGAAAGCTTCCAAGGTAATCACCCAATCTAATCTCAGTTTTGCAGATGAATCAGTAGTTTTAAAACTATCTCTATATTCCAGTGAGTGAAGGAGAGAGTTCTTATAGAACTCGTCCACTCTTGGTTCTCCTGCTTTCCCGTAAACCACCCCACTACTGAAGCGAATCAAGCAGGGTTTGTTGAGCAAAAGACTGGAGGAAGATCAGAGCAGAATCATCATCTCTTCCTCTGTTCTAA…	5654	ltr_finder_scaffold2124_159968_165622_-	4574	0	COP8_I_MT	Copia Medicago truncatula	100	Copia-1_Pru-I	Copia-1_Pru-I Copia Prunus persica	100	Copia4-PTR_I	Copia4-PTR_I Copia Populus trichocarpa	855	Copia-15_SB-I	Copia-15_SB-I Copia Sorghum bicolor	388.71	Copia2_ZM_I	Copia2_ZM_I Copia Zea mays	ltr_finder_scaffold2124_159968_165622_-	1311	0	Copia-92_Mad#LTR/Copia	28-3960 [Malus x domestica]	68	Copia-13_Mad#LTR/Copia	208-4635 [Malus x domestica]	84	COP8_MT#LTR/Copia	18-3923 via tfasty with TONT1_LE, 4 stopcodons. [Medicago truncatula]	511	Copia-18_Mad#LTR/Copia	118-4301 Copia-76_Mad 99% similar with 5 frameshifts. [Malus x domestica]	338.961	COP8_MT#LTR/Copia	18-3923 via tfasty with TONT1_LE, 4 stopcodons. [Medicago truncatula]	ltr_finder_scaffold2124_159968_165622_-	3615	0	ORSiTERT00100074	rire5 Ty1-copia-like retrotransposon	85	ZRSiTERTOOT00150	eninu_013I05-1 eninu_Z013I05-1 Z013I05 bases 41755. .34537 8 bp host dups ||retrotransposon	100	ZRSiTERTOOT00258	opie_238E11-2 ||retrotransposon	747
Copia	ltr_finder_scaffold2124_38408_43430_+	GTTGAATTACAGAAATAACTAGGATATTATTAGGCGTATCACTTAGTGTAATCTAGCTATCCTATAGAATCAGACTAGCCTGATTTAGGCAGTGTAATCATAGTAAGTGGTAGGTAGGATTAATCCCTGATTTGTAGGGATCACTACTAGCTGGATCTGCATCCTAATGATGCAGACTGTGTATATATGTAAAGAAAACCACAGAAATAAACATCAATCATACCAGAATCACTTAGAGTTCTGGATTTCTGCATGGTATCAGAGCTTAGATTCAGACCTTGAATCCAGCTCCATCAACCTTCTCTCTTCTATCTCTCTCACTCTCATCTGATGGCGAACACGAACGAGGAAGTTCAAGTCCCATCCTCGCCATCTGTGACTTCAGGAGATCCCTCCCAG…	5022	ltr_finder_scaffold2124_38408_43430_+	6061	0	Copia-42_VV-I	Copia-42_VV-I Copia Vitis vinifera	92	SHACOP11_I_MT	Copia Medicago truncatula	100	Copia-62_Mad-I	Copia-62_Mad-I Copia Malus x domestica	1152	POPCOP1_I	Copia Populus trichocarpa	646.68	Copia-42_VV-I	Copia-42_VV-I Copia Vitis vinifera	ltr_finder_scaffold2124_38408_43430_+	378	0	Copia17-PTR#LTR/Copia	46-4525 via tfasty with ATCopia23_39-4058, 1 frameshift and 2 stopcodons. [Populus trichocarpa]	56	Copia-40_Mad#LTR/Copia	338-4857 via tfasty with Copia49-PTR, 1 frameshift and 4 stopcodons. [Malus x domestica]	76	PDR1#LTR/Copia	269-3603 (fragment) via tfasty with ATCopia17, 1 frameshift and 5 stopcodons. [Pisum sativum]	1544	SHACOP20_MT#LTR/Copia	33-4697 [Medicago truncatula]	1491.86	Copia17-PTR#LTR/Copia	46-4525 via tfasty with ATCopia23_39-4058, 1 frameshift and 2 stopcodons. [Populus trichocarpa]	ltr_finder_scaffold2124_38408_43430_+	4031	0	ORSiTERTOOT00329	rn_16-305 retrotransposon	85	ORSiTERTOOT00437	rn_525-269 retrotransposon	100	ZRSiTERTOOT00251	opie_092E12-1 092E12.fasta.screen.Contig11 bases 28753. .59369 ||retrotransposon	978
Copia	ltr_finder_scaffold2124_44605_48297_-	TGTAGATTTGAGAGAATAATGTTCTACTCTTGTAATTAGAAGGCCCGTCGGCAATAGGATTATATACACAAGTCTCCATATGAGACTTACCTACTCTAGAAATCTTATTAGGAGGTAATTACCTAATAATACATAATACAACTAATAGGGGATGTATAATAGGTTACTTAGCGAATCTGTAGGATTTTATACACTCCCCCTCAAGTTTGGTGTAGATATTCACAAGACCAAGTTTGGACATGAAGTACTTCAGGAGCTCTTGAGACAGAGCCTTAGTGAGAACATCAGCTGTTTGTTGCCTTGACGGTACATAGCTGACTTCTACTATTTCAGTTTCAACCTTTTCTGTTATGAAGTGCCTGTCTATCTCGACATGCTTTGTTCTGTCGTGATGGACAG…	3692	ltr_finder_scaffold2124_44605_48297_-	4218	0	Copia-42_VV-I	Copia-42_VV-I Copia Vitis vinifera	91	Copia-98_BRa-I	Copia-98_BRa-I Copia Brassica rapa	100	Copia3-VV_I	Copia3-VV_I Copia Vitis vinifera	585	Copia-121_BRa-I	Copia-121_BRa-I Copia Brassica rapa	231.09	Copia-91_VV-I	Copia-91_VV-I Copia Vitis vinifera	ltr_finder_scaffold2124_44605_48297_-	1293	1.09e-147	Copia17-PTR#LTR/Copia	46-4525 via tfasty with ATCopia23_39-4058, 1 frameshift and 2 stopcodons. [Populus trichocarpa]	75	TST1#LTR/Copia	105-4482 via tfasty with Copia23-PTR, 3 frameshifts and 1 stopcodon. [Solanum tuberosum]	85	SC-7#LTR/Copia	649-4189 Wised via estwise with OSR3/Copia protein (1 frameshift) N term extended wth ORF [Oryza sativa]	733	Copia-4_Mad#LTR/Copia	170-4879 via tfasty with Copia23-PTR, 2 stopcodons. [Malus x domestica]	265.774	Copia17-PTR#LTR/Copia	46-4525 via tfasty with ATCopia23_39-4058, 1 frameshift and 2 stopcodons. [Populus trichocarpa]	ltr_finder_scaffold2124_44605_48297_-	2580	0	PRSiTETNOOT00001	gi|21430|emb|X52387.1|STCOPT Potato DNA for copia-like transposable element	90	ORSiTERTOOT00441	rn_551-281 retrotransposon	100	ZRSiTERTOOT00127	(gi|18542165) Zea mays clone ZMMBBb_0138B04 putative polyprotein	597
Copia	ltr_finder_scaffold2124_75508_79094_+	GTATTAGGGTGTTGGTATTATTAGGTTAGTTTTTCCTGTATAGATTTTCCTTCCCTAATGCGGATAGTATTATAATCCTAGTCCTAGTAGAACTCTAACTTGTAGACTGATAGCTCAAACCTCCTCTTCTATATAAAGGAGGCATGTACATACAGATTATCATCAAGTTATCATTCATTCACAAATTTCAACATGGTATCAGAGCCTAGTTCGGCAAAATTTCGATTTTGTGTCTCTCGTTTCCCTTCCGTCCTAAGAAAAACCCTCAAAAAAAACCTCAAGAAAACTTTTTCCAGTTTTCTTTCAATCTCATCAATGGTGAACGACGATTTTTCAAGTCATTCCATCAACTCCGAGATACCATCATCAAACTTCTCTGGTGTTCCAGAAACTCATCAA…	3586	ltr_finder_scaffold2124_75508_79094_+	4222	0	Copia-42_VV-I	Copia-42_VV-I Copia Vitis vinifera	100	Copia29-VV_I	Copia29-VV_I Copia Vitis vinifera	100	Copia29-VV_I	Copia29-VV_I Copia Vitis vinifera	1155	Copia-9_Pru-I	Copia-9_Pru-I Copia Prunus persica	564.66	Copia-42_VV-I	Copia-42_VV-I Copia Vitis vinifera	ltr_finder_scaffold2124_75508_79094_+	1133	0	Copia17-PTR#LTR/Copia	46-4525 via tfasty with ATCopia23_39-4058, 1 frameshift and 2 stopcodons. [Populus trichocarpa]	65	Copia17-PTR#LTR/Copia	46-4525 via tfasty with ATCopia23_39-4058, 1 frameshift and 2 stopcodons. [Populus trichocarpa]	84	PDR1#LTR/Copia	269-3603 (fragment) via tfasty with ATCopia17, 1 frameshift and 5 stopcodons. [Pisum sativum]	489	Copia-15_Mad#LTR/Copia	89-4400 via tfasty with Copia-10_Mad, 1 frameshift. [Malus x domestica]	592.038	COP14_MT#LTR/Copia	262-3950 via tfasty with TST1, 2 frameshifts and 3 stopcodons. [Medicago truncatula]	ltr_finder_scaffold2124_75508_79094_+	3102	0	PRSiTETNOOT00001	gi|21430|emb|X52387.1|STCOPT Potato DNA for copia-like transposable element	83	ARSiTERT00100011	gi|4996362|dbj|AB021264.1| Arabidopsis thaliana copia-like retrotransposon AtRE2 gene for polyprotein, complete cds	100	ORSiTERTOOT00290	osr3 retrotransposon	975
Copia	ltr_finder_scaffold217_1132963_1137730_-	TGGAAATGATTTTTCATTTTCCCGCCAAACTTCACACTCTCCAAGCTTCAAGTGAAACGGAGCGTTTCTTCCTCTCTACACCAACGACTAAATGAAACGGAGCGTTCTGTTAAGTGATGAAGATAAGAACAAAACGTCATCGTTGCACTGATCAGAACAGCTCATCGTCCTCTTCTCTGTTCCTCTGCATTTCTGCAAATTCCGTTAGAGCCTCAGGCTCACCTACTCTCTTTCAGCCAGCTACCAGCTGTGCACATTGTCTTTTAGCTTCTCATCACTTTGTATATGTACCACCTTTCTATCAATGAGAACGTTGAGCCATTTCATTTGAACACAAACGAGTTAATATGGTATCAGAGCGAGGTTAGAATCCACAATGGCAGCTGAATATCCCTTAGC…	4767	ltr_finder_scaffold217_1132963_1137730_-	5153	0	SHACOP7_I_MT	Copia Medicago truncatula	100	Copia17-PTR_I	Copia17-PTR_I Copia Populus trichocarpa	100	Copia15-PTR_I	Copia15-PTR_I Copia Populus trichocarpa	990	Copia-34_Pru-I	Copia-34_Pru-I Copia Prunus persica	377.71	SHACOP7_I_MT	Copia Medicago truncatula	ltr_finder_scaffold217_1132963_1137730_-	667	0	SHACOP7_MT#LTR/Copia	143-4549 [Medicago truncatula]	59	Copia-86_Mad#LTR/Copia	79-4410 Copia-31_Mad very similar, with many errors. [Malus x domestica]	79	Copia15-PTR#LTR/Copia	22-4617 [Populus trichocarpa]	1218	ATCopia18A#LTR/Copia	350-5009 Wised via estwise with ATCopia11 protein [Arabidopsis]	849.736	SHACOP7_MT#LTR/Copia	143-4549 [Medicago truncatula]	ltr_finder_scaffold217_1132963_1137730_-	3152	0	GRSiTERT00100012	gi|2104945|gb|U96748.1|GMU96748 Glycine max copia-like retrotransposon Tgmr, complete sequence	100	ORSiTERTOOT00363	rn_252-146 retrotransposon	100	ORSiTERTOOT00342	rn_200-117 retrotransposon	837
Copia	ltr_finder_scaffold217_869286_873023_-	TGTAGAATTATAATAGGATTTGTATTAGGGTGTTAGTATTATTAGGTTAGTTTTTCTTGTATAGTTTTTTCTTTCCTAGTGCAGATAGTATTATAATCCTAGTCCTAGTAGAATTCTAACTTGTAGACTTATAGCTCAAGCCTCCTCTTCTATATAAAGGAGGCATGTACATACAGATTATTATCAAGTTATCATTCATTCACAAATTCAAAATGGTATCGGAGCCTAGTTCGGCAAAATTCTGATTTCGTATCTCTCGTTTCCCTTCCGTCCTAGGAAAAACCCTCAAGAAAACTTTTTCCAGTTTTCTTTCAATCACATCAATGATGAATGACGATCTTTCCAGTCATTCCATCAACTCCGAGATTCCATCATCGAACTCCTCTGGTGTTTCAAAAA…	3737	ltr_finder_scaffold217_869286_873023_-	4341	0	Copia-42_VV-I	Copia-42_VV-I Copia Vitis vinifera	91	Copia11-VV_I	Copia11-VV_I Copia Vitis vinifera	100	Copia1-VV_I	Copia1-VV_I Copia Vitis vinifera	453	Copia-56_VV-I	Copia-56_VV-I Copia Vitis vinifera	226.05	Copia1-VV_I	Copia1-VV_I Copia Vitis vinifera	ltr_finder_scaffold217_869286_873023_-	1458	0	Copia1A-VV#LTR/Copia	42-4522 via tfasty with Copia17-PTR, 3 frameshifts and 1 stopcodon. [Danio rerio]	80	Copia17-PTR#LTR/Copia	46-4525 via tfasty with ATCopia23_39-4058, 1 frameshift and 2 stopcodons. [Populus trichocarpa]	93	TST1#LTR/Copia	105-4482 via tfasty with Copia23-PTR, 3 frameshifts and 1 stopcodon. [Solanum tuberosum]	231	Copia-3_CP#LTR/Copia	50-4318 [Carica papaya]	191.815	TST1#LTR/Copia	105-4482 via tfasty with Copia23-PTR, 3 frameshifts and 1 stopcodon. [Solanum tuberosum]	ltr_finder_scaffold217_869286_873023_-	2805	0	PRSiTETNOOT00001	gi|21430|emb|X52387.1|STCOPT Potato DNA for copia-like transposable element	89	HRSiTERT00100164	bare_11O9-1 GAP of: 11O9.seq check: 7700 from: 30258 to: 39043 ||Ty1-copia-like retrotransposon	94	ORSiTERTOOT00308	rn_111-158 retrotransposon	417
Copia	ltr_finder_scaffold217_874910_880119_+	GATGGTTATATTAGCAATAATCAGTAACTGAATGTGAACAATGAATGTAAAACAGAAGTGATCGTGGAGAGGCCACTGCCCTTGAAGCAATTTCCCGAACCACACACAAATCAGAGTGTCGAGAAAAGCTTCCCAGGGTAATCACTGGAATTGAATCGGAATTCAAAGTATGAAAGATAGTTGTGGAGCTAGTCTCTCTGTTTCGCGTGTTATTTCCAGAACTTCAAGCATATCTCTATATACTCGGTTCTGTTACTGCGCTGTTGATCCGCAGTCCGCTCCACTTCCTTCATTTCAGGAAGACCAGTAGAATTCGTTGAGAATAATCGGGGAAGGGAGATCAGGTCGTGCTCATCATCTCTCCCTCCATTTCCAACGGTCAACTCCAGTACTGTTAAG…	5209	ltr_finder_scaffold217_874910_880119_+	3880	0	Copia-57_Mad-I	Copia-57_Mad-I Copia Malus x domestica	100	Copia-15_SB-I	Copia-15_SB-I Copia Sorghum bicolor	100	ATCOPIA95_I	Copia Arabidopsis thaliana	1587	TONT2-I_PV	Copia Phaseolus vulgaris	755.74	Copia-57_Mad-I	Copia-57_Mad-I Copia Malus x domestica	ltr_finder_scaffold217_874910_880119_+	503	0	TONT2_PV#LTR/Copia	160-4075 via tfasty with TONT1_LE, (1 frameshift) [Phaseolus vulgaris]	57	Copia-58_Mad#LTR/Copia	23-4024 [Malus x domestica]	74	Copia-57_Mad#LTR/Copia	19-3957 [Malus x domestica]	605	Copia-18_Mad#LTR/Copia	118-4301 Copia-76_Mad 99% similar with 5 frameshifts. [Malus x domestica]	651.358	TONT2_PV#LTR/Copia	160-4075 via tfasty with TONT1_LE, (1 frameshift) [Phaseolus vulgaris]	ltr_finder_scaffold217_874910_880119_+	3026	0	ZRSiTERTOOT00330	gi|17082476|nt46535-42696 Zea mays Fourf gag/pol	82	ZRSiTERTOOT00265	opie_333J11-1 opie_Z333J11-1 Z333J11final bases 91077. .82449 ||retrotransposon	93	ORSiTERT00100062	gi|6979318|nt200748-206421 repeat_region from: Oryza sativa adh1-adh2 region, Ty1/copia-like retrotransposon	1386
Copia	ltr_finder_scaffold218_139699_144398_-	TGTTAAAATATGGATCTTTCACTCACTTCATAGACAACAAGCCACCAACAGAATCCACCAACAAGCCACCAACAAATCTCCATCATCAAGCCACCAAAATTAAATAAAGTTAGTTGTGATAACATGATAAAATAAATGTACTTTGTCTTGTTAAGTTTATAAAGGCTATATAAAGCCTTACATCTATTGTGTATCAATCCAAGCAACTCCATTCCAAAAACAAAGACAAGAAGCAGATTTCTTCCTCTGCTTCTCTCAACAATTTTTTTCACTTTACAAAACAATCACCCAATTTCATCTTTTCACATATCAATCATCAAACTTCCATTCTTTACATTTCAATCACCACATTATTTCAACATGGTATCAGAGCCCTAATTGTTCTTACGGGCCAAAAAT…	4699	ltr_finder_scaffold218_139699_144398_-	1899	2.42e-89	Copia-54_VV-I	Copia-54_VV-I Copia Vitis vinifera	85	COPIA4_I_MT	Copia Medicago truncatula	93	SC-10_I	Copia Oryza sativa	327	PDR1_I	Copia Pisum sativum	167.4	SHACOP4_I_MT	Copia Medicago truncatula	ltr_finder_scaffold218_139699_144398_-	315	2.37e-76	SHACOP4_MT#LTR/Copia	81-4022 [Medicago truncatula]	52	SHACOP4_MT#LTR/Copia	81-4022 [Medicago truncatula]	71	PCretro6#LTR/Copia	74-4239 [Phanerochaete chrysosporium]	272	Copia-38_SB#LTR/Copia	49-4349 via tfasty with Copia-9_SB, 1 frameshift. [Sorghum bicolor]	284.263	SHACOP4_MT#LTR/Copia	81-4022 [Medicago truncatula]	ltr_finder_scaffold218_139699_144398_-	1457	4.13e-79	ORSiTERTOOT00308	rn_111-158 retrotransposon	89	ORSiTERTOOT00324	rn_154-162 retrotransposon	100	ORSiTERTOOT00324	rn_154-162 retrotransposon	324
Copia	ltr_finder_scaffold218_327125_332051_-	TGGATTGAGATTAAAGGAATTTTATTCCGCAATTCATTCATTGATTTGAGCTCGAGTTTTATACAATGGATAGAAAACAAAATGACAAAATACATCGAATCAATTTGTCTGGAAATGTTGCAGAATCAATTTGTCTAGAAAACAAAATGACAAAATACATCGAATCAATTTGTCTGGAAATGTTGCAGGTCTGAGAATTGTGCAACGGTATTGCCAGAAGCTGCAGAGAGTGAGCTGCCAGCTTGCTGGGTGAGAGAGGGAAGATCATTCATCATTATCCGTTTGGTTGCGACGACGCCGTGTTGCGCAATGAGCGTTTCTCCTTCTTGCAGTAGTTTAGTGATACGGTGCGCGTTGGAATGGCGGGAAAACAAGTGAGCTGAAAAGCTCCCTTTTCCT…	4926	ltr_finder_scaffold218_327125_332051_-	5458	0	Copia-96_VV-I	Copia-96_VV-I Copia Vitis vinifera	100	Copia-126_SB-I	Copia-126_SB-I Copia Sorghum bicolor	100	SHACOP12_I_MT	Copia Medicago truncatula	1647	Copia44-PTR_I	Copia44-PTR_I Copia Populus trichocarpa	615.07	Copia44-PTR_I	Copia44-PTR_I Copia Populus trichocarpa	ltr_finder_scaffold218_327125_332051_-	302	0	SHACOP7_MT#LTR/Copia	143-4549 [Medicago truncatula]	48	ATCopia71#LTR/Copia	231-5185 Wised via estwise with ATCopia75 protein + both term extended with ORFs [Arabidopsis]	67	ATCopia71#LTR/Copia	231-5185 Wised via estwise with ATCopia75 protein + both term extended with ORFs [Arabidopsis]	1543	ATCopia18A#LTR/Copia	350-5009 Wised via estwise with ATCopia11 protein [Arabidopsis]	1228.77	SHACOP7_MT#LTR/Copia	143-4549 [Medicago truncatula]	ltr_finder_scaffold218_327125_332051_-	3432	0	BRSiTERTOOT00001	gi|2462934|nt3532-8357 Brassica oleracea Melmoth retrotransposon sequence	100	ZRSiTERTOOT00307	victim_334B07-1 Victim: 1-100 5' LTR; 5327-5427 3' LTR ||retrotransposon	100	ARSiTERT00100014	gi|13991168|gb|AF287471.1|AF287471 Arabidopsis thaliana clone T20E23 copia-like retrotransposon, complete sequence	1059
Copia	ltr_finder_scaffold218_33768_39278_+	GTTGAATAAAGATAATTTGCAATATGGAATTACCTTTAACAATCTAGAGATTTCCCACTCTATAAGTCTCTCTAAAAATATCTAAATCCCAACTACTCATTATAGCTAAACTAATAATCCTAGCCACACACTAAACCTACTAAGTGTGCTAGTATCTTCCTAAGGAGGTTGTATTACCCTATAAATATGAAGTCTCACCTTAGCCAAGTATGAAGTGTAGAGAAACAAAATAAATAAGAAAGAAGAAGTGGAGAGTGTTCAGTTAGGAGTTTGAAAGGTCCAAGTGACCAAATTGTAATATCCATAAAATTGAGTGATTAATCGAGTGAGTTATCAAAATACTATCTTTTCGATCCTAAATTTCACTACATTTCCGCTAGCGCCCCAACAAATTTGATA…	5510	ltr_finder_scaffold218_33768_39278_+	6971	0	SHACOP21_I_MT	Copia Medicago truncatula	100	Copia-87_SB-I	Copia-87_SB-I Copia Sorghum bicolor	100	Copia-87_SB-I	Copia-87_SB-I Copia Sorghum bicolor	897	Copia-52_VV-I	Copia-52_VV-I Copia Vitis vinifera	433.16	SHACOP21_I_MT	Copia Medicago truncatula	ltr_finder_scaffold218_33768_39278_+	1560	0	SHACOP21_MT#LTR/Copia	51-4049 (1 stopcodon) [Medicago truncatula]	71	SHACOP21_MT#LTR/Copia	51-4049 (1 stopcodon) [Medicago truncatula]	94	Copia-115_SB#LTR/Copia	39-4401 via tfasty with Copia-30_SB, 3 frameshifts. [Sorghum bicolor]	424	Copia-101_SB#LTR/Copia	41-4502 via tfasty with Copia-30_SB, 1 frameshift. [Sorghum bicolor]	365.155	SHACOP21_MT#LTR/Copia	51-4049 (1 stopcodon) [Medicago truncatula]	ltr_finder_scaffold218_33768_39278_+	4604	0	ORSiTERTOOT00308	rn_111-158 retrotransposon	100	ZRSiTERTOOT00198	ilaw_464F01-1 ilaw_Z464F01-1 ZZ464F01 bases 148192. .152147 ||retrotransposon	100	ORSiTERTOOT00315	rn_120-70 retrotransposon	849
Copia	ltr_finder_scaffold218_407736_412704_+	GACTGAAATTATCAGACGAGAAGCAACAGCTCAACCATGGCATGAAGCTGGAAGAAGAAGGTGATGAAGTGTCGGACGATGAAGATAATGAATTAAGTGACCAAGTTGTCAATGAGTGAAAGTTGAGTGATCAACGTGTAACGCGAATTGAATGTTTTAAATAGAACTATGTCGTTTTGGTTTGGTAAGACGGTTGACTGCCACGTGTCGCAGTCATACCTCTCTTCTTATCGTTTAATTAGTTACCCTACAGTAAAACTGGAAACTAAGTGTATAAATTGAGAAATGCATAAATGAAAGAACTCAATCATTTCCAGCAAACATTTAAGCATTTCTTCTTTTCTTCTTCTCTTCCTCTCTCAATCGAGCTCATCTGAAATGGTATCAGAGCCTCCATTC…	4968	ltr_finder_scaffold218_407736_412704_+	3771	0	SHACOP23_I_MT	Copia Medicago truncatula	90	Copia17-PTR_I	Copia17-PTR_I Copia Populus trichocarpa	100	SHACOP23_I_MT	Copia Medicago truncatula	906	SHACOP9_I_MT	Copia Medicago truncatula	379.55	Copia-66_Mad-I	Copia-66_Mad-I Copia Malus x domestica	ltr_finder_scaffold218_407736_412704_+	980	1.02e-93	Copia-66_Mad#LTR/Copia	1-4011 Fragment [Malus x domestica]	58	Copia-66_Mad#LTR/Copia	1-4011 Fragment [Malus x domestica]	81	Copia47-PTR#LTR/Copia	241-4240 via tfasty with LCCopia1, 2 frameshifts.[Populus trichocarpa]	404	ATCopia71#LTR/Copia	231-5185 Wised via estwise with ATCopia75 protein + both term extended with ORFs [Arabidopsis]	342.043	Copia-66_Mad#LTR/Copia	1-4011 Fragment [Malus x domestica]	ltr_finder_scaffold218_407736_412704_+	2298	0	BRSiTERTOOT00001	gi|2462934|nt3532-8357 Brassica oleracea Melmoth retrotransposon sequence	86	TRSiTERT00100134	jaku_354M17-1 stonor_354M17-1 Contig44 bases 51494. .56840 ||copia-like retrotransposon	100	ORSiTERTOOT00333	rn_172-100 retrotransposon	870
Copia	ltr_finder_scaffold221_204862_210047_+	GACACTAGTATCCAGCTCAAGTTGAGCTGGACGAGCTTCAATGTCAGTCCCTAGCATCACCTAGCTCATAGAGGAGCTGATGCTAGCTAGTTTCTACTTGCTCCGAGCTAATGTGAGGTTTCCCGTGAGTCCATGTATCTGTACCAACACCGGCACAACACCAAGGTCAAGTCCATGGAGCTGCCATCACACCAAGTTCGAACCCTAGGTGCATATTTCCAACATTCCTCCCCCAGTTTAGTGAAGTATGTGAATACGCTAAAATTACAACAAATATCCAACCAAAAACTCTTGCATCAATGAAAATGTCACGAAGATTGAATTTCCATCTAGTATATTACACATTCTAAAATACTCGAATATAGGGGAGTCACTACGGATTGAACCCGTCTACTCATT…	5185	ltr_finder_scaffold221_204862_210047_+	4672	0	COP8_I_MT	Copia Medicago truncatula	100	SHACOP15_I_MT	Copia Medicago truncatula	100	SHACOP15_I_MT	Copia Medicago truncatula	636	TONT2-I_PV	Copia Phaseolus vulgaris	296.15	COP8_I_MT	Copia Medicago truncatula	ltr_finder_scaffold221_204862_210047_+	944	0	COP8_MT#LTR/Copia	18-3923 via tfasty with TONT1_LE, 4 stopcodons. [Medicago truncatula]	71	Copia-4_CQ#LTR/Copia	108-3451 via tfasty with Copia3_XT, 1 frameshift. [Culex quinquefasciatus]	86	Copia-4_CQ#LTR/Copia	108-3451 via tfasty with Copia3_XT, 1 frameshift. [Culex quinquefasciatus]	693	Copia-15_SB#LTR/Copia	103-3936 via tfasty with Copia-39_ZM, 1 stopcodon. [Sorghum bicolor]	475.322	COP8_MT#LTR/Copia	18-3923 via tfasty with TONT1_LE, 4 stopcodons. [Medicago truncatula]	ltr_finder_scaffold221_204862_210047_+	3904	0	ORSiTERT00100014	gi|9453887|dbj|AB046118.2|AB046118 Oryza sativa retrotransposon Osr1 DNA, complete sequence ||gi|1621486 Tos14, copia-like	88	HRSiTERT00100164	bare_11O9-1 GAP of: 11O9.seq check: 7700 from: 30258 to: 39043 ||Ty1-copia-like retrotransposon	93	ORSiTERT00100062	gi|6979318|nt200748-206421 repeat_region from: Oryza sativa adh1-adh2 region, Ty1/copia-like retrotransposon	603
Copia	ltr_finder_scaffold222_1272882_1275667_-	TGCATCTTTTACTCACTTCATAGACAACAAGCCACCAACACAATCCACCAACAAGCTACCGACAAGCCACAAACAAGACAACAAGCCACAAACAAGCCACCAACAAATCTCCATCATCAAGCCACCAAAATTAAATAAAGTTAGTTGTGATAAGATGTTAAAATAAATGTACTTTGTCTTGTTAAGTTTGTAAAGGCTATATAAAGCCTTACATCTATTATGTATCAATCAATCCAAGCAATTCCATTCCAAAAACAAAAACAAAGACAAGAAGCCGTTGCTTCCTCTGCTTCTTTAAACAATTTATTTCACTTACAAAACAATCACCCAATTTCATCTTTTCACATATCAATCATCAAACTTTCATTCTTTACATTTCAATCACCACATTATTCCAAC…	2785	ltr_finder_scaffold222_1272882_1275667_-	3014	7.51e-175	SHACOP4_I_MT	Copia Medicago truncatula	80	SC-10_I	Copia Oryza sativa	100	Copia-113_SB-I	Copia-113_SB-I Copia Sorghum bicolor	564	Copia5-PTR_I	Copia5-PTR_I Copia Populus trichocarpa	243	SHACOP4_I_MT	Copia Medicago truncatula	ltr_finder_scaffold222_1272882_1275667_-	823	2.14e-98	SHACOP4_MT#LTR/Copia	81-4022 [Medicago truncatula]	71	COP12_MT#LTR/Copia	76-4044 [Medicago truncatula]	90	Copia14-PTR#LTR/Copia	143-4056 via tfasty with ATCopia95_359-4498, 1 frameshift and 2 stopcodons [Populus trichocarpa]	347	Copia-87_SB#LTR/Copia	127-4337 via tfasty with Copia-74_SB, 1 frameshift and 1 stopcodon. [Sorghum bicolor]	356.681	SHACOP4_MT#LTR/Copia	81-4022 [Medicago truncatula]	ltr_finder_scaffold222_1272882_1275667_-	2287	7.49e-163	ORSiTERTOOT00308	rn_111-158 retrotransposon	80	ORSiTERTOOT00307	rn_110-271 retrotransposon	93	ORSiTERTOOT00307	rn_110-271 retrotransposon	501
Copia	ltr_finder_scaffold222_599112_604051_+	GTGAAGTTTGATGAATGGAAGAGAAGAGAAGAACAGAGAAAGCGAAGAAGAAGGAGAAGCTGTAATGGAAAGTCGTTTTCTGTTATTACTGTACTGAATGAATTAAATGTACAAACAGAAAGGAGAATTCTATTTATACCACTACTACTATTATCTATTACAACTCACTCACATACTTATAATTTAACACCATTTAACACCCCCCCACAAACTGGGGAGTAGATGTTCAATATACCCAGTTTGGACAGTAAGAACTGCATCCTGGGAGCAGCTAATCCCTTGGTAAAGATGTCCGCCAGCTGCGTTTCTGTTGACACATACTTGAGTTGCACTAATCCTGACTCAATTCGTTCACGAATCACGTGACAATCGATCTCTATGTGCTTAGTACGTTCGTGA…	4939	ltr_finder_scaffold222_599112_604051_+	5571	0	Copia15-PTR_I	Copia15-PTR_I Copia Populus trichocarpa	100	Tvv1_I	Copia Vitis vinifera	100	Tvv1_I	Copia Vitis vinifera	1632	Tvv1_I	Copia Vitis vinifera	659.97	Copia39-PTR_I	Copia39-PTR_I Copia Populus trichocarpa	ltr_finder_scaffold222_599112_604051_+	434	0	MTCopia2#LTR/Copia	332-4654 [Medicago truncatula]	51	Copia-45_Mad#LTR/Copia	132-4474 [Malus x domestica]	72	SC-7#LTR/Copia	649-4189 Wised via estwise with OSR3/Copia protein (1 frameshift) N term extended wth ORF [Oryza sativa]	1465	Copia17-PTR#LTR/Copia	46-4525 via tfasty with ATCopia23_39-4058, 1 frameshift and 2 stopcodons. [Populus trichocarpa]	1136.32	MTCopia2#LTR/Copia	332-4654 [Medicago truncatula]	ltr_finder_scaffold222_599112_604051_+	3408	0	BRSiTERTOOT00001	gi|2462934|nt3532-8357 Brassica oleracea Melmoth retrotransposon sequence	89	ORSiTERTOOT00353	rn_219-129 retrotransposon	100	ORSiTERT00100078	rn_359-198 Ty1-copia-like retrotransposon	1557
Copia	ltr_finder_scaffold222_684217_689145_+	GAGAGGAAGCTTTCAATAGTATTATGATATATAGGATTACATAAGGGGTACATGGGTTTATATAGAGTTAGGATAGGAGAATCCTTCCTCAACTAGGAAAACTCTTATTACTATTCCTATACTAATAAGGAAAAATATTGAAACTTATTCCTATACTAATAAGGAAAATATAATATTTTTCAACACTCCCCCTCAAGCTTGGTGTAGATGTTAATTAACCCAAGCTTGGACAGTAAGTGGTCAAACACATCTTTTGAAAGAGGCTTCGTAAAAACATCTGCAGTCTGTTGCTTCGTAGGAACATATTCCACTCGAACCACACCAGAACTAACATTTTCAGTTATAAAATGACGATCTACCTCCACATGTTTAGTTCGATCATGATGAACAGGGTTGCGG…	4928	ltr_finder_scaffold222_684217_689145_+	5672	0	Copia17-PTR_I	Copia17-PTR_I Copia Populus trichocarpa	100	Copia-8_TC-I	Copia-8_TC-I Copia Theobroma cacao	100	Copia-31_Pru-I	Copia-31_Pru-I Copia Prunus persica	1665	Copia17-PTR_I	Copia17-PTR_I Copia Populus trichocarpa	884.95	Copia17-PTR_I	Copia17-PTR_I Copia Populus trichocarpa	ltr_finder_scaffold222_684217_689145_+	363	0	Copia17-PTR#LTR/Copia	46-4525 via tfasty with ATCopia23_39-4058, 1 frameshift and 2 stopcodons. [Populus trichocarpa]	59	Copia-17_Mad#LTR/Copia	227-4834 via tfasty with Copia23-PTR, 1 stopcodon. [Malus x domestica]	75	Copia-17_Mad#LTR/Copia	227-4834 via tfasty with Copia23-PTR, 1 stopcodon. [Malus x domestica]	1502	SHACOP3_MT#LTR/Copia	31-4644 [Medicago truncatula]	1475.3	Copia17-PTR#LTR/Copia	46-4525 via tfasty with ATCopia23_39-4058, 1 frameshift and 2 stopcodons. [Populus trichocarpa]	ltr_finder_scaffold222_684217_689145_+	3898	0	PRSiTETNOOT00001	gi|21430|emb|X52387.1|STCOPT Potato DNA for copia-like transposable element	89	ZRSiTERTOOT00168	hopscotch_178A11-1 hopscotch_Z178A11-1 Z178A11.fasta.screen.Contig59 bases 70228. .65345 ||retrotransposon	100	HRSiTERT00100183	TREP730 retrotransposon, LTR, copia, "HORPIA-2_AF427791-1"; 3' end truncated	975
Copia	ltr_finder_scaffold222_824643_830300_+	GGAAATGATTTTTCATTTTCCCGCCAAACTTCACACTCTCCAAGCTTCAAGTGAAACGGAGCGTTTCTTCCTCTCTACACCAACGACTAAATGAAACGGAGCGTTCTGTTAAGTGATGAAGATAAGAACAAAACGTCATCGTTGCACTGATCAGAACAGCTCATCGTCCTCTTCTCTGTTCCTCTGCATTTCTGCAAATTCCGTTAGAGCCTCAAGCTCACCTACTCTCTTTCAGCCAGCTACCAGCTGTGCACATTGTCTTTTAGCTTCTCATCACTTTGTATATGTACAACCTTTCTATCAATGAGAACGTCGAGCCATTTCATTTGAACACAAACGAGTTAATAGAAGCTCGATGTTCGTTAGGTCATCAAGTATGAGATGAAACAGGGAGAGTCA…	5657	ltr_finder_scaffold222_824643_830300_+	4990	0	Copia-86_Mad-I	Copia-86_Mad-I Copia Malus x domestica	100	Copia17-PTR_I	Copia17-PTR_I Copia Populus trichocarpa	100	Copia15-PTR_I	Copia15-PTR_I Copia Populus trichocarpa	1638	Copia-72_Mad-I	Copia-72_Mad-I Copia Malus x domestica	640.27	Copia-72_Mad-I	Copia-72_Mad-I Copia Malus x domestica	ltr_finder_scaffold222_824643_830300_+	319	0	SHACOP7_MT#LTR/Copia	143-4549 [Medicago truncatula]	52	ATCopia17#LTR/Copia	250-5026 Wised via estwise with ATCopia62 protein + both termini ORF-extended [Arabidopsis thaliana]	67	Copia20-PTR#LTR/Copia	518-4617 via tfasty with LCCopia1, 1 frameshift and 1 stopcodon. [Populus trichocarpa]	1292	Copia-17_Mad#LTR/Copia	227-4834 via tfasty with Copia23-PTR, 1 stopcodon. [Malus x domestica]	1055.05	SHACOP7_MT#LTR/Copia	143-4549 [Medicago truncatula]	ltr_finder_scaffold222_824643_830300_+	3233	0	GRSiTERT00100012	gi|2104945|gb|U96748.1|GMU96748 Glycine max copia-like retrotransposon Tgmr, complete sequence	100	ORSiTERTOOT00363	rn_252-146 retrotransposon	100	ORSiTERTOOT00342	rn_200-117 retrotransposon	1125
Copia	ltr_finder_scaffold222_86935_91444_+	GAAGATTGAGAGAATGAATTACTTTTATTCATGTCTCGTAGGTTTATTATATACAGCATTCCTCCTACTGACTAGGTAAGAAAATATCTACTCTAACTATTTAATAGGATCTGCTAGCTAAACTAGGATAGGACTAGAACTAATATGGTAACTATCTAACTAGCAAATAAACTAATAAGATCTGACTGTATACAAATAAGGAACGGGATTTCCTCACTCCCCCTCAAGCTTGGTGTAGATGTTGTACAAACCCAGCTTGGACTTGAAATGATCTGACTGTTCTCGTGGAAGTGCCTTTGTGAGTATGTCAGCGGTCTGCTGTTTGGACTGGACATATCTCACATCCACAACTCCCCTTTCCACCTTCTCAGTGATAAAATGCCTGTCTATCTCGACATG…	4509	ltr_finder_scaffold222_86935_91444_+	5150	0	Copia-42_VV-I	Copia-42_VV-I Copia Vitis vinifera	100	Copia-54_Mad-I	Copia-54_Mad-I Copia Malus x domestica	100	Copia-54_Mad-I	Copia-54_Mad-I Copia Malus x domestica	1137	Copia18A-VV_I	Copia18A-VV_I Copia Vitis vinifera	604.07	Copia-42_VV-I	Copia-42_VV-I Copia Vitis vinifera	ltr_finder_scaffold222_86935_91444_+	540	0	Copia17-PTR#LTR/Copia	46-4525 via tfasty with ATCopia23_39-4058, 1 frameshift and 2 stopcodons. [Populus trichocarpa]	62	COP14_MT#LTR/Copia	262-3950 via tfasty with TST1, 2 frameshifts and 3 stopcodons. [Medicago truncatula]	78	Copia1A-VV#LTR/Copia	42-4522 via tfasty with Copia17-PTR, 3 frameshifts and 1 stopcodon. [Danio rerio]	724	SHACOP3_MT#LTR/Copia	31-4644 [Medicago truncatula]	726.087	Copia17-PTR#LTR/Copia	46-4525 via tfasty with ATCopia23_39-4058, 1 frameshift and 2 stopcodons. [Populus trichocarpa]	ltr_finder_scaffold222_86935_91444_+	3587	0	PRSiTETNOOT00001	gi|21430|emb|X52387.1|STCOPT Potato DNA for copia-like transposable element	90	ORSiTERT00100078	rn_359-198 Ty1-copia-like retrotransposon	100	ZRSiTERTOOT00168	hopscotch_178A11-1 hopscotch_Z178A11-1 Z178A11.fasta.screen.Contig59 bases 70228. .65345 ||retrotransposon	996
Copia	ltr_finder_scaffold222_974903_979896_-	TGTTAAACGCAGCAAAGAACAAACGGAGTTAAGGAAGACCGTTGGTCAACGTCAAGAGAAGGAAGAGAAGCGCTTAAATGAAACGACGAGTTTTATCCTCCGTTTGCGTTTTAACTATTGATGTATCAAACGTGGACACGTGTTTTTACCCGCGTTTATAATTTCGTTTTTACTGTTGAAGTTACCGTTGGGTTTGGTATAAAAACCCAACCAACAAAATGAATCAACTCAGACTTTCAGATTCAATCTTATCTTCTTCTCTGCATTTTGATCGACACTCCGATCAATCTGATATGGTATCAGAGCGGGTTTAAATCAATCTAAAGCTTAACGATGACTCGAAGTCAGGATGATGATGAAGATAATGATGAACAAACCAACCATCAGCACACTTCAGGA…	4993	ltr_finder_scaffold222_974903_979896_-	5574	0	Copia15-PTR_I	Copia15-PTR_I Copia Populus trichocarpa	100	ATCOPIA24I	Copia Arabidopsis thaliana	100	Copia2-PTR_I	Copia2-PTR_I Copia Populus trichocarpa	675	Copia-51_VV-I	Copia-51_VV-I Copia Vitis vinifera	323.19	Copia15-PTR_I	Copia15-PTR_I Copia Populus trichocarpa	ltr_finder_scaffold222_974903_979896_-	958	0	Copia35-PTR#LTR/Copia	99-4342 via tfasty with ATCopia62_100-4614, 1 frameshift and 7 stopcodons. [Populus trichocarpa]	56	Copia-86_Mad#LTR/Copia	79-4410 Copia-31_Mad very similar, with many errors. [Malus x domestica]	74	Copia-86_Mad#LTR/Copia	79-4410 Copia-31_Mad very similar, with many errors. [Malus x domestica]	501	MTCopia2#LTR/Copia	332-4654 [Medicago truncatula]	402.519	Copia-86_Mad#LTR/Copia	79-4410 Copia-31_Mad very similar, with many errors. [Malus x domestica]	ltr_finder_scaffold222_974903_979896_-	3685	0	GRSiTERT00100012	gi|2104945|gb|U96748.1|GMU96748 Glycine max copia-like retrotransposon Tgmr, complete sequence	100	ORSiTERT00100071	osr14 Ty1-copia-like retrotransposon	100	ORSiTERTOOT00363	rn_252-146 retrotransposon	678
Copia	ltr_finder_scaffold225_81881_87075_+	GTGTTCAAATGAAATGGCTCAACGTTCTCATTGATAGAAAGGTGGTACATATACAAAGTGATGAGAAGCTAAAAGACAATGTGCACAGCTGGTAGCTGGCTGAAAGAGAGTAGGTGAGCTTGAGGCTCTAACGGAATTTGCAGAAATGCAGAGGAACAGAGAAGAGGACGATGAGCTGTTCTGATCAGTGCAACGATGACGTTTTGTTCTTATCTTCATCACTTAACAGAACGCTCCGTTTCATTTAGTCGTTGGTGTAGAGAGGAAGAAACGCTCCGTTTCACTTGAAGCTTGGAGAGTGTGAAGTTTGGCGGGAAAATGAAAAATCATTTCCAATACCCCTCCTCAAGCTGGTGGGCACAGATTGTGCAGACCAAGCTTGGATATTAAGTAGTTGAA…	5194	ltr_finder_scaffold225_81881_87075_+	5490	0	Copia-86_Mad-I	Copia-86_Mad-I Copia Malus x domestica	100	Copia17-PTR_I	Copia17-PTR_I Copia Populus trichocarpa	100	Copia15-PTR_I	Copia15-PTR_I Copia Populus trichocarpa	1638	Copia-72_Mad-I	Copia-72_Mad-I Copia Malus x domestica	641.64	Copia-72_Mad-I	Copia-72_Mad-I Copia Malus x domestica	ltr_finder_scaffold225_81881_87075_+	425	0	SHACOP7_MT#LTR/Copia	143-4549 [Medicago truncatula]	50	ATCopia12#LTR/Copia	103-4765 Wised via estwise with ATCopia13 protein [Arabidopsis thaliana]	67	Copia20-PTR#LTR/Copia	518-4617 via tfasty with LCCopia1, 1 frameshift and 1 stopcodon. [Populus trichocarpa]	1543	ATCopia18A#LTR/Copia	350-5009 Wised via estwise with ATCopia11 protein [Arabidopsis]	1211.82	SHACOP7_MT#LTR/Copia	143-4549 [Medicago truncatula]	ltr_finder_scaffold225_81881_87075_+	3365	0	BRSiTERTOOT00001	gi|2462934|nt3532-8357 Brassica oleracea Melmoth retrotransposon sequence	100	ORSiTERTOOT00363	rn_252-146 retrotransposon	100	ORSiTERTOOT00342	rn_200-117 retrotransposon	1125
Copia	ltr_finder_scaffold228_159879_164338_+	GTAACGATGAGAGCTTGTGCAAACTGACAATTCATTAAGATAAACGTCACTCACAATAAGTACAGAGATAAAGCCTGAAGATCAGAAGGATCTGGCAACAAACAGCCATGATCCATCCTTAAGCGCCTGGAAAATAGCAGCTTCTCAACAGACTGACACATAGGACTAGATTGTCATTATTCTAAGACTAGAGTGACTGAAATGCAACAACTAAAGAGTTCTTCCCAAAACGCTGCAGTTTAACTAACGGTCTAATGTTTAATAGCTACGCAAAATGACGTCGCTTTGACAACGGTCCAACAAATCCTCCCCTGAACTGAGCCTCAATCTCAGCTGAGGAACTCAGTTCATCATTTCTGGGTTTCACCAGCAAGCTCCACCATTCCCAGTTTTTCCCTT…	4459	ltr_finder_scaffold228_159879_164338_+	6326	0	Copia-14_BRa-I	Copia-14_BRa-I Copia Brassica rapa	90	Copia-30_Pru-I	Copia-30_Pru-I Copia Prunus persica	100	ATCOPIA23_I	Copia Arabidopsis thaliana	1215	Copia-16_SB-I	Copia-16_SB-I Copia Sorghum bicolor	494.1	Copia-14_BRa-I	Copia-14_BRa-I Copia Brassica rapa	ltr_finder_scaffold228_159879_164338_+	872	6.36e-179	Copia37-PTR#LTR/Copia	228-4355 [Populus trichocarpa]	63	Copia-67_Mad#LTR/Copia	94-4086 via tfasty with Copia37-PTR, 2 frameshifts. [Malus x domestica]	80	ATCopia31#LTR/Copia	46-4050 ATCopia31A_pol >93% identical. [Arabidopsis]	540	Copia-2_CP#LTR/Copia	97-4103 via tfasty with Copia9-PTR, 1 frameshift. [Carica papaya]	609.757	Copia27-PTR#LTR/Copia	55-4185 [Populus trichocarpa]	ltr_finder_scaffold228_159879_164338_+	4367	0	ARSiTERT00100004	gi|13872709|emb|AJ292423.1|ATH292423 Arabidopsis thaliana copia-like retrotransposon, clone AB022213	85	ARSiTERT00100003	gi|13872711|emb|AJ293575.1|ATH293575 Arabidopsis thaliana copia-like retrotransposon, chromosome 4, near 25 cm, clone AC006567	100	ARSiTERT00100002	gi|15149814|emb|AJ292424.1|ATH292424 Arabidopsis thaliana copia-like retrotransposon, clone AB019224	1215
Copia	ltr_finder_scaffold228_207275_212448_+	GTTAGTTTCTTTAGAATTCAAGCAAAAGGCTCAACGTTTTCATTAATGATTGATCGTTCATATACAGGAGAAGAGGGGAGCTACATGACAAGGTGCACAGCTAGCTAGCTGGCTGAAAGAGAAAGAGAGGGAGCTTGCTGCTCCTTAACAGAATTTGCAGAAAGAACAGAGAAAGGACGATGAGCTGTTTGGTCCTCAGTGCAATGGTGACGTTTAGCTCTTATCTTCAGTGATAATGCAGCGCTCCGTTTCACTTGGTTTGTTGGTGCAGAGAGGAAGGACGCACCGTTTCACTTAAGCTTGAAGTGGAGGGAAAATAGCGGGAGATGAAAAATCATTTCATCATCTCTAATACCCCCCTCAAGCTGGGGGGCACAAGTTGTGCAGACCAAGCTTGGA…	5173	ltr_finder_scaffold228_207275_212448_+	5929	0	SHACOP7_I_MT	Copia Medicago truncatula	100	Copia-79_SB-I	Copia-79_SB-I Copia Sorghum bicolor	100	SHACOP7_I_MT	Copia Medicago truncatula	1551	Copia-72_Mad-I	Copia-72_Mad-I Copia Malus x domestica	581.16	Copia-72_Mad-I	Copia-72_Mad-I Copia Malus x domestica	ltr_finder_scaffold228_207275_212448_+	585	0	SHACOP7_MT#LTR/Copia	143-4549 [Medicago truncatula]	56	Copia-45_Mad#LTR/Copia	132-4474 [Malus x domestica]	69	Copia-45_Mad#LTR/Copia	132-4474 [Malus x domestica]	994	Copia-61_SB#LTR/Copia	106-4665 [Sorghum bicolor]	920.228	SHACOP7_MT#LTR/Copia	143-4549 [Medicago truncatula]	ltr_finder_scaffold228_207275_212448_+	3657	0	GRSiTERT00100012	gi|2104945|gb|U96748.1|GMU96748 Glycine max copia-like retrotransposon Tgmr, complete sequence	100	ORSiTERTOOT00363	rn_252-146 retrotransposon	100	SRSiTERTOOT00088	pifi_95A23-1hdnm hopscotch_SB95A23-1hdnm SB95A23 bases 91000. .96011 ||retrotransposon	1029
Copia	ltr_finder_scaffold23_212507_217818_-	TGTTGGTCCCAAATAATTTATGTGCAATTAAAACATGTATCACCAATATTAAAGCACCACAAAATTAGTTGGATCTCTAACCAACTAATTGAATTTCCACCAATATTAAACCCCACCTCCAATTTAGTGCACATGGAAATTAGTTGGGGATTCACCTAATTGGATGCCACAACCAATTGCTTTCAATTGGTCTCCCCACATTTCTAGTATAAAAGGGAAGCTAGTGCATCCCATTTCAATCATCCCTCTCTTCTTCCTTTCTCACTTCTCTAAGTGTTGTAGTGTAGCAATTTTTTTTGTAGTGTAGCAATTTTCACTTGTTTAATAATTGAGATAAGTTATCTCAATTGGGTAGATAGGTGAGCGGTAGAAAGCCCCGATAATTGTTTTACCGTGGTA…	5311	ltr_finder_scaffold23_212507_217818_-	5312	0	TTO1_NT_I	Copia Nicotiana tabacum	89	Copia-43_Pru-I	Copia-43_Pru-I Copia Prunus persica	100	Copia-16_Mad-I	Copia-16_Mad-I Copia Malus x domestica	1407	TTO1_NT_I	Copia Nicotiana tabacum	821.26	TTO1_NT_I	Copia Nicotiana tabacum	ltr_finder_scaffold23_212507_217818_-	508	0	TTO1_NT#LTR/Copia	716-4732 TOTO1_LP near-identical with a large deletion. [Nicotiana tabacum]	76	TTO1_NT#LTR/Copia	716-4732 TOTO1_LP near-identical with a large deletion. [Nicotiana tabacum]	90	TTO1_NT#LTR/Copia	716-4732 TOTO1_LP near-identical with a large deletion. [Nicotiana tabacum]	999	Copia-16_DPu#LTR/Copia	574-4866 via tfasty with Copia-9_DPu, 2 stopcodons. First 60 AA or so appear to be between pos 100 and 250. [Daphnia pulex]	1320.84	TTO1_NT#LTR/Copia	716-4732 TOTO1_LP near-identical with a large deletion. [Nicotiana tabacum]	ltr_finder_scaffold23_212507_217818_-	4117	0	PRSiTERT00100080	gi|13540822|gb|AF279585.2| Lycopersicon chilense retrotransposon TLC1.1, Ty1/copia-like, complete sequence	91	HRSiTERT00100164	bare_11O9-1 GAP of: 11O9.seq check: 7700 from: 30258 to: 39043 ||Ty1-copia-like retrotransposon	100	PRSiTERT00100118	gi|108863077|gb|DQ644599.1| Solanum melongena clone pS.m.F Ty1-copia retrotransposon nonfunctional polyprotein gene, partial sequence	843
Copia	ltr_finder_scaffold231_136218_141048_+	GAAGATTGAGAGAATGAATTGATTCTTATTCATATCCCGTAGGCTCAATATATACAATAGTTCTCTTACTGATTAGGGGAAGAAAATATTCCCTATCACTACCTAATAGGATCTGCTAGCTAAATAGGGTAGGACTAACGTTAACATGGTAACTATCTAACTAGCAAATAAAATAAATAAGATCCTAATATATACAGATAATGTACGGGATTTCTTCACCCCCTCAAGCTTGGTGTAAATGTTGTGCATACCAAGCTTGGACTTGAAATGTTCGGATAGTTCTCGTGGAGTTCGTATAGTTCTCTTGGAAGTGCCTTTTTGAGTATGTCAGCTGTCTGTTGTTTGGACTGGACATATCTCACATCCACAACTCCCCCTTCCACCTTTTCAGTGATAAAA…	4830	ltr_finder_scaffold231_136218_141048_+	3654	0	Copia3-VV_I	Copia3-VV_I Copia Vitis vinifera	83	Copia-8_TC-I	Copia-8_TC-I Copia Theobroma cacao	100	Copia18-VV_I	Copia18-VV_I Copia Vitis vinifera	1551	Copia-9_Pru-I	Copia-9_Pru-I Copia Prunus persica	749.32	Copia-42_VV-I	Copia-42_VV-I Copia Vitis vinifera	ltr_finder_scaffold231_136218_141048_+	622	0	Copia17-PTR#LTR/Copia	46-4525 via tfasty with ATCopia23_39-4058, 1 frameshift and 2 stopcodons. [Populus trichocarpa]	58	Copia17-PTR#LTR/Copia	46-4525 via tfasty with ATCopia23_39-4058, 1 frameshift and 2 stopcodons. [Populus trichocarpa]	75	Copia-1_Mad#LTR/Copia	728-4222 [Malus x domestica]	645	SHACOP19_MT#LTR/Copia	68-4183 via tfasty with ATCopia3_1-4386, 2 frameshifts and 1 stopcodon [Medicago truncatula]	664.84	Copia17-PTR#LTR/Copia	46-4525 via tfasty with ATCopia23_39-4058, 1 frameshift and 2 stopcodons. [Populus trichocarpa]	ltr_finder_scaffold231_136218_141048_+	2226	0	PRSiTETNOOT00001	gi|21430|emb|X52387.1|STCOPT Potato DNA for copia-like transposable element	91	PRSiTERT00100074	gi|15144503|gb|AF275345.2|AF275345|nt81866-87398 Lycopersicon esculentum copia-like retrotransposon	100	ZRSiTERTOOT00225	ji_573F08-3 ji_573F08-3 573F08 bases 485. .3508 ||retrotransposon	921
Copia	ltr_finder_scaffold231_177224_179798_-	TGGCCTAATCTTCGACTCATTCTATCTATAGCTGTGTCTAGAGGATGGTGCCTGAGATAGTTAGATGTACAGAACGCGTTTTTGCATGGTGTTCTGAAAGAGGAGGTTTACATGAAACAACCGCCTGGCTATTAAGATAAAAATGCACCATCCCGTGTTTGCAAGCTTGACAAAGCTTTGTATGGGTTGAAGCAAGCTCCGCGCGCGTGGTACGCCCGATTAAGTAAAAAGTTACAGATTTAAGTTCTGATTTCACCCTCAAGGATCTAGGTGATCTTCATTTCTTTCTAGGCATTGAAGTTAAAAGAAACCAAGAAGGCATTACATTGTCTCAAGGAAAATATGCTTCTGATTTGTTGACTCGGGTCAATATGCAAAATTGCAAGGCAGCTCCTACAC…	2574	ltr_finder_scaffold231_177224_179798_-	5540	0	Copia-4_TA-I	Copia-4_TA-I Copia Triticum aestivum	100	Copia-94_Mad-I	Copia-94_Mad-I Copia Malus x domestica	100	COPIA1_ZM_I	Copia Zea mays	1128	Copia-32_BD-I	Copia-32_BD-I Copia Brachypodium distachyon	698	Copia-4_TA-I	Copia-4_TA-I Copia Triticum aestivum	ltr_finder_scaffold231_177224_179798_-	751	0	Copia-23_SB#LTR/Copia	36-4387 via tfasty with Retrofit7, 1 frameshift. [Sorghum bicolor]	84	Copia-17_SB#LTR/Copia	44-4330 [Sorghum bicolor]	92	Copia-46_ZM#LTR/Copia	34-4272 [Zea mays]	784	Copia-40_Mad#LTR/Copia	338-4857 via tfasty with Copia49-PTR, 1 frameshift and 4 stopcodons. [Malus x domestica]	852.047	Copia-23_SB#LTR/Copia	36-4387 via tfasty with Retrofit7, 1 frameshift. [Sorghum bicolor]	ltr_finder_scaffold231_177224_179798_-	3826	0	ZRSiTERTOOT00168	hopscotch_178A11-1 hopscotch_Z178A11-1 Z178A11.fasta.screen.Contig59 bases 70228. .65345 ||retrotransposon	94	ORSiTERTOOT00320	rn_14-5 retrotransposon	100	ZRSiTERTOOT00168	hopscotch_178A11-1 hopscotch_Z178A11-1 Z178A11.fasta.screen.Contig59 bases 70228. .65345 ||retrotransposon	1146
Copia	ltr_finder_scaffold231_328505_333199_+	GTTAAGGAGGATCAAAACGCGCCGTTTGGTTTAGTGGCTCACAAGGAAATGCCACGTTGTTTTTATTAGTCTGTTAAGTCTGTTGCATTGTTTACTTCCGCAGTACAGAACTTCTATTAGTTTGCACTTTAGTCCTATAGCTGTTGATCGTGGGATTCTTGTTGTTAGGATCATGGCTAGTTTTCAGGCCATCTTACCATGTCTATTTCAAAGATTCTCTGCAACTAAATTCAGTTGTCAGTTTGCTTATCTTGTGGCTTAACATGTGGTATCAGAGCCCTAACAAACTGTAACCATATTCACGAGATTGAGAGGTAGTACAAGAGAGGAGAGTTGAGAGTGATAGGCATTCACGAGTGAAAACAAAACTTGAAAAACAGATCAGAATGGGAGAGAGCT…	4694	ltr_finder_scaffold231_328505_333199_+	4529	0	Copia-89_BRa-I	Copia-89_BRa-I Copia Brassica rapa	100	Copia16-PTR_I	Copia16-PTR_I Copia Populus trichocarpa	100	Copia16-PTR_I	Copia16-PTR_I Copia Populus trichocarpa	681	Copia-4_BRa-I	Copia-4_BRa-I Copia Brassica rapa	321.36	Copia-89_BRa-I	Copia-89_BRa-I Copia Brassica rapa	ltr_finder_scaffold231_328505_333199_+	757	3.22e-174	Copia27-PTR#LTR/Copia	55-4185 [Populus trichocarpa]	66	Copia18-PTR#LTR/Copia	77-4125 via tfasty with ATCopia23_39-4058, 1 frameshift and 1 stopcodon [Populus trichocarpa]	91	Copia-28_BD#LTR/Copia	174-4176 via tfasty with SC-8, 4 frameshifts. [Brachypodium distachyon]	671	Copia-11_SB#LTR/Copia	74-4786 [Sorghum bicolor]	609.372	Copia27-PTR#LTR/Copia	55-4185 [Populus trichocarpa]	ltr_finder_scaffold231_328505_333199_+	2404	0	ARSiTERT00100013	gi|13991170|gb|AF287472.1|AF287472 Arabidopsis thaliana clone T12-C14 copia-like retrotransposon, complete sequence	75	MRSiTERTOOT00002	gi|19071289|gb|AF439380.1| Medicago sativa retrotransposon polyprotein gene interrupted by LTR retroelement MCIRE, complete sequence	93	ZRSiTERTOOT00235	ji_5BL-2 ji_5BL-2 5BL bases 48469. .57844 ||retrotransposon	657
Copia	ltr_finder_scaffold231_328563_333199_+	GTTTTTATTAGTCTGTTAAGTCTGTTGCATTGTTTACTTCCGCAGTACAGAACTTCTATTAGTTTGCACTTTAGTCCTATAGCTGTTGATCGTGGGATTCTTGTTGTTAGGATCATGGCTAGTTTTCAGGCCATCTTACCATGTCTATTTCAAAGATTCTCTGCAACTAAATTCAGTTGTCAGTTTGCTTATCTTGTGGCTTAACATGTGGTATCAGAGCCCTAACAAACTGTAACCATATTCACGAGATTGAGAGGTAGTACAAGAGAGGAGAGTTGAGAGTGATAGGCATTCACGAGTGAAAACAAAACTTGAAAAACAGATCAGAATGGGAGAGAGCTTTGCAGCAGTGAGTATACCAAAATATGATGGGGATTATGATCACTGGAGTCTCCTAAT…	4636	ltr_finder_scaffold231_328563_333199_+	4528	0	Copia-89_BRa-I	Copia-89_BRa-I Copia Brassica rapa	100	Copia16-PTR_I	Copia16-PTR_I Copia Populus trichocarpa	100	Copia16-PTR_I	Copia16-PTR_I Copia Populus trichocarpa	681	Copia-4_BRa-I	Copia-4_BRa-I Copia Brassica rapa	321.36	Copia-89_BRa-I	Copia-89_BRa-I Copia Brassica rapa	ltr_finder_scaffold231_328563_333199_+	757	3.17e-174	Copia27-PTR#LTR/Copia	55-4185 [Populus trichocarpa]	66	Copia18-PTR#LTR/Copia	77-4125 via tfasty with ATCopia23_39-4058, 1 frameshift and 1 stopcodon [Populus trichocarpa]	91	Copia-28_BD#LTR/Copia	174-4176 via tfasty with SC-8, 4 frameshifts. [Brachypodium distachyon]	671	Copia-11_SB#LTR/Copia	74-4786 [Sorghum bicolor]	609.372	Copia27-PTR#LTR/Copia	55-4185 [Populus trichocarpa]	ltr_finder_scaffold231_328563_333199_+	2414	0	ARSiTERT00100013	gi|13991170|gb|AF287472.1|AF287472 Arabidopsis thaliana clone T12-C14 copia-like retrotransposon, complete sequence	75	MRSiTERTOOT00002	gi|19071289|gb|AF439380.1| Medicago sativa retrotransposon polyprotein gene interrupted by LTR retroelement MCIRE, complete sequence	93	ZRSiTERTOOT00235	ji_5BL-2 ji_5BL-2 5BL bases 48469. .57844 ||retrotransposon	657
Copia	ltr_finder_scaffold233_233169_240296_+	GTTGTAGACTGATCCCTGTGGCGATAGCAAACGGATTGTTTCTGATAGAATGATCACAAAGACTTCATGAACTAACGTCTGAGTTTTAAGTTGTGCTAGGAGAGTTTAAAGACAGATAGTACTTTAGAGCTTCCAGCATACAATTTATTCAAAATAGTTCAATTGGATTTCTAACTATGAAATAACAAAGATAAAAAATGTGGCAACTTAACAACCTGAAGCACACGAATGTCTTTGATCAGCAGGTTGCTGTCTGTCCAGTTGAGCTCCAGCAGTCTTCACAGCATCCAGCAGCAACTCAGCAGCAACCAGTAAATCCAAAGCCCCAGCTCGAGTCGTACAATCTCCCTCTTGATTTCCTGTGAGCCTGGTCGTGATTTCTTATCCTGTCGTTTAAGC…	7127	ltr_finder_scaffold233_233169_240296_+	4661	0	Copia10-VV_I	Copia10-VV_I Copia Vitis vinifera	93	Copia-78_VV-I	Copia-78_VV-I Copia Vitis vinifera	95	Copia-33_BD-I	Copia-33_BD-I Copia Brachypodium distachyon	927	SZ-37_I	LTR Retrotransposon Oryza sativa	436.82	Copia10-VV_I	Copia10-VV_I Copia Vitis vinifera	ltr_finder_scaffold233_233169_240296_+	655	0	Copia-141_SB#LTR/Copia	60-5375 via tfasty with Copia-37_ZM_gagpol, 2 stopcodons. [Sorghum bicolor]	67	ATCopia64#LTR/Copia	120-4142 Wised via estwise with ATCopia78 protein + C term extended with ORFs [Arabidopsis]	88	Copia-101_AA#LTR/Copia	317-4209 via tfasty with Copia-112_AA, 1 frameshift. [Aedes aegypti]	874	ATCopia9#LTR/Copia	14-4297 Wised via estwise with ATCopia47 protein [Arabidopsis thaliana]	771.541	Copia4_MT#LTR/Copia	70-4953 70-4950 (1 stopcodon) [Medicago truncatula]	ltr_finder_scaffold233_233169_240296_+	4067	0	ARSiTERTOOT00008	gi|12584301|gb|AY016208.1| Arabidopsis thaliana retrotransposon Endovir1-1, complete sequence	85	ZRSiTERTOOT00157	giepum_438D03-1 giepum_Z438D03-1 Z438D03 bases 8744. .21531 ||retrotransposon	100	ZRSiTERTOOT00157	giepum_438D03-1 giepum_Z438D03-1 Z438D03 bases 8744. .21531 ||retrotransposon	930
Copia	ltr_finder_scaffold233_26611_30986_+	GTAAAATTTTAATTATTTTAACATATCACATCTTAATTAATTTGGTAGTTAGGAGTTGAGATATTTTTGTAAGAGTGGTAGAGACTAATCTAGAGAATTGTAGATTAATCTTCAACACCCCCTCTTAATCTGCAATTCGGAGTAAGTGTTTGAACTTCTCGAGTTTGTCATTCGTAACTGTCTTCGTCATGATATCTGTCGGCTGATCATCCGTGTTGATGAATTCCATTGTGATTTCTCCGTTGTTGACTAGATCTCGTATGAAATGATGTCGTAACTCGATATGCTTCGACCTTGCGTGAAATACTGGATTCTTCGTCATGGCTATGGCTGACATGTTGTCACAGTGAATAATGGTTGGATCATTATCACCTTGTTGTAAGTCTTCAATTAATCTTT…	4375	ltr_finder_scaffold233_26611_30986_+	5899	0	SHACOP21_I_MT	Copia Medicago truncatula	93	Copia-1_Mad-I	Copia-1_Mad-I Copia Malus x domestica	100	Copia-9_Pru-I	Copia-9_Pru-I Copia Prunus persica	1035	SHACOP21_I_MT	Copia Medicago truncatula	552.29	SHACOP21_I_MT	Copia Medicago truncatula	ltr_finder_scaffold233_26611_30986_+	686	0	SHACOP21_MT#LTR/Copia	51-4049 (1 stopcodon) [Medicago truncatula]	68	SHACOP21_MT#LTR/Copia	51-4049 (1 stopcodon) [Medicago truncatula]	83	SHACOP21_MT#LTR/Copia	51-4049 (1 stopcodon) [Medicago truncatula]	906	Copia-114_SB#LTR/Copia	51-4400 via tfasty with Copia-41_SB, 3 stopcodons. [Sorghum bicolor]	924.465	SHACOP21_MT#LTR/Copia	51-4049 (1 stopcodon) [Medicago truncatula]	ltr_finder_scaffold233_26611_30986_+	3887	0	ORSiTERTOOT00308	rn_111-158 retrotransposon	90	ORSiTERT00100080	rn_42-23 Ty1-copia-like retrotransposon	100	ZRSiTERTOOT00235	ji_5BL-2 ji_5BL-2 5BL bases 48469. .57844 ||retrotransposon	825
Copia	ltr_finder_scaffold233_568174_572719_-	TGTTCGATTTAAGGTAGAATGAATAACAGACTTGTGTTTTTTTTTTATTCCTCCGTAGGGTTACCTTGAAATATATACATAAAGATAACCTATTAAGGTAAACTACCTAAACATACGATTTTATATTAGGAAGTTACAGCTATACAGAATAATCCTAACTAATCAGGATTATTCTTTCTACACCTCCCCTCAAGCTTGTCGGGGTGTGATGAAATGTTTATCAAGATCAACATGCTTGGTTCTATCATAATGGACAGGGTTCCTCACAATGTTGATTGCTGATTGACTATCGCTTAAAATCTGCACTGGGTCTTCACCTCTAAGTTTTAATTCTGTCAGAACTCGTGACAGCCAAAATCCTTCACATGCCCTCGGAAACAGCCCTGTACTCGGCCTCTG…	4545	ltr_finder_scaffold233_568174_572719_-	5943	0	Copia3-VV_I	Copia3-VV_I Copia Vitis vinifera	100	Copia-8_TC-I	Copia-8_TC-I Copia Theobroma cacao	100	Copia-40_Mad-I	Copia-40_Mad-I Copia Malus x domestica	912	Copia3-VV_I	Copia3-VV_I Copia Vitis vinifera	498.68	Copia3-VV_I	Copia3-VV_I Copia Vitis vinifera	ltr_finder_scaffold233_568174_572719_-	1066	0	ATCopia11#LTR/Copia	481-4647 [Arabidopsis thaliana]	65	COP14_MT#LTR/Copia	262-3950 via tfasty with TST1, 2 frameshifts and 3 stopcodons. [Medicago truncatula]	82	Copia17-PTR#LTR/Copia	46-4525 via tfasty with ATCopia23_39-4058, 1 frameshift and 2 stopcodons. [Populus trichocarpa]	865	ATCopia71#LTR/Copia	231-5185 Wised via estwise with ATCopia75 protein + both term extended with ORFs [Arabidopsis]	703.745	Copia17-PTR#LTR/Copia	46-4525 via tfasty with ATCopia23_39-4058, 1 frameshift and 2 stopcodons. [Populus trichocarpa]	ltr_finder_scaffold233_568174_572719_-	3948	0	ORSiTERTOOT00329	rn_16-305 retrotransposon	91	ORSiTERTOOT00365	rn_262-149 retrotransposon	100	ORSiTERTOOT00409	rn_43-24 retrotransposon	687
Copia	ltr_finder_scaffold235_188695_192923_-	TGTTAGGACGTTAGCGGAAATGTAGTGTACTTCTTCTTTCTTATTTCTTCAACTCATACTCCACTTTGTTACAAGTGAGGCTATTTATAATAGCCATGATACAAGTAGTAGGTAGGAACCAACTTAAGTTTGTGGTTTGTAAAATTTTAATTATTTTAACATATCACATCTTAATTAATTTGGTAGTTAGGAGTTGAGATATTTTTGTAAGAGTTGTAGAGACTAATCTAGAGAATTGTAGATTAATCTTCAACATCCCCTCTTAATTTGCAATTCGGAGTAAACGTTTGAACTTCTCGAGTTTGTCCTTCGTAACTGCCTTCGTCATGATATCTGCCGGCTGATCATCCGTGTTGATGAATTCCATTGTGATTTCTCCGTTGTTGACTAGATCTCGTA…	4228	ltr_finder_scaffold235_188695_192923_-	4942	0	SHACOP21_I_MT	Copia Medicago truncatula	100	Copia-77_VV-I	Copia-77_VV-I Copia Vitis vinifera	100	Copia-77_VV-I	Copia-77_VV-I Copia Vitis vinifera	1038	Copia18-PTR_I	Copia18-PTR_I Copia Populus trichocarpa	475.77	Copia-54_VV-I	Copia-54_VV-I Copia Vitis vinifera	ltr_finder_scaffold235_188695_192923_-	1016	1.76e-161	SHACOP8_MT#LTR/Copia	54-4136 [Medicago truncatula]	64	SHACOP21_MT#LTR/Copia	51-4049 (1 stopcodon) [Medicago truncatula]	83	Copia-122_SB#LTR/Copia	65-4393 via tfasty with Copia-41_SB, 3 frameshifts and 2 stopcodons. [Sorghum bicolor]	518	Copia-4_BD#LTR/Copia	37-4348 via tfasty with CPSC4B, 3 frameshifts and 2 stopcodons. [Brachypodium distachyon]	550.821	SHACOP21_MT#LTR/Copia	51-4049 (1 stopcodon) [Medicago truncatula]	ltr_finder_scaffold235_188695_192923_-	3437	0	ORSiTERTOOT00308	rn_111-158 retrotransposon	91	ORSiTERTOOT00338	rn_179-105 retrotransposon	100	ZRSiTERTOOT00221	ji_334B07-4 ||retrotransposon	690
Copia	ltr_finder_scaffold235_271315_276209_-	TGTGAAGTTTGGAGAATGGAAGAGAAGAGAAGAGAAGAAGGAGCTGTAATGAAACAGTTTTCTGTTATTACTGTTCAATTGAATTGAATTTACAAATAGAGGGAAAAGTTCTATTTATACCACTACATCTATCACTAACTACAATTGACTCTCACACTATAATTTATTACTATTTAACACCCCCCCACAAACTGGGGAGTAGATGTTCAATATACCCAGTTTGGACAGCAAGAACTGCATCCTGGGAGCAGCTAATCCCTTAGTAAAGATGTCCGCCAACTGAGTTTCTGTCGAGACGTGCTTGAGTTGAACTAAGCCTGATTCAATTTGCTCACCAATTACGTGACAATCGATTTCTATGTGCTTAGTACGCTCATGAAAAACAGGATTGTGAGCAAT…	4894	ltr_finder_scaffold235_271315_276209_-	5136	0	SHACOP6_I_MT	Copia Medicago truncatula	91	Copia17-PTR_I	Copia17-PTR_I Copia Populus trichocarpa	100	Copia13-VV_I	Copia13-VV_I Copia Vitis vinifera	1632	Tvv1_I	Copia Vitis vinifera	629.73	Tvv1_I	Copia Vitis vinifera	ltr_finder_scaffold235_271315_276209_-	874	0	SHACOP7_MT#LTR/Copia	143-4549 [Medicago truncatula]	56	Copia-66_Mad#LTR/Copia	1-4011 Fragment [Malus x domestica]	77	Copia-66_Mad#LTR/Copia	1-4011 Fragment [Malus x domestica]	589	Copia-24_Mad#LTR/Copia	205-4853 via tfasty with Copia-75_Mad, 4 frameshifts and 12 stopcodons. [Malus x domestica]	632.098	Copia-66_Mad#LTR/Copia	1-4011 Fragment [Malus x domestica]	ltr_finder_scaffold235_271315_276209_-	3163	0	GRSiTERT00100012	gi|2104945|gb|U96748.1|GMU96748 Glycine max copia-like retrotransposon Tgmr, complete sequence	100	ORSiTERTOOT00363	rn_252-146 retrotransposon	100	ORSiTERT00100078	rn_359-198 Ty1-copia-like retrotransposon	1557
Copia	ltr_finder_scaffold235_294284_298787_+	GAAAAGAGATGGAGCTCAATGGAGATAGAACAAGAAATAGAGAAGTATAGCGGCATAAGTCTTGTATTCTTATTGAATCAATAGACGCATCTGTACATGTATATATAGACTTTGAGGTTTAACCTAAACCCTATAGGAAAAGGAATAAACAAATATTATAATACAATAGATTAATAACACACGGTTTCAACAGCCTCCCGCAAATGGATGATGATTCCGAAGCATCAATTTGGTAGAGAGAAACCAGTATCGGTTCGTTGTGATTGCTTTAGTAAACAAGTCTGCAGTTTGATCCTCTGAAGTGATATAGTGTAGCTTGATCACAGTATCCCGAACTAGCTCTCTGATGTAGTGCAGGTGAGTCTCGAAATGTTTGGTTCGATCATGTAGGACAAGATT…	4503	ltr_finder_scaffold235_294284_298787_+	4189	0	Copia20-PTR_I	Copia20-PTR_I Copia Populus trichocarpa	91	Copia-35_SB-I	Copia-35_SB-I Copia Sorghum bicolor	100	Copia-10_Mad-I	Copia-10_Mad-I Copia Malus x domestica	708	Copia-12_Mad-I	Copia-12_Mad-I Copia Malus x domestica	272.78	LCCOPIA1_I	Copia Lotus japonicus	ltr_finder_scaffold235_294284_298787_+	1340	4.3e-135	Copia47-PTR#LTR/Copia	241-4240 via tfasty with LCCopia1, 2 frameshifts.[Populus trichocarpa]	65	Copia-54_PTr#LTR/Copia	323-4477 [Populus trichocarpa]	78	Copia-14_SB#LTR/Copia	34-4682 via tfasty with Copia-11_SB, 1 frameshift. [Sorghum bicolor]	471	SHACOP3_MT#LTR/Copia	31-4644 [Medicago truncatula]	282.337	LCCopia1#LTR/Copia	163-4258 via tfasty with OSR3_409-4902, 1 frameshift. [Lotus corniculatus]	ltr_finder_scaffold235_294284_298787_+	3105	0	ORSiTERTOOT00373	rn_304-179 retrotransposon	100	ORSiTERT00100069	gi|86371681|gb|DQ365823.1| Oryza australiensis transposon Ty1/copia LTR retrotransposon koala gag/pol pseudogene, complete sequence	100	ORSiTERT00100069	gi|86371681|gb|DQ365823.1| Oryza australiensis transposon Ty1/copia LTR retrotransposon koala gag/pol pseudogene, complete sequence	744
Copia	ltr_finder_scaffold235_316856_319591_-	TGAAGGAACTTGGAGAAAGCTTCTGACATTTTCTCAAGAAAGCATACCCACATCATTCTAGTATAATCATCCACAAATAGAAGAAAGTATATCTTACCACCTATGAATGTTGTTCTAGTTGGTCCGTAAATATCAGTGTATATCAACTCTAGTGGTGCTTTAGTTTTTGGAAATGGCAAGCGATGCATTTTGCCATATATGCATCCTTCATAAACTTTATCTTCTCTGTTGATTTAGGGAAGATCGACCACCATATTTTTCGGCTTCAGTAATTTAAGCCATTTGTAGTTTAGGTGTCCATCTGATCTACTAATTGAATCAGATATTCTATCTCTTCCTCGAAGAGGTGAATCAGAAATAGGATCTCCATGTCCAGAATCGGAGGAAGAATCGGAATCC…	2735	ltr_finder_scaffold235_316856_319591_-	3759	7.36e-129	SHACOP21_I_MT	Copia Medicago truncatula	85	ATCOPIA63_I	Copia Arabidopsis thaliana	93	Copia-4_TC-I	Copia-4_TC-I Copia Theobroma cacao	546	Copia-101_SB-I	Copia-101_SB-I Copia Sorghum bicolor	271.87	SHACOP21_I_MT	Copia Medicago truncatula	ltr_finder_scaffold235_316856_319591_-	788	1.5e-104	SHACOP21_MT#LTR/Copia	51-4049 (1 stopcodon) [Medicago truncatula]	68	SHACOP21_MT#LTR/Copia	51-4049 (1 stopcodon) [Medicago truncatula]	80	SHACOP21_MT#LTR/Copia	51-4049 (1 stopcodon) [Medicago truncatula]	393	Copia-122_SB#LTR/Copia	65-4393 via tfasty with Copia-41_SB, 3 frameshifts and 2 stopcodons. [Sorghum bicolor]	377.096	SHACOP21_MT#LTR/Copia	51-4049 (1 stopcodon) [Medicago truncatula]	ltr_finder_scaffold235_316856_319591_-	2177	3.21e-88	ORSiTERTOOT00308	rn_111-158 retrotransposon	88	GRSiTERT00100004	gi|29423275|gb|AY205610.1| Glycine max cultivar Williams 82 SIRE1-8 retroelement, complete sequence	100	GRSiTERT00100004	gi|29423275|gb|AY205610.1| Glycine max cultivar Williams 82 SIRE1-8 retroelement, complete sequence	513
Copia	ltr_finder_scaffold235_391769_396707_-	TGAATTGATGATCTTATTCATTAGACTGCTAGGTACTTATACAGTAGGAATAGCTCTAGATTAGGTAATTATATAGGCTCTACCTACCCTATCATAACCCCACTAATCCGGGATTCTACTTACTATAATTATAGGTTGAGATTAGGCTAATCTCTATAGCTAACATCTGACTATCTAATCATATCCTAATCATATCATAAGTCACATAATTTTACACTTCCCTCAAGTTTGGTTGTAAATATTTTTAAAACCAAGCTTGCACTGAAGCTTCTCAAACGTGTCCTGTGAGAGTGTCTTTGTTAGAATGTCGGCAGTCTGTACTCTGGAAGGAACATATAACATGTCAAACTCCTTGCTGCTCACCTTCTCAAAAATAAATTGTCTATCCAATTCAACGTG…	4938	ltr_finder_scaffold235_391769_396707_-	5948	0	Copia3-VV_I	Copia3-VV_I Copia Vitis vinifera	92	SHACOP11_I_MT	Copia Medicago truncatula	100	Copia1A-VV_I	Copia1A-VV_I Copia Vitis vinifera	660	Copia-87_VV-I	Copia-87_VV-I Copia Vitis vinifera	278.74	Copia-87_VV-I	Copia-87_VV-I Copia Vitis vinifera	ltr_finder_scaffold235_391769_396707_-	1552	0	TST1#LTR/Copia	105-4482 via tfasty with Copia23-PTR, 3 frameshifts and 1 stopcodon. [Solanum tuberosum]	67	Copia-72_Mad#LTR/Copia	141-4517 [Malus x domestica]	100	COP6_MT#LTR/Copia	via tfasty with Retrofit2, 2 stopcodons. [Medicago truncatula]	545	SC-5#LTR/Copia	461-3646 via tfasty with OSR3_484-4902, 1 stopcodon [Oryza sativa]	396.741	Copia17-PTR#LTR/Copia	46-4525 via tfasty with ATCopia23_39-4058, 1 frameshift and 2 stopcodons. [Populus trichocarpa]	ltr_finder_scaffold235_391769_396707_-	3673	0	PRSiTETNOOT00001	gi|21430|emb|X52387.1|STCOPT Potato DNA for copia-like transposable element	87	ORSiTERTOOT00340	rn_18-313 retrotransposon	100	ORSiTERTOOT00353	rn_219-129 retrotransposon	597
Copia	ltr_finder_scaffold235_411704_418407_+	GTGGAATTACAACATATAATTAGGCAGTGTTAGGCGTAGGATTAGACTAAGTTAGCTGTCCTAATTTTATTCTATCATTACTAGCCTAATTATCAGCAGGATAATATAGTAAGATTATAGGTAAGGTAATCCCTGATTTGTTGGGATCTACCAGGAGACGATTCTGCTCCCTACTAGAGCAGCTTCTGTATATATGTACTGGTATCATACAGAAATAAAACATACCAAAATCCCTAAGCATTCTGGAAGTCTTTATGGTATCAGAGCCTAGATTCAGACCTTGAATCAAGCCGTATCTCCCTCCTTTCTTCTTCCGCATTCTCATCCTATGGGGAACACAAACAACGAAGCTCAAGCTCCCCGATCCGGGAACTCCCCACCATCCTCGCCTTCTATAAC…	6703	ltr_finder_scaffold235_411704_418407_+	8796	0	Copia3-VV_I	Copia3-VV_I Copia Vitis vinifera	100	Copia3-VV_I	Copia3-VV_I Copia Vitis vinifera	100	Copia3-VV_I	Copia3-VV_I Copia Vitis vinifera	936	Copia3-VV_I	Copia3-VV_I Copia Vitis vinifera	416.66	Copia3-VV_I	Copia3-VV_I Copia Vitis vinifera	ltr_finder_scaffold235_411704_418407_+	1912	0	Copia17-PTR#LTR/Copia	46-4525 via tfasty with ATCopia23_39-4058, 1 frameshift and 2 stopcodons. [Populus trichocarpa]	69	Copia-3_CQ#LTR/Copia	19-4165 via tfasty with Retrofit2, 2 frameshifts and 2 stopcodons. [Culex quinquefasciatus]	81	Copia1A-VV#LTR/Copia	42-4522 via tfasty with Copia17-PTR, 3 frameshifts and 1 stopcodon. [Danio rerio]	963	Copia-98_SB#LTR/Copia	36-4518 via tfasty with Copia-26_SB, 3 frameshifts and 1 stopcodon. [Sorghum bicolor]	731.48	COP14_MT#LTR/Copia	262-3950 via tfasty with TST1, 2 frameshifts and 3 stopcodons. [Medicago truncatula]	ltr_finder_scaffold235_411704_418407_+	5689	0	PRSiTETNOOT00001	gi|21430|emb|X52387.1|STCOPT Potato DNA for copia-like transposable element	93	BRSiTERTOOT00001	gi|2462934|nt3532-8357 Brassica oleracea Melmoth retrotransposon sequence	100	ARSiTERT00100003	gi|13872711|emb|AJ293575.1|ATH293575 Arabidopsis thaliana copia-like retrotransposon, chromosome 4, near 25 cm, clone AC006567	648
Copia	ltr_finder_scaffold239_5154_10346_+	GTTATAAAACTAAACTCAAAGAAAGACAAAAACAAGAGAAAATATGGGGAGGGAGAGAGTTTCTTATTGATGTGTAGATATGATACAATGTAGAGTCCTATTTATAGGCTCATGAAACCATAACCTATACATTCTAATATTAATACAATTAAGAGAGTAATATAATACATGATCAATGCAATGGGAGTTACACAATGAGCATTCAACTACATTTATATAAAATATTCATAACACTCCCCCTTGAATGTCCATTGGGTAAAAATTAGACATCATTATCGAATACACTATTTGATGCTGCCTCGTTAAAAACCTTACCAGGAAAACCCATTGGGAAAAACCATGGTTAAGGGAAAAAGAGTGCAGTTTGTATCGCCTCCCCCTGATGATAACATCGTTCCC…	5192	ltr_finder_scaffold239_5154_10346_+	374	1.65e-43	COP2_I_MT	Copia Medicago truncatula	100	COP2_I_MT	Copia Medicago truncatula	100	COP2_I_MT	Copia Medicago truncatula	168	Copia-59_Mad-I	Copia-59_Mad-I Copia Malus x domestica	72.55	META1_I	Copia Arabidopsis thaliana	ltr_finder_scaffold239_5154_10346_+	54	2.68e-11	COP2_MT_pol#LTR/Copia	2604-6107 [Medicago truncatula]	79	COP2_MT_pol#LTR/Copia	2604-6107 [Medicago truncatula]	80	ATCopia27#LTR/Copia	844-5502 [Arabidopsis]	246	ATCopia27#LTR/Copia	844-5502 [Arabidopsis]	61.6178	COP2_MT_pol#LTR/Copia	2604-6107 [Medicago truncatula]	ltr_finder_scaffold239_5154_10346_+	68	8.27e-30	PRSiTERT00100074	gi|15144503|gb|AF275345.2|AF275345|nt81866-87398 Lycopersicon esculentum copia-like retrotransposon	92	PRSiTERT00100074	gi|15144503|gb|AF275345.2|AF275345|nt81866-87398 Lycopersicon esculentum copia-like retrotransposon	100	PRSiTERT00100074	gi|15144503|gb|AF275345.2|AF275345|nt81866-87398 Lycopersicon esculentum copia-like retrotransposon	150
Copia	ltr_finder_scaffold239_78536_83521_+	GCAGAAACGATGATGAAGAACAAACGGCGTTAAGGAAAAGGAAGAAGACCGTTGGTCAACGTGAAGGAAAGAAGAAGATACGCTTAAGTGAAACGACGAGTTTCATTTTCCGTTTGTTTCTTATCGTTGATGTATTAAACATTGCCACGTGGTTTTACCCGCATTTCACTTTTCTGTTTTTACTGTTTTGTTACCGTTGGGTTAGTATATAAACCCAACCAAACATAGTGAAATGGTTATGAGTTTTCAGACTCCATCCTTATCTTCTTCTTCTTCATTTCTGCTCCTTCTCTGCGTCTTTCATCGATCTCGGAATCAAACTAATATGGTATCAGAGCCTATGCTATCAAACTAGCATCATTGAATCGAAGTAATGAAGATGATGATGATGATGATGAT…	4985	ltr_finder_scaffold239_78536_83521_+	5189	0	Copia-86_Mad-I	Copia-86_Mad-I Copia Malus x domestica	91	Copia-73_VV-I	Copia-73_VV-I Copia Vitis vinifera	100	Copia-21_Pru-I	Copia-21_Pru-I Copia Prunus persica	975	Copia-87_VV-I	Copia-87_VV-I Copia Vitis vinifera	389.63	Copia2-PTR_I	Copia2-PTR_I Copia Populus trichocarpa	ltr_finder_scaffold239_78536_83521_+	1087	1.46e-145	SHACOP7_MT#LTR/Copia	143-4549 [Medicago truncatula]	77	ATCopia94#LTR/Copia	368-4628 Wised via estwise with ATCopia22 protein [Arabidopsis]	100	ATCopia94#LTR/Copia	368-4628 Wised via estwise with ATCopia22 protein [Arabidopsis]	484	COP21_MT#LTR/Copia	70-4392 [Medicago truncatula]	354.755	Copia-14_Mad#LTR/Copia	64-4461 via tfasty with SHACOP6_MT, 2 frameshifts and 1 stopcodon. [Malus x domestica]	ltr_finder_scaffold239_78536_83521_+	3076	0	GRSiTERT00100012	gi|2104945|gb|U96748.1|GMU96748 Glycine max copia-like retrotransposon Tgmr, complete sequence	80	ZRSiTERTOOT00307	victim_334B07-1 Victim: 1-100 5' LTR; 5327-5427 3' LTR ||retrotransposon	100	ORSiTERTOOT00363	rn_252-146 retrotransposon	876
Copia	ltr_finder_scaffold242_220950_225135_+	GTAGATTTGAGAGAATACTTATCTCTTATTGATTAGAAGGCCCGTAGGCAACTAGGTTATATACATAAGACTCTATATGAGACTTACCTAATCTAGGAATCCTATTAGGAGGCAATTACTCTAATAATAACTAATACGATTAATCAGGTGACGTATAATAATTAACTAGCTAATCTGTAGGATTCTCTACACTCCCCATCAAGCTTGGTGTTGATATTAACAAGACCAAGCTTGGACTTAAAGAACTTTAGTACCTCTTGTGACAGAACCTTAGTGGGAACATAGGTGACTTCTACCTTTCCAGCTTCAACTTTTTCTGTAATAAAGTGCCTTACTATCTGGACATGCTTTGTTCTATCGTGATGGACATGATTCTTGACTATGCTCAGTGCTGATTGA…	4185	ltr_finder_scaffold242_220950_225135_+	4960	0	Copia17-PTR_I	Copia17-PTR_I Copia Populus trichocarpa	92	Copia2-VV_I	Copia2-VV_I Copia Vitis vinifera	100	Copia-80_VV-I	Copia-80_VV-I Copia Vitis vinifera	768	Copia-75_VV-I	Copia-75_VV-I Copia Vitis vinifera	230.17	Copia22-VV_I	Copia22-VV_I Copia Vitis vinifera	ltr_finder_scaffold242_220950_225135_+	1315	2.53e-144	Copia17-PTR#LTR/Copia	46-4525 via tfasty with ATCopia23_39-4058, 1 frameshift and 2 stopcodons. [Populus trichocarpa]	64	Copia27-PTR#LTR/Copia	55-4185 [Populus trichocarpa]	79	Copia27-PTR#LTR/Copia	55-4185 [Populus trichocarpa]	310	Copia33-PTR#LTR/Copia	119-4507 via tfasty with ATCopia52_21-4231, 2 stopcodons. [Populus trichocarpa]	288.115	Copia17-PTR#LTR/Copia	46-4525 via tfasty with ATCopia23_39-4058, 1 frameshift and 2 stopcodons. [Populus trichocarpa]	ltr_finder_scaffold242_220950_225135_+	2815	0	PRSiTETNOOT00001	gi|21430|emb|X52387.1|STCOPT Potato DNA for copia-like transposable element	90	ORSiTERTOOT00441	rn_551-281 retrotransposon	91	ZRSiTERTOOT00168	hopscotch_178A11-1 hopscotch_Z178A11-1 Z178A11.fasta.screen.Contig59 bases 70228. .65345 ||retrotransposon	609
Copia	ltr_finder_scaffold242_241729_246971_-	TGAAGTTCAGATTTATCAGAAGAGGAGAAGAGGGATGCAGGCTGTGCAACATCCAAAGCGGGAAATGAAGAACACTCATCATTGTTGGAGGAAGATGCGCAGAGTGACTAGATTGCAATGGAGTAAAAGTTGGATGATTGAACATGCAACTGAGCTGCTTTTGGTTTAATGGAACTATGTCGTTTTCATTATTACTGAATATGTAATAAGTTGACACGTGGCTATTTTCGTTTTTGTTATTTTCTTTTGTTACCGTTAGGCTGTTATACAGTAAAAACGGTAAAAGCTTGTAACTATAAGAACAAAGGGATGAGGATGAGAATAAGCAAGCTTTTCCAGAAATCTTCTTCATCTTCCTTCCTTTCTTCTCTGTCGACTGCCTTCTCCGTTTCTTACATG…	5242	ltr_finder_scaffold242_241729_246971_-	6206	0	SHACOP12_I_MT	Copia Medicago truncatula	100	SHACOP7_I_MT	Copia Medicago truncatula	100	SHACOP7_I_MT	Copia Medicago truncatula	1347	Copia-87_VV-I	Copia-87_VV-I Copia Vitis vinifera	493.18	Copia-61_BRa-I	Copia-61_BRa-I Copia Brassica rapa	ltr_finder_scaffold242_241729_246971_-	963	1.58e-145	Copia-66_Mad#LTR/Copia	1-4011 Fragment [Malus x domestica]	67	Copia2-PTR#LTR/Copia	141-4520 via tfasty with ATCopia62_100-4614, 3 frameshifts and 4 stopcodons. [Populus trichocarpa]	93	Copia2-PTR#LTR/Copia	141-4520 via tfasty with ATCopia62_100-4614, 3 frameshifts and 4 stopcodons. [Populus trichocarpa]	578	Copia-94_Mad#LTR/Copia	263-4802 via tfasty with Copia-13_Mad, 2 frameshifts. [Malus x domestica]	514.227	Copia-66_Mad#LTR/Copia	1-4011 Fragment [Malus x domestica]	ltr_finder_scaffold242_241729_246971_-	4161	0	GRSiTERT00100012	gi|2104945|gb|U96748.1|GMU96748 Glycine max copia-like retrotransposon Tgmr, complete sequence	90	ORSiTERTOOT00381	rn_351-194 retrotransposon	100	ORSiTERTOOT00358	rn_228-214 retrotransposon	1059
Copia	ltr_finder_scaffold242_273398_278114_-	TGTTTAGTATAAATAGCCTTCATGGCTAATGTTATAGTATGTGCAGAATTAAAGAATAAGAAAGAAAAAGTAAAGAGGCATTTGCGCCTGGTGAGAGTGCCTGGTGAAAGTAAAGGTCCAAGTGACCAACTTGTAATATTTATAAATTTGAGTGATCAATTGAGTGAGTTATCAAAATACTATTTTTTCGGTCCTAAATTCCGTTACATTTCCGCTAGCGCCCCGACAAATTTGATATCAGAGTTAAAGTCACGCTGAGTATGGTCTGTGGTTGCGGTTTTAATAACTAATCTTCCACATCACAAAGGTTATACTTTAGTACTTTGATAACCATATTATAATCCACCCTCACAAAACCCTCTCAAAACCTCTACAAAAAAAAATCCCCTCAAAATCCTA…	4716	ltr_finder_scaffold242_273398_278114_-	6030	0	SHACOP21_I_MT	Copia Medicago truncatula	90	Copia-25_Mad-I	Copia-25_Mad-I Copia Malus x domestica	100	Copia-95_VV-I	Copia-95_VV-I Copia Vitis vinifera	1062	Copia41-PTR_I	Copia41-PTR_I Copia Populus trichocarpa	481.27	SHACOP21_I_MT	Copia Medicago truncatula	ltr_finder_scaffold242_273398_278114_-	1454	0	SHACOP21_MT#LTR/Copia	51-4049 (1 stopcodon) [Medicago truncatula]	64	POPCOP1#LTR/Copia	29-4084 [Populus trichocarpa]	80	Copia-65_Mad#LTR/Copia	1475-5545 via tfasty with POPCOP2, 2 frameshifts and 1 stopcodon. [Malus x domestica]	434	SHACOP18_MT#LTR/Copia	40-3921 (1 stopcodon) [Medicago truncatula]	426.402	SHACOP21_MT#LTR/Copia	51-4049 (1 stopcodon) [Medicago truncatula]	ltr_finder_scaffold242_273398_278114_-	3893	0	ORSiTERTOOT00307	rn_110-271 retrotransposon	100	ORSiTERT00100080	rn_42-23 Ty1-copia-like retrotransposon	100	ZRSiTERTOOT00235	ji_5BL-2 ji_5BL-2 5BL bases 48469. .57844 ||retrotransposon	969
Copia	ltr_finder_scaffold245_252564_257195_+	GTTAGGACCGTTAGTTAAACGGTGGCGTTCCATTTAAGAGAGTCGAGATTAGACCGTTAGCCAAACTGGGTCGTTTTTTATATTGAAGTTTTAAGTTATTAAGTTTCAGTCATTATATTTTTTATTAGGTGACAATTTGGTACCTAAGAGACAGGTTGTTAGTTGTTGTTGATTTGCAGGAGACTGGGCACGGATCATGGCTTCTGTTGCCAGATCCTCCAGATCTTCAGGTCTGTTCTGCTGTATTTATCATTAATCATGTTCATCTCAATAAAGTGTCAGTTTGCACAGAGCCTAGAACGCTTTCATTGTGGTATCAGAGCAATTTGCAACCTGTAACCAAAGTGAGTGAGTGAGTGAGTTAAGATGAGTGAGAGCAGCAGCTTTGCACAGGTGTGC…	4631	ltr_finder_scaffold245_252564_257195_+	6421	0	Copia-14_BRa-I	Copia-14_BRa-I Copia Brassica rapa	91	Copia-14_BRa-I	Copia-14_BRa-I Copia Brassica rapa	100	Copia-14_BRa-I	Copia-14_BRa-I Copia Brassica rapa	1374	Copia-40_SB-I	Copia-40_SB-I Copia Sorghum bicolor	521.59	Copia-14_BRa-I	Copia-14_BRa-I Copia Brassica rapa	ltr_finder_scaffold245_252564_257195_+	689	0	Copia31-PTR#LTR/Copia	191-4211 via tfasty with ATCopia31_1-4050, 2 frameshifts and 3 stopcodons. [Populus trichocarpa]	59	Copia-67_Mad#LTR/Copia	94-4086 via tfasty with Copia37-PTR, 2 frameshifts. [Malus x domestica]	75	Copia-35_Mad#LTR/Copia	83-4258 via tfasty with Copia27-PTR, 2 frameshifts and 5 stopcodons. [Malus x domestica]	595	Copia-35_Mad#LTR/Copia	83-4258 via tfasty with Copia27-PTR, 2 frameshifts and 5 stopcodons. [Malus x domestica]	611.298	Copia37-PTR#LTR/Copia	228-4355 [Populus trichocarpa]	ltr_finder_scaffold245_252564_257195_+	4102	0	ARSiTERT00100001	gi|15149815|emb|AJ292425.1|ATH292425 Arabidopsis thaliana copia-like retrotransposon, clone AP002051	92	ORSiTERTOOT00019	alulu_36I5-1 Rice Fourf retrotransposon ||retrotransposon	96	ARSiTERT00100004	gi|13872709|emb|AJ292423.1|ATH292423 Arabidopsis thaliana copia-like retrotransposon, clone AB022213	1314
Copia	ltr_finder_scaffold249_136244_141147_-	TGAATAAGTGAAATTGTGCGTTTTGGTTTGTTAGATTAAGCTTGTTGTTCTTGCTATTTCAGTTTAGTATTTCAGTTTGTTTACATGTTGGTCCCTGCAGGATGTTAGTCGTGGCCGGTATTGATGTTGAGATCATGGTTGATCTCTTGGCTTGTAATCTATATATTAATGGATTCTCTGCAATTGAATTATTTGTCAATTTGCTATATACTGTGTTTACATGTGGTATTAGAGCAATTAACAAACTGTGACCATTTAAATCGATTAGGAGAGGTGTGAGTTGTAGTGCTGAAATTCGAGAGAGTTGCAAAATTAGAACTTGAGAAAAAGATTGAGTAATCATGAGTGAGGGCTTTGCTGGAGTGAGCATTCCCAAGTTTGATGGAGACTATGATCATT…	4903	ltr_finder_scaffold249_136244_141147_-	7571	0	Copia-4_BRa-I	Copia-4_BRa-I Copia Brassica rapa	90	Copia31-PTR_I	Copia31-PTR_I Copia Populus trichocarpa	95	Copia31-PTR_I	Copia31-PTR_I Copia Populus trichocarpa	1116	Copia-40_SB-I	Copia-40_SB-I Copia Sorghum bicolor	376.8	Copia-4_BRa-I	Copia-4_BRa-I Copia Brassica rapa	ltr_finder_scaffold249_136244_141147_-	1096	0	Copia37-PTR#LTR/Copia	228-4355 [Populus trichocarpa]	73	Copia-67_Mad#LTR/Copia	94-4086 via tfasty with Copia37-PTR, 2 frameshifts. [Malus x domestica]	91	Copia18-PTR#LTR/Copia	77-4125 via tfasty with ATCopia23_39-4058, 1 frameshift and 1 stopcodon [Populus trichocarpa]	878	Copia3_HV#LTR/Copia	55-5962 via tfasty with PREM2_ZM, 4 frameshifts and 7 stopcodons. [Hordeum vulgare]	728.013	Copia31-PTR#LTR/Copia	191-4211 via tfasty with ATCopia31_1-4050, 2 frameshifts and 3 stopcodons. [Populus trichocarpa]	ltr_finder_scaffold249_136244_141147_-	4868	0	ARSiTERT00100004	gi|13872709|emb|AJ292423.1|ATH292423 Arabidopsis thaliana copia-like retrotransposon, clone AB022213	78	ORSiTERTOOT00392	rn_374-205 retrotransposon	93	ZRSiTERTOOT00235	ji_5BL-2 ji_5BL-2 5BL bases 48469. .57844 ||retrotransposon	1098
Copia	ltr_finder_scaffold249_205549_210305_+	GTTGAACATTAGTGAAACTGTGCGTATTGGTCATTAGTATAAGTTTGGTAGTTTTGTCATTTTAGTTCAGTACTTTTACTTGTTTACATTTCAGTTCTTTATCAGTCTGTTGGACGTGGATAATGGCTGTTGAATGTTGTTGAGATCATGGCTGATCTCAAGGCCTCATTTAAGGGATTCTCTGCAATAGAATCTGTTGTCAGATTGCTATACATAGTGTTTACATGTGGTATCAAAGCGTATGAGTAAACTGTAACCATTCAGATCAATTACAGAGAGGTGAAAGTTGTAGAATTGTAGTTTGGAAATCAAATCGTGAGAAGAAAGAGAGTGACCATGAGTGAGAGCTTTGCTGGAGTAAGCATTCCAAGGTTCGACAGGGACTATGATCATTGGAGT…	4756	ltr_finder_scaffold249_205549_210305_+	6367	0	Copia37-PTR_I	Copia37-PTR_I Copia Populus trichocarpa	90	ATCOPIA43I	Copia Arabidopsis thaliana	95	ATCOPIA23_I	Copia Arabidopsis thaliana	939	Copia-59_BRa-I	Copia-59_BRa-I Copia Brassica rapa	425.83	Copia37-PTR_I	Copia37-PTR_I Copia Populus trichocarpa	ltr_finder_scaffold249_205549_210305_+	1290	0	Copia9-PTR#LTR/Copia	71-4106 via tfasty with ATCopia23_39-4058, 1 frameshift and 1 stopcodon. Copia-43_Mad about 80% identical with internal deletion. [Populus trichocarpa]	69	Copia9-PTR#LTR/Copia	71-4106 via tfasty with ATCopia23_39-4058, 1 frameshift and 1 stopcodon. Copia-43_Mad about 80% identical with internal deletion. [Populus trichocarpa]	85	Copia-67_Mad#LTR/Copia	94-4086 via tfasty with Copia37-PTR, 2 frameshifts. [Malus x domestica]	455	Copia-40_BD#LTR/Copia	35-4374 via tfasty with CPSC3, 1 frameshift. [Brachypodium distachyon]	380.178	Copia37-PTR#LTR/Copia	228-4355 [Populus trichocarpa]	ltr_finder_scaffold249_205549_210305_+	3990	0	ARSiTERT00100002	gi|15149814|emb|AJ292424.1|ATH292424 Arabidopsis thaliana copia-like retrotransposon, clone AB019224	100	ARSiTERT00100001	gi|15149815|emb|AJ292425.1|ATH292425 Arabidopsis thaliana copia-like retrotransposon, clone AP002051	100	ARSiTERT00100001	gi|15149815|emb|AJ292425.1|ATH292425 Arabidopsis thaliana copia-like retrotransposon, clone AP002051	867
Copia	ltr_finder_scaffold249_225312_230340_-	TGTTAAAATATGGATCTTTCACTCATAGACAACAAGCCACCAACAAGCCACCAACAATCCACAAACAAGCCACCAACAAATCTCCATCATCAAGCCACCAAAATTAAATAAAGTTATTTGTGATAAGATGTTAAAATAAATGTACTTTGTCTTGTTAAGTTTGTAAAGGCTATATAAAGCCTTACATCTATTGTGTATCAATCAATCCAAGCAACTCCATTCCAAAAACACAAAAGAAAGAAGCAATTTGCTTTCTCTACTTCTCTCAACAACTTTCTTTGCTTTACAAAACAATCACCCAATTTCATCTTTTCACATATCAATCATCAAACTTTCATTCTTTATATTTCAATCACCACATTATTCCAACATGGTATCAGAGCCCTAATTGTTCTTACG…	5028	ltr_finder_scaffold249_225312_230340_-	3014	0	SHACOP4_I_MT	Copia Medicago truncatula	85	COPIA4_I_MT	Copia Medicago truncatula	93	SHACOP4_I_MT	Copia Medicago truncatula	915	Copia-7_TC-I	Copia-7_TC-I Copia Theobroma cacao	455.15	SHACOP4_I_MT	Copia Medicago truncatula	ltr_finder_scaffold249_225312_230340_-	749	5.26e-106	SHACOP4_MT#LTR/Copia	81-4022 [Medicago truncatula]	75	SHACOP6_MT#LTR/Copia	58-4467 [Medicago truncatula]	91	SHACOP4_MT#LTR/Copia	81-4022 [Medicago truncatula]	350	Copia-20_Mad#LTR/Copia	107-4278 via tfasty with Copia-68_Mad, 1 frameshift and 2 stopcodons. [Malus x domestica]	382.874	SHACOP4_MT#LTR/Copia	81-4022 [Medicago truncatula]	ltr_finder_scaffold249_225312_230340_-	1873	0	ORSiTERTOOT00308	rn_111-158 retrotransposon	89	GRSiTERT00100001	gi|29423284|gb|AY205613.1| Glycine max cultivar Williams 82 SIRE1-14 retroelement, partial sequence	100	GRSiTERT00100001	gi|29423284|gb|AY205613.1| Glycine max cultivar Williams 82 SIRE1-14 retroelement, partial sequence	936
Copia	ltr_finder_scaffold25_1393186_1398831_+	GTTATGAATATAATTACTATAGTGAATGCACCATTGTGTAACTCCTTATTCCATTCTTCAATGTATTTCATTGTATTTATTTTCCCACCTTTATGTGTAATAATATTAGAGAGTATAGGTTATGATCTATGAGCCTATAAATAGAGCTCTCATTTGTAGCATTCCATACACCTCAATAAGAAACTATCTCCCTCTCCATATTTCTCTTGTTCTTGTCTTTCTTTGAGTTTAGTTTTATAACACGTTATCAGCACGAAGTTCTGCCGTCGAGCAACTTCTTGTAATCATGAGCGAAGTGCATACAAACAATACATATGGCCAGTGAGTTCATGCTTATGCTCCTGATGCCCGTTTTTGCAATTTTATTATGCGCACGAGTGCTCGATTCTCGAAAGTTTA…	5645	ltr_finder_scaffold25_1393186_1398831_+	364	1.07e-40	COP2_I_MT	Copia Medicago truncatula	100	COP2_I_MT	Copia Medicago truncatula	100	COP2_I_MT	Copia Medicago truncatula	144	ATCOPIA30_I	Copia Arabidopsis thaliana	64.3	META1_I	Copia Arabidopsis thaliana	ltr_finder_scaffold25_1393186_1398831_+	51	1.03e-11	COP2_MT_pol#LTR/Copia	2604-6107 [Medicago truncatula]	79	COP2_MT_pol#LTR/Copia	2604-6107 [Medicago truncatula]	80	ATCopia27#LTR/Copia	844-5502 [Arabidopsis]	156	COP2_MT_pol#LTR/Copia	2604-6107 [Medicago truncatula]	56.225	COP2_MT_pol#LTR/Copia	2604-6107 [Medicago truncatula]	ltr_finder_scaffold25_1393186_1398831_+	87	1.98e-30	PRSiTERT00100074	gi|15144503|gb|AF275345.2|AF275345|nt81866-87398 Lycopersicon esculentum copia-like retrotransposon	80	PRSiTERT00100074	gi|15144503|gb|AF275345.2|AF275345|nt81866-87398 Lycopersicon esculentum copia-like retrotransposon	100	PRSiTERT00100074	gi|15144503|gb|AF275345.2|AF275345|nt81866-87398 Lycopersicon esculentum copia-like retrotransposon	141
Copia	ltr_finder_scaffold25_1578517_1583287_-	TGCCAAAGAATGAGACGATAATTCTGTCTTATTATTTAGAATTGAACGAGAATTCTAATTTATAGAGTTTACAGAGAACGCAAATAAGGTAGTTTCCATATAGGAGACACCTGCCTAAAATATGACAAAACTTACTTTCTAATTAGAATTAAAACTAGGAAATAGAATAATAATAATGATATGCCGTATCTCAACACTCCCCCTCAAGCTTGACGTATGCGTTGTAAACGTCAAGCTTGGAATGCAAATGTTCCAACACTTCTAGCGATGTAACCTTTGTGAGTACCTTTGTTGTTTGTTCTGCAAAAGGAACATACAGTACTTCAATGACTCCACTTGAGGCCTTCTCGGAGATGAACTGCCTATGAACTTCAACGTGCTTGGTCCGATCATGATGGA…	4770	ltr_finder_scaffold25_1578517_1583287_-	5729	0	Copia-42_VV-I	Copia-42_VV-I Copia Vitis vinifera	95	PDR1_I	Copia Pisum sativum	100	TST1_I	Copia Solanum tuberosum	723	Copia-35-I_VV	Copia-35-I_VV Copia Vitis vinifera	336.93	Copia-42_VV-I	Copia-42_VV-I Copia Vitis vinifera	ltr_finder_scaffold25_1578517_1583287_-	1877	0	Copia-83_Mad_pol#LTR/Copia	274-3615 [Malus x domestica]	75	PDR1#LTR/Copia	269-3603 (fragment) via tfasty with ATCopia17, 1 frameshift and 5 stopcodons. [Pisum sativum]	93	ATCopia83#LTR/Copia	132-4623 Wised via estwise with ATCopia26 protein [Arabidopsis]	762	Copia-48_Mad#LTR/Copia	214-4875 via tfasty with Copia-2_Mad, 4 frameshifts and 2 stopcodons. [Malus x domestica]	313.153	Copia17-PTR#LTR/Copia	46-4525 via tfasty with ATCopia23_39-4058, 1 frameshift and 2 stopcodons. [Populus trichocarpa]	ltr_finder_scaffold25_1578517_1583287_-	3579	0	PRSiTETNOOT00001	gi|21430|emb|X52387.1|STCOPT Potato DNA for copia-like transposable element	89	ORSiTERTOOT00399	rn_406-217 retrotransposon	100	PRSiTETNOOT00001	gi|21430|emb|X52387.1|STCOPT Potato DNA for copia-like transposable element	675
Copia	ltr_finder_scaffold25_370374_375455_+	GTATCAGAAGAGGAGAAGAAGGACGTAAGCTGTGCATCGTCCAGAGAAGGAAATGAAGAAGATTCATTATCGTTGGAGGAAGATGCACAGAGTGACCAATTTGCAATGGAGTGAAAGTTCAGTGATCAAGAGTGCAAACTGGACACGTTATGTTTGTGAAGCTATGTCGTTTTGATTTCTATCGTTTATGTGTAATAAGTGAAACATGTGGCAACTTTCGTTTTTTACCGTTGAAGCTGTTATGTACAGTAAAATGGTAAAAACGTTGTAAGGATAAAATAGGGGATGAGGATGAGAATGAGACTTGAGCTTTTCCAGAAACTTTCTTCTTCTTCCTTCGTTTCTCTCTGTCGACCATCTCCTTCATTTCTCTTATTGTATCAGAGCTCATCTGATGGT…	5081	ltr_finder_scaffold25_370374_375455_+	5392	0	Copia-66_Mad-I	Copia-66_Mad-I Copia Malus x domestica	91	Copia7-PTR_I	Copia7-PTR_I Copia Populus trichocarpa	100	Copia15-PTR_I	Copia15-PTR_I Copia Populus trichocarpa	1641	Copia-31_Pru-I	Copia-31_Pru-I Copia Prunus persica	635.23	Tvv1_I	Copia Vitis vinifera	ltr_finder_scaffold25_370374_375455_+	471	0	Copia-66_Mad#LTR/Copia	1-4011 Fragment [Malus x domestica]	51	ATCopia71#LTR/Copia	231-5185 Wised via estwise with ATCopia75 protein + both term extended with ORFs [Arabidopsis]	73	Copia1_OS#LTR/Copia	58-5758 via tfasty with ATCopia43_54-5123, 1 frameshift and 2 stopcodons. (gag and pol may have been joined while being separate ORFs) [Oryza sativa]	1246	ATCopia75#LTR/Copia	112-4602 [Arabidopsis]	1001.89	Copia-66_Mad#LTR/Copia	1-4011 Fragment [Malus x domestica]	ltr_finder_scaffold25_370374_375455_+	3140	0	BRSiTERTOOT00001	gi|2462934|nt3532-8357 Brassica oleracea Melmoth retrotransposon sequence	90	ORSiTERTOOT00381	rn_351-194 retrotransposon	100	ZRSiTERTOOT00156	giepum_333J11-1hdnm giepum_Z333J11-1hdnm Z333J11 bases 168677. .159768 ||retrotransposon	1536
Copia	ltr_finder_scaffold25_508606_513628_+	GTTATGAATATTGTTATTATGGTGCATGAATGCCCATTGTGTAACCTATACATTAACCATGGGAATTAATACCATTATCTCCTATTCAAGTGTAATTATGTTAGTCATTAGGGGTTATGTATCATGAGCCTATAAATAGTGTTCACTCTTGTATGTTTGTGACACATCAATAAGAAGCTAAACTCTCTCCCTCTCCATATTTCTCTTGTTCTTGTCTTTCTTTGAGTTTAGTTTTATAACACGTTATCAGCACGAATGCTTTACATTCTTGAAGATTCAGGAAGACAACTATATCTATTTTGTTTATTAATGTTTTTCATTTTTTTAGTAGCATGCATACTGCTAGCAATGGCATTTTTCCTTTTTTGTTCATATGTATTTTTTAAATGATTTACTTTT…	5022	ltr_finder_scaffold25_508606_513628_+	387	8.69e-43	COP2_I_MT	Copia Medicago truncatula	100	COP2_I_MT	Copia Medicago truncatula	100	COP2_I_MT	Copia Medicago truncatula	144	ATCOPIA30_I	Copia Arabidopsis thaliana	60.63	META1_I	Copia Arabidopsis thaliana	ltr_finder_scaffold25_508606_513628_+	57	2.59e-11	COP2_MT_pol#LTR/Copia	2604-6107 [Medicago truncatula]	79	COP2_MT_pol#LTR/Copia	2604-6107 [Medicago truncatula]	80	ATCopia27#LTR/Copia	844-5502 [Arabidopsis]	246	ATCopia27#LTR/Copia	844-5502 [Arabidopsis]	61.6178	COP2_MT_pol#LTR/Copia	2604-6107 [Medicago truncatula]	ltr_finder_scaffold25_508606_513628_+	97	1.1e-30	PRSiTERT00100074	gi|15144503|gb|AF275345.2|AF275345|nt81866-87398 Lycopersicon esculentum copia-like retrotransposon	89	PRSiTERT00100074	gi|15144503|gb|AF275345.2|AF275345|nt81866-87398 Lycopersicon esculentum copia-like retrotransposon	97	PRSiTERT00100074	gi|15144503|gb|AF275345.2|AF275345|nt81866-87398 Lycopersicon esculentum copia-like retrotransposon	141
Copia	ltr_finder_scaffold253_100431_104960_+	GAAGATTGAGAGAATGAATTACTTTTATTCATGTCTCGTAGGTTTATTATATACAGCATTCCTCCTACTGACTAGGTAAGAAAATATCTACTCTAACTATTTAATAGGATCTGCTAGCTAAACTAGGATAGGACTAGAACTAATATGGTAACTATCTAACTAGCAAATAAACTAATAAGATCTGACTGTATACAAATAAGGAACGGGATTTCCTCACTCCCCCTCAAGCTTGGTGTAGATGTTGTACAAACCCAGCTTGGACTTGAAATGATCTGACTGTTCTCGTGGAAGTGCCTTTGTGAGTATGTCAGCGGTCTGCTGTTTGGACTGGACATATCTCACATCCACAACTCCCCTTTCCACCTTCTCAGTGATAAAATGCCTGTCTATCTCGACATG…	4529	ltr_finder_scaffold253_100431_104960_+	5371	0	Copia-42_VV-I	Copia-42_VV-I Copia Vitis vinifera	100	Copia-54_Mad-I	Copia-54_Mad-I Copia Malus x domestica	100	Copia-54_Mad-I	Copia-54_Mad-I Copia Malus x domestica	1137	Copia18A-VV_I	Copia18A-VV_I Copia Vitis vinifera	604.07	Copia-42_VV-I	Copia-42_VV-I Copia Vitis vinifera	ltr_finder_scaffold253_100431_104960_+	467	0	Copia17-PTR#LTR/Copia	46-4525 via tfasty with ATCopia23_39-4058, 1 frameshift and 2 stopcodons. [Populus trichocarpa]	58	Copia23-PTR#LTR/Copia	71-4624 [Populus trichocarpa]	76	Copia-1_Mad#LTR/Copia	728-4222 [Malus x domestica]	1059	Copia-40_Mad#LTR/Copia	338-4857 via tfasty with Copia49-PTR, 1 frameshift and 4 stopcodons. [Malus x domestica]	1125.15	Copia17-PTR#LTR/Copia	46-4525 via tfasty with ATCopia23_39-4058, 1 frameshift and 2 stopcodons. [Populus trichocarpa]	ltr_finder_scaffold253_100431_104960_+	3772	0	PRSiTETNOOT00001	gi|21430|emb|X52387.1|STCOPT Potato DNA for copia-like transposable element	90	ORSiTERT00100078	rn_359-198 Ty1-copia-like retrotransposon	100	ZRSiTERTOOT00168	hopscotch_178A11-1 hopscotch_Z178A11-1 Z178A11.fasta.screen.Contig59 bases 70228. .65345 ||retrotransposon	996
Copia	ltr_finder_scaffold257_137394_141822_-	TGTTGAATTACAGTAATTAGTAGAGTATGAGTAGGCGTAGAAATCAGAGTAGGTTAGCTGGATTATTTGATTCTTCTAGCCTAATCTATGCAGAATAATAGTAGAAAGTAGTAGGTAGAGTAATCCCTGATTTATAGGGATTACAAATGAGGTGATTCTGCACCCTAATGGTGCAGACCCTGTATATATGTATGTAAACAACATTTCAGCAATAATAATCATACCAGAATCATTATCATTCTGGAATTCCACATGGTATCAGAGCGAGGGTATATTCANNNNNNNNNNNNNNNNNNNNNNNNNNNNNNNNNNNNNNNNNNNNNNNNNNNNNNNNNNNNNNNNNNNNNNNNNNNNNNNNNNNNNNNNNNNNNNNNNNNNNNNNNNNNNNNNNNNNNNNNN…	4428	ltr_finder_scaffold257_137394_141822_-	977	1.62e-88	Copia-42_VV-I	Copia-42_VV-I Copia Vitis vinifera	90	Copia-3_TC-I	Copia-3_TC-I Copia Theobroma cacao	100	Copia-3_TC-I	Copia-3_TC-I Copia Theobroma cacao	576	Copia-54_Mad-I	Copia-54_Mad-I Copia Malus x domestica	325.48	Copia-42_VV-I	Copia-42_VV-I Copia Vitis vinifera	ltr_finder_scaffold257_137394_141822_-	250	2.91e-68	Copia17-PTR#LTR/Copia	46-4525 via tfasty with ATCopia23_39-4058, 1 frameshift and 2 stopcodons. [Populus trichocarpa]	66	Copia17-PTR#LTR/Copia	46-4525 via tfasty with ATCopia23_39-4058, 1 frameshift and 2 stopcodons. [Populus trichocarpa]	81	Copia17-PTR#LTR/Copia	46-4525 via tfasty with ATCopia23_39-4058, 1 frameshift and 2 stopcodons. [Populus trichocarpa]	192	MTCopia2#LTR/Copia	332-4654 [Medicago truncatula]	257.299	Copia17-PTR#LTR/Copia	46-4525 via tfasty with ATCopia23_39-4058, 1 frameshift and 2 stopcodons. [Populus trichocarpa]	ltr_finder_scaffold257_137394_141822_-	736	3.43e-68	PRSiTETNOOT00001	gi|21430|emb|X52387.1|STCOPT Potato DNA for copia-like transposable element	74	ORSiTERTOOT00320	rn_14-5 retrotransposon	81	PRSiTERT00100118	gi|108863077|gb|DQ644599.1| Solanum melongena clone pS.m.F Ty1-copia retrotransposon nonfunctional polyprotein gene, partial sequence	576
[truncated: 7,905 more rows]
[truncated: 56 more columns]
