# Supplementary material for: Identification, characterization and distribution of transposable elements in the flax (Linum usitatissimum L.) genome
Source: BMC Genomics. 2012 Nov 21;13:644. doi: 10.1186/1471-2164-13-644 (PMC3544724; doi:10.1186/1471-2164-13-644)
Supplement: Additional file 3 — Proportional coverage of genes and TEs. Proportional coverage of genes and TEs in scaffolds over 1 Mb. [file 1471-2164-13-644-S3.xlsx]

## Sheet: Sheet1
Additional file 3. proportional coverage of genes and TEs in scaffolds over 1 Mb.
Region	scaffold size	scaffold	gene	TE	Proportional coverage copia	Proportional coverage gypsy	Proportional coverage L1	Proportional coverage mutator
scaffold605:1-1022550	1022550	scaffold605	0.5683	0.05672	0.03313	0.006024	0.008532	0.00101
scaffold898:1-1044925	1044925	scaffold898	0.5573	0.04794	0.02254	0.008539	0.01241	0.002064
scaffold464:1-1667423	1667423	scaffold464	0.5533	0.05426	0.03163	0.00546	0.008865	0.002862
scaffold123:1-2487146	2487146	scaffold123	0.5315	0.03914	0.01755	0.004873	0.01004	0.001826
scaffold196:1-1901133	1901133	scaffold196	0.5142	0.07383	0.04056	0.009996	0.01173	0.007087
scaffold76:1-1668680	1668680	scaffold76	0.5029	0.1115	0.06066	0.01962	0.01858	0.007614
scaffold34:1-2120818	2120818	scaffold34	0.5028	0.0364	0.01802	0.003809	0.008276	0.001465
scaffold319:1-1024938	1024938	scaffold319	0.502	0.06019	0.03565	0.007672	0.01062	0.001299
scaffold145:1-1021990	1021990	scaffold145	0.4971	0.05294	0.02726	0.009138	0.009903	0.0008728
scaffold280:1-2404031	2404031	scaffold280	0.4964	0.08847	0.04456	0.01324	0.01552	0.009417
scaffold462:1-1841552	1841552	scaffold462	0.4922	0.06229	0.03179	0.009211	0.01198	0.002033
scaffold42:1-1314296	1314296	scaffold42	0.486	0.05296	0.01704	0.007466	0.01011	0.003056
scaffold701:1-1457915	1457915	scaffold701	0.4824	0.07392	0.03353	0.01097	0.01172	0.003717
scaffold1143:1-1097744	1097744	scaffold1143	0.4813	0.04276	0.01851	0.007313	0.009197	0.001509
scaffold472:1-1080742	1080742	scaffold472	0.4805	0.06303	0.03696	0.007815	0.009656	0.002787
scaffold540:1-1157522	1157522	scaffold540	0.4771	0.05932	0.02765	0.01181	0.01265	0.001662
scaffold416:1-1241109	1241109	scaffold416	0.4759	0.05369	0.02577	0.006447	0.01059	0.003561
scaffold863:1-1308131	1308131	scaffold863	0.4698	0.04413	0.02226	0.005898	0.008253	0.001335
scaffold327:1-1115025	1115025	scaffold327	0.4696	0.1017	0.05916	0.01285	0.01512	0.003658
scaffold28:1-1933586	1933586	scaffold28	0.4631	0.0909	0.04442	0.02047	0.01388	0.009488
scaffold217:1-1253120	1253120	scaffold217	0.4535	0.1427	0.0684	0.03443	0.01528	0.01821
scaffold57:1-1820724	1820724	scaffold57	0.4513	0.1292	0.06324	0.02086	0.01868	0.02748
scaffold140:1-1328224	1328224	scaffold140	0.4503	0.1714	0.0785	0.03646	0.02305	0.02223
scaffold272:1-2415421	2415421	scaffold272	0.4499	0.07274	0.03661	0.01154	0.01812	0.001599
scaffold373:1-1275740	1275740	scaffold373	0.4436	0.04741	0.02128	0.006825	0.009739	0.001441
scaffold25:1-3087368	3087368	scaffold25	0.4432	0.1593	0.06809	0.04276	0.02992	0.01302
scaffold651:1-1063703	1063703	scaffold651	0.4372	0.1514	0.09114	0.02399	0.01753	0.008095
scaffold292:1-1531882	1531882	scaffold292	0.4363	0.1222	0.05207	0.02576	0.02063	0.01508
scaffold488:1-1454161	1454161	scaffold488	0.4328	0.1309	0.06235	0.03013	0.02065	0.0118
scaffold475:1-1931741	1931741	scaffold475	0.4269	0.1674	0.07455	0.05256	0.02324	0.01739
scaffold346:1-1144514	1144514	scaffold346	0.425	0.06494	0.0374	0.004027	0.01035	0.009218
scaffold413:1-1131459	1131459	scaffold413	0.4238	0.08407	0.03204	0.01779	0.01633	0.008574
scaffold86:1-2276273	2276273	scaffold86	0.4166	0.08764	0.03649	0.02244	0.01596	0.008061
scaffold418:1-1215089	1215089	scaffold418	0.4154	0.1165	0.0592	0.01902	0.016	0.007951
scaffold310:1-1600286	1600286	scaffold310	0.413	0.08076	0.03711	0.01543	0.02021	0.003678
scaffold31:1-1840856	1840856	scaffold31	0.4128	0.07024	0.02892	0.01092	0.0111	0.007253
scaffold917:1-1256560	1256560	scaffold917	0.4075	0.03913	0.02261	0.003264	0.008232	0.000803
scaffold783:1-1310699	1310699	scaffold783	0.4019	0.06635	0.0258	0.01428	0.01251	0.003753
scaffold617:1-1061552	1061552	scaffold617	0.4014	0.0743	0.03449	0.0119	0.02165	0.001725
scaffold977:1-1289877	1289877	scaffold977	0.3993	0.0613	0.03626	0.007619	0.009101	0.001092
scaffold15:1-2163066	2163066	scaffold15	0.3774	0.1214	0.05754	0.02291	0.01475	0.01884
scaffold291:1-1317702	1317702	scaffold291	0.3771	0.08234	0.01861	0.02193	0.02205	0.007989
scaffold376:1-1174873	1174873	scaffold376	0.3737	0.08954	0.03802	0.01127	0.01485	0.01074
scaffold43:1-1640491	1640491	scaffold43	0.3696	0.1679	0.06492	0.05021	0.02739	0.01447
scaffold67:1-2885518	2885518	scaffold67	0.3443	0.2	0.08636	0.06531	0.02268	0.02289
scaffold156:1-2281796	2281796	scaffold156	0.3352	0.1896	0.08828	0.05085	0.02614	0.02164
scaffold96:1-1083743	1083743	scaffold96	0.334	0.1293	0.06034	0.02431	0.02722	0.01107
scaffold9:1-1606972	1606972	scaffold9	0.3278	0.1916	0.08627	0.04566	0.02342	0.02238
scaffold360:1-1176022	1176022	scaffold360	0.3199	0.1133	0.04044	0.04178	0.01145	0.007253
scaffold2:1-1085360	1085360	scaffold2	0.3194	0.3092	0.1507	0.09808	0.03173	0.03153
scaffold297:1-1074172	1074172	scaffold297	0.3172	0.277	0.134	0.0669	0.01819	0.05904
scaffold132:1-1114506	1114506	scaffold132	0.3034	0.2379	0.09643	0.09601	0.01954	0.01952
scaffold261:1-1280428	1280428	scaffold261	0.3024	0.1952	0.08813	0.04517	0.02861	0.02826
scaffold151:1-1655654	1655654	scaffold151	0.2869	0.2389	0.1143	0.07654	0.02657	0.0201
scaffold222:1-1508233	1508233	scaffold222	0.2811	0.2565	0.1099	0.09593	0.02764	0.02457
scaffold33:1-2127348	2127348	scaffold33	0.2738	0.2404	0.1269	0.05758	0.0235	0.02343
scaffold55:1-1187346	1187346	scaffold55	0.2669	0.3912	0.1491	0.1588	0.02847	0.04611
scaffold46:1-1016966	1016966	scaffold46	0.2637	0.3474	0.1299	0.1392	0.01837	0.05442
scaffold66:1-1631870	1631870	scaffold66	0.2579	0.3365	0.1245	0.1435	0.03375	0.0316
scaffold361:1-1062530	1062530	scaffold361	0.2486	0.285	0.13	0.07694	0.04231	0.03597
scaffold51:1-1415582	1415582	scaffold51	0.2437	0.3437	0.1396	0.1225	0.02796	0.04794
scaffold37:1-1992804	1992804	scaffold37	0.2126	0.3704	0.1551	0.1467	0.0388	0.04186
scaffold27:1-1732048	1732048	scaffold27	0.2013	0.3821	0.1719	0.1526	0.02552	0.03756
scaffold19:1-1252893	1252893	scaffold19	0.1942	0.4085	0.1661	0.165	0.04212	0.03586
scaffold82:1-1329641	1329641	scaffold82	0.1812	0.3903	0.1436	0.1635	0.03026	0.05436
scaffold12:1-2259202	2259202	scaffold12	0.1715	0.4217	0.1503	0.1811	0.03618	0.05733
scaffold306:1-1423099	1423099	scaffold306	0.1668	0.3961	0.1525	0.1844	0.03897	0.03672
scaffold127:1-1405599	1405599	scaffold127	0.16	0.5027	0.1956	0.2306	0.0394	0.04338
scaffold29:1-1637416	1637416	scaffold29	0.1467	0.4683	0.1751	0.2155	0.03074	0.04746
scaffold50:1-1446790	1446790	scaffold50	0.1409	0.4759	0.1676	0.2233	0.04974	0.04443
scaffold380:1-1049573	1049573	scaffold380	0.1056	0.4752	0.1994	0.2044	0.03157	0.04879
