# Supplementary material for: Identification, characterization and distribution of transposable elements in the flax (Linum usitatissimum L.) genome
Source: BMC Genomics. 2012 Nov 21;13:644. doi: 10.1186/1471-2164-13-644 (PMC3544724; doi:10.1186/1471-2164-13-644)
Supplement: Additional file 4 — Monte Carlo tests. Monte Carlo test for probability that TEs are overlapping genes more than expected by chance. [file 1471-2164-13-644-S4.xlsx]

## Sheet: complete scaffolds
Additional file 4. Monte Carlo test for probability that TEs are overlapping genes more than expected by chance.
Region	P-value	FDR-adjusted p-values	Test statistic: Observed base pair overlap	Mean of null distribution	Median of null distribution	Standard deviation of null distribution	Difference from mean	NumResamplings	NumMoreExtremeThanObs	Number of elements in 'GFF-to-BED on data 26'	Number of elements in 'GFF-to-BED on data 38'	Assembly gap coverage
scaffold1143:1-1097744	1	1	9127	24190	24350	2005	-15070	20	20	186	228	0.05485
scaffold12:1-2259202	1	1	54569	167500	168100	8442	-112900	20	20	1217	170	0.06186
scaffold123:1-2487146	1	1	23402	51400	50900	3541	-28000	20	20	429	583	0.0219
scaffold127:1-1405599	1	1	37084	112900	111900	5152	-75860	20	20	794	87	0.04708
scaffold132:1-1114506	1	1	27215	80980	79530	5628	-53760	20	20	445	159	0.06074
scaffold140:1-1328224	1	1	24910	98480	97760	6499	-73570	20	20	442	234	0.04211
scaffold145:1-1021990	1	1	13036	26790	26620	2155	-13750	20	20	226	204	0.02126
scaffold15:1-2163066	1	1	30672	100300	99900	5721	-69580	20	20	633	413	0.04776
scaffold151:1-1655654	1	1	22196	115700	115000	8945	-93540	20	20	611	222	0.06571
scaffold156:1-2281796	1	1	35373	145100	143500	7113	-109700	20	20	826	383	0.04144
scaffold19:1-1252893	1	1	50894	98060	95540	7458	-47170	20	20	663	102	0.06978
scaffold196:1-1901133	1	1	43446	71760	71770	6398	-28320	20	20	436	390	0.03595
scaffold2:1-1085360	1	1	15195	109800	109400	7040	-94580	20	20	434	137	0.03815
scaffold217:1-1253120	1	1	20705	79950	78940	5374	-59240	20	20	339	255	0.02718
scaffold222:1-1508233	1	1	34531	117900	117300	8403	-83410	20	20	567	168	0.08599
scaffold25:1-3087368	1	1	50729	217000	218200	10050	-166300	20	20	999	546	0.04046
scaffold261:1-1280428	1	1	18958	74450	75100	6332	-55500	20	20	423	182	0.07087
scaffold27:1-1732048	1	1	26907	134800	132500	8041	-107900	20	20	757	153	0.044
scaffold272:1-2415421	1	1	23309	78250	77470	4224	-54940	20	20	552	495	0.02898
scaffold28:1-1933586	1	1	17532	82500	83320	4262	-64970	20	20	523	404	0.0479
scaffold280:1-2404031	1	1	23225	104300	104600	3714	-81100	20	20	516	529	0.02841
scaffold29:1-1637416	1	1	53385	130300	129800	8150	-76940	20	20	742	103	0.07073
scaffold291:1-1317702	1	1	17321	45060	45780	2535	-27740	20	20	416	237	0.04675
scaffold292:1-1531882	1	1	14801	79200	78900	5960	-64400	20	20	458	261	0.03028
scaffold297:1-1074172	1	1	30774	93410	93660	5911	-62640	20	20	342	140	0.07986
scaffold306:1-1423099	1	1	29828	94090	94780	6193	-64260	20	20	702	107	0.05995
scaffold31:1-1840856	1	1	15635	51640	51700	3011	-36000	20	20	391	371	0.06142
scaffold310:1-1600286	1	1	16171	53450	53470	5191	-37280	20	20	394	303	0.03787
scaffold319:1-1024938	1	1	13147	31560	31980	2144	-18410	20	20	272	230	0.02827
scaffold327:1-1115025	1	1	21656	49910	50610	4406	-28250	20	20	296	191	0.03212
scaffold33:1-2127348	1	1	43211	141500	142700	8297	-98260	20	20	814	276	0.0502
scaffold34:1-2120818	1	1	21290	38520	38160	2174	-17230	20	20	366	485	0.03382
scaffold346:1-1144514	1	1	5944	30150	30440	2889	-24210	20	20	243	202	0.069
scaffold360:1-1176022	1	1	11965	45400	43170	5714	-33430	20	20	284	218	0.05781
scaffold361:1-1062530	1	1	30633	81720	81540	6547	-51090	20	20	440	121	0.05728
scaffold37:1-1992804	1	1	52548	158300	159700	6973	-105800	20	20	901	175	0.05448
scaffold373:1-1275740	1	1	8210	24120	24280	2202	-15910	20	20	270	256	0.04152
scaffold376:1-1174873	1	1	12903	35310	35760	4786	-22410	20	20	267	232	0.05036
scaffold380:1-1049573	1	1	13992	49650	49760	3223	-35660	20	20	635	51	0.05347
scaffold413:1-1131459	1	1	11967	41480	41530	2525	-29510	20	20	317	235	0.0215
scaffold416:1-1241109	1	1	7827	29250	29630	2419	-21420	20	20	286	261	0.04564
scaffold418:1-1215089	1	1	20313	58300	57660	4270	-37990	20	20	365	225	0.03549
scaffold42:1-1314296	1	1	11621	32560	31950	2798	-20940	20	20	318	278	0.04199
scaffold43:1-1640491	1	1	23559	102900	103500	5166	-79330	20	20	546	264	0.03634
scaffold46:1-1016966	1	1	29955	99120	99190	6591	-69160	20	20	402	124	0.07251
scaffold462:1-1841552	1	1	13553	53820	52920	3934	-40270	20	20	408	391	0.0336
scaffold464:1-1667423	1	1	15510	48790	48540	3812	-33280	20	20	285	359	0.02152
scaffold472:1-1080742	1	1	7420	33550	33210	3044	-26130	20	20	209	243	0.05126
scaffold475:1-1931741	1	1	33252	137000	135500	7032	-103700	20	20	670	304	0.02563
scaffold488:1-1454161	1	1	34254	82580	81680	5404	-48320	20	20	413	225	0.05558
scaffold50:1-1446790	1	1	42380	104800	106300	6388	-62390	20	20	757	85	0.05003
scaffold51:1-1415582	1	1	52753	123300	125700	8615	-70590	20	20	705	140	0.0552
scaffold540:1-1157522	1	1	11075	31840	31720	2397	-20770	20	20	270	247	0.03759
scaffold55:1-1187346	1	1	115061	157400	159200	7936	-42340	20	20	544	115	0.08502
scaffold57:1-1820724	1	1	33935	107200	106000	6148	-73270	20	20	467	346	0.05169
scaffold605:1-1022550	1	1	13860	28770	28850	2594	-14910	20	20	186	250	0.01809
scaffold617:1-1061552	1	1	13278	31320	31760	4127	-18040	20	20	216	227	0.04231
scaffold651:1-1063703	1	1	27192	71530	71790	4293	-44340	20	20	326	171	0.04084
scaffold66:1-1631870	1	1	61569	162400	162200	9786	-100900	20	20	754	166	0.0532
scaffold67:1-2885518	1	1	53366	200200	200200	10470	-146800	20	20	984	420	0.06552
scaffold701:1-1457915	1	1	26203	53020	52660	4535	-26820	20	20	340	308	0.03407
scaffold76:1-1668680	1	1	32732	94690	94990	5045	-61960	20	20	469	305	0.03636
scaffold783:1-1310699	1	1	14080	34240	33960	3507	-20160	20	20	388	251	0.04878
scaffold82:1-1329641	1	1	18752	92280	92150	5947	-73530	20	20	680	122	0.05331
scaffold86:1-2276273	1	1	21871	83960	83640	5320	-62090	20	20	540	431	0.03963
scaffold863:1-1308131	1	1	11669	26630	26570	2200	-14960	20	20	296	301	0.05927
scaffold898:1-1044925	1	1	10742	27090	26980	1482	-16350	20	20	188	252	0.01977
scaffold9:1-1606972	1	1	44336	105100	104300	7305	-60730	20	20	571	225	0.04502
scaffold917:1-1256560	1	1	4352	19610	19810	2137	-15250	20	20	259	255	0.06921
scaffold96:1-1083743	1	1	11267	48140	47520	3767	-36870	20	20	367	189	0.0723
scaffold977:1-1289877	1	1	7879	29210	29130	3088	-21330	20	20	359	245	0.05378

## Sheet: bins 50 kb
Region	P-value	FDR-adjusted p-values	Test statistic: Observed base pair overlap	Mean of null distribution	Median of null distribution	Standard deviation of null distribution	Difference from mean	NumResamplings	NumMoreExtremeThanObs	Number of elements in 'GFF-to-BED on data 26'	Number of elements in 'GFF-to-BED on data 38'	Assembly gap coverage
scaffold1143:1-50000	0.9524	1	97	518	468.5	334.3	-421	20	19	8	6	0.04532
scaffold1143:50001-100000	0.8095	1	733	1717	1553	828.2	-984	20	16	13	7	0.02332
scaffold1143:100001-150000	0.9048	1	611	1123	1090	357.2	-512.2	20	18	8	9	0.0246
scaffold1143:150001-200000	1	1	608	1180	1147	272.1	-571.8	20	20	13	12	0.01446
scaffold1143:200001-250000	0.9524	1	142	461.8	484	222.9	-319.8	20	19	5	14	0.01882
scaffold1143:250001-300000	1	1	723	1620	1688	400	-897.5	20	20	6	12	0.06958
scaffold1143:300001-350000	0.6667	1	215	261.2	296	161.8	-46.25	20	13	6	13	0.1276
scaffold1143:350001-400000	0.7143	1	486	559.5	571	206	-73.5	20	14	8	8	0.231
scaffold1143:400001-450000	0.9048	1	118	908.1	966	420.2	-790.1	20	18	6	13	0.01554
scaffold1143:450001-500000	0.5238	1	610	660.3	616.5	192.9	-50.3	20	10	7	11	0.01532
scaffold1143:500001-550000	1	1	918	1505	1524	318.8	-587.4	20	20	13	14	0
scaffold1143:550001-600000	1	1	65	1155	1294	608.9	-1090	20	20	6	12	0.0871
scaffold1143:600001-650000	0.5714	1	1033	1041	1078	245.3	-7.65	20	11	9	13	0.0187
scaffold1143:650001-700000	0.9048	1	88	174.5	190	77.31	-86.5	20	18	4	16	0.0055
scaffold1143:700001-750000	0.9048	1	1095	1947	1818	730.8	-852	20	18	9	9	0.05864
scaffold1143:750001-800000	1	1	165	1063	1080	405.9	-897.6	20	20	8	14	0.00598
scaffold1143:800001-850000	0.9048	1	846	1519	1478	567	-673.3	20	18	10	14	0.07112
scaffold1143:850001-900000	1	1	168	871.5	870	219.4	-703.5	20	20	6	8	0.00036
scaffold1143:900001-950000	1	1	0	311.4	224.5	260.9	-311.4	20	20	8	7	0.3075
scaffold1143:950001-1000000	1	1	100	1497	1540	416.7	-1397	20	20	14	11	0.02346
scaffold1143:1000001-1050000	1	1	306	1101	1046	246.3	-795.2	20	20	11	8	0.0315
scaffold1143:1050001-1097744	1	1	0	1576	1304	1120	-1576	20	20	8	9	0.009258
scaffold12:1-50000	0.619	1	11115	11630	11730	1814	-510.8	20	12	29	2	0.0094
scaffold12:50001-100000	0.7619	1	4177	5186	5026	1588	-1009	20	15	26	4	0.08246
scaffold12:100001-150000	0.6667	1	4581	5493	5501	2004	-911.8	20	13	15	5	0.02762
scaffold12:150001-200000	1	1	325	4865	4710	1743	-4540	20	20	23	6	0.06128
scaffold12:200001-250000	1	1	182	4962	4905	1311	-4780	20	20	28	4	0.111
scaffold12:250001-300000	1	1	0	1639	1500	920.3	-1639	20	20	13	4	0.0377
scaffold12:300001-350000	1	1	116	2825	2866	1092	-2709	20	20	36	3	0.00678
scaffold12:350001-400000	1	1	1035	4867	4854	1429	-3832	20	20	12	6	0.06796
scaffold12:400001-450000	0.381	1	1018	956.2	949.5	355.5	61.75	20	7	31	2	0.05604
scaffold12:450001-500000	1	1	1497	3831	3698	900.3	-2334	20	20	33	8	0.09084
scaffold12:500001-550000	1	1	981	4237	4355	645.5	-3256	20	20	36	6	0.00188
scaffold12:550001-600000	1	1	2025	5336	5293	1268	-3311	20	20	15	6	0.1112
scaffold12:600001-650000	1	1	447	3269	3219	904.8	-2822	20	20	20	7	0.1358
scaffold12:650001-700000	0.2857	1	1213	948.1	1013	289.8	264.9	20	5	30	2	0.02446
scaffold12:700001-750000	1	1	0	1495	1632	522.4	-1495	20	20	37	1	0.00332
scaffold12:750001-800000	1	1	0	1279	1462	794.1	-1279	20	20	16	1	0.00576
scaffold12:800001-850000	1	1	0	1797	1864	812.3	-1797	20	20	18	4	0.2214
scaffold12:850001-900000	1	1	221	2705	2668	1257	-2484	20	20	25	3	0.2633
scaffold12:900001-950000	1	1	563	3203	3058	1204	-2640	20	20	30	5	0.02694
scaffold12:950001-1000000	0.9524	1	3877	7524	7802	1986	-3647	20	19	23	5	0.0513
scaffold12:1000001-1050000	1	1	0	696.2	271	697.8	-696.2	20	20	29	1	0.06036
scaffold12:1050001-1100000	0.7619	1	3155	3881	3725	912.3	-726.2	20	15	36	4	0.00068
scaffold12:1100001-1150000	0.8571	1	866	1355	1413	468.3	-489	20	17	28	3	0.0409
scaffold12:1150001-1200000	1	1	0	1350	1356	530.3	-1350	20	20	40	3	0.2085
scaffold12:1200001-1250000	1	1	0	2249	2100	1111	-2249	20	20	33	1	0.00478
scaffold12:1250001-1300000	1	1	0	1333	1382	382.1	-1333	20	20	31	4	0.05078
scaffold12:1300001-1350000	1	1	0	1878	1826	691.8	-1878	20	20	25	4	0.1904
scaffold12:1350001-1400000	1	1	0	2897	3030	992.1	-2897	20	20	36	3	0.03456
scaffold12:1400001-1450000	0.8571	1	5233	7490	7606	2006	-2257	20	17	28	3	0.1055
scaffold12:1450001-1500000	1	1	369	2921	2960	1375	-2552	20	20	28	2	0.02192
scaffold12:1500001-1550000	1	1	1871	4594	4584	1116	-2723	20	20	29	5	0.00594
scaffold12:1550001-1600000	0.8095	1	3825	5303	5608	1533	-1478	20	16	17	6	0.05998
scaffold12:1600001-1650000	1	1	920	3212	2976	1227	-2292	20	20	22	6	0.06232
scaffold12:1650001-1700000	1	1	0	3158	3353	1175	-3158	20	20	26	2	0.00614
scaffold12:1700001-1750000	1	1	416	1895	1824	543.9	-1479	20	20	38	4	0.03136
scaffold12:1750001-1800000	1	1	1232	3562	3462	964.9	-2330	20	20	28	3	0.05048
scaffold12:1800001-1850000	1	1	451	5758	5586	1914	-5307	20	20	29	5	0.01314
scaffold12:1850001-1900000	1	1	193	1811	1664	762.4	-1618	20	20	25	4	0.03228
scaffold12:1900001-1950000	0.9048	1	923	2267	2006	1020	-1344	20	18	32	4	0.197
scaffold12:1950001-2000000	0.8095	1	1412	2010	1996	776	-597.8	20	16	29	2	0.08348
scaffold12:2000001-2050000	1	1	0	4534	4555	1224	-4534	20	20	26	4	0.05468
scaffold12:2050001-2100000	1	1	0	599.8	521.5	430.9	-599.8	20	20	33	3	0.02048
scaffold12:2100001-2150000	1	1	44	3338	3035	803.1	-3294	20	20	32	5	0.04646
scaffold12:2150001-2200000	1	1	286	2469	2402	737.6	-2183	20	20	28	4	0.00202
scaffold12:2200001-2250000	1	1	0	3866	3776	1034	-3866	20	20	29	5	0.01248
scaffold12:2250001-2259202	1	1	0	539	511.5	448.3	-539	20	20	5	2	0.01206
scaffold123:1-50000	0.7619	1	90	331.9	258.5	280.6	-241.9	20	15	2	14	0.01492
scaffold123:50001-100000	0.9048	1	697	1046	1107	324.8	-349.2	20	18	10	16	0.0077
scaffold123:100001-150000	0.7143	1	316	406.9	482.5	174.2	-90.95	20	14	6	12	0.01014
scaffold123:150001-200000	0.9524	1	193	419.7	409.5	157.6	-226.7	20	19	7	14	0.00748
scaffold123:200001-250000	1	1	0	530.9	400.5	276.3	-530.9	20	20	7	11	0.0211
scaffold123:250001-300000	0.9524	1	622	950.6	922.5	242.8	-328.6	20	19	10	14	0.00404
scaffold123:300001-350000	0.9048	1	117	302.3	350.5	162.2	-185.3	20	18	4	11	0.03362
scaffold123:350001-400000	0.6667	1	394	499.6	557.5	180.9	-105.6	20	13	5	19	0
scaffold123:400001-450000	0.9048	1	294	533.8	524.5	195.7	-239.8	20	18	5	16	0.00808
scaffold123:450001-500000	1	1	95	1301	1338	364.2	-1206	20	20	10	12	0.02022
scaffold123:500001-550000	0.7619	1	245	313.1	312.5	125.9	-68.15	20	15	3	12	0.0044
scaffold123:550001-600000	1	1	699	2928	3110	1096	-2228	20	20	7	11	0
scaffold123:600001-650000	0.9524	1	586	1234	1240	373	-647.8	20	19	11	12	0.00436
scaffold123:650001-700000	0.9048	1	124	174.9	151	80.66	-50.9	20	18	2	11	0.0158
scaffold123:700001-750000	1	1	248	955.8	997.5	222.2	-707.8	20	20	13	12	0.03354
scaffold123:750001-800000	1	1	0	590.9	641	284.2	-590.9	20	20	9	11	0.0015
scaffold123:800001-850000	0.9048	1	357	614.2	645.5	157.4	-257.2	20	18	8	14	0.0078
scaffold123:850001-900000	0.7619	1	241	350.1	357.5	135.9	-109.1	20	15	5	10	0.00218
scaffold123:900001-950000	1	1	104	394.6	381	172.7	-290.6	20	20	7	12	0.0425
scaffold123:950001-1000000	0.9524	1	170	386.2	355	129.7	-216.2	20	19	3	8	0.00906
scaffold123:1000001-1050000	1	1	0	1970	2070	738.4	-1970	20	20	5	11	0.01522
scaffold123:1050001-1100000	0.7143	1	373	467.1	464	176.6	-94.1	20	14	7	10	0.03748
scaffold123:1100001-1150000	1	1	85	3086	3244	1290	-3001	20	20	5	9	0.002
scaffold123:1150001-1200000	0.1905	1	518	362.2	367	150.4	155.8	20	3	12	10	0.01164
scaffold123:1200001-1250000	0.9048	1	434	992	1035	295.5	-558	20	18	6	13	0
scaffold123:1250001-1300000	0.6667	1	1038	1171	1210	667.9	-132.7	20	13	4	11	0
scaffold123:1300001-1350000	1	1	0	475.9	446.5	211.7	-475.9	20	20	8	9	0.2227
scaffold123:1350001-1400000	0.381	1	1247	1057	935.5	524.2	189.8	20	7	10	13	0.04272
scaffold123:1400001-1450000	1	1	174	1306	1330	347	-1132	20	20	12	19	0.02406
scaffold123:1450001-1500000	1	1	329	956.2	839	454.7	-627.2	20	20	12	11	0.02508
scaffold123:1500001-1550000	1	1	1183	2563	2644	422.2	-1380	20	20	14	6	0.03048
scaffold123:1550001-1600000	1	1	0	77.05	103	77.91	-77.05	20	20	2	10	0.0226
scaffold123:1600001-1650000	1	1	254	1296	1306	454	-1042	20	20	11	15	0.00498
scaffold123:1650001-1700000	0.9524	1	609	1649	1694	499	-1040	20	19	17	16	0.00222
scaffold123:1700001-1750000	0.7143	1	1244	1462	1491	482	-218.3	20	14	10	16	0.01446
scaffold123:1750001-1800000	1	1	262	1252	1204	503.3	-990	20	20	9	15	0.00678
scaffold123:1800001-1850000	0.9524	1	254	624.4	663.5	216.6	-370.4	20	19	5	10	0.04598
scaffold123:1850001-1900000	0.9048	1	792	1178	1167	302.6	-385.8	20	18	13	11	0.038
scaffold123:1900001-1950000	1	1	559	1067	1026	275.2	-507.8	20	20	21	16	0.0964
scaffold123:1950001-2000000	0.9048	1	552	816.8	789.5	236	-264.8	20	18	9	12	0.00166
scaffold123:2000001-2050000	1	1	0	1042	1112	299.4	-1042	20	20	7	10	0.00148
scaffold123:2050001-2100000	0.8095	1	2195	2393	2430	504	-197.6	20	16	10	13	0
scaffold123:2100001-2150000	0.619	1	1367	1459	1524	442.4	-91.7	20	12	17	13	0.00618
scaffold123:2150001-2200000	0.6667	1	548	677	667	201.8	-129	20	13	7	13	0.0242
scaffold123:2200001-2250000	1	1	335	1216	1154	434.2	-881.2	20	20	13	11	0.00032
scaffold123:2250001-2300000	0.8095	1	460	561	536	174.5	-101	20	16	8	13	0.01562
scaffold123:2300001-2350000	0.7143	1	1294	1460	1669	581.5	-165.8	20	14	11	8	0.01056
scaffold123:2350001-2400000	0.7619	1	915	1258	1314	473.6	-343	20	15	14	11	0.0621
scaffold123:2400001-2450000	1	1	228	1368	1270	725.3	-1140	20	20	11	13	0.06364
scaffold123:2450001-2487146	0.9524	1	561	1390	1422	662.5	-829.2	20	19	6	8	0.01672
scaffold127:1-50000	1	1	0	4158	4243	1024	-4158	20	20	33	4	0.01878
scaffold127:50001-100000	1	1	330	3772	3726	1349	-3442	20	20	23	4	0.03068
scaffold127:100001-150000	0.7143	1	1624	1878	1852	480.5	-254.1	20	14	29	3	0.1152
scaffold127:150001-200000	1	1	0	2798	2956	1026	-2798	20	20	19	3	0.04006
scaffold127:200001-250000	1	1	0	1481	1574	566	-1481	20	20	32	3	0.09476
scaffold127:250001-300000	1	1	279	1504	1674	329.8	-1225	20	20	33	1	0.03296
scaffold127:300001-350000	0.9048	1	3116	5177	5218	1140	-2061	20	18	29	2	0.00936
scaffold127:350001-400000	1	1	366	1850	1792	775.5	-1484	20	20	35	2	0.07484
scaffold127:400001-450000	1	1	0	47.2	0	72.08	-47.2	20	20	33	1	0.0016
scaffold127:450001-500000	1	1	212	3744	3716	1204	-3532	20	20	37	4	0.02284
scaffold127:500001-550000	1	1	0	3615	3536	993.3	-3615	20	20	30	4	0.1344
scaffold127:550001-600000	1	1	0	570.9	644	346.7	-570.9	20	20	34	1	0.1017
scaffold127:600001-650000	1	1	424	1601	1508	411.7	-1177	20	20	38	4	0
scaffold127:650001-700000	1	1	1038	7067	7340	1531	-6029	20	20	18	3	0.0462
scaffold127:700001-750000	1	1	1470	7155	6918	1919	-5685	20	20	18	6	0.07006
scaffold127:750001-800000	1	1	5379	9697	9356	1535	-4318	20	20	23	4	0.04606
scaffold127:800001-850000	1	1	0	2075	1924	932.1	-2075	20	20	31	2	0.04654
scaffold127:850001-900000	1	1	0	3636	3625	1042	-3636	20	20	20	4	0.00256
scaffold127:900001-950000	1	1	0	3412	3433	1238	-3412	20	20	30	2	0.00116
scaffold127:950001-1000000	0.04762	1	11454	8168	7920	1522	3286	20	0	27	4	0.01466
scaffold127:1000001-1050000	0.7143	1	3583	4504	4678	1099	-921.3	20	14	26	5	0.08164
scaffold127:1050001-1100000	1	1	301	1865	1812	494.1	-1564	20	20	35	3	0.00096
scaffold127:1100001-1150000	0.381	1	944	657.2	787	319.9	286.8	20	7	24	1	0.1488
scaffold127:1150001-1200000	1	1	729	3123	2890	1005	-2394	20	20	30	5	0.0479
scaffold127:1200001-1250000	1	1	172	1866	1878	538	-1694	20	20	38	4	0.01554
scaffold127:1250001-1300000	1	1	0	484.9	416	314.4	-484.9	20	20	36	1	0.07168
scaffold127:1300001-1350000	1	1	249	3808	3974	841.1	-3559	20	20	22	8	0.02414
scaffold127:1350001-1400000	0.8571	1	5414	6935	7139	1428	-1521	20	17	23	6	0.02838
scaffold127:1400001-1405599	None	nan	0	0	0	0	0	20	20	3	0	0
scaffold132:1-50000	0.9524	1	1643	3586	3402	1117	-1943	20	19	33	10	0.1089
scaffold132:50001-100000	1	1	163	719.2	679	235.1	-556.2	20	20	8	13	0.00432
scaffold132:100001-150000	0.4286	1	8560	7809	7954	2046	750.8	20	8	26	10	0.02164
scaffold132:150001-200000	0.381	1	3282	2332	2790	1137	949.7	20	7	6	6	0.01104
scaffold132:200001-250000	1	1	339	1053	1034	297.8	-713.5	20	20	15	9	0.00084
scaffold132:250001-300000	1	1	104	916.8	916	358.1	-812.8	20	20	13	9	0.00312
scaffold132:300001-350000	1	1	304	1523	1413	350.8	-1219	20	20	18	13	0.01536
scaffold132:350001-400000	1	1	254	1217	1136	431.2	-962.8	20	20	20	11	0.1586
scaffold132:400001-450000	0.9048	1	283	1291	1061	981.4	-1008	20	18	19	7	0.04788
scaffold132:450001-500000	1	1	0	2438	2552	1429	-2438	20	20	11	13	0.0123
scaffold132:500001-550000	0.9048	1	1683	2807	2921	767.1	-1124	20	18	35	10	0.0237
scaffold132:550001-600000	0.8571	1	773	1111	1011	409.6	-337.5	20	17	13	8	0.0175
scaffold132:600001-650000	1	1	118	1751	1708	453.8	-1633	20	20	9	12	0.01504
scaffold132:650001-700000	0.9524	1	478	2161	2200	1117	-1683	20	19	14	7	0.02424
scaffold132:700001-750000	1	1	0	2455	2520	693.1	-2455	20	20	25	5	0.02332
scaffold132:750001-800000	1	1	360	1279	1477	349	-919.5	20	20	27	2	0.0218
scaffold132:800001-850000	0.9524	1	5074	6900	6766	1173	-1826	20	19	36	3	0.07602
scaffold132:850001-900000	0.619	1	1478	1766	1641	634.4	-288.4	20	12	18	4	0.2481
scaffold132:900001-950000	1	1	2203	3992	4130	681	-1789	20	20	27	4	0.1212
scaffold132:950001-1000000	1	1	0	3474	3306	1135	-3474	20	20	27	3	0.00066
scaffold132:1000001-1050000	1	1	0	1677	1711	590.1	-1677	20	20	29	1	0.02062
scaffold132:1050001-1100000	1	1	0	1640	1250	1297	-1640	20	20	13	4	0.2782
scaffold132:1100001-1114506	0.6667	1	116	287.1	144	329.4	-171.1	20	13	7	2	0.3425
scaffold140:1-50000	1	1	0	2572	2804	786.8	-2572	20	20	21	3	0.1296
scaffold140:50001-100000	1	1	413	4004	3940	1349	-3591	20	20	23	5	0.1074
scaffold140:100001-150000	1	1	0	4995	5524	1693	-4995	20	20	10	8	0.00824
scaffold140:150001-200000	0.9524	1	1136	3852	4024	1261	-2716	20	19	25	9	0.07
scaffold140:200001-250000	0.5714	1	4707	4500	4902	2069	206.5	20	11	13	3	0.08078
scaffold140:250001-300000	1	1	301	3366	3350	901.7	-3066	20	20	18	7	0.03742
scaffold140:300001-350000	1	1	213	4311	4254	1364	-4098	20	20	14	11	0.00316
scaffold140:350001-400000	1	1	1278	6487	6634	1192	-5209	20	20	24	9	0.01542
scaffold140:400001-450000	0.9524	1	1691	3401	3526	913.6	-1710	20	19	32	8	0.06726
scaffold140:450001-500000	1	1	568	1649	1608	397	-1081	20	20	23	11	0.00822
scaffold140:500001-550000	1	1	291	2789	2648	852.6	-2498	20	20	13	9	0.00174
scaffold140:550001-600000	1	1	508	1627	1666	274.6	-1119	20	20	16	13	0.00674
scaffold140:600001-650000	1	1	1504	2606	2531	566.9	-1102	20	20	18	12	0.0197
scaffold140:650001-700000	1	1	0	2619	2724	573.1	-2619	20	20	13	9	0.0109
scaffold140:700001-750000	1	1	279	1872	1808	858.3	-1594	20	20	25	8	0.05012
scaffold140:750001-800000	1	1	293	2113	2174	611.6	-1820	20	20	14	13	0.03034
scaffold140:800001-850000	1	1	0	903.5	846.5	468	-903.5	20	20	8	10	0.07614
scaffold140:850001-900000	0.381	1	4038	3813	3672	730.8	225.4	20	7	16	9	0.00426
scaffold140:900001-950000	1	1	87	3376	3175	802.8	-3289	20	20	9	9	0.00494
scaffold140:950001-1000000	1	1	989	4095	4489	963.7	-3106	20	20	17	13	0.1028
scaffold140:1000001-1050000	0.9524	1	2634	4166	4349	769.5	-1532	20	19	19	8	0.02138
scaffold140:1050001-1100000	1	1	143	1536	1536	530.1	-1393	20	20	10	9	0.1739
scaffold140:1100001-1150000	1	1	386	1014	1014	189.7	-627.6	20	20	7	10	0.025
scaffold140:1150001-1200000	0.619	1	1485	1663	1736	332.9	-177.5	20	12	15	14	0
scaffold140:1200001-1250000	1	1	761	3571	3565	996.8	-2810	20	20	17	6	0.04638
scaffold140:1250001-1300000	1	1	1014	3171	3032	799.1	-2157	20	20	18	11	0.01468
scaffold140:1300001-1328224	1	1	191	1865	1935	762.5	-1674	20	20	10	5	0.003579
scaffold145:1-50000	0.09524	1	1041	752.1	842.5	297.8	288.9	20	1	5	13	0
scaffold145:50001-100000	1	1	156	1926	1944	754.9	-1770	20	20	9	12	0.0123
scaffold145:100001-150000	1	1	276	1357	1316	362.5	-1081	20	20	16	10	0.02212
scaffold145:150001-200000	0.8571	1	723	1372	1252	560	-649.2	20	17	17	8	0.1387
scaffold145:200001-250000	0.9524	1	257	743.5	762.5	216.5	-486.5	20	19	11	11	0.04056
scaffold145:250001-300000	0.8571	1	453	777	750.5	332	-324	20	17	16	3	0.01342
scaffold145:300001-350000	1	1	192	1048	1080	336.5	-856.2	20	20	16	11	0.02442
scaffold145:350001-400000	1	1	0	1030	1212	357.5	-1030	20	20	7	11	0.0207
scaffold145:400001-450000	1	1	414	1510	1412	591.5	-1096	20	20	18	10	0.02808
scaffold145:450001-500000	0.9048	1	1469	2343	2474	628.7	-873.6	20	18	13	12	0.00496
scaffold145:500001-550000	1	1	213	952	990.5	309.6	-739	20	20	11	12	0.00184
scaffold145:550001-600000	0.619	1	285	292.1	297.5	148.3	-7.05	20	12	2	9	0.00744
scaffold145:600001-650000	0.09524	1	5113	3377	3174	1146	1736	20	1	3	9	0.0015
scaffold145:650001-700000	1	1	0	733.5	741.5	238.6	-733.5	20	20	5	15	0
scaffold145:700001-750000	1	1	0	635.1	650.5	288.7	-635.1	20	20	8	9	0.00728
scaffold145:750001-800000	1	1	0	794.6	797.5	363.9	-794.6	20	20	14	10	0.01078
scaffold145:800001-850000	1	1	736	1901	1847	545.4	-1165	20	20	14	11	0.00022
scaffold145:850001-900000	0.7143	1	1310	1598	1596	503.9	-287.5	20	14	17	11	0.01496
scaffold145:900001-950000	1	1	40	691.8	728	219.3	-651.8	20	20	10	15	0.00514
scaffold145:950001-1000000	1	1	358	1212	1222	275.7	-853.9	20	20	11	9	0.0598
scaffold145:1000001-1021990	1	1	0	133.2	36	186.8	-133.2	20	20	4	4	0.04616
scaffold15:1-50000	1	1	0	3924	3690	2156	-3924	20	20	10	4	0.01014
scaffold15:50001-100000	0.619	1	2858	3622	3494	1242	-764.5	20	12	18	10	0.06862
scaffold15:100001-150000	1	1	275	3750	3556	1418	-3475	20	20	20	10	0.09552
scaffold15:150001-200000	1	1	500	5454	5917	1463	-4954	20	20	11	8	0.01604
scaffold15:200001-250000	1	1	106	1802	1464	1281	-1696	20	20	11	4	0.2137
scaffold15:250001-300000	1	1	1471	7932	7945	2524	-6461	20	20	13	7	0.00186
scaffold15:300001-350000	1	1	1529	5791	5721	1383	-4262	20	20	15	8	0.03896
scaffold15:350001-400000	1	1	536	4744	4668	979.8	-4208	20	20	27	7	0.01116
scaffold15:400001-450000	1	1	2519	6287	6730	1535	-3768	20	20	31	9	0.02228
scaffold15:450001-500000	0.7143	1	2402	2846	2882	637.9	-443.9	20	14	26	8	0.194
scaffold15:500001-550000	1	1	1145	4237	4376	1276	-3092	20	20	29	7	0.0321
scaffold15:550001-600000	1	1	626	2006	2012	537	-1380	20	20	19	10	0.00734
scaffold15:600001-650000	1	1	761	2351	2324	388.3	-1590	20	20	15	13	0.00354
scaffold15:650001-700000	1	1	251	1082	1047	288.7	-831.2	20	20	11	12	0
scaffold15:700001-750000	0.619	1	3077	3046	3168	496.2	31.35	20	12	21	8	0.0145
scaffold15:750001-800000	1	1	749	2624	2687	790.8	-1875	20	20	11	11	0.00488
scaffold15:800001-850000	1	1	0	2354	2393	837.7	-2354	20	20	17	8	0.0401
scaffold15:850001-900000	1	1	86	2334	2306	896.8	-2248	20	20	24	7	0.05066
scaffold15:900001-950000	0.5714	1	3386	3693	3709	955.2	-307.2	20	11	20	5	0.01214
scaffold15:950001-1000000	0.9048	1	590	1454	1414	727.2	-864.2	20	18	19	7	0.0609
scaffold15:1000001-1050000	1	1	0	1279	1336	462.3	-1279	20	20	18	12	0.02938
scaffold15:1050001-1100000	1	1	184	666.7	631	277	-482.7	20	20	10	11	0.05692
scaffold15:1100001-1150000	0.9048	1	1281	3045	2831	1152	-1764	20	18	12	8	0.0625
scaffold15:1150001-1200000	1	1	0	357.2	335	202	-357.2	20	20	5	14	0.02334
scaffold15:1200001-1250000	0.7619	1	1284	1590	1614	402.5	-305.8	20	15	14	15	0.0063
scaffold15:1250001-1300000	0.8571	1	75	292.9	245.5	197	-217.9	20	17	12	7	0.3098
scaffold15:1300001-1350000	0.7143	1	387	557.9	569	253.2	-170.9	20	14	10	13	0.01134
scaffold15:1350001-1400000	1	1	0	720.5	719	273.6	-720.5	20	20	11	9	0.0311
scaffold15:1400001-1450000	0.4762	1	816	802.1	797.5	332.8	13.9	20	9	18	9	0.01576
scaffold15:1450001-1500000	1	1	67	1191	1080	637	-1124	20	20	15	15	0.0181
scaffold15:1500001-1550000	0.8095	1	541	694.3	709	210.1	-153.3	20	16	15	16	0.00668
scaffold15:1550001-1600000	1	1	0	891.5	947	258.4	-891.5	20	20	11	17	0.00236
scaffold15:1600001-1650000	0.9048	1	115	600.8	561.5	324.7	-485.8	20	18	8	7	0.0278
scaffold15:1650001-1700000	0.619	1	210	296.5	231.5	180.2	-86.5	20	12	6	9	0.05692
scaffold15:1700001-1750000	1	1	0	403	418	161.3	-403	20	20	7	11	0.0184
scaffold15:1750001-1800000	1	1	0	486.9	441	160.2	-486.9	20	20	10	12	0.00874
scaffold15:1800001-1850000	1	1	0	725	576	436.4	-725	20	20	8	11	0.06068
scaffold15:1850001-1900000	1	1	243	774.8	848	233.4	-531.8	20	20	10	11	0.01986
scaffold15:1900001-1950000	0.2857	1	928	656.5	591.5	331.1	271.5	20	5	12	10	0.0362
scaffold15:1950001-2000000	0.9048	1	566	842.2	869	245.1	-276.2	20	18	12	13	0.04304
scaffold15:2000001-2050000	0.8571	1	301	721.1	640.5	358.2	-420.1	20	17	11	11	0.0568
scaffold15:2050001-2100000	0.9524	1	391	1006	1146	331.3	-615.3	20	19	16	12	0.07886
scaffold15:2100001-2150000	1	1	0	1775	1700	1125	-1775	20	20	8	13	0.1477
scaffold15:2150001-2163066	0.6667	1	416	568	565.5	287.2	-152	20	13	9	3	0.1505
scaffold151:1-50000	0.6667	1	1391	1539	1555	597.6	-148.1	20	13	13	11	0.00258
scaffold151:50001-100000	1	1	0	948.9	849.5	495.4	-948.9	20	20	17	7	0.02986
scaffold151:100001-150000	0.5714	1	380	476.8	426	237.3	-96.8	20	11	3	13	0.04826
scaffold151:150001-200000	1	1	0	1272	1386	627.1	-1272	20	20	3	12	0.1545
scaffold151:200001-250000	1	1	0	2244	2220	1090	-2244	20	20	8	11	0.01896
scaffold151:250001-300000	1	1	0	3266	3434	1479	-3266	20	20	8	8	0.00518
scaffold151:300001-350000	1	1	95	793	810	290.4	-698	20	20	10	13	0.04352
scaffold151:350001-400000	1	1	696	2520	2400	517.1	-1824	20	20	23	10	0.00742
scaffold151:400001-450000	1	1	178	1771	1766	754	-1593	20	20	18	11	0.06294
scaffold151:450001-500000	1	1	0	1941	1790	686.7	-1941	20	20	21	9	0.07098
scaffold151:500001-550000	1	1	0	3081	3158	671.9	-3081	20	20	21	10	0.01322
scaffold151:550001-600000	1	1	0	2439	2377	874.2	-2439	20	20	16	3	0.09218
scaffold151:600001-650000	1	1	512	2490	2518	766.5	-1978	20	20	27	3	0.06732
scaffold151:650001-700000	1	1	1351	4435	3944	1974	-3084	20	20	14	7	0.03948
scaffold151:700001-750000	1	1	879	4006	3578	1614	-3127	20	20	15	9	0.01206
scaffold151:750001-800000	1	1	0	3969	3466	1764	-3969	20	20	15	6	0.0548
scaffold151:800001-850000	1	1	0	3188	3244	1146	-3188	20	20	27	6	0.09856
scaffold151:850001-900000	0.5238	1	4021	3950	4012	1325	71.35	20	10	15	9	0.03222
scaffold151:900001-950000	1	1	659	4122	3928	986.4	-3463	20	20	19	9	0.0136
scaffold151:950001-1000000	1	1	0	3127	3282	1222	-3127	20	20	28	2	0.1561
scaffold151:1000001-1050000	1	1	55	3555	3608	1201	-3500	20	20	21	6	0.06702
scaffold151:1050001-1100000	1	1	2126	9177	8972	1667	-7051	20	20	24	5	0.02634
scaffold151:1100001-1150000	1	1	202	3290	3114	1570	-3088	20	20	22	6	0.1137
scaffold151:1150001-1200000	0.9524	1	323	1321	1360	535.5	-997.9	20	19	36	3	0.0874
scaffold151:1200001-1250000	1	1	0	3229	3576	1227	-3229	20	20	22	5	0.00902
scaffold151:1250001-1300000	None	nan	0	0	0	0	0	20	20	35	0	0.0965
scaffold151:1300001-1350000	0.4286	1	2014	1688	1588	962.4	326.5	20	8	15	4	0.2885
scaffold151:1350001-1400000	1	1	0	2907	2924	828.1	-2907	20	20	12	9	0.01954
scaffold151:1400001-1450000	0.9524	1	1616	4262	4567	1828	-2646	20	19	17	2	0.1114
scaffold151:1450001-1500000	1	1	0	2131	1790	1167	-2131	20	20	25	4	0.1034
scaffold151:1500001-1550000	0.9048	1	1081	2313	2331	840.1	-1232	20	18	22	5	0.1601
scaffold151:1550001-1600000	0.5238	1	3210	3330	3180	1301	-119.5	20	10	26	6	0.02
scaffold151:1600001-1650000	0.9524	1	619	2165	1898	1240	-1546	20	19	16	5	0.04462
scaffold151:1650001-1655654	1	1	788	1312	1348	229.6	-523.9	20	20	4	1	0.04192
scaffold156:1-50000	0.9048	1	1092	2891	3264	1332	-1799	20	18	2	12	0.07434
scaffold156:50001-100000	0.3333	1	3054	2455	2078	1069	598.6	20	6	7	7	0.1053
scaffold156:100001-150000	1	1	2991	6110	6020	1728	-3119	20	20	13	7	0.05134
scaffold156:150001-200000	1	1	0	2564	2350	1232	-2564	20	20	26	4	0.00182
scaffold156:200001-250000	1	1	673	4496	4831	1139	-3823	20	20	37	7	0.00418
scaffold156:250001-300000	1	1	3179	7397	7432	1576	-4218	20	20	20	9	0
scaffold156:300001-350000	1	1	0	2940	3120	1038	-2940	20	20	39	3	0.01926
scaffold156:350001-400000	0.9524	1	2089	4950	5212	2184	-2861	20	19	17	7	0.00514
scaffold156:400001-450000	1	1	0	4398	4374	894.4	-4398	20	20	22	8	0.00386
scaffold156:450001-500000	1	1	139	2509	2676	1260	-2370	20	20	21	6	0.08002
scaffold156:500001-550000	1	1	0	2409	2471	991.4	-2409	20	20	14	12	0.05394
scaffold156:550001-600000	1	1	2125	4896	4757	1047	-2771	20	20	32	9	0.01752
scaffold156:600001-650000	1	1	78	3605	3384	940.8	-3527	20	20	18	10	0.01358
scaffold156:650001-700000	1	1	0	1490	1478	699.2	-1490	20	20	19	7	0.01116
scaffold156:700001-750000	1	1	330	1606	1643	426.7	-1276	20	20	17	12	0.0093
scaffold156:750001-800000	1	1	639	4983	4823	1204	-4344	20	20	14	11	0.02498
scaffold156:800001-850000	1	1	0	930.9	620	608.1	-930.9	20	20	9	8	0.0616
scaffold156:850001-900000	0.5714	1	988	992.9	1016	210.7	-4.85	20	11	9	15	0.0082
scaffold156:900001-950000	1	1	0	1270	1415	470	-1270	20	20	9	10	0.02766
scaffold156:950001-1000000	1	1	769	2373	2430	815.9	-1604	20	20	10	13	0.01646
scaffold156:1000001-1050000	1	1	223	1178	1202	384.8	-954.7	20	20	16	14	0.026
scaffold156:1050001-1100000	1	1	273	1738	1765	679.3	-1465	20	20	16	10	0.00702
scaffold156:1100001-1150000	0.9048	1	1057	2056	2184	622.4	-998.8	20	18	20	14	0.00128
scaffold156:1150001-1200000	1	1	0	1548	1574	791.3	-1548	20	20	14	9	0.02352
scaffold156:1200001-1250000	1	1	285	1880	1958	450.1	-1595	20	20	17	16	0.00076
scaffold156:1250001-1300000	1	1	388	1064	1048	239.2	-676.2	20	20	8	14	4e-05
scaffold156:1300001-1350000	0.7619	1	690	837.7	853.5	226.9	-147.7	20	15	14	19	0.09188
scaffold156:1350001-1400000	1	1	0	1372	1236	562.9	-1372	20	20	14	10	0.02078
scaffold156:1400001-1450000	0.8571	1	462	1331	1600	818.8	-869.5	20	17	11	6	0.0315
scaffold156:1450001-1500000	1	1	202	2260	2484	995.9	-2058	20	20	9	9	0.02118
scaffold156:1500001-1550000	1	1	103	2879	2759	1218	-2776	20	20	18	10	0.0072
scaffold156:1550001-1600000	1	1	76	1228	1230	491.5	-1152	20	20	18	10	0.06976
scaffold156:1600001-1650000	1	1	2092	4096	4032	924.9	-2004	20	20	22	10	0.00272
scaffold156:1650001-1700000	1	1	0	1591	1462	873.6	-1591	20	20	18	5	0.1557
scaffold156:1700001-1750000	1	1	0	1324	1366	645.4	-1324	20	20	16	7	0.07174
scaffold156:1750001-1800000	1	1	0	1592	1504	735.6	-1592	20	20	21	9	0.00998
scaffold156:1800001-1850000	1	1	250	3354	3300	832.8	-3104	20	20	71	12	0.04542
scaffold156:1850001-1900000	1	1	0	998.1	1001	613.3	-998.1	20	20	13	8	0.01374
scaffold156:1900001-1950000	1	1	0	1728	1507	1014	-1728	20	20	14	6	0.0558
scaffold156:1950001-2000000	0.9048	1	1483	3606	3694	1490	-2123	20	18	13	6	0.01926
scaffold156:2000001-2050000	1	1	0	553.9	540.5	199.6	-553.9	20	20	12	10	0.1137
scaffold156:2050001-2100000	0.5714	1	8236	8727	8919	1953	-491	20	11	35	5	0.03016
scaffold156:2100001-2150000	1	1	1069	7131	7403	1621	-6062	20	20	27	2	0.00766
scaffold156:2150001-2200000	1	1	0	3465	3544	1781	-3465	20	20	16	1	0.1448
scaffold156:2200001-2250000	0.9048	1	338	1057	1081	655.5	-718.5	20	18	14	2	0.2116
scaffold156:2250001-2281796	1	1	0	2116	1886	737.1	-2116	20	20	13	2	0.1859
scaffold19:1-50000	0.9524	1	444	1087	1122	456.3	-642.8	20	19	34	2	0.09634
scaffold19:50001-100000	1	1	0	1732	1594	754.3	-1732	20	20	29	3	0.187
scaffold19:100001-150000	1	1	762	4377	4364	1478	-3615	20	20	18	5	0.0599
scaffold19:150001-200000	0.8095	1	2588	4266	4183	1357	-1678	20	16	21	5	0.06316
scaffold19:200001-250000	1	1	157	2169	2126	821.1	-2012	20	20	28	5	0.00702
scaffold19:250001-300000	None	nan	0	0	0	0	0	20	20	19	0	0.088
scaffold19:300001-350000	1	1	0	384.9	346.5	264.1	-384.9	20	20	35	1	0.1373
scaffold19:350001-400000	1	1	730	3532	3092	1538	-2802	20	20	24	6	0.208
scaffold19:400001-450000	0.8571	1	464	1554	1557	817.5	-1090	20	17	25	5	0.1586
scaffold19:450001-500000	0.3333	1	14267	13170	13580	1825	1100	20	6	40	5	0.03784
scaffold19:500001-550000	1	1	432	5827	5692	2282	-5395	20	20	24	3	0.0127
scaffold19:550001-600000	1	1	2086	4566	4767	1085	-2480	20	20	30	7	0.09034
scaffold19:600001-650000	1	1	0	724.1	605.5	466.2	-724.1	20	20	28	3	0.07134
scaffold19:650001-700000	1	1	0	596.9	353.5	519.3	-596.9	20	20	23	3	0.03744
scaffold19:700001-750000	0.7143	1	1812	2371	2646	1077	-558.8	20	14	19	4	0.02534
scaffold19:750001-800000	0.8571	1	13279	14780	14480	1373	-1501	20	17	38	2	0.01592
scaffold19:800001-850000	1	1	486	4172	3768	1162	-3686	20	20	46	4	0.01462
scaffold19:850001-900000	1	1	0	1243	1150	826.7	-1243	20	20	26	3	0.1132
scaffold19:900001-950000	0.9524	1	5202	7581	7236	1831	-2379	20	19	24	5	0.01008
scaffold19:950001-1000000	1	1	934	2760	2804	643.2	-1826	20	20	38	5	0.01708
scaffold19:1000001-1050000	0.2381	1	1680	1306	1148	551.7	374	20	4	16	9	0.1659
scaffold19:1050001-1100000	0.9048	1	1981	4064	4284	1447	-2083	20	18	24	9	0.08278
scaffold19:1100001-1150000	1	1	292	5128	5173	1546	-4836	20	20	22	4	0.01864
scaffold19:1150001-1200000	1	1	839	2958	3047	889.6	-2119	20	20	20	3	2e-05
scaffold19:1200001-1250000	0.9524	1	2459	5066	5103	1286	-2606	20	19	18	7	0.01736
scaffold19:1250001-1252893	None	nan	0	0	0	0	0	20	20	2	0	0.2198
scaffold196:1-50000	1	1	594	1856	1848	304.6	-1262	20	20	20	7	0.0237
scaffold196:50001-100000	0.9524	1	574	1203	1247	323.9	-628.7	20	19	14	12	0.00338
scaffold196:100001-150000	1	1	529	1750	1948	517.5	-1221	20	20	11	10	0.01928
scaffold196:150001-200000	1	1	976	1632	1722	359.9	-656.2	20	20	20	11	0.00502
scaffold196:200001-250000	1	1	48	668.5	656	286.5	-620.5	20	20	8	14	0.03868
scaffold196:250001-300000	1	1	134	3877	3929	807.8	-3743	20	20	11	14	0
scaffold196:300001-350000	0.1429	1	3092	2520	2512	404.1	571.7	20	2	17	13	0.06366
scaffold196:350001-400000	0.9524	1	1008	2428	2508	755.2	-1420	20	19	9	8	0.04008
scaffold196:400001-450000	0.9048	1	538	750.4	732.5	183	-212.4	20	18	10	15	0.0256
scaffold196:450001-500000	0.9524	1	43	310.1	275	159.8	-267.1	20	19	8	10	0.2281
scaffold196:500001-550000	1	1	83	624.8	627.5	124.8	-541.8	20	20	6	9	0.016
scaffold196:550001-600000	1	1	520	1341	1286	498.4	-820.9	20	20	21	12	0.04146
scaffold196:600001-650000	1	1	463	1236	1168	261.2	-773	20	20	14	15	0.00582
scaffold196:650001-700000	1	1	113	500.6	498.5	175.1	-387.6	20	20	7	13	0.01232
scaffold196:700001-750000	0.381	1	654	554	577.5	137.6	99.95	20	7	6	15	0.00124
scaffold196:750001-800000	0.7143	1	347	456.9	476	151.9	-109.9	20	14	9	12	0.07226
scaffold196:800001-850000	0.9524	1	504	940.5	930	307	-436.5	20	19	11	13	0.0063
scaffold196:850001-900000	0.9524	1	218	2182	2384	1134	-1964	20	19	7	11	0.01362
scaffold196:900001-950000	1	1	156	1843	2098	809.6	-1687	20	20	6	10	0.09282
scaffold196:950001-1000000	1	1	41	932.8	748.5	404	-891.8	20	20	11	14	0.00604
scaffold196:1000001-1050000	1	1	0	971.8	1048	241.2	-971.8	20	20	9	11	0.1235
scaffold196:1050001-1100000	1	1	384	895.1	883.5	209	-511.1	20	20	9	12	0.02136
scaffold196:1100001-1150000	0.8095	1	427	577.5	551	199.6	-150.5	20	16	9	11	0.00092
scaffold196:1150001-1200000	1	1	337	2345	2090	793.5	-2008	20	20	16	9	0.00182
scaffold196:1200001-1250000	1	1	54	955.7	872.5	450.2	-901.7	20	20	14	8	0.0269
scaffold196:1250001-1300000	1	1	0	1023	1050	442.7	-1023	20	20	13	11	0.02024
scaffold196:1300001-1350000	0.9048	1	73	585.9	491.5	434	-512.9	20	18	6	12	0.00086
scaffold196:1350001-1400000	1	1	0	722.5	729.5	302.6	-722.5	20	20	8	11	0.00036
scaffold196:1400001-1450000	1	1	0	1741	1859	557	-1741	20	20	14	13	0.03738
scaffold196:1450001-1500000	1	1	512	1912	1946	501.3	-1400	20	20	17	10	0.0028
scaffold196:1500001-1550000	0.8571	1	261	425.7	455	148.3	-164.7	20	17	7	9	0.07452
scaffold196:1550001-1600000	1	1	58	828.5	829	331	-770.5	20	20	8	7	0.03138
scaffold196:1600001-1650000	0.619	1	1350	1457	1570	394.2	-107	20	12	26	11	0.00264
scaffold196:1650001-1700000	1	1	1056	3313	3132	970.8	-2257	20	20	19	15	0.02062
scaffold196:1700001-1750000	0.8571	1	789	3141	3068	1611	-2352	20	17	15	4	0.0351
scaffold196:1750001-1800000	1	1	318	830.5	891.5	207.9	-512.5	20	20	7	13	0
scaffold196:1800001-1850000	0.3333	1	9615	7998	7724	2788	1616	20	6	5	3	0.1131
scaffold196:1850001-1900000	0.09524	1	17577	11570	11490	2959	6005	20	1	10	3	0.1381
scaffold196:1900001-1901133	None	nan	0	0	0	0	0	20	20	2	0	0
scaffold2:1-50000	0.3333	1	5398	3947	3890	1778	1451	20	6	6	6	0.00506
scaffold2:50001-100000	1	1	96	7326	7648	1232	-7230	20	20	29	4	0.02928
scaffold2:100001-150000	1	1	294	5519	5542	1755	-5225	20	20	7	6	0.07004
scaffold2:150001-200000	0.9048	1	1063	2207	2298	593.9	-1144	20	18	11	12	0
scaffold2:200001-250000	1	1	0	4458	4542	1288	-4458	20	20	19	8	0.01858
scaffold2:250001-300000	1	1	587	3125	2954	1394	-2538	20	20	23	6	0.07826
scaffold2:300001-350000	1	1	0	5255	5367	1044	-5255	20	20	13	12	0.00704
scaffold2:350001-400000	1	1	534	3027	2902	1033	-2493	20	20	13	9	0.0167
scaffold2:400001-450000	1	1	1105	4166	4092	798.7	-3061	20	20	23	9	0.0063
scaffold2:450001-500000	1	1	1152	2828	2904	852.1	-1676	20	20	31	4	0.1673
scaffold2:500001-550000	1	1	695	4035	4441	1167	-3340	20	20	29	5	0.0129
scaffold2:550001-600000	1	1	207	5240	5630	1295	-5033	20	20	21	6	0.08906
scaffold2:600001-650000	1	1	139	3410	3343	1105	-3271	20	20	25	5	0.00886
scaffold2:650001-700000	1	1	258	3770	4144	1306	-3512	20	20	23	9	0.00078
scaffold2:700001-750000	1	1	250	2535	2700	721.6	-2285	20	20	16	9	0.00674
scaffold2:750001-800000	1	1	875	3698	3264	1716	-2823	20	20	24	6	0.0271
scaffold2:800001-850000	1	1	0	5060	5366	1094	-5060	20	20	24	5	0.09374
scaffold2:850001-900000	0.9524	1	2542	6510	6692	1519	-3968	20	19	27	7	0.03764
scaffold2:900001-950000	1	1	0	2759	2798	878.5	-2759	20	20	22	2	0.03972
scaffold2:950001-1000000	1	1	0	3430	3416	1123	-3430	20	20	27	4	0.03894
scaffold2:1000001-1050000	1	1	0	3363	3583	1103	-3363	20	20	22	4	0.05956
scaffold2:1050001-1085360	1	1	0	3185	2726	1754	-3185	20	20	6	6	0.02045
scaffold217:1-50000	1	1	83	2754	2832	819.1	-2671	20	20	7	13	0
scaffold217:50001-100000	1	1	166	854.1	869.5	279.6	-688.1	20	20	12	11	0.03378
scaffold217:100001-150000	1	1	0	1150	1155	350.6	-1150	20	20	13	11	0.09558
scaffold217:150001-200000	1	1	336	1789	1758	368.2	-1453	20	20	18	14	0.03144
scaffold217:200001-250000	1	1	0	1506	1455	547.5	-1506	20	20	19	11	0.0634
scaffold217:250001-300000	0.8571	1	443	1240	1274	663.4	-797.5	20	17	13	8	0.03128
scaffold217:300001-350000	0.381	1	909	818.2	835.5	216.2	90.8	20	7	9	16	0.00958
scaffold217:350001-400000	1	1	43	833.6	865.5	313.7	-790.6	20	20	8	8	0.00752
scaffold217:400001-450000	1	1	664	3583	3604	815.7	-2919	20	20	17	15	0.01332
scaffold217:450001-500000	0.8571	1	674	873.2	850.5	222.8	-199.2	20	17	10	9	0.00328
scaffold217:500001-550000	0.8095	1	248	384.7	393.5	139.8	-136.7	20	16	7	15	0.07146
scaffold217:550001-600000	1	1	313	2829	2934	1104	-2516	20	20	10	14	6e-05
scaffold217:600001-650000	1	1	0	2047	2056	659.1	-2047	20	20	11	12	0.00208
scaffold217:650001-700000	0.9048	1	1038	1480	1440	407.1	-442	20	18	13	10	0.05758
scaffold217:700001-750000	1	1	225	2159	2268	760.6	-1934	20	20	13	10	0.02154
scaffold217:750001-800000	0.9524	1	1905	3558	3656	981.2	-1653	20	19	28	10	0.0651
scaffold217:800001-850000	1	1	2617	5478	5566	1303	-2861	20	20	32	6	0.02338
scaffold217:850001-900000	0.9524	1	5857	8376	7995	2098	-2519	20	19	11	7	0.0047
scaffold217:900001-950000	1	1	0	2719	2473	1344	-2719	20	20	24	5	0.04414
scaffold217:950001-1000000	1	1	0	3098	3068	1038	-3098	20	20	19	10	0.01152
scaffold217:1000001-1050000	1	1	0	4271	4252	1419	-4271	20	20	8	6	0.0034
scaffold217:1050001-1100000	0.9048	1	3450	6102	5907	2031	-2652	20	18	11	7	0.04592
scaffold217:1100001-1150000	1	1	634	4568	4608	1869	-3934	20	20	11	10	0.0091
scaffold217:1150001-1200000	0.9048	1	876	1170	1132	281	-294.1	20	18	10	14	0.00922
scaffold217:1200001-1250000	1	1	224	1118	1145	453.8	-894.5	20	20	6	12	0.02286
scaffold217:1250001-1253120	1	1	0	293	391	130.8	-293	20	20	1	2	0
scaffold222:1-50000	0.9524	1	2490	3279	3362	608.4	-789.4	20	19	21	9	0.01342
scaffold222:50001-100000	1	1	1732	5925	5680	2295	-4193	20	20	12	6	0.1223
scaffold222:100001-150000	0.9524	1	737	1742	1703	871.3	-1005	20	19	17	4	0.2087
scaffold222:150001-200000	0.9524	1	255	1464	1450	610.3	-1209	20	19	18	9	0.1579
scaffold222:200001-250000	0.5238	1	7152	6914	7087	1204	238.2	20	10	17	6	0.02594
scaffold222:250001-300000	1	1	0	1583	1556	690.2	-1583	20	20	26	3	0.1779
scaffold222:300001-350000	1	1	656	2103	1830	984.6	-1447	20	20	14	10	0.1312
scaffold222:350001-400000	0.4286	1	4037	3900	3978	661.6	136.8	20	8	15	8	0.05774
scaffold222:400001-450000	1	1	1316	3473	3338	705.1	-2157	20	20	28	9	0.02912
scaffold222:450001-500000	1	1	1191	3354	3386	535.2	-2163	20	20	15	11	0.00108
scaffold222:500001-550000	1	1	169	3944	3966	616.8	-3775	20	20	22	10	0.0424
scaffold222:550001-600000	1	1	0	4225	4237	1079	-4225	20	20	16	11	0
scaffold222:600001-650000	1	1	0	2293	2638	1148	-2293	20	20	10	8	0.02282
scaffold222:650001-700000	1	1	187	3147	2994	1404	-2960	20	20	3	8	0.1082
scaffold222:700001-750000	1	1	0	4273	3814	1650	-4273	20	20	11	5	0.0015
scaffold222:750001-800000	0.9048	1	183	853.7	840.5	598.2	-670.7	20	18	16	3	0.2742
scaffold222:800001-850000	0.9524	1	1285	5527	5738	1753	-4242	20	19	13	5	0.03238
scaffold222:850001-900000	0.4286	1	3493	3280	3136	769.9	212.7	20	8	17	4	0.02836
scaffold222:900001-950000	0.1905	1	4651	2564	2616	1307	2087	20	3	17	4	0.1926
scaffold222:950001-1000000	1	1	0	2481	2604	912.7	-2481	20	20	14	8	0.02804
scaffold222:1000001-1050000	0.9524	1	526	2570	2160	1397	-2044	20	19	9	9	0.1713
scaffold222:1050001-1100000	0.8095	1	505	2169	2045	1586	-1664	20	16	16	3	0.1819
scaffold222:1100001-1150000	1	1	153	4024	4297	1582	-3870	20	20	20	6	0.1271
scaffold222:1150001-1200000	1	1	536	3300	3227	936.1	-2764	20	20	25	5	0.07546
scaffold222:1200001-1250000	0.9524	1	1161	2475	2539	795.4	-1314	20	19	38	2	0.0046
scaffold222:1250001-1300000	1	1	464	3234	3362	1274	-2770	20	20	30	3	0.0113
scaffold222:1300001-1350000	1	1	427	2932	3058	1182	-2505	20	20	20	4	0.1516
scaffold222:1350001-1400000	1	1	0	2094	2332	1047	-2094	20	20	29	2	0.07958
scaffold222:1400001-1450000	1	1	1225	3690	3765	827.6	-2465	20	20	25	2	0.07246
scaffold222:1450001-1500000	1	1	0	672.4	673.5	336	-672.4	20	20	33	1	0.01154
scaffold222:1500001-1508233	1	1	0	117.5	2	145.2	-117.5	20	20	7	1	0.3107
scaffold25:1-50000	1	1	180	2196	2014	923.7	-2016	20	20	15	5	0.2414
scaffold25:50001-100000	0.8095	1	2408	3187	3226	805.5	-779.1	20	16	34	4	0.03376
scaffold25:100001-150000	1	1	257	3870	4138	873.1	-3613	20	20	32	7	0.08402
scaffold25:150001-200000	1	1	0	2125	2089	836.8	-2125	20	20	15	6	0.02574
scaffold25:200001-250000	1	1	818	2244	2542	756.1	-1426	20	20	29	3	0
scaffold25:250001-300000	1	1	434	5371	5435	1575	-4937	20	20	16	3	0.0129
scaffold25:300001-350000	1	1	1626	5068	5390	1786	-3442	20	20	16	6	0.01366
scaffold25:350001-400000	1	1	38	4129	4153	1524	-4091	20	20	12	9	0.0179
scaffold25:400001-450000	1	1	678	6055	5856	1804	-5377	20	20	21	7	0.00606
scaffold25:450001-500000	1	1	414	4415	4504	1471	-4001	20	20	24	9	0
scaffold25:500001-550000	1	1	320	2923	2929	953.1	-2603	20	20	35	5	0.04924
scaffold25:550001-600000	1	1	585	2132	2168	839.5	-1547	20	20	29	7	0.1007
scaffold25:600001-650000	0.9524	1	1061	4191	4535	1404	-3130	20	19	15	9	0.00024
scaffold25:650001-700000	1	1	0	2814	2936	1173	-2814	20	20	24	5	0.1611
scaffold25:700001-750000	1	1	98	5093	5018	1142	-4995	20	20	19	5	0.00914
scaffold25:750001-800000	1	1	1650	4619	4513	862.6	-2969	20	20	17	11	0.00806
scaffold25:800001-850000	1	1	742	5973	5806	914.2	-5231	20	20	24	12	6e-05
scaffold25:850001-900000	1	1	122	2824	2386	1547	-2702	20	20	11	9	0.0704
scaffold25:900001-950000	1	1	643	4967	4664	1487	-4324	20	20	13	9	0.00444
scaffold25:950001-1000000	1	1	251	2296	2320	807.1	-2045	20	20	12	9	0.00302
scaffold25:1000001-1050000	1	1	150	3054	3166	955.1	-2904	20	20	14	10	0
scaffold25:1050001-1100000	1	1	1883	3640	3808	818.5	-1757	20	20	21	9	0.03836
scaffold25:1100001-1150000	1	1	1207	3940	3869	1264	-2733	20	20	21	8	0.0266
scaffold25:1150001-1200000	1	1	790	2413	2400	733.5	-1623	20	20	12	10	0.01314
scaffold25:1200001-1250000	1	1	636	3507	3490	1006	-2871	20	20	10	9	0.01088
scaffold25:1250001-1300000	1	1	492	4810	4914	1183	-4318	20	20	18	7	0.0427
scaffold25:1300001-1350000	1	1	332	4595	4616	1257	-4263	20	20	14	9	0.00518
scaffold25:1350001-1400000	0.9524	1	2714	5506	5630	1290	-2792	20	19	14	7	0.02904
scaffold25:1400001-1450000	1	1	0	1283	1312	607.2	-1283	20	20	13	12	0.22
scaffold25:1450001-1500000	1	1	1708	3609	3758	889.1	-1901	20	20	17	10	0.06262
scaffold25:1500001-1550000	1	1	149	2608	2688	895.5	-2459	20	20	14	10	0.1106
scaffold25:1550001-1600000	0.8095	1	5175	7374	7548	2458	-2199	20	16	10	7	0.0282
scaffold25:1600001-1650000	1	1	2049	5420	5148	1075	-3371	20	20	25	10	0.0067
scaffold25:1650001-1700000	0.3333	1	7175	6568	6108	2142	606.6	20	6	6	8	0.00124
scaffold25:1700001-1750000	1	1	0	1936	1924	586.5	-1936	20	20	16	8	0.04464
scaffold25:1750001-1800000	1	1	361	2538	2413	512.4	-2177	20	20	18	11	0.0039
scaffold25:1800001-1850000	0.9524	1	324	1314	1264	632.1	-989.7	20	19	13	11	0.1251
scaffold25:1850001-1900000	1	1	1271	3958	3598	1133	-2687	20	20	16	8	0.1544
scaffold25:1900001-1950000	1	1	236	1582	1542	439.4	-1346	20	20	19	10	0.07636
scaffold25:1950001-2000000	0.9524	1	1909	4551	4820	1370	-2642	20	19	21	7	0.00982
scaffold25:2000001-2050000	1	1	401	2507	2528	621.3	-2106	20	20	22	6	0.0793
scaffold25:2050001-2100000	1	1	4099	5917	5878	988.1	-1818	20	20	26	8	0.1258
scaffold25:2100001-2150000	1	1	491	1904	1978	547.6	-1413	20	20	16	7	0.00818
scaffold25:2150001-2200000	1	1	724	1189	1275	319.3	-465.2	20	20	10	11	0.08026
scaffold25:2200001-2250000	0.8571	1	583	1589	1467	787.8	-1006	20	17	11	13	0.0072
scaffold25:2250001-2300000	1	1	261	1491	1484	362.7	-1230	20	20	10	12	0.02552
scaffold25:2300001-2350000	1	1	511	2032	1981	324.2	-1521	20	20	18	15	0.03728
scaffold25:2350001-2400000	1	1	299	2396	2320	735.8	-2097	20	20	16	14	0.00394
scaffold25:2400001-2450000	0.8095	1	808	1219	1205	452.8	-410.7	20	16	11	14	0
scaffold25:2450001-2500000	1	1	0	1312	1235	432.8	-1312	20	20	15	11	0.00488
scaffold25:2500001-2550000	1	1	609	1782	1840	311.8	-1173	20	20	16	12	0.0002
scaffold25:2550001-2600000	1	1	40	1485	1359	595.2	-1445	20	20	12	13	0
scaffold25:2600001-2650000	1	1	100	1315	1367	318.5	-1215	20	20	16	12	0.02808
scaffold25:2650001-2700000	1	1	131	1498	1445	414.1	-1367	20	20	11	13	0.04178
scaffold25:2700001-2750000	1	1	125	1245	1207	284.1	-1120	20	20	12	13	0.0068
scaffold25:2750001-2800000	1	1	0	1001	995.5	318.5	-1001	20	20	11	12	0.02178
scaffold25:2800001-2850000	1	1	41	911.3	964	259.9	-870.3	20	20	10	12	0.01834
scaffold25:2850001-2900000	1	1	0	952	1023	286.4	-952	20	20	8	14	0.0111
scaffold25:2900001-2950000	1	1	344	988.5	942.5	224.2	-644.5	20	20	8	10	0.00576
scaffold25:2950001-3000000	1	1	93	640	668	211.1	-547	20	20	8	9	0.05474
scaffold25:3000001-3050000	1	1	183	2273	2198	825.2	-2090	20	20	11	9	0.07464
scaffold25:3050001-3087368	1	1	0	718.5	703	238.1	-718.5	20	20	6	8	0.01488
scaffold261:1-50000	1	1	185	1988	2028	640.1	-1804	20	20	22	9	0.04642
scaffold261:50001-100000	1	1	154	847.1	843	425.1	-693.1	20	20	7	10	0.05366
scaffold261:100001-150000	0.619	1	939	1088	1210	654.4	-149.1	20	12	24	6	0.122
scaffold261:150001-200000	0.7619	1	1043	1544	1636	659.4	-500.7	20	15	20	4	0.1513
scaffold261:200001-250000	1	1	370	2827	2692	703.9	-2457	20	20	13	13	0.0535
scaffold261:250001-300000	1	1	73	1682	1421	896.7	-1609	20	20	13	9	0.0382
scaffold261:300001-350000	0.9048	1	556	2521	3013	1178	-1965	20	18	13	8	0.02472
scaffold261:350001-400000	1	1	0	1055	1108	500.6	-1055	20	20	17	9	0.06756
scaffold261:400001-450000	1	1	116	2083	2023	950.2	-1967	20	20	19	3	0.05278
scaffold261:450001-500000	1	1	1447	5244	5130	1382	-3797	20	20	25	5	0.00982
scaffold261:500001-550000	0.9524	1	1914	3466	3182	1118	-1552	20	19	13	8	0.00508
scaffold261:550001-600000	1	1	166	3676	3590	1284	-3510	20	20	14	9	0.01482
scaffold261:600001-650000	1	1	1025	3834	3752	1205	-2809	20	20	24	7	0.0309
scaffold261:650001-700000	1	1	1424	4307	4300	1194	-2883	20	20	14	12	0.00264
scaffold261:700001-750000	1	1	0	2762	2942	880.1	-2762	20	20	17	10	0.05158
scaffold261:750001-800000	1	1	38	2392	2355	969.5	-2354	20	20	12	8	0.1628
scaffold261:800001-850000	1	1	53	898.6	814	444.1	-845.6	20	20	12	6	0.07144
scaffold261:850001-900000	1	1	0	3352	3232	1147	-3352	20	20	14	8	0.06528
scaffold261:900001-950000	1	1	0	2143	2184	713.2	-2143	20	20	24	6	0.0205
scaffold261:950001-1000000	1	1	48	2463	2326	1196	-2415	20	20	8	8	0.0698
scaffold261:1000001-1050000	0.8571	1	1281	2573	2506	955.2	-1292	20	17	22	5	0.04394
scaffold261:1050001-1100000	0.5238	1	4252	4198	4522	1485	53.5	20	10	9	8	0.1597
scaffold261:1100001-1150000	0.7143	1	2296	2955	2837	1348	-658.8	20	14	15	8	0.1824
scaffold261:1150001-1200000	1	1	704	2298	2228	759.7	-1594	20	20	28	3	0.1541
scaffold261:1200001-1250000	0.8571	1	442	1495	1354	882.2	-1053	20	17	17	2	0.132
scaffold261:1250001-1280428	1	1	432	2478	2148	1169	-2046	20	20	12	5	0.04585
scaffold27:1-50000	1	1	71	1360	1275	506.9	-1289	20	20	11	11	0.01654
scaffold27:50001-100000	0.8095	1	589	1022	1174	425.9	-432.6	20	16	10	10	0.01938
scaffold27:100001-150000	1	1	212	919.3	868	205.9	-707.3	20	20	11	14	0.00616
scaffold27:150001-200000	1	1	137	1056	1096	381	-919.2	20	20	15	10	0.01148
scaffold27:200001-250000	1	1	377	1590	1589	450.6	-1213	20	20	7	9	0.00184
scaffold27:250001-300000	1	1	272	1087	1009	415.8	-815.1	20	20	19	7	0.03338
scaffold27:300001-350000	1	1	248	828.5	904	256.5	-580.5	20	20	5	11	0.00014
scaffold27:350001-400000	1	1	136	501.3	479	153.4	-365.3	20	20	11	9	0.01072
scaffold27:400001-450000	1	1	0	1378	1390	778.5	-1378	20	20	25	2	0.02284
scaffold27:450001-500000	0.9524	1	1160	2724	2710	1058	-1564	20	19	28	3	0.00134
scaffold27:500001-550000	1	1	0	1483	1500	753.3	-1483	20	20	28	3	0.00026
scaffold27:550001-600000	1	1	902	4798	5142	1665	-3896	20	20	21	5	0.1169
scaffold27:600001-650000	1	1	0	3050	3023	891.1	-3050	20	20	27	4	0.01782
scaffold27:650001-700000	1	1	208	1373	1346	383.7	-1165	20	20	32	2	0.02248
scaffold27:700001-750000	1	1	186	2769	2402	1377	-2583	20	20	31	5	0.0572
scaffold27:750001-800000	1	1	192	1956	2067	728	-1764	20	20	36	2	0.1176
scaffold27:800001-850000	0.6667	1	1994	2229	2270	689.3	-234.6	20	13	32	4	0.05348
scaffold27:850001-900000	None	nan	0	0	0	0	0	20	20	20	0	0.07112
scaffold27:900001-950000	0.6667	1	639	816.1	805	401	-177.1	20	13	23	2	0.0469
scaffold27:950001-1000000	0.9048	1	1348	2320	2207	645.6	-971.9	20	18	30	4	0.0073
scaffold27:1000001-1050000	1	1	129	2300	2284	913.6	-2170	20	20	25	3	0.0075
scaffold27:1050001-1100000	1	1	765	4233	4194	1243	-3468	20	20	24	4	0.03694
scaffold27:1100001-1150000	0.8095	1	1705	2243	2321	538.8	-538	20	16	34	3	0.01906
scaffold27:1150001-1200000	1	1	165	2249	2398	1023	-2084	20	20	14	2	0.05338
scaffold27:1200001-1250000	0.9048	1	635	1618	1508	735.5	-982.8	20	18	31	4	0.0789
scaffold27:1250001-1300000	1	1	967	3157	3133	709.8	-2190	20	20	31	5	0.00244
scaffold27:1300001-1350000	1	1	29	1342	1107	865.7	-1313	20	20	25	3	0.01206
scaffold27:1350001-1400000	1	1	0	3766	3532	1251	-3766	20	20	18	3	0.02366
scaffold27:1400001-1450000	1	1	724	2510	2476	934.2	-1786	20	20	19	3	0.2686
scaffold27:1450001-1500000	0.9524	1	5752	7457	7485	1527	-1705	20	19	26	1	0.00486
scaffold27:1500001-1550000	1	1	756	4959	4642	1498	-4203	20	20	27	4	0.0308
scaffold27:1550001-1600000	1	1	0	860.9	953	267.8	-860.9	20	20	19	2	0.04568
scaffold27:1600001-1650000	0.7619	1	287	704.6	565	594	-417.6	20	15	36	1	0.179
scaffold27:1650001-1700000	0.4762	1	6322	5918	5632	2458	403.6	20	9	8	4	0.1113
scaffold27:1700001-1732048	None	nan	0	0	0	0	0	20	20	12	0	0.02356
scaffold272:1-50000	1	1	0	1898	1972	580	-1898	20	20	14	12	0.02976
scaffold272:50001-100000	1	1	0	561.9	409.5	570.3	-561.9	20	20	14	6	0.07606
scaffold272:100001-150000	0.6667	1	809	1055	964	417.7	-245.5	20	13	13	9	0.02232
scaffold272:150001-200000	1	1	0	1453	1346	893.8	-1453	20	20	11	11	0.1238
scaffold272:200001-250000	0.8095	1	621	1055	1119	399.1	-434.5	20	16	5	11	0.00604
scaffold272:250001-300000	0.8571	1	547	881.8	849.5	344.4	-334.8	20	17	9	9	0.03216
scaffold272:300001-350000	1	1	0	1026	1040	374.1	-1026	20	20	13	9	0.03316
scaffold272:350001-400000	1	1	206	1511	1520	540.4	-1305	20	20	17	10	0.00468
scaffold272:400001-450000	0.09524	1	7181	5273	5174	1047	1908	20	1	10	7	0.0269
scaffold272:450001-500000	0.8571	1	565	878.2	793	296.9	-313.2	20	17	6	10	0.00902
scaffold272:500001-550000	1	1	723	1787	1816	320	-1064	20	20	17	11	0.00658
scaffold272:550001-600000	1	1	0	1444	1454	484.6	-1444	20	20	12	12	0
scaffold272:600001-650000	1	1	0	525.3	494	317	-525.3	20	20	10	10	0.02936
scaffold272:650001-700000	1	1	0	4436	4412	1154	-4436	20	20	8	13	0.02782
scaffold272:700001-750000	0.9524	1	387	761.5	739	231	-374.5	20	19	11	12	0.04242
scaffold272:750001-800000	0.9524	1	494	1016	892.5	417	-521.8	20	19	13	10	0.01458
scaffold272:800001-850000	1	1	86	2373	2296	567.7	-2287	20	20	17	11	0.00348
scaffold272:850001-900000	1	1	441	2064	1966	558.8	-1623	20	20	12	9	0.0159
scaffold272:900001-950000	1	1	237	1366	1466	568.7	-1129	20	20	13	9	0.04364
scaffold272:950001-1000000	0.9048	1	324	1727	1747	817.3	-1403	20	18	10	11	0.014
scaffold272:1000001-1050000	1	1	176	1605	1467	388.9	-1429	20	20	15	11	0.02476
scaffold272:1050001-1100000	1	1	702	2489	2346	498.3	-1787	20	20	14	15	0.01132
scaffold272:1100001-1150000	1	1	467	1627	1603	498.3	-1160	20	20	20	11	0.07782
scaffold272:1150001-1200000	1	1	92	1886	1973	571.2	-1794	20	20	10	11	0.1058
scaffold272:1200001-1250000	1	1	899	2494	2470	562.9	-1595	20	20	17	11	0.03298
scaffold272:1250001-1300000	1	1	251	1715	1806	668.8	-1464	20	20	6	9	0.009
scaffold272:1300001-1350000	1	1	169	2768	2868	1515	-2599	20	20	2	12	0.02214
scaffold272:1350001-1400000	1	1	167	1634	1655	302.8	-1467	20	20	10	12	0.00112
scaffold272:1400001-1450000	1	1	89	1098	943.5	660.2	-1009	20	20	14	7	0.00048
scaffold272:1450001-1500000	1	1	281	1294	1180	552.6	-1013	20	20	11	11	0.00716
scaffold272:1500001-1550000	0.9524	1	206	876.6	942	332.3	-670.6	20	19	9	10	0.02398
scaffold272:1550001-1600000	0.9048	1	386	1197	1302	579.5	-811.2	20	18	8	7	0.0801
scaffold272:1600001-1650000	0.9524	1	421	2390	2161	1620	-1969	20	19	8	12	0.00324
scaffold272:1650001-1700000	0.9524	1	48	359.3	393	179.1	-311.3	20	19	4	17	0.00202
scaffold272:1700001-1750000	0.4762	1	987	1071	895.5	542.4	-83.85	20	9	10	11	0.03602
scaffold272:1750001-1800000	1	1	0	4059	4503	1472	-4059	20	20	9	11	0.00138
scaffold272:1800001-1850000	0.9524	1	117	609.5	607.5	303.9	-492.5	20	19	10	12	0.00318
scaffold272:1850001-1900000	0.4762	1	783	850.8	753	441.2	-67.75	20	9	17	6	0.00246
scaffold272:1900001-1950000	1	1	259	853.5	970	315.2	-594.5	20	20	6	12	0.03114
scaffold272:1950001-2000000	1	1	141	1697	1553	646.8	-1556	20	20	22	14	0.03006
scaffold272:2000001-2050000	1	1	563	1563	1652	433.2	-999.8	20	20	12	17	0.01092
scaffold272:2050001-2100000	1	1	258	1219	1194	292.6	-961.1	20	20	10	8	0.00126
scaffold272:2100001-2150000	0.8095	1	1529	3942	4010	2036	-2413	20	16	14	12	0.023
scaffold272:2150001-2200000	0.9524	1	235	589.9	581	215.2	-354.9	20	19	7	12	0.01138
scaffold272:2200001-2250000	1	1	433	1590	1616	303.1	-1157	20	20	15	13	0.00518
scaffold272:2250001-2300000	0.9524	1	186	926.6	900.5	400.9	-740.6	20	19	12	10	0.0038
scaffold272:2300001-2350000	0.6667	1	444	531.2	511	260.9	-87.25	20	13	6	5	0.1414
scaffold272:2350001-2400000	1	1	399	1704	1884	617.3	-1305	20	20	14	10	0.1284
scaffold272:2400001-2415421	1	1	0	242.2	266.5	164.5	-242.2	20	20	6	4	0.02263
scaffold28:1-50000	1	1	0	889.8	915	319.3	-889.8	20	20	9	13	0.02632
scaffold28:50001-100000	1	1	1519	3946	3700	1231	-2427	20	20	11	7	0.1347
scaffold28:100001-150000	1	1	196	1789	2012	598.8	-1593	20	20	3	13	0.07656
scaffold28:150001-200000	1	1	243	786.1	799	269.3	-543.1	20	20	10	12	0.02016
scaffold28:200001-250000	1	1	237	1589	1654	417.7	-1352	20	20	12	19	0.08264
scaffold28:250001-300000	0.381	1	332	264.9	248	139.7	67.05	20	7	4	16	0.01522
scaffold28:300001-350000	1	1	603	1640	1700	395.7	-1037	20	20	15	17	0.001
scaffold28:350001-400000	0.9524	1	103	704.5	689	396.2	-601.5	20	19	9	12	0.00012
scaffold28:400001-450000	0.4762	1	1084	1019	1044	224.3	65.4	20	9	11	12	0
scaffold28:450001-500000	0.5714	1	1490	1505	1502	334.4	-14.8	20	11	11	13	0.01992
scaffold28:500001-550000	1	1	667	1799	1732	626.3	-1132	20	20	13	9	0.03866
scaffold28:550001-600000	0.8095	1	367	784.4	839.5	324.2	-417.4	20	16	9	15	0.05846
scaffold28:600001-650000	1	1	229	1418	1386	357.1	-1189	20	20	13	15	0
scaffold28:650001-700000	1	1	111	1967	1686	743.8	-1856	20	20	20	11	0.0131
scaffold28:700001-750000	0.7143	1	1018	1210	1250	479	-191.7	20	14	8	12	0.014
scaffold28:750001-800000	1	1	69	813	739	287	-744	20	20	10	13	0.0081
scaffold28:800001-850000	1	1	0	1629	1397	831.2	-1629	20	20	17	7	0.03562
scaffold28:850001-900000	1	1	0	1099	1150	409.6	-1099	20	20	12	11	0.00794
scaffold28:900001-950000	1	1	234	2111	2126	560.3	-1877	20	20	25	5	0.09412
scaffold28:950001-1000000	1	1	0	1047	1030	337.7	-1047	20	20	12	14	0.08024
scaffold28:1000001-1050000	1	1	74	1805	1850	677.4	-1731	20	20	13	9	0.0625
scaffold28:1050001-1100000	1	1	126	1466	1304	583	-1340	20	20	20	10	0.06792
scaffold28:1100001-1150000	1	1	353	1721	1714	575.5	-1368	20	20	20	9	0.03036
scaffold28:1150001-1200000	1	1	316	2425	2548	373.4	-2109	20	20	14	9	0.00162
scaffold28:1200001-1250000	1	1	0	2573	2542	931.3	-2573	20	20	18	10	0.01024
scaffold28:1250001-1300000	1	1	403	2020	1945	588.3	-1616	20	20	20	10	0.04462
scaffold28:1300001-1350000	1	1	1472	3981	3514	1295	-2509	20	20	22	12	0.01668
scaffold28:1350001-1400000	1	1	236	1521	1642	653.7	-1285	20	20	13	5	0.1454
scaffold28:1400001-1450000	1	1	917	2710	2765	767.9	-1793	20	20	24	9	0.0151
scaffold28:1450001-1500000	0.9048	1	658	1341	1222	515.9	-682.9	20	18	7	13	0.0759
scaffold28:1500001-1550000	0.9524	1	518	2276	2286	1189	-1758	20	19	14	11	0.1614
scaffold28:1550001-1600000	0.9524	1	572	890.2	901	195.3	-318.2	20	19	10	10	0.2011
scaffold28:1600001-1650000	1	1	240	1226	1118	472.8	-986.4	20	20	16	10	0.1167
scaffold28:1650001-1700000	1	1	279	4354	4130	1435	-4075	20	20	19	9	0
scaffold28:1700001-1750000	1	1	94	1166	1156	668.3	-1072	20	20	14	8	0.0178
scaffold28:1750001-1800000	1	1	0	3027	3338	1152	-3027	20	20	16	9	0.02702
scaffold28:1800001-1850000	1	1	2303	4370	4557	750.4	-2067	20	20	14	8	0.06626
scaffold28:1850001-1900000	1	1	469	4825	5173	1400	-4356	20	20	13	8	0.03606
scaffold28:1900001-1933586	1	1	0	1780	1889	719	-1780	20	20	7	5	0.04299
scaffold280:1-50000	1	1	0	1699	1593	759.5	-1699	20	20	9	9	0.0303
scaffold280:50001-100000	0.8571	1	1492	2983	2816	1199	-1491	20	17	9	7	0.0933
scaffold280:100001-150000	0.1905	1	5499	3583	3554	1653	1916	20	3	6	10	0.00752
scaffold280:150001-200000	1	1	0	3289	3271	1059	-3289	20	20	22	10	0.0258
scaffold280:200001-250000	0.9048	1	2530	4491	4842	1177	-1961	20	18	9	12	0.00358
scaffold280:250001-300000	1	1	0	2323	2316	730.6	-2323	20	20	16	13	0.02434
scaffold280:300001-350000	0.9524	1	256	2617	2675	973.3	-2361	20	19	16	12	0.08544
scaffold280:350001-400000	0.4762	1	602	563.2	589.5	152.6	38.8	20	9	8	12	0.18
scaffold280:400001-450000	1	1	332	967.3	995.5	290.5	-635.3	20	20	7	12	0
scaffold280:450001-500000	1	1	194	590	610.5	208.8	-396	20	20	5	14	0.00426
scaffold280:500001-550000	1	1	17	4899	4782	1400	-4882	20	20	6	12	0.0061
scaffold280:550001-600000	1	1	0	318.1	434	171.4	-318.1	20	20	2	8	0.025
scaffold280:600001-650000	0.9524	1	285	1093	1038	405.5	-807.7	20	19	10	12	0.02922
scaffold280:650001-700000	1	1	0	465.8	391	273.3	-465.8	20	20	5	12	0.05396
scaffold280:700001-750000	1	1	294	3422	3455	996.7	-3128	20	20	15	11	0.01082
scaffold280:750001-800000	1	1	890	3629	3540	1177	-2739	20	20	11	9	0.01454
scaffold280:800001-850000	1	1	196	1165	1360	393.7	-968.8	20	20	6	12	0.00906
scaffold280:850001-900000	0.9524	1	1085	2446	2642	828.5	-1361	20	19	17	9	0.06632
scaffold280:900001-950000	1	1	541	2028	2010	622.4	-1487	20	20	10	14	0.00476
scaffold280:950001-1000000	1	1	59	307.4	255	159.7	-248.4	20	20	5	13	0.00312
scaffold280:1000001-1050000	1	1	0	624.5	595	278.2	-624.5	20	20	6	15	0.04162
scaffold280:1050001-1100000	0.9524	1	598	4375	4678	1976	-3777	20	19	11	9	0.00016
scaffold280:1100001-1150000	0.9524	1	1287	2845	2983	1061	-1558	20	19	25	10	0.09738
scaffold280:1150001-1200000	0.5238	1	495	591.5	481.5	360.5	-96.45	20	10	10	7	0.03194
scaffold280:1200001-1250000	1	1	0	1728	1614	906.3	-1728	20	20	9	17	0.02288
scaffold280:1250001-1300000	0.9524	1	636	1959	1860	723.4	-1323	20	19	11	15	0
scaffold280:1300001-1350000	1	1	118	1588	1764	617.5	-1470	20	20	8	13	0.00338
scaffold280:1350001-1400000	1	1	143	2543	2608	798.8	-2400	20	20	17	12	0.02658
scaffold280:1400001-1450000	0.9524	1	656	2151	2138	715.4	-1495	20	19	16	11	0.02818
scaffold280:1450001-1500000	1	1	0	2246	2164	891.1	-2246	20	20	21	10	0.00846
scaffold280:1500001-1550000	1	1	0	3469	3802	1610	-3469	20	20	5	12	0.00104
scaffold280:1550001-1600000	1	1	0	1877	1866	577.3	-1877	20	20	13	13	0.0178
scaffold280:1600001-1650000	1	1	436	1483	1528	340	-1047	20	20	10	9	0.00072
scaffold280:1650001-1700000	1	1	317	2532	2552	749.9	-2215	20	20	16	9	0.00034
scaffold280:1700001-1750000	0.8571	1	197	433.1	359	233.2	-236.1	20	17	6	11	0.01596
scaffold280:1750001-1800000	1	1	0	4728	4869	1640	-4728	20	20	4	14	0.0295
scaffold280:1800001-1850000	1	1	587	1315	1396	307.3	-728.1	20	20	14	13	0.01004
scaffold280:1850001-1900000	1	1	636	1590	1600	357.1	-954	20	20	13	15	0.01734
scaffold280:1900001-1950000	1	1	45	1153	1148	309.8	-1108	20	20	10	8	0.00028
scaffold280:1950001-2000000	0.8095	1	751	1262	1232	526.7	-510.7	20	16	13	12	0.08794
scaffold280:2000001-2050000	1	1	0	774.4	758	244.6	-774.4	20	20	13	10	0.06686
scaffold280:2050001-2100000	1	1	331	1865	1654	665.3	-1534	20	20	7	14	0.00978
scaffold280:2100001-2150000	0.9048	1	207	361.2	311	144.9	-154.2	20	18	4	15	0.00438
scaffold280:2150001-2200000	1	1	0	1030	942	328.1	-1030	20	20	13	14	0.0379
scaffold280:2200001-2250000	1	1	106	802.8	754.5	319.9	-696.8	20	20	9	13	0.00316
scaffold280:2250001-2300000	1	1	751	2576	2582	580	-1826	20	20	17	12	0
scaffold280:2300001-2350000	1	1	656	3243	3806	1251	-2587	20	20	9	9	0.0052
scaffold280:2350001-2400000	1	1	0	1003	1010	305.8	-1003	20	20	13	10	0.04878
scaffold280:2400001-2404031	None	nan	0	0	0	0	0	20	20	1	0	0.8797
scaffold29:1-50000	0.9048	1	3026	4870	5136	1335	-1844	20	18	23	7	0.08686
scaffold29:50001-100000	0.9048	1	520	1391	1298	779.4	-870.8	20	18	33	3	0.05348
scaffold29:100001-150000	1	1	1447	4090	4132	1450	-2643	20	20	16	5	0.2128
scaffold29:150001-200000	1	1	787	4094	3901	1335	-3307	20	20	22	5	0.02676
scaffold29:200001-250000	1	1	254	4701	4636	1518	-4447	20	20	22	7	0.00302
scaffold29:250001-300000	1	1	4660	9020	8679	1878	-4360	20	20	22	5	0.0368
scaffold29:300001-350000	0.381	1	3377	2617	2608	964	759.8	20	7	28	2	0.1172
scaffold29:350001-400000	1	1	0	3092	2900	1281	-3092	20	20	22	3	0.01066
scaffold29:400001-450000	1	1	642	3498	3370	1272	-2856	20	20	21	3	0.0679
scaffold29:450001-500000	1	1	0	4311	4542	1306	-4311	20	20	25	3	0.00312
scaffold29:500001-550000	1	1	0	303.1	438	168.1	-303.1	20	20	26	1	0.03618
scaffold29:550001-600000	0.8571	1	3514	4955	5192	1210	-1441	20	17	14	3	0.00612
scaffold29:600001-650000	1	1	93	3359	3416	1157	-3266	20	20	17	5	0.03224
scaffold29:650001-700000	0.5238	1	1933	2042	2060	1021	-108.8	20	10	28	1	0.129
scaffold29:700001-750000	0.9524	1	20111	22010	22080	900.7	-1898	20	19	24	3	0.0248
scaffold29:750001-800000	0.4762	1	1990	2029	1820	1138	-38.95	20	9	21	3	0.06754
scaffold29:800001-850000	None	nan	0	0	0	0	0	20	20	24	0	0.2909
scaffold29:850001-900000	1	1	983	3715	3802	1120	-2732	20	20	17	2	0.02586
scaffold29:900001-950000	1	1	255	3278	3269	991.3	-3023	20	20	24	3	0.1427
scaffold29:950001-1000000	1	1	498	3600	3434	1235	-3102	20	20	18	4	0.06354
scaffold29:1000001-1050000	0.9048	1	404	1439	1499	709.6	-1035	20	18	30	3	0.07566
scaffold29:1050001-1100000	1	1	518	5277	5186	1373	-4759	20	20	17	8	0.00998
scaffold29:1100001-1150000	1	1	2030	8160	7980	1891	-6130	20	20	22	4	0.0028
scaffold29:1150001-1200000	1	1	3020	8771	8536	2016	-5751	20	20	19	3	0.01858
scaffold29:1200001-1250000	0.9048	1	350	1799	1996	951.3	-1449	20	18	21	2	0.1835
scaffold29:1250001-1300000	1	1	1001	3878	3936	1119	-2877	20	20	13	6	0.02444
scaffold29:1300001-1350000	0.9048	1	599	2740	2826	1363	-2141	20	18	27	4	0.1057
scaffold29:1350001-1400000	0.7619	1	567	1376	1296	872	-809	20	15	29	1	0.1173
scaffold29:1400001-1450000	1	1	292	4752	4660	1800	-4460	20	20	24	3	0.1008
scaffold29:1450001-1500000	None	nan	0	0	0	0	0	20	20	22	0	0.0202
scaffold29:1500001-1550000	1	1	0	1581	1595	586.5	-1581	20	20	30	4	0.0918
scaffold29:1550001-1600000	0.7619	1	514	696.8	771.5	393.2	-182.8	20	15	26	2	0.05154
scaffold29:1600001-1637416	None	nan	0	0	0	0	0	20	20	30	0	0.1023
scaffold291:1-50000	1	1	152	679.9	668	292	-527.9	20	20	16	7	0.05058
scaffold291:50001-100000	1	1	0	455.5	468.5	173.5	-455.5	20	20	6	12	0.1905
scaffold291:100001-150000	1	1	577	1265	1189	373.6	-688.4	20	20	14	16	0.00356
scaffold291:150001-200000	1	1	49	888.1	798	310.7	-839.1	20	20	14	11	0.04022
scaffold291:200001-250000	1	1	105	798.1	766.5	352.4	-693.1	20	20	13	7	0.03122
scaffold291:250001-300000	1	1	0	675.3	698.5	413.4	-675.3	20	20	13	6	0.2101
scaffold291:300001-350000	1	1	375	1448	1308	467.2	-1073	20	20	26	7	0.01862
scaffold291:350001-400000	1	1	0	1430	1246	673.8	-1430	20	20	20	10	0.0212
scaffold291:400001-450000	1	1	0	505.3	490.5	161.2	-505.3	20	20	10	9	0.00964
scaffold291:450001-500000	1	1	0	864.5	924	335.9	-864.5	20	20	5	10	0.00594
scaffold291:500001-550000	0.381	1	4929	4752	4740	150.8	176.9	20	7	24	2	0.1637
scaffold291:550001-600000	0.6667	1	867	903.6	915	274.2	-36.6	20	13	13	6	0.01036
scaffold291:600001-650000	0.9048	1	1631	2218	2074	482.2	-587.2	20	18	21	8	0.0011
scaffold291:650001-700000	1	1	643	1458	1358	366.4	-815	20	20	15	8	0.00278
scaffold291:700001-750000	1	1	1186	2856	3072	824.6	-1670	20	20	16	13	0.1136
scaffold291:750001-800000	1	1	176	1622	1518	706.7	-1446	20	20	15	7	0.0311
scaffold291:800001-850000	1	1	581	1264	1277	395.5	-682.8	20	20	13	17	0.00218
scaffold291:850001-900000	1	1	0	665.5	580	284.3	-665.5	20	20	13	9	0.005
scaffold291:900001-950000	1	1	0	1078	1086	244.6	-1078	20	20	14	11	0.00324
scaffold291:950001-1000000	1	1	358	2013	1952	856.7	-1655	20	20	19	9	0.02282
scaffold291:1000001-1050000	1	1	754	3763	3773	1230	-3009	20	20	18	6	0.02966
scaffold291:1050001-1100000	1	1	146	1664	1448	655.6	-1518	20	20	24	10	0.1358
scaffold291:1100001-1150000	0.9048	1	1742	2850	2850	888.1	-1108	20	18	9	13	0.00772
scaffold291:1150001-1200000	1	1	0	1918	1876	935.2	-1918	20	20	14	12	0.04642
scaffold291:1200001-1250000	1	1	1333	2849	2816	706.8	-1516	20	20	24	12	0.01652
scaffold291:1250001-1300000	0.8095	1	1717	2209	2287	462.6	-492.3	20	16	19	10	0.04416
scaffold291:1300001-1317702	1	1	0	215.4	198	196.4	-215.4	20	20	10	2	0.04016
scaffold292:1-50000	1	1	0	857.8	870	292.4	-857.8	20	20	13	8	0.00224
scaffold292:50001-100000	0.9524	1	162	1184	1160	721.6	-1022	20	19	7	10	0.00608
scaffold292:100001-150000	1	1	336	2583	2432	934.1	-2247	20	20	23	14	0.01306
scaffold292:150001-200000	1	1	0	1801	1733	833.4	-1801	20	20	20	4	0.06102
scaffold292:200001-250000	0.9048	1	2901	5149	5040	1822	-2248	20	18	29	3	0.03206
scaffold292:250001-300000	0.5238	1	3200	3156	3188	824.7	44.1	20	10	20	10	0.00916
scaffold292:300001-350000	0.9524	1	514	2358	2509	863.2	-1844	20	19	12	5	0.01848
scaffold292:350001-400000	1	1	175	1019	1096	273.9	-844.4	20	20	6	10	0.00036
scaffold292:400001-450000	1	1	1602	4848	4956	1033	-3246	20	20	25	9	0.00314
scaffold292:450001-500000	1	1	376	2683	2732	658.2	-2307	20	20	19	11	0.02342
scaffold292:500001-550000	1	1	243	2340	2310	569.6	-2097	20	20	14	7	0.00714
scaffold292:550001-600000	1	1	364	1191	1190	416.1	-827	20	20	16	6	0.0456
scaffold292:600001-650000	1	1	0	1570	1715	677.8	-1570	20	20	20	5	0.03428
scaffold292:650001-700000	1	1	241	2074	2259	995.8	-1833	20	20	23	4	0.0638
scaffold292:700001-750000	1	1	0	675.6	683.5	433	-675.6	20	20	39	2	0.1206
scaffold292:750001-800000	1	1	144	2184	1976	1017	-2040	20	20	16	9	0.06122
scaffold292:800001-850000	1	1	1094	3696	3310	1117	-2602	20	20	18	14	0.02188
scaffold292:850001-900000	1	1	0	1552	1294	1195	-1552	20	20	14	3	0.02834
scaffold292:900001-950000	1	1	165	5808	5956	1583	-5643	20	20	16	8	0.01814
scaffold292:950001-1000000	1	1	0	2629	2770	1241	-2629	20	20	12	7	0.0427
scaffold292:1000001-1050000	1	1	54	1247	1240	338.9	-1193	20	20	15	11	0.04586
scaffold292:1050001-1100000	1	1	140	671.2	666.5	279.9	-531.2	20	20	8	13	0.00394
scaffold292:1100001-1150000	1	1	600	1924	1916	819.4	-1324	20	20	9	11	0.01942
scaffold292:1150001-1200000	1	1	0	1271	1570	557.8	-1271	20	20	6	5	0.00772
scaffold292:1200001-1250000	1	1	49	1250	1288	368.9	-1201	20	20	14	10	0.01796
scaffold292:1250001-1300000	0.381	1	724	549.6	527.5	211.4	174.4	20	7	6	11	0.1647
scaffold292:1300001-1350000	0.8571	1	438	654.6	632	191.3	-216.6	20	17	6	13	0.01938
scaffold292:1350001-1400000	1	1	0	1705	1634	558.9	-1705	20	20	11	11	0.01714
scaffold292:1400001-1450000	0.7143	1	1091	1253	1371	338.4	-161.8	20	14	8	14	0
scaffold292:1450001-1500000	1	1	188	873.1	892.5	203.2	-685.1	20	20	10	15	0.00052
scaffold292:1500001-1531882	1	1	0	654	644	285.6	-654	20	20	7	10	0.02876
scaffold297:1-50000	1	1	164	2567	2596	964.2	-2403	20	20	21	7	0.1565
scaffold297:50001-100000	1	1	1385	6620	5940	1733	-5235	20	20	17	8	0.02742
scaffold297:100001-150000	0.8571	1	412	1325	1102	847.4	-913.3	20	17	8	11	0.0907
scaffold297:150001-200000	1	1	0	3079	3290	1115	-3079	20	20	13	6	0.1076
scaffold297:200001-250000	1	1	0	2942	2794	1154	-2942	20	20	13	7	0.08372
scaffold297:250001-300000	0.9048	1	3681	6174	6213	1661	-2493	20	18	22	7	0.0818
scaffold297:300001-350000	1	1	2519	6054	5796	1358	-3535	20	20	25	6	0.08966
scaffold297:350001-400000	1	1	375	2990	3045	1102	-2615	20	20	15	11	0.01772
scaffold297:400001-450000	1	1	1614	4952	5213	1611	-3338	20	20	14	9	0.05378
scaffold297:450001-500000	1	1	1581	5213	4800	1783	-3632	20	20	19	7	0.00672
scaffold297:500001-550000	1	1	0	3054	2604	1652	-3054	20	20	14	5	0.03712
scaffold297:550001-600000	1	1	0	1102	1014	611.3	-1102	20	20	16	3	0.4225
scaffold297:600001-650000	0.7619	1	5182	6190	6518	1794	-1008	20	15	15	6	0.1601
scaffold297:650001-700000	0.4286	1	4895	4872	4638	1514	23	20	8	15	7	0.02598
scaffold297:700001-750000	1	1	0	733.4	783.5	439.3	-733.4	20	20	24	3	0.02918
scaffold297:750001-800000	1	1	0	3857	4178	1699	-3857	20	20	12	4	0.103
scaffold297:800001-850000	1	1	1002	2843	2756	837.5	-1841	20	20	15	7	0.0494
scaffold297:850001-900000	0.9524	1	1405	4689	4370	1692	-3284	20	19	13	6	0.0358
scaffold297:900001-950000	0.2857	1	5369	4693	4984	1907	675.6	20	5	13	8	0.0055
scaffold297:950001-1000000	1	1	363	3406	3350	1059	-3043	20	20	18	11	0.00364
scaffold297:1000001-1050000	1	1	619	3865	4489	1349	-3246	20	20	15	7	0.1222
scaffold297:1050001-1074172	1	1	208	1500	1453	679.6	-1292	20	20	8	5	0.01134
scaffold306:1-50000	0.1905	1	9556	8107	7712	1597	1449	20	3	23	5	0.01706
scaffold306:50001-100000	0.8095	1	816	1555	1453	765.2	-738.5	20	16	20	6	0.03456
scaffold306:100001-150000	1	1	120	1960	1758	838.9	-1840	20	20	27	4	0.04514
scaffold306:150001-200000	1	1	0	2269	2234	1015	-2269	20	20	30	4	0.1009
scaffold306:200001-250000	1	1	223	1896	1946	682.8	-1672	20	20	28	3	0.09606
scaffold306:250001-300000	1	1	0	1879	1693	950.5	-1879	20	20	25	2	0.0391
scaffold306:300001-350000	1	1	0	934.1	1159	515.8	-934.1	20	20	26	1	0.0012
scaffold306:350001-400000	0.5238	1	2218	2289	2198	854.9	-70.85	20	10	35	4	0.00976
scaffold306:400001-450000	1	1	616	4671	4352	1488	-4055	20	20	28	5	0.03336
scaffold306:450001-500000	0.8095	1	331	993.3	876	654.8	-662.3	20	16	24	3	0.1641
scaffold306:500001-550000	1	1	0	1009	1068	430.2	-1009	20	20	29	3	0.08986
scaffold306:550001-600000	0.2381	1	3938	2972	2971	770.5	966.3	20	4	24	2	0.01336
scaffold306:600001-650000	1	1	183	3988	3890	942.6	-3804	20	20	24	3	0.00564
scaffold306:650001-700000	1	1	772	2906	2947	712.3	-2134	20	20	26	3	0.1392
scaffold306:700001-750000	0.7619	1	1891	2493	2626	1007	-601.9	20	15	29	3	0.05918
scaffold306:750001-800000	0.1429	1	1592	1187	1244	342.7	405.4	20	2	32	2	0.03152
scaffold306:800001-850000	1	1	3866	7778	7310	1702	-3912	20	20	22	3	0.05786
scaffold306:850001-900000	1	1	928	3246	3308	1016	-2318	20	20	33	7	0.01128
scaffold306:900001-950000	1	1	0	3156	2920	1394	-3156	20	20	17	4	0.00636
scaffold306:950001-1000000	0.9524	1	175	1977	2220	930.2	-1802	20	19	28	2	0.02238
scaffold306:1000001-1050000	1	1	0	1236	1148	664.5	-1236	20	20	25	2	0.0779
scaffold306:1050001-1100000	1	1	70	2827	2760	1129	-2757	20	20	21	4	0.1777
scaffold306:1100001-1150000	1	1	0	3004	2872	707.7	-3004	20	20	33	6	0.04396
scaffold306:1150001-1200000	1	1	0	1798	1917	849.1	-1798	20	20	20	3	0.07734
scaffold306:1200001-1250000	1	1	243	2357	2094	868.2	-2114	20	20	17	6	0.04896
scaffold306:1250001-1300000	0.5238	1	1493	1502	1465	872.7	-8.95	20	10	15	8	0.1063
scaffold306:1300001-1350000	1	1	122	3456	3398	897.7	-3334	20	20	23	4	0.0386
scaffold306:1350001-1400000	1	1	0	3717	3369	1249	-3717	20	20	16	6	0.1128
scaffold306:1400001-1423099	1	1	675	3248	3136	1193	-2573	20	20	10	2	0.09741
scaffold31:1-50000	1	1	0	696.7	658	315.3	-696.7	20	20	13	8	0.02716
scaffold31:50001-100000	1	1	180	797	822.5	302.3	-617	20	20	12	9	0.1283
scaffold31:100001-150000	1	1	0	889.3	914.5	317.1	-889.3	20	20	8	14	0.01032
scaffold31:150001-200000	1	1	0	1294	1326	953	-1294	20	20	20	5	0.05614
scaffold31:200001-250000	0.9524	1	360	933.9	995.5	265.5	-573.9	20	19	6	13	0.00242
scaffold31:250001-300000	0.9524	1	101	606.4	580.5	290.3	-505.4	20	19	11	9	0.0434
scaffold31:300001-350000	1	1	0	254.1	205	167.1	-254.1	20	20	20	5	0.02298
scaffold31:350001-400000	1	1	0	1110	1154	345.4	-1110	20	20	12	7	0.1467
scaffold31:400001-450000	0.619	1	1011	1036	1042	267.8	-25.2	20	12	10	10	0.02334
scaffold31:450001-500000	0.9524	1	999	1951	1968	474.7	-952.2	20	19	18	6	0.03262
scaffold31:500001-550000	1	1	1296	2821	2710	937	-1525	20	20	11	10	0.1472
scaffold31:550001-600000	0.9524	1	657	1809	1979	669.3	-1152	20	19	9	13	0.04338
scaffold31:600001-650000	1	1	573	2376	2562	680.7	-1803	20	20	14	11	0.0536
scaffold31:650001-700000	1	1	0	975.1	906.5	634.1	-975.1	20	20	4	9	0.1761
scaffold31:700001-750000	1	1	0	276.6	246	177.7	-276.6	20	20	6	11	0.03482
scaffold31:750001-800000	1	1	0	2913	3074	1180	-2913	20	20	11	6	0.166
scaffold31:800001-850000	1	1	0	1460	1298	644.5	-1460	20	20	8	12	0.00412
scaffold31:850001-900000	0.9524	1	290	610.9	571	217.4	-320.9	20	19	7	11	0.08148
scaffold31:900001-950000	1	1	0	1082	1077	328.1	-1082	20	20	9	11	0.0565
scaffold31:950001-1000000	1	1	288	1622	1687	372.9	-1334	20	20	15	14	0.06422
scaffold31:1000001-1050000	0.9524	1	2139	3597	3550	989.8	-1458	20	19	11	13	0.04582
scaffold31:1050001-1100000	0.7619	1	1079	1309	1276	304.8	-230.4	20	15	15	11	0.06208
scaffold31:1100001-1150000	1	1	179	510.6	488	214.9	-331.6	20	20	8	15	0.01936
scaffold31:1150001-1200000	0.1905	1	1604	1002	955.5	517.1	602.1	20	3	7	13	0.2264
scaffold31:1200001-1250000	0.9524	1	505	1455	1534	497.6	-950.2	20	19	6	11	0.03704
scaffold31:1250001-1300000	1	1	375	1555	1507	318.8	-1180	20	20	15	11	0.0455
scaffold31:1300001-1350000	1	1	128	3254	3006	1566	-3126	20	20	9	9	0.0414
scaffold31:1350001-1400000	1	1	43	757.8	703	259.7	-714.8	20	20	8	13	0.02848
scaffold31:1400001-1450000	1	1	0	2642	2682	774.2	-2642	20	20	14	13	0.00574
scaffold31:1450001-1500000	1	1	114	1195	1055	495.3	-1081	20	20	9	13	0.00462
scaffold31:1500001-1550000	0.8571	1	239	462.9	464.5	195.4	-223.9	20	17	6	11	0.0389
scaffold31:1550001-1600000	0.09524	1	3253	1972	1963	674.1	1281	20	1	11	11	0.00632
scaffold31:1600001-1650000	1	1	0	558.8	545	210.8	-558.8	20	20	7	11	0.0083
scaffold31:1650001-1700000	1	1	0	1074	795.5	725	-1074	20	20	8	6	0.1687
scaffold31:1700001-1750000	0.9048	1	119	846.4	830.5	578.9	-727.4	20	18	8	9	0.05884
scaffold31:1750001-1800000	1	1	0	1161	1084	492.7	-1161	20	20	17	12	0.01848
scaffold31:1800001-1840856	1	1	103	1110	1038	594.9	-1007	20	20	12	9	0.1524
scaffold310:1-50000	1	1	358	1710	1838	465.6	-1352	20	20	10	9	0.00022
scaffold310:50001-100000	1	1	0	628.4	610.5	248.3	-628.4	20	20	10	12	0.00416
scaffold310:100001-150000	0.9524	1	423	1296	1258	517.9	-873.3	20	19	14	13	0.01038
scaffold310:150001-200000	0.9524	1	451	2188	2495	874.1	-1737	20	19	8	10	0
scaffold310:200001-250000	0.9524	1	217	570.2	606	230.8	-353.2	20	19	6	16	0.08084
scaffold310:250001-300000	0.4286	1	731	650.1	651	393	80.85	20	8	15	10	0.08008
scaffold310:300001-350000	1	1	0	804	820.5	322.4	-804	20	20	8	11	0.02424
scaffold310:350001-400000	0.4762	1	767	750.5	751.5	537.9	16.45	20	9	9	9	0.0497
scaffold310:400001-450000	0.4286	1	2717	2427	2342	793	289.6	20	8	16	13	0.003
scaffold310:450001-500000	1	1	192	2285	2204	755.4	-2093	20	20	14	11	0.04884
scaffold310:500001-550000	1	1	276	1967	2063	730.8	-1691	20	20	6	9	0.0624
scaffold310:550001-600000	1	1	0	806.5	778	320.3	-806.5	20	20	9	8	0.02924
scaffold310:600001-650000	0.9524	1	378	1091	1060	399.1	-712.8	20	19	12	8	0.01112
scaffold310:650001-700000	1	1	187	2566	2506	885.1	-2379	20	20	19	5	0.09212
scaffold310:700001-750000	0.9524	1	535	2088	2126	801.3	-1553	20	19	14	8	0.0129
scaffold310:750001-800000	1	1	374	3120	3098	925.5	-2746	20	20	8	9	0.00514
scaffold310:800001-850000	0.6667	1	4714	4714	5188	1239	-0.15	20	13	11	8	0.0104
scaffold310:850001-900000	0.9524	1	1098	3502	3738	923.5	-2404	20	19	12	7	0.03156
scaffold310:900001-950000	1	1	0	2074	1934	553.3	-2074	20	20	15	10	0.1079
scaffold310:950001-1000000	0.7619	1	605	1201	1044	683.5	-595.6	20	15	16	12	0.0244
scaffold310:1000001-1050000	1	1	343	2119	2110	700.5	-1776	20	20	16	8	0.01906
scaffold310:1050001-1100000	1	1	0	1361	1316	559.8	-1361	20	20	17	10	0.0099
scaffold310:1100001-1150000	1	1	356	2030	2000	596.1	-1674	20	20	24	7	0.1929
scaffold310:1150001-1200000	1	1	0	1280	1306	524.8	-1280	20	20	18	9	0.0538
scaffold310:1200001-1250000	1	1	67	1159	1315	393.6	-1092	20	20	13	14	0.00958
scaffold310:1250001-1300000	0.8571	1	694	1124	1125	415.1	-430.2	20	17	13	11	0.00092
scaffold310:1300001-1350000	1	1	206	1412	1624	513.4	-1206	20	20	4	5	0.00388
scaffold310:1350001-1400000	1	1	0	1499	1540	717.9	-1499	20	20	14	11	0.08386
scaffold310:1400001-1450000	1	1	0	475.9	421.5	220	-475.9	20	20	12	8	0.05016
scaffold310:1450001-1500000	0.9524	1	347	840	858	219.3	-493	20	19	8	13	0.08798
scaffold310:1500001-1550000	1	1	72	926.3	993.5	308.7	-854.3	20	20	12	14	0.00456
scaffold310:1550001-1600000	1	1	63	1458	1605	810.4	-1395	20	20	11	10	0.00694
scaffold310:1600001-1600286	None	nan	0	0	0	0	0	20	20	2	0	0
scaffold319:1-50000	1	1	2011	3680	3612	690.4	-1669	20	20	26	12	0.02868
scaffold319:50001-100000	0.8571	1	1564	2200	1950	662	-635.6	20	17	13	14	0.0195
scaffold319:100001-150000	1	1	0	549.4	548.5	300.4	-549.4	20	20	4	11	0.03342
scaffold319:150001-200000	1	1	340	1087	1047	249.2	-747.3	20	20	14	11	0.09926
scaffold319:200001-250000	0.8095	1	936	1543	1580	536.4	-606.7	20	16	16	10	0.01088
scaffold319:250001-300000	0.4762	1	917	792.8	697.5	353	124.2	20	9	8	15	0.00104
scaffold319:300001-350000	0.8571	1	763	1267	1268	387.1	-503.7	20	17	13	11	0.09706
scaffold319:350001-400000	1	1	516	877	886.5	165.2	-361	20	20	13	11	0.0279
scaffold319:400001-450000	1	1	800	3006	2981	772.2	-2206	20	20	8	11	0.00448
scaffold319:450001-500000	1	1	616	1442	1454	505.9	-826.3	20	20	11	14	0.00972
scaffold319:500001-550000	1	1	224	1038	1056	357.6	-813.7	20	20	18	12	0.00032
scaffold319:550001-600000	1	1	766	2061	2050	265	-1295	20	20	19	12	0.0047
scaffold319:600001-650000	1	1	553	1378	1344	359	-825	20	20	16	11	0.00856
scaffold319:650001-700000	0.4762	1	1024	757	967	475.6	267	20	9	6	14	0.02388
scaffold319:700001-750000	1	1	218	1979	2078	575.5	-1761	20	20	12	11	0.00442
scaffold319:750001-800000	0.619	1	915	1013	1002	266.8	-98.4	20	12	17	16	0.03074
scaffold319:800001-850000	1	1	111	1315	1359	322.6	-1204	20	20	16	10	0.03638
scaffold319:850001-900000	1	1	447	2040	2226	729.6	-1593	20	20	14	9	0.08248
scaffold319:900001-950000	1	1	117	488.6	469.5	141.1	-371.6	20	20	8	12	0.04234
scaffold319:950001-1000000	1	1	0	1901	1844	494.7	-1901	20	20	17	7	0.00108
scaffold319:1000001-1024938	0.7619	1	309	526.5	537.5	312.9	-217.5	20	15	5	6	0.02546
scaffold327:1-50000	1	1	1421	4776	4668	1429	-3355	20	20	21	9	0.07112
scaffold327:50001-100000	0.1429	1	803	494.9	466.5	182.8	308.1	20	2	8	11	0.06348
scaffold327:100001-150000	1	1	625	1589	1443	452	-964.2	20	20	16	9	0.06606
scaffold327:150001-200000	0.9048	1	911	1516	1622	438.5	-604.7	20	18	10	12	0.01036
scaffold327:200001-250000	1	1	1361	2559	2716	564.9	-1198	20	20	10	10	0.0112
scaffold327:250001-300000	0.8095	1	2660	3377	3464	663.5	-717.4	20	16	12	9	0.00108
scaffold327:300001-350000	1	1	843	3220	3434	555.5	-2377	20	20	15	9	0.0418
scaffold327:350001-400000	0.9524	1	260	699.8	681.5	200.7	-439.8	20	19	7	9	0.0027
scaffold327:400001-450000	0.9048	1	1109	1387	1387	252	-277.9	20	18	9	7	0.01746
scaffold327:450001-500000	1	1	1352	6683	6755	1613	-5331	20	20	19	9	0.02198
scaffold327:500001-550000	1	1	1102	2162	2156	494	-1060	20	20	23	11	0.0239
scaffold327:550001-600000	0.3333	1	5842	4873	5266	1441	969.1	20	6	14	6	0.00656
scaffold327:600001-650000	1	1	23	2272	2384	1300	-2249	20	20	15	6	0.0091
scaffold327:650001-700000	1	1	268	2246	2102	831.2	-1978	20	20	21	9	0.01904
scaffold327:700001-750000	1	1	0	2414	2372	1407	-2414	20	20	16	7	0.02916
scaffold327:750001-800000	1	1	247	1489	1386	542.6	-1242	20	20	11	9	0.09646
scaffold327:800001-850000	0.7619	1	1527	2099	2188	550.5	-572.1	20	15	27	5	0.09436
scaffold327:850001-900000	0.9048	1	154	1994	2020	1212	-1840	20	18	3	9	0.01292
scaffold327:900001-950000	0.8571	1	303	890.1	880	469.7	-587.1	20	17	7	14	0.00218
scaffold327:950001-1000000	0.8095	1	264	673.5	735.5	328.1	-409.5	20	16	8	9	0.01792
scaffold327:1000001-1050000	0.9048	1	364	871.6	748.5	441.2	-507.6	20	18	12	9	0.05936
scaffold327:1050001-1100000	1	1	217	1992	2070	695.2	-1775	20	20	11	12	0.038
scaffold327:1100001-1115024	1	1	0	28.2	0	44.63	-28.2	20	20	1	4	0
scaffold33:1-50000	1	1	369	998.1	956.5	323.4	-629.1	20	20	21	10	0.03296
scaffold33:50001-100000	0.7143	1	718	1268	1448	664.4	-550	20	14	15	9	0.07768
scaffold33:100001-150000	0.7619	1	301	326.9	352.5	120.5	-25.95	20	15	6	9	0.00732
scaffold33:150001-200000	1	1	104	994.8	1070	359.8	-890.8	20	20	11	14	0.01194
scaffold33:200001-250000	0.5238	1	504	546.5	517.5	317.1	-42.5	20	10	15	10	0.2244
scaffold33:250001-300000	1	1	133	1642	1696	600.6	-1509	20	20	13	14	0.01804
scaffold33:300001-350000	1	1	156	1672	1818	600.7	-1516	20	20	12	11	0.00416
scaffold33:350001-400000	1	1	67	3459	3953	1715	-3392	20	20	8	10	0.0163
scaffold33:400001-450000	0.9524	1	70	534.1	566	296.2	-464.1	20	19	8	13	0.01632
scaffold33:450001-500000	0.9524	1	953	2938	2692	921	-1985	20	19	14	10	0.00348
scaffold33:500001-550000	0.8571	1	481	807.2	868	268.2	-326.2	20	17	15	7	0.01972
scaffold33:550001-600000	0.8571	1	254	837.1	846.5	483.5	-583.1	20	17	21	6	0.05212
scaffold33:600001-650000	1	1	0	2551	2330	965	-2551	20	20	21	9	0.0226
scaffold33:650001-700000	1	1	0	1818	1335	1190	-1818	20	20	19	4	0.02858
scaffold33:700001-750000	1	1	0	1110	898	706.4	-1110	20	20	5	10	0.0644
scaffold33:750001-800000	1	1	0	2466	2180	1579	-2466	20	20	18	3	0.01806
scaffold33:800001-850000	1	1	0	1630	1668	809.7	-1630	20	20	19	3	0.1482
scaffold33:850001-900000	1	1	0	1986	1855	878.3	-1986	20	20	15	6	0.00736
scaffold33:900001-950000	0.8571	1	581	1236	1101	797.4	-655.3	20	17	22	5	0.02558
scaffold33:950001-1000000	0.7619	1	1499	2740	2420	1353	-1241	20	15	18	6	0.07902
scaffold33:1000001-1050000	1	1	0	2048	1943	659.1	-2048	20	20	16	9	0.09792
scaffold33:1050001-1100000	1	1	6	3059	2756	1726	-3053	20	20	21	4	0.05312
scaffold33:1100001-1150000	0.5714	1	3203	3724	3880	1484	-521.1	20	11	17	8	0.04578
scaffold33:1150001-1200000	1	1	0	2083	1764	835.8	-2083	20	20	25	3	0.00454
scaffold33:1200001-1250000	1	1	0	2641	2702	1290	-2641	20	20	17	5	0.2102
scaffold33:1250001-1300000	0.9524	1	650	1872	1860	901.8	-1222	20	19	31	3	0.02188
scaffold33:1300001-1350000	1	1	1129	5476	5390	1207	-4347	20	20	23	4	0.04414
scaffold33:1350001-1400000	1	1	498	2453	2366	907.5	-1955	20	20	22	5	0.02854
scaffold33:1400001-1450000	1	1	0	979.9	898.5	668.9	-979.9	20	20	18	2	0.1027
scaffold33:1450001-1500000	1	1	160	1744	1638	878.4	-1584	20	20	23	4	0.013
scaffold33:1500001-1550000	1	1	679	2645	2648	1165	-1966	20	20	25	6	0.1039
scaffold33:1550001-1600000	0.9524	1	2943	5641	5522	1333	-2698	20	19	28	10	0.07328
scaffold33:1600001-1650000	1	1	312	2344	2276	959.4	-2032	20	20	34	6	0.1153
scaffold33:1650001-1700000	1	1	0	339.9	231	319.5	-339.9	20	20	30	1	0.1841
scaffold33:1700001-1750000	0.9048	1	5213	7580	7882	1332	-2367	20	18	29	5	0.03306
scaffold33:1750001-1800000	0.2857	1	14676	13580	14000	1450	1097	20	5	24	6	0.03138
scaffold33:1800001-1850000	1	1	0	648.5	660	523.1	-648.5	20	20	21	1	0.03326
scaffold33:1850001-1900000	1	1	450	3560	3542	1118	-3110	20	20	29	4	0.01834
scaffold33:1900001-1950000	1	1	4465	8139	7806	1710	-3674	20	20	21	3	0.01446
scaffold33:1950001-2000000	1	1	106	2174	2005	714.5	-2068	20	20	28	8	0.00266
scaffold33:2000001-2050000	0.9524	1	2478	5361	5376	1517	-2883	20	19	13	10	0.01542
scaffold33:2050001-2100000	1	1	53	2830	2722	858.9	-2777	20	20	18	12	0.01056
scaffold33:2100001-2127348	1	1	0	673.3	595.5	378	-673.3	20	20	10	5	0
scaffold34:1-50000	1	1	30	805.5	814.5	315.6	-775.5	20	20	6	10	0.06638
scaffold34:50001-100000	0.619	1	997	1020	1008	443.1	-22.7	20	12	8	13	0.01494
scaffold34:100001-150000	1	1	0	712.9	691.5	219.1	-712.9	20	20	10	12	0.08312
scaffold34:150001-200000	0.04762	1	5043	3053	3180	1023	1990	20	0	15	11	0.01062
scaffold34:200001-250000	1	1	0	185.6	154	78.88	-185.6	20	20	2	12	0.03346
scaffold34:250001-300000	1	1	192	847.3	801.5	330	-655.3	20	20	11	12	0.00996
scaffold34:300001-350000	1	1	387	1659	1642	493.2	-1272	20	20	16	13	0.02918
scaffold34:350001-400000	1	1	214	1418	1274	608.6	-1204	20	20	15	11	0.1091
scaffold34:400001-450000	1	1	553	1462	1322	469.9	-908.6	20	20	14	9	0.02056
scaffold34:450001-500000	0.9524	1	177	518.1	565.5	177.9	-341.1	20	19	9	13	0.00412
scaffold34:500001-550000	0.4762	1	1066	873.4	902	397.5	192.6	20	9	8	13	0.0104
scaffold34:550001-600000	0.7619	1	266	467.5	509.5	243.5	-201.5	20	15	7	11	0.0061
scaffold34:600001-650000	0.1905	1	304	211.1	214	122.5	92.95	20	3	4	16	0
scaffold34:650001-700000	0.7143	1	175	387.8	474.5	212.6	-212.8	20	14	5	15	0.00536
scaffold34:700001-750000	1	1	143	918.9	977.5	341.5	-775.9	20	20	12	12	0.01564
scaffold34:750001-800000	0.5714	1	359	414.4	441	213.6	-55.4	20	11	8	12	0.04006
scaffold34:800001-850000	0.8571	1	392	525.9	525	172.5	-133.9	20	17	9	10	0.01538
scaffold34:850001-900000	0.6667	1	340	377.5	358	144.6	-37.5	20	13	5	10	0.01062
scaffold34:900001-950000	0.7143	1	700	893.4	922	286.6	-193.4	20	14	10	13	0.0046
scaffold34:950001-1000000	1	1	0	304.9	321	136	-304.9	20	20	5	12	0.03048
scaffold34:1000001-1050000	0.9524	1	190	635.4	759	304.6	-445.4	20	19	6	12	0.00564
scaffold34:1050001-1100000	0.5714	1	586	646	598.5	196.4	-60.05	20	11	9	11	0.01056
scaffold34:1100001-1150000	1	1	0	611.1	595	196.9	-611.1	20	20	6	12	0.121
scaffold34:1150001-1200000	0.9048	1	304	657.8	686.5	252.3	-353.8	20	18	10	11	0.0387
scaffold34:1200001-1250000	1	1	84	910.8	962	327.2	-826.8	20	20	15	11	0.02574
scaffold34:1250001-1300000	0.9524	1	74	229.5	242	86.29	-155.5	20	19	4	13	0.1695
scaffold34:1300001-1350000	1	1	0	912	946	249.4	-912	20	20	11	16	0.0468
scaffold34:1350001-1400000	1	1	194	1096	1123	343.5	-901.8	20	20	12	11	0.02542
scaffold34:1400001-1450000	1	1	0	807	783.5	267.3	-807	20	20	15	14	0.00682
scaffold34:1450001-1500000	1	1	195	1053	1024	412.4	-858.5	20	20	13	14	0.04312
scaffold34:1500001-1550000	1	1	116	676.9	708.5	244.2	-560.9	20	20	5	11	0.00022
scaffold34:1550001-1600000	0.4286	1	1086	1027	1023	303.1	58.9	20	8	6	13	0.04502
scaffold34:1600001-1650000	0.2857	1	3702	2624	2613	1260	1078	20	5	6	4	0.00542
scaffold34:1650001-1700000	1	1	271	1270	1264	264.6	-999.2	20	20	12	12	0.01046
scaffold34:1700001-1750000	0.9048	1	1096	3041	2950	1431	-1945	20	18	8	8	0.081
scaffold34:1750001-1800000	1	1	75	591.7	639	269.8	-516.7	20	20	7	9	0.02972
scaffold34:1800001-1850000	0.9048	1	268	652.4	625	251.1	-384.4	20	18	6	10	0.02018
scaffold34:1850001-1900000	0.9524	1	143	457.6	501	157.9	-314.6	20	19	6	17	0.06822
scaffold34:1900001-1950000	1	1	0	440.1	452.5	184.2	-440.1	20	20	7	14	0.00276
scaffold34:1950001-2000000	0.7143	1	358	497.4	513	235.3	-139.4	20	14	7	13	0.00674
scaffold34:2000001-2050000	0.381	1	687	594.4	604	204.1	92.6	20	7	7	13	0
scaffold34:2050001-2100000	0.9524	1	523	1476	1692	417.2	-953.5	20	19	8	9	0.00466
scaffold34:2100001-2120818	1	1	0	104.4	110.5	76.69	-104.4	20	20	4	7	0.3522
scaffold346:1-50000	1	1	350	2486	2474	1062	-2136	20	20	16	8	6e-05
scaffold346:50001-100000	1	1	0	712.4	663	400.7	-712.4	20	20	11	11	0.04304
scaffold346:100001-150000	1	1	0	459.3	449	117.6	-459.3	20	20	4	18	0.00718
scaffold346:150001-200000	0.9524	1	84	472.4	468.5	250.4	-388.4	20	19	9	10	0.0552
scaffold346:200001-250000	0.9524	1	90	582.4	561.5	293.8	-492.4	20	19	12	7	0.1218
scaffold346:250001-300000	0.1429	1	879	544.5	566	270.9	334.5	20	2	10	7	0.2566
scaffold346:300001-350000	1	1	70	1020	991.5	264.8	-950.3	20	20	9	10	0.0098
scaffold346:350001-400000	0.8571	1	515	962.9	852	418.3	-447.9	20	17	13	12	0.0352
scaffold346:400001-450000	1	1	0	1646	1733	855.4	-1646	20	20	7	8	0.02976
scaffold346:450001-500000	1	1	306	902.6	905.5	309.5	-596.6	20	20	10	9	0.08664
scaffold346:500001-550000	1	1	0	397.8	412	165.3	-397.8	20	20	6	9	0.1803
scaffold346:550001-600000	0.9524	1	613	1215	1195	381.2	-601.7	20	19	12	8	0.0277
scaffold346:600001-650000	1	1	88	1369	1431	461	-1281	20	20	21	9	0.01912
scaffold346:650001-700000	0.8095	1	850	1413	1776	670.6	-563.2	20	16	3	7	0.01594
scaffold346:700001-750000	1	1	1614	8573	8676	1341	-6959	20	20	15	9	0.0214
scaffold346:750001-800000	1	1	147	745.6	773.5	226.3	-598.6	20	20	12	6	0.1287
scaffold346:800001-850000	1	1	37	530.3	405	336.5	-493.3	20	20	14	10	0.2405
scaffold346:850001-900000	1	1	0	767.6	805	251.4	-767.6	20	20	9	8	0.04954
scaffold346:900001-950000	1	1	0	410.2	421.5	253.9	-410.2	20	20	7	6	0.1445
scaffold346:950001-1000000	1	1	38	1344	1428	361.6	-1306	20	20	12	8	0.01074
scaffold346:1000001-1050000	1	1	12	613.6	634.5	189.2	-601.6	20	20	9	13	0.01358
scaffold346:1050001-1100000	0.8571	1	63	448.1	470.5	294.6	-385.1	20	17	10	7	0.03914
scaffold346:1100001-1144514	1	1	188	851	872.5	252.9	-663	20	20	13	8	0.04812
scaffold360:1-50000	0.8571	1	816	1500	1496	747.1	-684.2	20	17	13	7	0.08396
scaffold360:50001-100000	0.8095	1	3557	4779	4571	1344	-1222	20	16	14	8	0.03216
scaffold360:100001-150000	1	1	0	4296	4095	1304	-4296	20	20	24	6	0.06106
scaffold360:150001-200000	1	1	0	529	505	277.6	-529	20	20	11	9	0.02636
scaffold360:200001-250000	0.619	1	1119	1263	1249	561	-143.8	20	12	17	4	0.1272
scaffold360:250001-300000	1	1	181	2537	2360	1208	-2356	20	20	15	5	0.00616
scaffold360:300001-350000	1	1	0	2184	2288	1047	-2184	20	20	8	8	0.02466
scaffold360:350001-400000	1	1	0	1369	1382	523.6	-1369	20	20	20	8	0.1526
scaffold360:400001-450000	1	1	80	658.1	620.5	215.6	-578.1	20	20	18	6	0.1947
scaffold360:450001-500000	1	1	52	921.5	914.5	502.3	-869.5	20	20	9	13	0.02932
scaffold360:500001-550000	1	1	58	994.8	779.5	593.1	-936.8	20	20	7	11	0.00718
scaffold360:550001-600000	1	1	0	177.9	221	103.9	-177.9	20	20	4	6	0.03514
scaffold360:600001-650000	0.9524	1	119	785.3	584	574.4	-666.3	20	19	14	7	0.1244
scaffold360:650001-700000	1	1	0	326.2	331	111.7	-326.2	20	20	5	14	0
scaffold360:700001-750000	1	1	52	582.1	605	247.9	-530.1	20	20	9	13	0.1073
scaffold360:750001-800000	0.5238	1	1012	999.5	1016	493.9	12.5	20	10	10	13	0.0066
scaffold360:800001-850000	0.6667	1	1098	1474	1544	739.9	-375.8	20	13	14	12	0.02314
scaffold360:850001-900000	1	1	104	1026	985.5	386.8	-921.5	20	20	14	16	0.05108
scaffold360:900001-950000	1	1	37	817.3	792.5	419.9	-780.3	20	20	15	19	0.01708
scaffold360:950001-1000000	0.7143	1	834	1252	1322	764	-417.5	20	14	13	9	0.03434
scaffold360:1000001-1050000	0.2857	1	1190	862	748	405.9	328	20	5	9	12	0.01034
scaffold360:1050001-1100000	0.7143	1	747	845.6	877	228.8	-98.65	20	14	8	8	0.02958
scaffold360:1100001-1150000	0.9048	1	909	1422	1436	323.3	-512.8	20	18	8	9	0.1752
scaffold360:1150001-1176022	1	1	0	412.9	342	364.5	-412.9	20	20	9	2	0.000269
scaffold361:1-50000	1	1	1273	4911	5058	998.2	-3638	20	20	27	9	0.02702
scaffold361:50001-100000	1	1	1178	5049	4564	1836	-3871	20	20	19	7	0.0524
scaffold361:100001-150000	1	1	0	715.3	776	393.6	-715.3	20	20	9	9	0.1686
scaffold361:150001-200000	0.8571	1	764	1920	1647	1102	-1156	20	17	14	6	0.1217
scaffold361:200001-250000	0.9048	1	618	2136	2084	1002	-1518	20	18	25	8	0.0328
scaffold361:250001-300000	0.8095	1	3479	5063	4760	1489	-1584	20	16	9	5	0.01022
scaffold361:300001-350000	1	1	1366	4252	4106	1570	-2886	20	20	12	7	0.1766
scaffold361:350001-400000	1	1	0	2289	2029	702.3	-2289	20	20	21	6	0.02686
scaffold361:400001-450000	1	1	181	2756	2689	1264	-2576	20	20	12	7	0.03638
scaffold361:450001-500000	1	1	0	1449	1159	921.7	-1449	20	20	14	8	0.01046
scaffold361:500001-550000	1	1	720	4936	4812	1308	-4216	20	20	26	7	0.03588
scaffold361:550001-600000	1	1	706	3494	3404	997.4	-2788	20	20	30	7	0.04578
scaffold361:600001-650000	1	1	0	2925	2598	1108	-2925	20	20	25	5	0.00988
scaffold361:650001-700000	1	1	0	5450	5648	1398	-5450	20	20	26	6	0.07572
scaffold361:700001-750000	1	1	0	1620	1509	792.5	-1620	20	20	22	5	0.05192
scaffold361:750001-800000	1	1	2038	5030	4860	1345	-2992	20	20	23	7	0.06768
scaffold361:800001-850000	1	1	181	1871	1906	947.1	-1690	20	20	11	6	0.01746
scaffold361:850001-900000	0.6667	1	4896	5914	5736	2202	-1018	20	13	16	4	0.217
scaffold361:900001-950000	1	1	794	2699	2612	864.9	-1905	20	20	33	4	0.01844
scaffold361:950001-1000000	1	1	35	3901	4101	1132	-3866	20	20	32	5	0.00132
scaffold361:1000001-1050000	0.04762	1	12404	10890	11080	943.5	1510	20	0	27	2	0.00776
scaffold361:1050001-1062530	1	1	0	217.1	80.5	248.9	-217.1	20	20	10	1	0.02147
scaffold37:1-50000	0.619	1	1225	1214	1392	524	10.65	20	12	27	3	0.04472
scaffold37:50001-100000	1	1	0	1715	1556	902.5	-1715	20	20	22	3	0.05154
scaffold37:100001-150000	0.9048	1	6247	7750	7822	1433	-1503	20	18	21	7	0.00856
scaffold37:150001-200000	0.4762	1	2320	2344	1992	1051	-24.2	20	9	31	4	0.01932
scaffold37:200001-250000	1	1	0	2475	2568	1357	-2475	20	20	14	3	0.01122
scaffold37:250001-300000	1	1	0	992.5	1064	520.8	-992.5	20	20	35	2	0.0292
scaffold37:300001-350000	0.9524	1	1895	4195	4006	1265	-2300	20	19	23	4	0.08726
scaffold37:350001-400000	1	1	1189	3513	3454	1037	-2324	20	20	28	6	0.01244
scaffold37:400001-450000	1	1	427	4990	5142	1919	-4563	20	20	24	5	0.0474
scaffold37:450001-500000	1	1	952	4473	4398	1462	-3521	20	20	23	9	0.07616
scaffold37:500001-550000	0.4762	1	3387	3005	3298	1113	381.6	20	9	30	2	0.1056
scaffold37:550001-600000	0.9048	1	31	891.1	948.5	524.2	-860.1	20	18	22	3	0.0846
scaffold37:600001-650000	0.8095	1	247	789.9	725.5	503.2	-542.9	20	16	27	2	0.2087
scaffold37:650001-700000	1	1	64	4213	4388	904.8	-4149	20	20	21	7	0.00908
scaffold37:700001-750000	0.7619	1	2201	2994	2869	887.6	-793.4	20	15	29	6	0.02904
scaffold37:750001-800000	1	1	5663	10140	10300	1579	-4478	20	20	25	8	0.01874
scaffold37:800001-850000	1	1	171	3579	3478	1047	-3408	20	20	27	6	0.01354
scaffold37:850001-900000	1	1	0	1852	1773	1050	-1852	20	20	21	4	0.1102
scaffold37:900001-950000	0.8095	1	2449	3759	3563	1246	-1310	20	16	29	3	0.1189
scaffold37:950001-1000000	1	1	335	4556	4661	1212	-4221	20	20	22	10	0.04692
scaffold37:1000001-1050000	1	1	0	2405	2363	519.8	-2405	20	20	14	5	0.2334
scaffold37:1050001-1100000	1	1	0	1201	956	1006	-1201	20	20	16	3	0.0416
scaffold37:1100001-1150000	1	1	0	3883	3914	1061	-3883	20	20	25	3	0.0455
scaffold37:1150001-1200000	1	1	0	1674	1637	664.1	-1674	20	20	39	2	0.00564
scaffold37:1200001-1250000	0.619	1	475	710	655	441.6	-235	20	12	15	4	0.04374
scaffold37:1250001-1300000	1	1	1096	2884	2738	762.3	-1788	20	20	30	9	0.02142
scaffold37:1300001-1350000	0.9048	1	3441	5905	6002	1334	-2464	20	18	23	3	0.02838
scaffold37:1350001-1400000	0.9524	1	493	2018	2076	708.9	-1525	20	19	13	6	0.2112
scaffold37:1400001-1450000	1	1	1487	6173	6310	1134	-4686	20	20	32	3	0.01644
scaffold37:1450001-1500000	1	1	0	597	623.5	377.4	-597	20	20	20	3	0.03698
scaffold37:1500001-1550000	1	1	903	6690	6772	2217	-5787	20	20	14	4	0.05444
scaffold37:1550001-1600000	1	1	0	1554	1731	802.3	-1554	20	20	20	2	0.01604
scaffold37:1600001-1650000	0.8095	1	6978	7673	7954	1594	-695.4	20	16	21	5	0.00922
scaffold37:1650001-1700000	1	1	2635	4126	4082	731.3	-1491	20	20	13	8	0.00274
scaffold37:1700001-1750000	1	1	1217	2945	2868	931.7	-1728	20	20	17	3	0.01262
scaffold37:1750001-1800000	1	1	1058	3630	3610	1396	-2572	20	20	22	6	0.03372
scaffold37:1800001-1850000	1	1	1446	5427	5408	1386	-3981	20	20	23	8	0.0526
scaffold37:1850001-1900000	0.9048	1	2097	3967	4318	1171	-1870	20	18	12	4	0.05796
scaffold37:1900001-1950000	1	1	73	2619	2551	1159	-2546	20	20	14	2	0.01956
scaffold37:1950001-1992804	1	1	346	4444	4514	1471	-4098	20	20	29	3	0.1108
scaffold373:1-50000	1	1	487	1293	1260	281.7	-806.2	20	20	18	10	0.00886
scaffold373:50001-100000	0.8095	1	188	510.5	450.5	323.5	-322.5	20	16	13	8	0.0151
scaffold373:100001-150000	0.9524	1	721	1845	1848	562.7	-1124	20	19	17	12	0.01862
scaffold373:150001-200000	0.7619	1	436	746.9	617.5	362.6	-310.9	20	15	9	12	0.00858
scaffold373:200001-250000	0.9524	1	579	1485	1523	355.2	-906.3	20	19	11	12	0.03166
scaffold373:250001-300000	1	1	256	1074	1116	319.4	-817.8	20	20	13	13	0.0369
scaffold373:300001-350000	1	1	324	999.2	976.5	306.6	-675.2	20	20	15	14	0.01352
scaffold373:350001-400000	1	1	600	3158	3248	876.1	-2558	20	20	2	13	0.00116
scaffold373:400001-450000	1	1	0	1113	991.5	560	-1113	20	20	10	9	0.07346
scaffold373:450001-500000	0.2381	1	1150	790.5	793.5	360.6	359.5	20	4	7	10	0.1177
scaffold373:500001-550000	1	1	163	2016	2151	575	-1853	20	20	11	13	0.00138
scaffold373:550001-600000	0.619	1	346	416.4	418	216.1	-70.35	20	12	4	14	0.00914
scaffold373:600001-650000	1	1	0	471.5	537	253.2	-471.5	20	20	9	9	0.01336
scaffold373:650001-700000	1	1	0	351.1	339.5	177.3	-351.1	20	20	8	8	0.2239
scaffold373:700001-750000	1	1	236	587.2	593.5	194.1	-351.2	20	20	9	9	0.02046
scaffold373:750001-800000	1	1	66	641.4	718	261.5	-575.4	20	20	11	10	0.00574
scaffold373:800001-850000	0.3333	1	934	794.2	833	334	139.8	20	6	14	10	0.03046
scaffold373:850001-900000	1	1	75	875.4	841.5	285.3	-800.4	20	20	8	8	0.1358
scaffold373:900001-950000	1	1	87	735.3	710.5	221.4	-648.3	20	20	12	9	0.05896
scaffold373:950001-1000000	0.9048	1	213	519.8	515	227.1	-306.8	20	18	6	9	0.04966
scaffold373:1000001-1050000	1	1	73	547.3	559	203.5	-474.3	20	20	6	14	0.01062
scaffold373:1050001-1100000	0.7143	1	228	331.9	320.5	166.4	-103.9	20	14	7	13	0.00616
scaffold373:1100001-1150000	1	1	52	751.5	669	375.4	-699.5	20	20	13	10	0.08124
scaffold373:1150001-1200000	0.5714	1	765	848.8	901.5	420	-83.75	20	11	20	6	0.04478
scaffold373:1200001-1250000	0.9524	1	231	659.3	625	264.2	-428.3	20	19	13	7	0.0116
scaffold373:1250001-1275740	1	1	0	222.2	221	120.6	-222.2	20	20	4	3	0.0596
scaffold376:1-50000	1	1	0	1405	1448	476.5	-1405	20	20	12	14	0.04734
scaffold376:50001-100000	0.1905	1	2710	2134	2158	574.5	576.5	20	3	14	11	0.0227
scaffold376:100001-150000	0.9048	1	472	776.7	748	256.2	-304.7	20	18	10	16	0.1512
scaffold376:150001-200000	1	1	449	1685	1701	282.9	-1236	20	20	21	9	0.09996
scaffold376:200001-250000	0.9524	1	304	1468	1543	544.9	-1164	20	19	13	13	0.0298
scaffold376:250001-300000	1	1	0	2902	2622	1244	-2902	20	20	14	9	0.1519
scaffold376:300001-350000	0.5714	1	2868	3283	3278	1467	-415.3	20	11	19	9	0.1016
scaffold376:350001-400000	0.9524	1	29	2593	2737	1107	-2564	20	19	8	8	0.03708
scaffold376:400001-450000	0.9048	1	1112	1894	1896	644.6	-782.2	20	18	12	11	0.01746
scaffold376:450001-500000	0.8571	1	855	1510	1444	605.8	-655.2	20	17	13	16	0
scaffold376:500001-550000	1	1	0	950.9	690	867.9	-950.9	20	20	14	4	0.05012
scaffold376:550001-600000	0.8571	1	1085	1605	1672	490.3	-520.3	20	17	13	13	0.00532
scaffold376:600001-650000	0.619	1	515	574.7	535.5	270.1	-59.7	20	12	5	9	0
scaffold376:650001-700000	1	1	0	805.5	685	516.6	-805.5	20	20	9	10	0.00802
scaffold376:700001-750000	0.6667	1	230	334.4	298	190.3	-104.4	20	13	7	10	0.0216
scaffold376:750001-800000	0.9524	1	226	647.1	563	357.2	-421.1	20	19	11	12	0.01326
scaffold376:800001-850000	1	1	0	393.1	379.5	208.7	-393.1	20	20	8	10	0.01274
scaffold376:850001-900000	1	1	200	2738	2632	1005	-2538	20	20	15	11	0.01796
scaffold376:900001-950000	0.7619	1	459	799.5	747	410.2	-340.5	20	15	10	9	0.00914
scaffold376:950001-1000000	0.2381	1	1137	572.6	431	438.1	564.4	20	4	4	10	0.1082
scaffold376:1000001-1050000	0.9048	1	252	765.5	518	484.7	-513.5	20	18	10	7	0.0572
scaffold376:1050001-1100000	1	1	0	864.5	868	450	-864.5	20	20	17	7	0.03726
scaffold376:1100001-1150000	1	1	0	892.5	730	653.9	-892.5	20	20	10	8	0.1541
scaffold376:1150001-1174873	1	1	0	1964	2326	1378	-1964	20	20	1	3	0.0589
scaffold380:1-50000	0.381	1	1677	1222	1298	716.6	454.7	20	7	25	2	0.05574
scaffold380:50001-100000	0.5238	1	6534	6630	6535	1210	-95.5	20	10	42	2	0.00318
scaffold380:100001-150000	None	nan	0	0	0	0	0	20	20	41	0	0.149
scaffold380:150001-200000	1	1	0	2262	2242	1004	-2262	20	20	34	1	0.0233
scaffold380:200001-250000	None	nan	0	0	0	0	0	20	20	40	0	0.1606
scaffold380:250001-300000	1	1	0	315.5	317.5	234.2	-315.5	20	20	44	1	0.04978
scaffold380:300001-350000	1	1	0	2436	2375	1276	-2436	20	20	33	3	0.1295
scaffold380:350001-400000	0.8571	1	204	692	788	295.1	-488	20	17	38	1	0.01742
scaffold380:400001-450000	0.9524	1	330	1739	1623	982.8	-1409	20	19	32	3	0.00412
scaffold380:450001-500000	0.8095	1	125	601.6	437	414.9	-476.6	20	16	31	2	0.1509
scaffold380:500001-550000	1	1	1468	4836	4834	1051	-3368	20	20	21	5	0.00794
scaffold380:550001-600000	1	1	479	2813	2872	811.5	-2334	20	20	34	3	0.04668
scaffold380:600001-650000	1	1	0	3798	3881	1457	-3798	20	20	19	2	0.00512
scaffold380:650001-700000	0.9524	1	642	2407	2456	896.4	-1765	20	19	27	3	0.01
scaffold380:700001-750000	1	1	0	2836	2729	834.9	-2836	20	20	32	3	0.0233
scaffold380:750001-800000	1	1	0	3565	3742	1336	-3565	20	20	16	7	0.04318
scaffold380:800001-850000	1	1	0	1297	1264	523.5	-1297	20	20	31	2	0.0485
scaffold380:850001-900000	1	1	1541	4531	4276	1186	-2990	20	20	29	6	0.06598
scaffold380:900001-950000	None	nan	0	0	0	0	0	20	20	34	0	0.03498
scaffold380:950001-1000000	1	1	0	2122	2094	868.4	-2122	20	20	21	2	0.00114
scaffold380:1000001-1049573	1	1	992	4890	4666	1769	-3898	20	20	23	4	0.09285
scaffold413:1-50000	1	1	77	2088	1912	692.3	-2012	20	20	20	12	0.00432
scaffold413:50001-100000	1	1	0	2257	2179	596.1	-2257	20	20	11	10	0.06342
scaffold413:100001-150000	0.8095	1	1269	1996	1830	781.6	-727.5	20	16	26	11	0.05502
scaffold413:150001-200000	1	1	0	1375	1401	332.1	-1375	20	20	9	11	0
scaffold413:200001-250000	1	1	68	1412	1474	517.1	-1344	20	20	17	9	0.00528
scaffold413:250001-300000	1	1	552	1734	1552	554.1	-1182	20	20	21	9	0.00868
scaffold413:300001-350000	1	1	402	1807	1691	674.9	-1405	20	20	19	9	0.06366
scaffold413:350001-400000	1	1	3	1960	1899	649.3	-1957	20	20	16	11	0.00402
scaffold413:400001-450000	1	1	0	779.6	839	411.6	-779.6	20	20	7	13	0.00078
scaffold413:450001-500000	1	1	336	1266	1335	405.2	-929.5	20	20	12	13	0.03608
scaffold413:500001-550000	1	1	682	4161	4080	1789	-3479	20	20	16	9	0.03258
scaffold413:550001-600000	1	1	80	1092	1076	357.9	-1012	20	20	16	15	0.0458
scaffold413:600001-650000	1	1	266	1071	997.5	307.3	-804.7	20	20	12	13	0.00674
scaffold413:650001-700000	1	1	0	1046	989	323.8	-1046	20	20	12	13	0.00062
scaffold413:700001-750000	1	1	182	1204	1119	363.3	-1022	20	20	17	6	0.0148
scaffold413:750001-800000	1	1	615	1528	1548	443.3	-913.3	20	20	15	11	0.02228
scaffold413:800001-850000	1	1	0	413.9	366.5	299	-413.9	20	20	9	12	0.02378
scaffold413:850001-900000	0.8571	1	565	1171	1174	611.5	-605.5	20	17	10	12	0.01248
scaffold413:900001-950000	0.3333	1	4489	3672	3648	1073	816.9	20	6	7	14	0.00176
scaffold413:950001-1000000	0.8571	1	1767	2358	2470	541.2	-590.9	20	17	11	7	0.04178
scaffold413:1000001-1050000	1	1	101	3709	3592	1326	-3608	20	20	20	9	0.00134
scaffold413:1050001-1100000	0.9048	1	291	564	498	227.7	-273	20	18	6	10	0.03358
scaffold413:1100001-1131459	1	1	222	1072	1122	353.5	-850.3	20	20	11	7	0.01211
scaffold416:1-50000	0.9048	1	258	871	852	442.7	-613	20	18	9	12	0.011
scaffold416:50001-100000	1	1	441	2889	2892	595.2	-2448	20	20	25	8	0.00052
scaffold416:100001-150000	0.8095	1	235	473.9	410	332.6	-238.9	20	16	17	8	0.2708
scaffold416:150001-200000	0.6667	1	959	1234	1312	410	-275.3	20	13	15	12	0.1582
scaffold416:200001-250000	1	1	0	585.1	629.5	287.6	-585.1	20	20	5	10	0.0381
scaffold416:250001-300000	1	1	76	1036	1060	385.3	-960.5	20	20	16	8	0.07546
scaffold416:300001-350000	1	1	492	1692	1666	717.1	-1200	20	20	12	10	0.05556
scaffold416:350001-400000	1	1	0	1282	1298	472.8	-1282	20	20	14	11	0.00824
scaffold416:400001-450000	1	1	154	1394	1372	350.8	-1240	20	20	16	10	0.00174
scaffold416:450001-500000	0.9048	1	429	1165	1176	530.8	-735.8	20	18	11	7	0.07444
scaffold416:500001-550000	0.7143	1	295	556.5	560	318.4	-261.5	20	14	7	12	0.0131
scaffold416:550001-600000	1	1	287	1080	976	345.4	-793.3	20	20	11	11	0.04256
scaffold416:600001-650000	1	1	0	278.5	281.5	161.6	-278.5	20	20	3	9	0.00684
scaffold416:650001-700000	1	1	0	1280	1400	396.2	-1280	20	20	12	14	0.01416
scaffold416:700001-750000	0.9524	1	468	919.2	960	280.7	-451.2	20	19	10	16	0
scaffold416:750001-800000	0.8571	1	101	595.6	587.5	404.3	-494.6	20	17	9	10	0.06076
scaffold416:800001-850000	1	1	509	2965	2996	1211	-2456	20	20	13	12	0.07526
scaffold416:850001-900000	0.8571	1	1399	1975	2169	402.5	-576.2	20	17	21	12	0.05916
scaffold416:900001-950000	1	1	0	976.6	957.5	258.8	-976.6	20	20	11	15	0.01888
scaffold416:950001-1000000	1	1	0	589	588.5	351.5	-589	20	20	12	6	0.01534
scaffold416:1000001-1050000	0.619	1	377	532.7	542	290.8	-155.7	20	12	6	15	0.00552
scaffold416:1050001-1100000	1	1	44	463.1	479.5	140.9	-419.1	20	20	7	14	0.01174
scaffold416:1100001-1150000	1	1	0	2170	2216	660.1	-2170	20	20	5	10	0.01094
scaffold416:1150001-1200000	1	1	0	1700	1778	602.7	-1700	20	20	17	10	0.05134
scaffold416:1200001-1241109	0.09524	1	1303	621.4	617	390	681.6	20	1	5	8	0.06466
scaffold418:1-50000	0.9524	1	317	654.6	691.5	159.7	-337.6	20	19	13	13	0.0153
scaffold418:50001-100000	0.9524	1	403	635.3	582.5	178	-232.3	20	19	9	11	0.01158
scaffold418:100001-150000	0.1905	1	3323	2700	2755	482.4	622.5	20	3	23	13	0.01532
scaffold418:150001-200000	1	1	382	2537	2539	946.6	-2155	20	20	20	13	0.03256
scaffold418:200001-250000	0.9524	1	1456	3844	4198	1449	-2388	20	19	16	9	0.00052
scaffold418:250001-300000	0.9524	1	167	1098	1118	592.3	-931.4	20	19	9	13	0.09238
scaffold418:300001-350000	0.8095	1	1637	2950	3166	1016	-1313	20	16	22	9	0.1478
scaffold418:350001-400000	1	1	618	3916	3780	1567	-3298	20	20	10	9	0.02436
scaffold418:400001-450000	1	1	511	1956	2043	805.9	-1445	20	20	11	7	0.091
scaffold418:450001-500000	1	1	474	1875	1914	642.4	-1401	20	20	15	7	0.01388
scaffold418:500001-550000	1	1	0	667.9	496.5	546.7	-667.9	20	20	7	6	0.02738
scaffold418:550001-600000	1	1	60	4367	4202	1095	-4307	20	20	20	8	0.02954
scaffold418:600001-650000	0.9048	1	400	1083	932.5	627.7	-682.9	20	18	8	8	0.01198
scaffold418:650001-700000	1	1	2524	4333	4418	868.2	-1809	20	20	21	7	0.03048
scaffold418:700001-750000	1	1	223	1548	1624	491.3	-1325	20	20	8	14	0.02224
scaffold418:750001-800000	1	1	75	1447	1424	371.5	-1372	20	20	22	8	0.03294
scaffold418:800001-850000	1	1	319	1403	1342	463.8	-1084	20	20	12	11	0
scaffold418:850001-900000	1	1	909	2643	2724	871.4	-1734	20	20	19	10	0.02742
scaffold418:900001-950000	0.7143	1	1568	2207	2220	719.8	-639.2	20	14	13	10	0.01232
scaffold418:950001-1000000	0.9524	1	1091	2134	2184	657.4	-1043	20	19	19	8	0.05822
scaffold418:1000001-1050000	0.9048	1	175	553	358.5	451	-378	20	18	6	10	0.09812
scaffold418:1050001-1100000	0.9048	1	3083	4547	4522	1074	-1464	20	18	27	9	0.01862
scaffold418:1100001-1150000	0.9524	1	391	1582	1395	786.5	-1191	20	19	16	8	0.0258
scaffold418:1150001-1200000	1	1	207	1470	1528	461	-1263	20	20	16	10	0.02264
scaffold418:1200001-1215088	1	1	0	148.7	116.5	117.9	-148.7	20	20	5	4	0
scaffold42:1-50000	1	1	44	1415	1269	678.5	-1371	20	20	17	14	0.03882
scaffold42:50001-100000	0.9524	1	2527	4528	4475	1663	-2001	20	19	27	7	0.0636
scaffold42:100001-150000	1	1	60	613	694	266.4	-553	20	20	13	11	0.00726
scaffold42:150001-200000	1	1	0	745.4	746.5	196.5	-745.4	20	20	10	8	0.00682
scaffold42:200001-250000	1	1	0	923.1	932	406.1	-923.1	20	20	12	12	0.00866
scaffold42:250001-300000	0.09524	1	944	576	633	234.5	368	20	1	7	11	0.1651
scaffold42:300001-350000	1	1	180	804.6	817.5	285.2	-624.6	20	20	8	11	0.02464
scaffold42:350001-400000	0.8571	1	510	812.4	785	243.3	-302.4	20	17	8	6	0.1898
scaffold42:400001-450000	0.8095	1	1065	1460	1456	518.8	-395	20	16	10	10	0.02644
scaffold42:450001-500000	1	1	484	1541	1592	373.2	-1057	20	20	19	11	0.0178
scaffold42:500001-550000	0.9048	1	1186	2146	2039	678.9	-960.1	20	18	11	11	0.00674
scaffold42:550001-600000	1	1	657	1971	1872	487.3	-1314	20	20	31	12	0.06398
scaffold42:600001-650000	0.9524	1	166	468.6	451	194.2	-302.6	20	19	8	18	0
scaffold42:650001-700000	1	1	98	752.4	699	294.7	-654.4	20	20	5	14	0.1241
scaffold42:700001-750000	1	1	246	2153	2272	582.2	-1907	20	20	19	12	0.02472
scaffold42:750001-800000	1	1	0	234.9	241	134	-234.9	20	20	4	11	0.04464
scaffold42:800001-850000	1	1	342	1694	1812	718	-1352	20	20	26	8	0.00788
scaffold42:850001-900000	0.4286	1	882	793.6	827.5	128	88.35	20	8	8	8	0.02444
scaffold42:900001-950000	0.8571	1	734	1156	1262	370.2	-421.8	20	17	10	14	0.00292
scaffold42:950001-1000000	0.9524	1	370	1468	1496	419.1	-1098	20	19	16	13	0.0072
scaffold42:1000001-1050000	1	1	314	1577	1677	513.4	-1263	20	20	9	12	0
scaffold42:1050001-1100000	1	1	0	503.8	503	245.5	-503.8	20	20	6	8	0.0189
scaffold42:1100001-1150000	1	1	0	192.8	189.5	163.8	-192.8	20	20	2	9	0.01136
scaffold42:1150001-1200000	0.9524	1	404	704.7	677	210.4	-300.7	20	19	12	13	0.1481
scaffold42:1200001-1250000	1	1	90	713.9	743	176.8	-623.9	20	20	10	15	0.0008
scaffold42:1250001-1300000	0.9048	1	318	744.8	787.5	196.9	-426.8	20	18	8	12	0.06902
scaffold42:1300001-1314296	1	1	0	106.9	86	45.95	-106.9	20	20	2	2	0
scaffold43:1-50000	0.9524	1	480	827	785	305.1	-347	20	19	13	9	0.02576
scaffold43:50001-100000	1	1	0	245.8	262.5	207.5	-245.8	20	20	2	12	0.03312
scaffold43:100001-150000	0.09524	1	10485	9076	9028	933	1409	20	1	11	8	0.00458
scaffold43:150001-200000	1	1	0	2371	2512	1000	-2371	20	20	11	8	0.1382
scaffold43:200001-250000	1	1	89	1757	2014	624.1	-1668	20	20	14	10	0.01044
scaffold43:250001-300000	1	1	0	1183	1208	374.3	-1183	20	20	20	4	0.1427
scaffold43:300001-350000	1	1	0	1624	1572	879.8	-1624	20	20	14	5	0.00296
scaffold43:350001-400000	1	1	71	526.8	457	189.3	-455.8	20	20	9	8	0.02578
scaffold43:400001-450000	0.9524	1	967	2283	2244	698.9	-1316	20	19	13	9	0.06148
scaffold43:450001-500000	1	1	0	1700	1836	752.1	-1700	20	20	16	11	0.03666
scaffold43:500001-550000	1	1	206	947	943	326.5	-741	20	20	18	5	0.0827
scaffold43:550001-600000	1	1	70	1946	2192	1055	-1876	20	20	8	9	0.03664
scaffold43:600001-650000	1	1	572	2269	2296	565.3	-1697	20	20	11	8	0
scaffold43:650001-700000	1	1	385	4395	4752	1243	-4010	20	20	6	11	0.00786
scaffold43:700001-750000	1	1	334	1554	1499	347.7	-1220	20	20	12	15	0.00886
scaffold43:750001-800000	1	1	168	3943	3811	1344	-3775	20	20	11	10	0.00666
scaffold43:800001-850000	1	1	688	2491	2498	660.2	-1803	20	20	25	9	0.00012
scaffold43:850001-900000	0.9048	1	842	1531	1692	457.1	-688.7	20	18	14	12	0.00032
scaffold43:900001-950000	1	1	206	1540	1488	688	-1334	20	20	18	9	0.03042
scaffold43:950001-1000000	0.9524	1	829	2633	2386	1234	-1804	20	19	14	10	0.01418
scaffold43:1000001-1050000	1	1	830	2741	2686	730.5	-1911	20	20	31	10	0.06932
scaffold43:1050001-1100000	1	1	64	2300	2378	1107	-2236	20	20	11	17	0.0145
scaffold43:1100001-1150000	1	1	0	2297	2150	518.3	-2297	20	20	14	12	0.0108
scaffold43:1150001-1200000	0.9048	1	875	1486	1457	454.7	-611.2	20	18	14	11	0.00228
scaffold43:1200001-1250000	1	1	544	4080	3898	1453	-3536	20	20	29	4	0.02906
scaffold43:1250001-1300000	0.6667	1	1267	1633	1695	601.8	-366.4	20	13	29	4	0.1244
scaffold43:1300001-1350000	1	1	139	4414	4125	1352	-4275	20	20	36	3	0.03266
scaffold43:1350001-1400000	1	1	358	5559	5868	1935	-5201	20	20	14	5	0.02938
scaffold43:1400001-1450000	0.9524	1	109	2425	2154	1090	-2316	20	19	29	3	0.08116
scaffold43:1450001-1500000	0.9048	1	2237	3289	3318	807.8	-1052	20	18	32	4	0.07412
scaffold43:1500001-1550000	1	1	0	4716	4738	1731	-4716	20	20	21	7	0.01122
scaffold43:1550001-1600000	1	1	393	2603	2652	755.1	-2210	20	20	22	6	0.00496
scaffold43:1600001-1640491	0.9524	1	351	1970	1666	1059	-1619	20	19	10	5	0.04796
scaffold46:1-50000	0.619	1	947	1370	1390	809.5	-422.8	20	12	22	4	0.122
scaffold46:50001-100000	None	nan	0	0	0	0	0	20	20	22	0	0.09688
scaffold46:100001-150000	0.5238	1	5317	5401	5302	1063	-84.2	20	10	38	5	0.05978
scaffold46:150001-200000	1	1	0	1045	1106	551.3	-1045	20	20	35	2	0
scaffold46:200001-250000	0.2381	1	395	184.1	179.5	149.7	210.9	20	4	35	1	0.1466
scaffold46:250001-300000	0.8571	1	6407	8393	8224	1608	-1986	20	17	24	7	0.1356
scaffold46:300001-350000	1	1	1985	4822	5160	1411	-2837	20	20	10	9	0.03116
scaffold46:350001-400000	1	1	0	5552	5466	1547	-5552	20	20	13	4	0.03094
scaffold46:400001-450000	1	1	38	2905	2876	934	-2867	20	20	23	10	0.01352
scaffold46:450001-500000	1	1	5548	10620	10490	2446	-5076	20	20	17	4	0.00908
scaffold46:500001-550000	1	1	1370	4468	4658	950.8	-3098	20	20	17	7	0.04668
scaffold46:550001-600000	0.9524	1	1670	3953	4342	1387	-2283	20	19	23	8	0.08224
scaffold46:600001-650000	0.9524	1	189	1903	1999	1091	-1714	20	19	14	6	0.1829
scaffold46:650001-700000	1	1	1258	4646	4540	1582	-3388	20	20	23	15	0.00032
scaffold46:700001-750000	1	1	409	2617	2440	831.5	-2208	20	20	12	13	0.02908
scaffold46:750001-800000	0.8095	1	1607	2656	2622	1004	-1049	20	16	14	6	0.05466
scaffold46:800001-850000	0.3333	1	1807	1628	1686	424.7	179.5	20	6	9	6	0.06474
scaffold46:850001-900000	1	1	310	4599	4595	1590	-4289	20	20	15	5	0.04754
scaffold46:900001-950000	1	1	316	3173	3158	924.6	-2857	20	20	25	6	0.04746
scaffold46:950001-1000000	0.9048	1	281	985.4	871	717.3	-704.4	20	18	13	5	0.2628
scaffold46:1000001-1016966	1	1	101	638	498	471.5	-537	20	20	4	4	0.03195
scaffold462:1-50000	1	1	466	1115	1148	260.5	-648.8	20	20	16	10	0.0178
scaffold462:50001-100000	1	1	0	548.7	503	419.7	-548.7	20	20	4	11	0.05546
scaffold462:100001-150000	1	1	454	1640	1689	563.2	-1186	20	20	14	12	0.05258
scaffold462:150001-200000	0.9524	1	86	390.1	403	170	-304.1	20	19	8	13	0.03502
scaffold462:200001-250000	0.9048	1	154	575.4	522	271.4	-421.4	20	18	10	13	0.05128
scaffold462:250001-300000	1	1	139	2781	2891	708.5	-2642	20	20	11	15	0.0282
scaffold462:300001-350000	0.8571	1	560	990.2	978.5	423.3	-430.2	20	17	13	13	0.0181
scaffold462:350001-400000	1	1	0	2105	2100	1153	-2105	20	20	12	9	0.0146
scaffold462:400001-450000	1	1	300	2284	2063	981.8	-1984	20	20	13	12	0.1159
scaffold462:450001-500000	1	1	1058	1968	2021	398.7	-910.2	20	20	12	10	0.01606
scaffold462:500001-550000	1	1	0	707.2	515.5	431.6	-707.2	20	20	24	7	0.03962
scaffold462:550001-600000	0.8571	1	289	536.9	518	222.1	-247.9	20	17	15	9	0.07124
scaffold462:600001-650000	1	1	194	1170	1322	451.2	-975.8	20	20	11	9	0.02292
scaffold462:650001-700000	1	1	0	872.4	799	641.2	-872.4	20	20	10	6	0.03868
scaffold462:700001-750000	1	1	0	453.2	468.5	167.8	-453.2	20	20	15	7	0.062
scaffold462:750001-800000	0.5714	1	322	308.9	326.5	144.6	13.1	20	11	5	11	0.01482
scaffold462:800001-850000	1	1	0	1978	2046	657.6	-1978	20	20	19	6	0.04234
scaffold462:850001-900000	0.2381	1	2045	1790	1703	418.3	255	20	4	16	11	0.03552
scaffold462:900001-950000	1	1	69	1645	1762	762.2	-1576	20	20	20	11	0.07348
scaffold462:950001-1000000	0.9524	1	194	290.2	313	64.39	-96.2	20	19	5	10	0
scaffold462:1000001-1050000	0.9524	1	646	1490	1406	420.7	-843.9	20	19	14	15	0
scaffold462:1050001-1100000	1	1	534	1137	1160	286.8	-603	20	20	10	8	0.00538
scaffold462:1100001-1150000	0.8095	1	423	555.8	530.5	169.6	-132.8	20	16	8	13	0.06312
scaffold462:1150001-1200000	0.8095	1	1718	2273	2274	481.8	-555.3	20	16	13	13	0.00148
scaffold462:1200001-1250000	1	1	169	3613	3672	1426	-3444	20	20	6	10	0.00874
scaffold462:1250001-1300000	1	1	0	299.2	271.5	94.11	-299.2	20	20	3	12	0
scaffold462:1300001-1350000	0.8095	1	196	281.3	260	139	-85.3	20	16	3	10	0.03446
scaffold462:1350001-1400000	1	1	242	3086	3065	1355	-2844	20	20	9	13	0.03122
scaffold462:1400001-1450000	1	1	84	583.1	614	268.8	-499.1	20	20	5	10	0.1409
scaffold462:1450001-1500000	0.9524	1	264	648	610	280.7	-384	20	19	7	13	0.02516
scaffold462:1500001-1550000	1	1	209	1482	1598	470	-1272	20	20	14	13	0.03124
scaffold462:1550001-1600000	1	1	348	1680	1682	583.3	-1332	20	20	14	10	0.05462
scaffold462:1600001-1650000	1	1	725	1488	1495	272.6	-763.2	20	20	14	11	0.00106
scaffold462:1650001-1700000	0.7619	1	886	973.2	1097	229.1	-87.25	20	15	8	12	0.00162
scaffold462:1700001-1750000	1	1	392	1594	1554	262.5	-1202	20	20	15	13	0.00368
scaffold462:1750001-1800000	1	1	387	1143	1167	210.8	-756.2	20	20	7	13	0.01382
scaffold462:1800001-1841552	1	1	0	3434	3686	1240	-3434	20	20	6	11	0.01863
scaffold464:1-50000	0.9048	1	147	506.1	584	203.3	-359.1	20	18	4	12	0.01266
scaffold464:50001-100000	0.9048	1	350	928.5	908.5	553.2	-578.5	20	18	13	7	0.05992
scaffold464:100001-150000	1	1	0	1737	1480	1049	-1737	20	20	7	10	0.1065
scaffold464:150001-200000	1	1	141	1422	1564	527.6	-1281	20	20	7	11	0.0134
scaffold464:200001-250000	1	1	87	1565	1601	638.6	-1478	20	20	10	14	0.0153
scaffold464:250001-300000	0.9048	1	1167	3784	4006	1638	-2616	20	18	13	7	0.01878
scaffold464:300001-350000	0.9048	1	160	729.9	497.5	626.2	-569.9	20	18	8	7	0.02448
scaffold464:350001-400000	0.5238	1	1210	1296	1279	607	-85.9	20	10	16	8	0.01938
scaffold464:400001-450000	1	1	0	1015	1094	542.5	-1015	20	20	7	6	0.02642
scaffold464:450001-500000	0.9048	1	329	844.9	736	427.3	-515.9	20	18	9	12	0.00308
scaffold464:500001-550000	1	1	143	2051	1666	1219	-1908	20	20	10	9	0.05748
scaffold464:550001-600000	1	1	255	633	622.5	96.68	-378	20	20	6	12	0.02924
scaffold464:600001-650000	0.9524	1	423	760.4	754	196.6	-337.4	20	19	13	14	0.00072
scaffold464:650001-700000	1	1	206	1013	1116	289.7	-807.2	20	20	10	13	0.00062
scaffold464:700001-750000	0.9524	1	67	2221	2404	1179	-2154	20	19	2	15	0
scaffold464:750001-800000	0.7619	1	3399	3871	3816	858.5	-472.3	20	15	6	9	0.02794
scaffold464:800001-850000	1	1	352	632	645.5	151.1	-280	20	20	7	14	0
scaffold464:850001-900000	0.4762	1	1388	1324	1286	343.4	64.4	20	9	11	10	0.0106
scaffold464:900001-950000	1	1	0	588.3	598.5	138.5	-588.3	20	20	5	9	0.00164
scaffold464:950001-1000000	0.381	1	1053	945.4	937.5	205	107.6	20	7	8	13	0
scaffold464:1000001-1050000	0.9524	1	579	1106	1055	349.7	-527	20	19	13	13	0.01968
scaffold464:1050001-1100000	0.4762	1	233	116	112	116.1	117	20	9	1	10	0.00018
scaffold464:1100001-1150000	1	1	104	895.5	985.5	299.3	-791.5	20	20	5	13	0.00398
scaffold464:1150001-1200000	1	1	266	2614	2611	711.2	-2348	20	20	5	13	0
scaffold464:1200001-1250000	0.7619	1	802	1023	1026	285.9	-221.2	20	15	10	15	0.009
scaffold464:1250001-1300000	1	1	47	709	676	188.2	-662	20	20	10	9	0.00594
scaffold464:1300001-1350000	1	1	0	505.1	507	290.5	-505.1	20	20	5	12	0.04058
scaffold464:1350001-1400000	0.9048	1	532	918.1	944	222	-386.1	20	18	7	13	0.02434
scaffold464:1400001-1450000	0.9524	1	579	1243	1316	280.6	-664.4	20	19	13	17	0.00282
scaffold464:1450001-1500000	0.4286	1	1240	1149	1142	252.5	91	20	8	10	10	0.00652
scaffold464:1500001-1550000	1	1	0	1800	1772	367.2	-1800	20	20	10	10	0.00196
scaffold464:1550001-1600000	1	1	114	1224	1236	336.1	-1110	20	20	14	10	0.02372
scaffold464:1600001-1650000	1	1	137	1499	1576	613.6	-1362	20	20	8	12	0.06162
scaffold464:1650001-1667423	1	1	0	348.9	364	161.1	-348.9	20	20	4	3	0.2555
scaffold472:1-50000	1	1	611	3014	2910	1027	-2403	20	20	10	15	0.03244
scaffold472:50001-100000	1	1	0	757.1	687.5	280.7	-757.1	20	20	11	11	0.0251
scaffold472:100001-150000	1	1	468	1951	1928	556.8	-1483	20	20	22	8	0.03442
scaffold472:150001-200000	0.9524	1	205	701	721.5	290.8	-496	20	19	14	11	0.09266
scaffold472:200001-250000	0.5238	1	484	534.1	488.5	180.6	-50.1	20	10	13	13	0.02306
scaffold472:250001-300000	0.8571	1	730	1035	992	261.5	-305.4	20	17	7	10	0.2143
scaffold472:300001-350000	1	1	0	289.6	213.5	258.8	-289.6	20	20	6	9	0.1039
scaffold472:350001-400000	1	1	107	600.3	608	258	-493.3	20	20	8	9	0.0126
scaffold472:400001-450000	0.9048	1	158	444.2	421	204.2	-286.2	20	18	7	14	0.01266
scaffold472:450001-500000	0.619	1	551	559.4	565.5	173.4	-8.4	20	12	8	13	0.00576
scaffold472:500001-550000	1	1	144	1428	1263	631.4	-1284	20	20	8	15	0.01104
scaffold472:550001-600000	0.5714	1	697	800.4	757.5	345.6	-103.4	20	11	8	11	0.0141
scaffold472:600001-650000	1	1	0	906.5	864	388.9	-906.5	20	20	9	13	0.104
scaffold472:650001-700000	0.9524	1	359	1079	1123	392	-720.5	20	19	13	9	0.02916
scaffold472:700001-750000	0.7143	1	777	1071	1111	299.7	-294.1	20	14	7	16	0
scaffold472:750001-800000	1	1	308	3632	3658	1098	-3324	20	20	7	20	0.00904
scaffold472:800001-850000	1	1	562	1195	1222	335	-633.2	20	20	10	10	0.2025
scaffold472:850001-900000	1	1	172	1014	848	560.4	-842.2	20	20	9	10	0.04864
scaffold472:900001-950000	1	1	0	746.1	780.5	319.9	-746.1	20	20	8	11	0.02048
scaffold472:950001-1000000	0.9048	1	400	814	880.5	259.2	-414	20	18	6	14	0.00794
scaffold472:1000001-1050000	1	1	0	2110	1988	1378	-2110	20	20	10	4	0.1043
scaffold472:1050001-1080742	1	1	687	3867	4088	979.7	-3180	20	20	11	5	0
scaffold475:1-50000	0.7619	1	790	1020	1065	300.9	-230.2	20	15	8	11	0.04458
scaffold475:50001-100000	0.8095	1	1201	1590	1687	340.9	-388.8	20	16	16	18	0.03518
scaffold475:100001-150000	0.619	1	778	934.9	931	342	-156.9	20	12	5	11	0.03072
scaffold475:150001-200000	0.1429	1	4098	2216	2166	1170	1882	20	2	3	11	0.00482
scaffold475:200001-250000	0.1429	1	2563	2023	1900	515.5	540.3	20	2	16	12	0.01406
scaffold475:250001-300000	0.9524	1	1308	2059	2096	490.6	-750.6	20	19	12	12	0.00058
scaffold475:300001-350000	1	1	1560	4240	3892	905	-2680	20	20	28	13	0.0051
scaffold475:350001-400000	1	1	0	787.9	815	217.3	-787.9	20	20	9	9	0.00382
scaffold475:400001-450000	1	1	333	2700	2910	661.9	-2367	20	20	14	10	0.00254
scaffold475:450001-500000	0.2857	1	5007	3893	3983	1574	1114	20	5	12	9	0.05418
scaffold475:500001-550000	1	1	174	1106	1101	339.5	-931.5	20	20	13	11	0.04674
scaffold475:550001-600000	1	1	660	3605	3704	1333	-2945	20	20	7	10	0.00568
scaffold475:600001-650000	1	1	447	1899	1758	505.7	-1452	20	20	20	9	0.02148
scaffold475:650001-700000	1	1	0	2338	2494	788.8	-2338	20	20	15	11	0.02738
scaffold475:700001-750000	0.8571	1	1390	2112	2282	600.7	-721.7	20	17	13	10	0.0086
scaffold475:750001-800000	1	1	493	1729	1704	417.5	-1236	20	20	11	14	0.00826
scaffold475:800001-850000	1	1	214	787.5	775.5	191.5	-573.5	20	20	10	12	0.00486
scaffold475:850001-900000	0.9524	1	120	954	889	522.2	-834	20	19	13	6	0.06616
scaffold475:900001-950000	1	1	0	2614	2494	871.5	-2614	20	20	19	8	0.0078
scaffold475:950001-1000000	1	1	651	2405	2351	597.9	-1754	20	20	9	13	0.0258
scaffold475:1000001-1050000	0.9524	1	402	948.4	964.5	290.6	-546.4	20	19	11	10	0.0157
scaffold475:1050001-1100000	1	1	0	2267	2150	997.8	-2267	20	20	24	7	0.0393
scaffold475:1100001-1150000	1	1	0	3929	3488	1947	-3929	20	20	18	7	0.0127
scaffold475:1150001-1200000	1	1	0	3472	3076	1304	-3472	20	20	29	3	0.00762
scaffold475:1200001-1250000	0.8095	1	4394	6171	5950	1829	-1777	20	16	10	3	0.05108
scaffold475:1250001-1300000	1	1	750	2673	2482	1041	-1923	20	20	37	5	0
scaffold475:1300001-1350000	1	1	275	3644	3844	1062	-3369	20	20	21	6	0.00136
scaffold475:1350001-1400000	1	1	1878	4533	4460	951.6	-2655	20	20	27	3	0.00392
scaffold475:1400001-1450000	1	1	0	2545	2183	1125	-2545	20	20	32	1	0.00078
scaffold475:1450001-1500000	1	1	124	3738	3558	1367	-3614	20	20	28	8	0
scaffold475:1500001-1550000	1	1	0	2978	3039	782.7	-2978	20	20	16	7	0.00656
scaffold475:1550001-1600000	1	1	0	2800	2997	950.5	-2800	20	20	36	6	0.01308
scaffold475:1600001-1650000	1	1	0	3395	3156	1489	-3395	20	20	17	7	0.1257
scaffold475:1650001-1700000	1	1	0	771	606.5	760.7	-771	20	20	9	5	0.1487
scaffold475:1700001-1750000	1	1	746	5232	5310	1021	-4486	20	20	31	3	0.01818
scaffold475:1750001-1800000	1	1	0	5322	5250	1964	-5322	20	20	15	6	0.0023
scaffold475:1800001-1850000	1	1	661	3956	3640	1051	-3295	20	20	30	4	0.06464
scaffold475:1850001-1900000	1	1	2019	5656	6128	1640	-3637	20	20	22	6	0.05146
scaffold475:1900001-1931741	1	1	216	2663	2632	772.2	-2447	20	20	14	5	0.01383
scaffold488:1-50000	1	1	78	1929	1621	937.1	-1851	20	20	22	7	0.00394
scaffold488:50001-100000	1	1	0	2896	2594	1396	-2896	20	20	13	9	0.00302
scaffold488:100001-150000	0.8571	1	718	1366	1368	807.3	-648.2	20	17	17	5	0.05506
scaffold488:150001-200000	1	1	0	2976	2933	927	-2976	20	20	10	8	0.02414
scaffold488:200001-250000	1	1	306	1019	989	208.8	-713.5	20	20	10	12	0
scaffold488:250001-300000	1	1	363	3146	3126	1156	-2783	20	20	11	11	0.1306
scaffold488:300001-350000	1	1	531	5381	5196	1097	-4850	20	20	11	6	0.02218
scaffold488:350001-400000	1	1	0	689	749.5	301.4	-689	20	20	11	6	0.06632
scaffold488:400001-450000	1	1	0	530	536.5	198.9	-530	20	20	6	12	0.01166
scaffold488:450001-500000	0.6667	1	3904	3824	4136	1328	79.95	20	13	6	8	0.04622
scaffold488:500001-550000	1	1	0	1538	1544	935.4	-1538	20	20	12	9	0.1283
scaffold488:550001-600000	0.8571	1	1103	1837	1858	660.2	-733.8	20	17	24	8	0.05064
scaffold488:600001-650000	1	1	0	1237	1303	562.5	-1237	20	20	13	5	0.1528
scaffold488:650001-700000	1	1	0	788.9	825.5	221.9	-788.9	20	20	8	9	0.08206
scaffold488:700001-750000	0.9524	1	1715	3344	3522	865.8	-1629	20	19	15	7	0.1148
scaffold488:750001-800000	1	1	643	1991	1958	502.3	-1348	20	20	16	8	0.0252
scaffold488:800001-850000	1	1	450	2228	2193	844.1	-1778	20	20	13	6	0.1004
scaffold488:850001-900000	0.9048	1	440	1276	1244	705	-836.5	20	18	9	8	0.00612
scaffold488:900001-950000	0.8571	1	1359	1984	2002	477.5	-625.5	20	17	17	10	0.1224
scaffold488:950001-1000000	0.9524	1	707	2913	3046	893.1	-2206	20	19	12	10	0.09652
scaffold488:1000001-1050000	1	1	1641	2721	2744	510.4	-1080	20	20	11	11	0.01296
scaffold488:1050001-1100000	0.7143	1	788	1005	994.5	357.6	-217.3	20	14	12	7	0.0142
scaffold488:1100001-1150000	1	1	314	2694	2788	677.6	-2380	20	20	20	7	0.0457
scaffold488:1150001-1200000	1	1	269	2921	3285	979.8	-2652	20	20	16	9	0.07714
scaffold488:1200001-1250000	1	1	1099	2622	2799	683.6	-1523	20	20	17	12	0.02954
scaffold488:1250001-1300000	1	1	912	3886	3825	1079	-2974	20	20	15	9	0
scaffold488:1300001-1350000	1	1	328	3592	3765	1043	-3264	20	20	27	7	0.05822
scaffold488:1350001-1400000	1	1	928	3670	3554	920	-2742	20	20	26	8	0.1069
scaffold488:1400001-1450000	0.6667	1	15658	15990	16110	1148	-331.5	20	13	16	4	0.02956
scaffold488:1450001-1454161	1	1	0	46.05	0	109.6	-46.05	20	20	1	1	0
scaffold50:1-50000	1	1	0	4172	4241	1116	-4172	20	20	22	5	0.02052
scaffold50:50001-100000	1	1	905	4058	3812	1344	-3153	20	20	23	5	0.02766
scaffold50:100001-150000	1	1	320	4433	4690	1459	-4113	20	20	22	4	0.0042
scaffold50:150001-200000	0.6667	1	2603	3037	2904	1274	-433.6	20	13	31	3	0.04292
scaffold50:200001-250000	0.9048	1	598	1189	946.5	628.3	-590.9	20	18	29	3	0.00542
scaffold50:250001-300000	1	1	1558	4964	4944	1527	-3406	20	20	14	4	0.00248
scaffold50:300001-350000	1	1	6959	11110	11010	1866	-4146	20	20	29	3	0
scaffold50:350001-400000	1	1	181	1314	1236	868.3	-1133	20	20	29	2	0.04616
scaffold50:400001-450000	1	1	0	278.4	331.5	162.4	-278.4	20	20	36	1	0.00858
scaffold50:450001-500000	0.9048	1	351	775.5	813	353.2	-424.5	20	18	25	2	0.07436
scaffold50:500001-550000	1	1	0	799.9	711	687.5	-799.9	20	20	21	1	0.1572
scaffold50:550001-600000	1	1	1427	5909	5815	1292	-4482	20	20	23	3	0.08
scaffold50:600001-650000	1	1	0	2467	2362	805.4	-2467	20	20	26	2	0.05164
scaffold50:650001-700000	1	1	62	1629	1642	700.6	-1567	20	20	28	3	0.01856
scaffold50:700001-750000	1	1	0	507.1	506.5	180.6	-507.1	20	20	51	1	0.00592
scaffold50:750001-800000	1	1	0	1047	973.5	617.6	-1047	20	20	32	1	0.01504
scaffold50:800001-850000	None	nan	0	0	0	0	0	20	20	25	0	0.00398
scaffold50:850001-900000	1	1	2229	4259	4064	1087	-2030	20	20	22	7	0.06408
scaffold50:900001-950000	1	1	538	4056	3784	897.2	-3518	20	20	27	4	0.0206
scaffold50:950001-1000000	0.4762	1	1941	1966	1788	1034	-24.8	20	9	21	3	0.173
scaffold50:1000001-1050000	1	1	0	1446	1458	728.5	-1446	20	20	16	4	0.01834
scaffold50:1050001-1100000	1	1	0	806.8	638	602.3	-806.8	20	20	12	4	0.2189
scaffold50:1100001-1150000	0.9524	1	1116	2951	2718	1297	-1835	20	19	32	4	0.00666
scaffold50:1150001-1200000	0.9048	1	223	432.4	384	209.4	-209.4	20	18	36	2	0.03152
scaffold50:1200001-1250000	1	1	2376	6488	6301	1593	-4112	20	20	20	5	0.06204
scaffold50:1250001-1300000	0.7619	1	225	386	519.5	186.4	-161	20	15	25	1	0
scaffold50:1300001-1350000	1	1	515	2411	2503	727	-1896	20	20	31	6	0.01744
scaffold50:1350001-1400000	1	1	5556	10450	10620	1421	-4895	20	20	38	1	0.0347
scaffold50:1400001-1446790	0.04762	1	12697	8535	8209	1704	4162	20	0	28	5	0.2518
scaffold51:1-50000	0.9048	1	774	3098	3466	1467	-2324	20	18	8	8	0.00426
scaffold51:50001-100000	1	1	6	3719	3702	1226	-3713	20	20	14	7	0
scaffold51:100001-150000	1	1	498	2328	2366	667.6	-1830	20	20	17	10	0.1127
scaffold51:150001-200000	1	1	1486	2985	2805	800.4	-1499	20	20	18	11	0.0053
scaffold51:200001-250000	0.04762	1	5409	4062	4000	959.9	1347	20	0	15	7	0.0053
scaffold51:250001-300000	1	1	362	4337	4208	1447	-3975	20	20	17	7	0.01284
scaffold51:300001-350000	1	1	0	3326	3485	1128	-3326	20	20	24	9	0.09694
scaffold51:350001-400000	1	1	45	901.8	1008	340.7	-856.8	20	20	12	10	0.0057
scaffold51:400001-450000	0.7619	1	606	1374	1268	849.1	-768	20	15	26	4	0.1475
scaffold51:450001-500000	1	1	1105	5168	5384	1508	-4063	20	20	25	2	0.01104
scaffold51:500001-550000	0.9524	1	572	1545	1466	565.3	-973.5	20	19	37	3	0.06834
scaffold51:550001-600000	0.6667	1	1781	2150	2345	725.4	-368.7	20	13	41	3	0.04028
scaffold51:600001-650000	1	1	0	3454	3534	977.7	-3454	20	20	21	4	0.1088
scaffold51:650001-700000	0.9048	1	16447	17820	17830	1009	-1374	20	18	36	2	0.0641
scaffold51:700001-750000	0.6667	1	516	569.6	594	401.8	-53.6	20	13	25	2	0.1216
scaffold51:750001-800000	1	1	1146	3030	3076	751.2	-1884	20	20	40	4	0.00828
scaffold51:800001-850000	1	1	4633	7657	7494	1119	-3024	20	20	27	6	0.01044
scaffold51:850001-900000	1	1	0	586	519	463.9	-586	20	20	22	3	0.1035
scaffold51:900001-950000	1	1	1369	2860	2590	850.5	-1491	20	20	24	6	0.119
scaffold51:950001-1000000	0.9048	1	2997	4731	4837	981.7	-1734	20	18	20	8	0.0125
scaffold51:1000001-1050000	1	1	121	2463	2502	839.6	-2342	20	20	23	6	0.02322
scaffold51:1050001-1100000	1	1	309	2690	2344	1099	-2381	20	20	25	3	0.00468
scaffold51:1100001-1150000	0.04762	1	11533	8258	8564	1792	3275	20	0	30	4	0.1465
scaffold51:1150001-1200000	0.9524	1	408	850	820.5	334.1	-442	20	19	39	2	0.00876
scaffold51:1200001-1250000	1	1	0	4027	3910	1324	-4027	20	20	31	2	0.02148
scaffold51:1250001-1300000	1	1	0	283.1	264	260.8	-283.1	20	20	24	2	0.05436
scaffold51:1300001-1350000	1	1	0	1733	2014	662.4	-1733	20	20	39	2	0.01378
scaffold51:1350001-1400000	1	1	630	4708	4444	1586	-4078	20	20	29	4	0.2165
scaffold51:1400001-1415582	None	nan	0	0	0	0	0	20	20	10	0	0.04845
scaffold540:1-50000	1	1	148	892.7	860.5	378.2	-744.7	20	20	17	13	0.0091
scaffold540:50001-100000	0.8095	1	621	1114	1188	443	-492.6	20	16	12	6	0.00084
scaffold540:100001-150000	1	1	59	648.7	657	251.3	-589.7	20	20	10	11	0.1826
scaffold540:150001-200000	1	1	100	708.2	691	245.1	-608.2	20	20	13	9	0.05538
scaffold540:200001-250000	1	1	0	744.5	743	190.8	-744.5	20	20	7	8	0.08234
scaffold540:250001-300000	0.9048	1	730	1469	1488	424.1	-738.8	20	18	12	8	0.1565
scaffold540:300001-350000	1	1	0	1530	1538	468.3	-1530	20	20	14	10	0.0107
scaffold540:350001-400000	1	1	35	969.3	958	325.4	-934.3	20	20	10	12	0.006
scaffold540:400001-450000	1	1	141	959.3	929	244.7	-818.3	20	20	15	14	0.0027
scaffold540:450001-500000	0.6667	1	773	887.7	923.5	332.5	-114.7	20	13	7	11	0.01734
scaffold540:500001-550000	0.9524	1	1164	2535	2629	607.1	-1371	20	19	14	9	0.00288
scaffold540:550001-600000	0.9048	1	823	1153	1162	244.5	-329.7	20	18	10	14	0.0043
scaffold540:600001-650000	1	1	107	3912	3786	1259	-3805	20	20	8	12	0.00518
scaffold540:650001-700000	1	1	354	1331	1356	275.5	-977	20	20	14	11	0.00106
scaffold540:700001-750000	0.2857	1	1271	871.8	794.5	412.2	399.2	20	5	9	12	0.00838
scaffold540:750001-800000	1	1	324	1943	2058	628.8	-1619	20	20	20	11	0.0278
scaffold540:800001-850000	0.9524	1	249	729	691	257.1	-480	20	19	15	10	0.02292
scaffold540:850001-900000	1	1	58	3171	3292	1167	-3113	20	20	9	12	0.0194
scaffold540:900001-950000	1	1	320	1136	1170	353.4	-816.2	20	20	16	11	0.04164
scaffold540:950001-1000000	0.619	1	1676	1990	2058	584.5	-314.3	20	12	15	13	0.06402
scaffold540:1000001-1050000	1	1	1426	3639	3526	1146	-2213	20	20	14	13	0.0042
scaffold540:1050001-1100000	1	1	0	240.1	205.5	187.3	-240.1	20	20	4	12	0.1166
scaffold540:1100001-1150000	0.4762	1	696	626.8	577.5	266.5	69.25	20	9	6	9	0.02826
scaffold540:1150001-1157522	None	nan	0	0	0	0	0	20	20	0	3	0
scaffold55:1-50000	0.7143	1	1141	1676	1862	736.9	-534.5	20	14	11	14	0.0222
scaffold55:50001-100000	0.8571	1	2952	4607	4654	1200	-1655	20	17	27	6	0.1609
scaffold55:100001-150000	1	1	0	2426	2082	1119	-2426	20	20	14	9	0.0505
scaffold55:150001-200000	0.1429	1	14127	11400	11270	2154	2724	20	2	13	5	0.1796
scaffold55:200001-250000	0.5714	1	22370	22910	22790	1670	-539.5	20	11	17	3	0.03196
scaffold55:250001-300000	1	1	413	2751	2997	760.5	-2338	20	20	14	13	0.1585
scaffold55:300001-350000	1	1	6	716.5	702.5	359.8	-710.5	20	20	22	3	0.09558
scaffold55:350001-400000	1	1	0	4014	3720	1642	-4014	20	20	15	5	0.01668
scaffold55:400001-450000	1	1	753	7113	7049	1758	-6360	20	20	29	6	0.06062
scaffold55:450001-500000	0.5238	1	10878	10580	10910	2323	296.2	20	10	29	6	0.05682
scaffold55:500001-550000	1	1	0	2665	2644	818.5	-2665	20	20	33	4	0.1438
scaffold55:550001-600000	0.8095	1	6021	7477	7782	1616	-1456	20	16	23	6	0.03312
scaffold55:600001-650000	1	1	902	2728	2884	975.9	-1826	20	20	39	5	0.02854
scaffold55:650001-700000	0.2381	1	34328	32700	32190	1270	1630	20	4	17	1	0.1657
scaffold55:700001-750000	0.9524	1	2347	3727	3800	1016	-1380	20	19	38	5	0.0029
scaffold55:750001-800000	0.8571	1	8927	11840	12480	2117	-2915	20	17	22	4	0.0984
scaffold55:800001-850000	1	1	0	2538	2412	1009	-2538	20	20	24	3	0.03178
scaffold55:850001-900000	1	1	455	1502	1400	704.9	-1048	20	20	18	6	0.0732
scaffold55:900001-950000	1	1	0	419.9	340	254.2	-419.9	20	20	33	2	0.07188
scaffold55:950001-1000000	1	1	6918	10710	10160	1764	-3794	20	20	25	4	0.1438
scaffold55:1000001-1050000	1	1	1434	6109	6426	1337	-4675	20	20	13	3	0.00618
scaffold55:1050001-1100000	1	1	0	696	344	803.3	-696	20	20	17	1	0.2646
scaffold55:1100001-1150000	1	1	572	3173	2928	1078	-2601	20	20	32	5	0.06424
scaffold55:1150001-1187346	1	1	517	2880	2856	853	-2363	20	20	28	4	0.07685
scaffold57:1-50000	1	1	430	3855	4322	1258	-3425	20	20	21	7	0.02344
scaffold57:50001-100000	0.5238	1	431	616	394	630.3	-185	20	10	12	2	0.3803
scaffold57:100001-150000	0.9048	1	2083	4010	4274	1369	-1926	20	18	28	8	0.1591
scaffold57:150001-200000	0.04762	1	4647	3238	3300	576.1	1408	20	0	15	11	0.0701
scaffold57:200001-250000	1	1	644	2344	2382	978	-1700	20	20	13	8	0.07826
scaffold57:250001-300000	0.8095	1	4121	5812	6104	1365	-1691	20	16	13	7	0.03412
scaffold57:300001-350000	1	1	47	1072	1208	533.3	-1025	20	20	6	8	0.09892
scaffold57:350001-400000	0.9048	1	1494	2572	2332	788.1	-1078	20	18	21	10	0.01324
scaffold57:400001-450000	1	1	55	2682	2792	946.1	-2627	20	20	14	11	6e-05
scaffold57:450001-500000	0.4286	1	9126	8400	8444	1910	726	20	8	13	6	0.00096
scaffold57:500001-550000	1	1	204	652.3	653.5	238.9	-448.3	20	20	10	14	0.0088
scaffold57:550001-600000	1	1	264	4115	4080	1417	-3851	20	20	7	13	0.06076
scaffold57:600001-650000	1	1	124	589.1	597	197.6	-465.1	20	20	8	13	0.00498
scaffold57:650001-700000	1	1	586	1970	2038	417.8	-1384	20	20	16	14	0.01014
scaffold57:700001-750000	1	1	312	2158	2262	853.1	-1846	20	20	14	13	0.01818
scaffold57:750001-800000	0.6667	1	796	815.8	838.5	302.4	-19.8	20	13	9	10	0.05954
scaffold57:800001-850000	1	1	0	2931	3166	1257	-2931	20	20	12	10	0.0093
scaffold57:850001-900000	1	1	111	3297	3298	1271	-3186	20	20	4	12	0.00576
scaffold57:900001-950000	1	1	115	3127	2804	1120	-3012	20	20	16	10	0.03638
scaffold57:950001-1000000	1	1	0	2128	2008	858.8	-2128	20	20	8	10	0.01986
scaffold57:1000001-1050000	1	1	259	3883	4038	1148	-3624	20	20	10	9	0.00516
scaffold57:1050001-1100000	0.9524	1	429	821.6	740.5	268.6	-392.6	20	19	9	10	0.05156
scaffold57:1100001-1150000	0.9048	1	1353	2795	2861	1041	-1442	20	18	9	10	0.02208
scaffold57:1150001-1200000	1	1	335	2618	2434	1054	-2283	20	20	15	11	0
scaffold57:1200001-1250000	1	1	392	3010	2973	978.9	-2618	20	20	22	12	0.05702
scaffold57:1250001-1300000	0.9524	1	194	437.4	410.5	202.8	-243.4	20	19	6	11	0.01838
scaffold57:1300001-1350000	1	1	245	1310	1390	298.8	-1065	20	20	9	13	0.03002
scaffold57:1350001-1400000	1	1	0	1935	2070	1341	-1935	20	20	3	14	0.00324
scaffold57:1400001-1450000	0.7619	1	2041	2626	2660	694.3	-585.4	20	15	11	8	0
scaffold57:1450001-1500000	0.9524	1	1278	1964	2033	327.8	-686.5	20	19	11	12	0.07186
scaffold57:1500001-1550000	0.8571	1	249	529.2	563	168.2	-280.2	20	17	5	10	0.112
scaffold57:1550001-1600000	1	1	610	4077	3848	911.9	-3467	20	20	21	15	0.0228
scaffold57:1600001-1650000	1	1	77	3045	2734	1222	-2968	20	20	16	7	0.1376
scaffold57:1650001-1700000	1	1	348	2444	2230	1057	-2096	20	20	15	9	0.04366
scaffold57:1700001-1750000	0.7143	1	535	894	890	477.6	-359	20	14	9	9	0.1708
scaffold57:1750001-1800000	1	1	0	3748	3592	880.5	-3748	20	20	29	6	0.0281
scaffold57:1800001-1820724	1	1	0	106.9	52	130.7	-106.9	20	20	11	1	0.03826
scaffold605:1-50000	1	1	418	962.7	957.5	172.9	-544.7	20	20	8	12	0.00428
scaffold605:50001-100000	1	1	3	1034	1038	204.8	-1031	20	20	9	14	0.0437
scaffold605:100001-150000	1	1	528	2200	2196	366.4	-1672	20	20	13	7	0.00682
scaffold605:150001-200000	1	1	80	1106	903	541	-1026	20	20	5	17	0.00502
scaffold605:200001-250000	1	1	0	3066	3272	1108	-3066	20	20	11	12	0.01186
scaffold605:250001-300000	0.2381	1	3565	2749	2633	764.7	815.6	20	4	7	11	0.05406
scaffold605:300001-350000	0.9524	1	624	854.7	886.5	180.8	-230.7	20	19	10	13	0
scaffold605:350001-400000	1	1	879	1399	1427	301.3	-520	20	20	11	12	0.0039
scaffold605:400001-450000	1	1	155	590.8	575	168.3	-435.8	20	20	8	16	0.00062
scaffold605:450001-500000	1	1	0	775.7	776	264.9	-775.7	20	20	6	13	0.02778
scaffold605:500001-550000	1	1	135	544.5	537.5	192.5	-409.5	20	20	9	13	0.00404
scaffold605:550001-600000	1	1	404	979.6	1043	269.4	-575.6	20	20	11	12	0.01262
scaffold605:600001-650000	1	1	555	1666	1802	518.6	-1110	20	20	6	11	0.0173
scaffold605:650001-700000	0.2381	1	3936	3009	3162	879	926.7	20	4	10	10	0.02194
scaffold605:700001-750000	1	1	148	885	878	304.4	-737	20	20	9	10	0.1097
scaffold605:750001-800000	1	1	509	2977	2782	1000	-2468	20	20	19	16	0.02318
scaffold605:800001-850000	1	1	0	417.1	489.5	231.2	-417.1	20	20	4	14	0.00572
scaffold605:850001-900000	1	1	684	1679	1534	508.3	-995.3	20	20	12	12	0.00194
scaffold605:900001-950000	1	1	166	919.9	966	335.8	-753.9	20	20	8	16	0.00496
scaffold605:950001-1000000	1	1	116	863.3	832	301.1	-747.3	20	20	8	12	0.00772
scaffold605:1000001-1022550	0.4762	1	955	812.5	813	334.6	142.5	20	9	5	8	0.006031
scaffold617:1-50000	0.619	1	928	1079	1054	432.1	-151.3	20	12	13	12	0.00946
scaffold617:50001-100000	1	1	0	528.2	414.5	529	-528.2	20	20	4	12	0
scaffold617:100001-150000	1	1	0	562.7	545	292.7	-562.7	20	20	10	10	0.1074
scaffold617:150001-200000	1	1	291	986.4	905.5	276.1	-695.4	20	20	18	8	0.01782
scaffold617:200001-250000	0.09524	1	10139	6782	6530	1329	3357	20	1	20	9	0.04472
scaffold617:250001-300000	1	1	98	1851	1787	545.1	-1753	20	20	13	14	0.01426
scaffold617:300001-350000	1	1	67	4143	3898	1634	-4076	20	20	13	8	0.04124
scaffold617:350001-400000	1	1	129	1985	2048	712.4	-1856	20	20	12	13	0.01784
scaffold617:400001-450000	1	1	50	1351	1286	660.1	-1301	20	20	9	13	0.0454
scaffold617:450001-500000	1	1	0	2295	2386	860.8	-2295	20	20	20	9	0.01596
scaffold617:500001-550000	1	1	209	1059	1008	410.9	-849.6	20	20	6	16	0.07628
scaffold617:550001-600000	1	1	0	1471	1092	961.6	-1471	20	20	14	7	0.05126
scaffold617:600001-650000	1	1	0	439.1	430	285.6	-439.1	20	20	7	8	0.01642
scaffold617:650001-700000	1	1	0	1627	1384	1464	-1627	20	20	4	8	0.01304
scaffold617:700001-750000	1	1	323	1512	1515	323.4	-1189	20	20	14	13	0.01198
scaffold617:750001-800000	1	1	0	239.8	286	123.4	-239.8	20	20	5	11	0.1805
scaffold617:800001-850000	0.9048	1	439	827	810.5	216.1	-388	20	18	8	17	0.04798
scaffold617:850001-900000	1	1	159	551.5	540.5	159.4	-392.5	20	20	6	12	0.02508
scaffold617:900001-950000	1	1	0	123.1	115	98.9	-123.1	20	20	4	11	0.07786
scaffold617:950001-1000000	1	1	240	811.4	801.5	257.3	-571.4	20	20	8	11	0.04122
scaffold617:1000001-1050000	0.619	1	206	281.2	278	156.9	-75.25	20	12	6	12	0.04098
scaffold617:1050001-1061552	1	1	0	32.05	0	58.38	-32.05	20	20	4	2	0.006406
scaffold651:1-50000	1	1	1049	5385	5384	1356	-4336	20	20	11	9	0.03528
scaffold651:50001-100000	1	1	481	2817	2694	959.8	-2336	20	20	16	10	0.0365
scaffold651:100001-150000	1	1	175	4998	4956	1401	-4823	20	20	19	7	0.00924
scaffold651:150001-200000	0.8095	1	3903	5947	6190	2075	-2044	20	16	9	6	0.09628
scaffold651:200001-250000	0.9524	1	5692	8415	8498	1534	-2723	20	19	14	7	0.02494
scaffold651:250001-300000	0.8571	1	1347	1923	1852	592.2	-576.4	20	17	16	13	0.06148
scaffold651:300001-350000	1	1	0	1289	1277	460.7	-1289	20	20	18	7	0.05874
scaffold651:350001-400000	0.7143	1	3987	4307	4274	536.4	-320.2	20	14	22	3	0.04
scaffold651:400001-450000	1	1	0	1558	1442	282.4	-1558	20	20	15	12	0.00434
scaffold651:450001-500000	0.619	1	359	500.6	456.5	301.1	-141.6	20	12	9	10	0.03996
scaffold651:500001-550000	1	1	888	3846	3955	1248	-2958	20	20	22	7	0.05436
scaffold651:550001-600000	1	1	625	2354	2368	840.7	-1729	20	20	20	10	0.0177
scaffold651:600001-650000	1	1	1137	3424	3338	775.8	-2287	20	20	17	8	0.1816
scaffold651:650001-700000	1	1	472	3769	3323	1545	-3297	20	20	17	7	0.01832
scaffold651:700001-750000	1	1	944	2954	2902	1368	-2010	20	20	15	9	0.07326
scaffold651:750001-800000	1	1	170	3481	3564	1010	-3311	20	20	17	8	0.00902
scaffold651:800001-850000	1	1	470	2909	2835	924.3	-2439	20	20	14	9	0.01956
scaffold651:850001-900000	1	1	207	1684	1590	563.1	-1477	20	20	21	9	0.01452
scaffold651:900001-950000	0.5238	1	3899	3594	3814	1362	304.8	20	10	8	6	0.0552
scaffold651:950001-1000000	1	1	910	4227	4040	1247	-3317	20	20	12	9	0.00044
scaffold651:1000001-1050000	1	1	477	3699	3580	1351	-3222	20	20	15	8	0.01806
scaffold651:1050001-1063703	1	1	0	1113	1299	692.8	-1113	20	20	2	4	0
scaffold66:1-50000	1	1	0	4296	4348	1148	-4296	20	20	22	6	0.00044
scaffold66:50001-100000	1	1	291	2224	2150	577.9	-1933	20	20	16	11	0.02142
scaffold66:100001-150000	1	1	1340	5670	5651	1275	-4330	20	20	19	7	0.06108
scaffold66:150001-200000	1	1	0	1212	975	599.6	-1212	20	20	8	10	0.0497
scaffold66:200001-250000	1	1	254	2348	2376	843.6	-2094	20	20	21	8	0.04688
scaffold66:250001-300000	1	1	539	2379	2297	733.5	-1840	20	20	28	2	0.00982
scaffold66:300001-350000	1	1	0	2380	2351	1404	-2380	20	20	18	6	0.05574
scaffold66:350001-400000	1	1	0	4787	4898	1235	-4787	20	20	20	5	0.0075
scaffold66:400001-450000	1	1	3729	6637	6446	1154	-2908	20	20	23	5	0.07306
scaffold66:450001-500000	1	1	0	3055	3202	859.9	-3055	20	20	29	3	0.19
scaffold66:500001-550000	1	1	257	2420	2302	1027	-2163	20	20	18	7	0.00724
scaffold66:550001-600000	1	1	463	3886	4294	1525	-3423	20	20	11	9	0.00606
scaffold66:600001-650000	1	1	1115	4417	4760	1347	-3302	20	20	20	6	0.07624
scaffold66:650001-700000	1	1	0	1650	1590	781.5	-1650	20	20	26	4	0.1368
scaffold66:700001-750000	1	1	1569	4079	3673	1332	-2510	20	20	25	8	0.03002
scaffold66:750001-800000	1	1	4151	8935	8824	1621	-4784	20	20	15	7	0.00696
scaffold66:800001-850000	1	1	324	3539	3724	1032	-3215	20	20	20	8	0.1088
scaffold66:850001-900000	1	1	249	5560	5999	1263	-5312	20	20	27	5	0.02948
scaffold66:900001-950000	0.8571	1	8	957	871.5	675.8	-949	20	17	26	2	0.1111
scaffold66:950001-1000000	1	1	0	3562	3424	1235	-3562	20	20	27	3	0.02928
scaffold66:1000001-1050000	1	1	0	3120	3113	1236	-3120	20	20	23	3	0.04616
scaffold66:1050001-1100000	1	1	62	2716	2764	699.9	-2654	20	20	36	4	0.1117
scaffold66:1100001-1150000	1	1	1133	3176	3330	1131	-2043	20	20	25	6	0.1658
scaffold66:1150001-1200000	0.9524	1	728	2496	2580	993.2	-1768	20	19	18	8	0.01884
scaffold66:1200001-1250000	0.381	1	6097	5601	5677	1367	496.2	20	7	24	7	0.01612
scaffold66:1250001-1300000	1	1	415	4271	4350	1149	-3856	20	20	20	6	0.02224
scaffold66:1300001-1350000	1	1	1333	3502	3490	825.2	-2169	20	20	29	4	0.02346
scaffold66:1350001-1400000	0.9524	1	16841	19860	20080	2004	-3018	20	19	19	1	0.0357
scaffold66:1400001-1450000	0.5714	1	16264	16860	16430	1363	-600.2	20	11	28	4	0.02758
scaffold66:1450001-1500000	1	1	1194	2864	2844	803.8	-1670	20	20	32	4	0.1514
scaffold66:1500001-1550000	1	1	701	6358	6700	1476	-5657	20	20	28	4	0.04278
scaffold66:1550001-1600000	1	1	142	1215	1174	496	-1073	20	20	46	2	0.00502
scaffold66:1600001-1631870	1	1	2370	4286	4430	743.5	-1916	20	20	15	3	0.01876
scaffold67:1-50000	1	1	0	460.6	502	236.8	-460.6	20	20	20	2	0.061
scaffold67:50001-100000	1	1	54	4321	4572	1733	-4267	20	20	14	3	0.1229
scaffold67:100001-150000	0.8571	1	1889	3223	3284	1227	-1334	20	17	11	12	0.00064
scaffold67:150001-200000	1	1	0	4898	4937	1939	-4898	20	20	4	10	0.1177
scaffold67:200001-250000	1	1	181	3387	3402	1292	-3206	20	20	12	3	0.1813
scaffold67:250001-300000	0.5714	1	1440	1799	1478	1311	-359.3	20	11	12	7	0.0294
scaffold67:300001-350000	1	1	0	2223	2046	1186	-2223	20	20	9	8	0.0206
scaffold67:350001-400000	0.9048	1	1229	1753	1763	533.5	-524.1	20	18	17	9	0.07868
scaffold67:400001-450000	1	1	2035	6279	5984	1800	-4244	20	20	18	4	0.04322
scaffold67:450001-500000	1	1	144	2051	1912	998	-1907	20	20	22	7	0.0618
scaffold67:500001-550000	0.8571	1	2417	3218	3110	890.1	-801.4	20	17	31	7	0.07984
scaffold67:550001-600000	1	1	0	2163	1788	1458	-2163	20	20	17	6	0.01004
scaffold67:600001-650000	1	1	689	4009	3601	1584	-3320	20	20	20	5	0.07912
scaffold67:650001-700000	0.8571	1	7295	10120	10000	2857	-2820	20	17	20	3	0.053
scaffold67:700001-750000	1	1	930	2969	2883	904.7	-2039	20	20	21	9	0.00176
scaffold67:750001-800000	1	1	161	1797	1577	833.1	-1636	20	20	30	6	0.1599
scaffold67:800001-850000	1	1	85	3025	3016	1110	-2940	20	20	9	10	0.2139
scaffold67:850001-900000	1	1	0	4221	4038	1479	-4221	20	20	18	4	0.03436
scaffold67:900001-950000	1	1	1544	5984	6040	2040	-4440	20	20	8	2	0.07466
scaffold67:950001-1000000	0.9524	1	493	2120	2140	870.9	-1627	20	19	18	5	0.2106
scaffold67:1000001-1050000	0.7619	1	1295	2457	2242	1392	-1162	20	15	22	6	0.1573
scaffold67:1050001-1100000	0.9524	1	906	2653	2486	973	-1747	20	19	40	4	0.0561
scaffold67:1100001-1150000	1	1	0	1017	963.5	609.6	-1017	20	20	29	2	0.00988
scaffold67:1150001-1200000	1	1	0	854.6	904.5	405.6	-854.6	20	20	31	2	0.02234
scaffold67:1200001-1250000	1	1	0	2136	2120	794.7	-2136	20	20	31	4	0.02184
scaffold67:1250001-1300000	1	1	368	2661	2402	992	-2293	20	20	34	4	0.02442
scaffold67:1300001-1350000	1	1	0	2127	2035	745.9	-2127	20	20	17	8	0.02686
scaffold67:1350001-1400000	1	1	198	2511	2556	746.4	-2313	20	20	16	10	0.0691
scaffold67:1400001-1450000	1	1	2292	4217	4304	813.7	-1925	20	20	37	10	0.00048
scaffold67:1450001-1500000	1	1	54	1075	704.5	814.3	-1021	20	20	7	9	0.2312
scaffold67:1500001-1550000	0.7619	1	68	1170	322	1374	-1102	20	15	5	5	0.4128
scaffold67:1550001-1600000	0.9524	1	512	1483	1467	515.1	-971.3	20	19	20	5	0.1543
scaffold67:1600001-1650000	1	1	60	2592	2602	728.5	-2532	20	20	23	12	0.00108
scaffold67:1650001-1700000	1	1	855	2980	3082	770.6	-2125	20	20	14	10	0.01312
scaffold67:1700001-1750000	1	1	187	3719	3716	1114	-3532	20	20	15	8	0.03332
scaffold67:1750001-1800000	1	1	397	3183	3176	968.4	-2786	20	20	23	8	0.03668
scaffold67:1800001-1850000	1	1	0	1435	1221	545.6	-1435	20	20	19	9	0.1325
scaffold67:1850001-1900000	0.9048	1	502	978.5	984.5	339.5	-476.5	20	18	8	11	0
scaffold67:1900001-1950000	1	1	82	1976	1991	869.6	-1894	20	20	9	12	0.056
scaffold67:1950001-2000000	0.5238	1	4094	3620	3898	1014	474.2	20	10	18	9	0
scaffold67:2000001-2050000	1	1	1617	5547	6096	1863	-3930	20	20	11	11	0
scaffold67:2050001-2100000	0.9524	1	1365	2402	1972	994.6	-1037	20	19	24	7	0.3113
scaffold67:2100001-2150000	1	1	438	3073	2958	1231	-2635	20	20	20	10	0.0307
scaffold67:2150001-2200000	1	1	464	3070	3268	932.8	-2606	20	20	13	6	0.0403
scaffold67:2200001-2250000	1	1	610	2406	2428	919.7	-1796	20	20	8	9	0.04738
scaffold67:2250001-2300000	0.4762	1	822	890.9	776.5	335.7	-68.85	20	9	11	14	0.00012
scaffold67:2300001-2350000	1	1	67	564	585.5	229.2	-497	20	20	10	12	0.00026
scaffold67:2350001-2400000	0.8571	1	1386	1986	2008	517.2	-599.8	20	17	17	10	0.00352
scaffold67:2400001-2450000	0.7619	1	1679	1822	1939	496.1	-143.2	20	15	12	9	0.01022
scaffold67:2450001-2500000	0.5714	1	7561	7414	7684	1290	147.1	20	11	15	5	0.03098
scaffold67:2500001-2550000	1	1	481	1569	1544	371.8	-1088	20	20	14	7	0.09444
scaffold67:2550001-2600000	1	1	135	2065	2220	753.3	-1930	20	20	12	10	0.0253
scaffold67:2600001-2650000	0.8571	1	247	521.5	564	189.8	-274.5	20	17	6	13	0.00064
scaffold67:2650001-2700000	1	1	1103	4450	4622	929	-3347	20	20	10	9	0.01896
scaffold67:2700001-2750000	1	1	555	1967	2186	729.5	-1412	20	20	13	10	0.03048
scaffold67:2750001-2800000	0.6667	1	2065	2499	2358	717	-434.2	20	13	22	6	0.00684
scaffold67:2800001-2850000	1	1	315	2710	2732	1006	-2395	20	20	17	8	0.03184
scaffold67:2850001-2885518	1	1	0	714.5	703	313.7	-714.5	20	20	14	7	0.005518
scaffold701:1-50000	1	1	106	1022	1128	315.4	-915.9	20	20	13	13	0.01426
scaffold701:50001-100000	0.3333	1	11081	8466	8454	3310	2615	20	6	9	9	0.0053
scaffold701:100001-150000	0.9048	1	713	1055	994.5	244.8	-342.2	20	18	15	11	0.01682
scaffold701:150001-200000	1	1	348	886.6	838	253.3	-538.6	20	20	9	11	0.07318
scaffold701:200001-250000	1	1	430	2637	2852	704.1	-2207	20	20	19	11	0.00086
scaffold701:250001-300000	0.4286	1	862	815.5	798	300.7	46.45	20	8	9	14	0.02762
scaffold701:300001-350000	1	1	122	2667	2600	959.4	-2545	20	20	16	7	0.00602
scaffold701:350001-400000	0.5714	1	1007	1075	1085	478.7	-68.1	20	11	12	10	0.03022
scaffold701:400001-450000	1	1	135	1939	1834	850.4	-1804	20	20	16	9	0.01374
scaffold701:450001-500000	1	1	102	1150	1138	325.3	-1048	20	20	10	10	0.0044
scaffold701:500001-550000	0.5714	1	4770	4573	5160	1384	196.8	20	11	6	9	0.07748
scaffold701:550001-600000	0.9048	1	149	571.4	370.5	432.8	-422.4	20	18	7	10	0.0892
scaffold701:600001-650000	1	1	113	3430	3784	1367	-3317	20	20	11	11	0.08364
scaffold701:650001-700000	1	1	233	1346	1306	355.8	-1113	20	20	13	15	0.00122
scaffold701:700001-750000	0.9048	1	1950	2626	2744	484.4	-675.8	20	18	21	11	0.00926
scaffold701:750001-800000	1	1	259	1265	1228	363.9	-1006	20	20	14	12	0.00286
scaffold701:800001-850000	1	1	46	776.8	787.5	306.5	-730.8	20	20	5	15	0.0038
scaffold701:850001-900000	0.8571	1	186	362.4	327	166.2	-176.4	20	17	9	10	0.1359
scaffold701:900001-950000	0.8095	1	779	1733	1730	885.1	-954.2	20	16	10	11	0.00698
scaffold701:950001-1000000	1	1	229	2083	2217	848.3	-1854	20	20	7	14	0.00332
scaffold701:1000001-1050000	1	1	397	1098	1154	301.3	-701.1	20	20	9	16	0.00516
scaffold701:1050001-1100000	0.619	1	596	646.3	644	154.6	-50.3	20	12	9	10	0.0269
scaffold701:1100001-1150000	1	1	139	430.4	445	192.6	-291.4	20	20	5	10	0.1294
scaffold701:1150001-1200000	1	1	160	1162	1126	310.1	-1002	20	20	24	14	0.03056
scaffold701:1200001-1250000	0.7143	1	321	479.4	446	254	-158.4	20	14	8	8	0.02078
scaffold701:1250001-1300000	0.9524	1	238	1086	1020	604.2	-847.6	20	19	10	12	0.01656
scaffold701:1300001-1350000	0.9524	1	404	1804	1970	929	-1400	20	19	12	11	0.01812
scaffold701:1350001-1400000	1	1	187	1774	1418	911.7	-1587	20	20	23	7	0.03448
scaffold701:1400001-1450000	0.9524	1	141	435.4	447	193.5	-294.4	20	19	6	14	0.00386
scaffold701:1450001-1457915	None	nan	0	0	0	0	0	20	20	4	0	0.6417
scaffold76:1-50000	1	1	334	715.7	763	213.6	-381.7	20	20	10	12	0.0059
scaffold76:50001-100000	1	1	159	2781	2470	1072	-2622	20	20	16	10	0.08422
scaffold76:100001-150000	0.04762	1	8729	4931	5303	1503	3798	20	0	8	10	0.09374
scaffold76:150001-200000	1	1	233	2242	1939	1156	-2009	20	20	10	9	0.02246
scaffold76:200001-250000	0.9048	1	1132	2008	2036	599.1	-876.1	20	18	14	12	0.00228
scaffold76:250001-300000	1	1	0	1092	1118	354.8	-1092	20	20	11	16	0.02512
scaffold76:300001-350000	0.9048	1	367	829.4	798.5	312.1	-462.4	20	18	8	13	0.04916
scaffold76:350001-400000	0.9524	1	5332	7354	7165	1523	-2022	20	19	2	10	0.01608
scaffold76:400001-450000	1	1	0	1482	1450	385.1	-1482	20	20	15	10	0.02522
scaffold76:450001-500000	1	1	266	1762	1732	418.4	-1496	20	20	8	11	0.03492
scaffold76:500001-550000	0.5238	1	1568	1653	1540	568.4	-85.05	20	10	11	9	0.2054
scaffold76:550001-600000	1	1	0	312.9	397	104.6	-312.9	20	20	3	12	0.0016
scaffold76:600001-650000	0.8571	1	537	758.7	791	187.1	-221.7	20	17	7	10	0.01112
scaffold76:650001-700000	1	1	302	1010	1070	332.8	-708.1	20	20	5	15	0.00896
scaffold76:700001-750000	1	1	112	1240	1270	310.8	-1128	20	20	10	11	0.01828
scaffold76:750001-800000	1	1	564	2640	2806	843.5	-2076	20	20	20	10	0
scaffold76:800001-850000	1	1	0	2652	2598	873.8	-2652	20	20	22	8	0.0519
scaffold76:850001-900000	0.9524	1	1624	4518	4348	1490	-2894	20	19	21	9	0.0109
scaffold76:900001-950000	1	1	681	3183	3391	1420	-2502	20	20	9	5	0
scaffold76:950001-1000000	1	1	181	2510	2528	893.9	-2329	20	20	19	10	0.00962
scaffold76:1000001-1050000	1	1	883	4194	4130	962.2	-3311	20	20	21	9	0.1003
scaffold76:1050001-1100000	1	1	310	3856	3746	934.4	-3546	20	20	23	7	0.00924
scaffold76:1100001-1150000	1	1	157	1634	1668	467.7	-1477	20	20	12	12	0.00454
scaffold76:1150001-1200000	1	1	5	2608	2813	518.6	-2603	20	20	31	11	0.00112
scaffold76:1200001-1250000	1	1	0	2855	2524	978	-2855	20	20	19	9	0.00132
scaffold76:1250001-1300000	1	1	15	2268	2433	538.6	-2253	20	20	19	13	0.00884
scaffold76:1300001-1350000	1	1	0	3064	3317	1005	-3064	20	20	18	6	0.1997
scaffold76:1350001-1400000	1	1	0	1319	1281	585.6	-1319	20	20	16	8	0
scaffold76:1400001-1450000	1	1	342	4976	4984	1442	-4634	20	20	10	9	0.02156
scaffold76:1450001-1500000	1	1	286	1732	1522	597.2	-1446	20	20	18	9	0.1241
scaffold76:1500001-1550000	1	1	1271	3310	3277	836.9	-2039	20	20	21	7	0.01732
scaffold76:1550001-1600000	1	1	1794	5048	4956	689.4	-3254	20	20	19	7	0
scaffold76:1600001-1650000	1	1	5300	7302	7484	801.6	-2002	20	20	13	3	0.0155
scaffold76:1650001-1668680	0.8571	1	248	516	580	288.5	-268	20	17	2	1	0.08801
scaffold783:1-50000	0.09524	1	2171	1094	1003	458.1	1077	20	1	26	8	0.1018
scaffold783:50001-100000	0.9524	1	582	1361	1310	391.5	-779.3	20	19	23	8	0.06474
scaffold783:100001-150000	1	1	0	1465	1425	491.6	-1465	20	20	22	6	0.06212
scaffold783:150001-200000	0.8571	1	582	1235	1133	507.6	-652.5	20	17	12	12	0.01374
scaffold783:200001-250000	1	1	0	527.7	573.5	168.5	-527.7	20	20	9	9	0.00926
scaffold783:250001-300000	1	1	228	600.4	615	127	-372.4	20	20	10	12	0.1564
scaffold783:300001-350000	1	1	50	785.1	594	469.2	-735.1	20	20	13	10	0.0308
scaffold783:350001-400000	0.8095	1	583	877.1	843.5	380.5	-294.1	20	16	9	10	0.01682
scaffold783:400001-450000	1	1	147	2997	2608	893.3	-2850	20	20	20	12	0.0262
scaffold783:450001-500000	1	1	426	1942	1796	653.7	-1516	20	20	17	11	0.1106
scaffold783:500001-550000	0.8571	1	529	812.4	778.5	242.5	-283.4	20	17	15	11	0.03022
scaffold783:550001-600000	1	1	575	2947	2862	1230	-2372	20	20	12	11	0.04694
scaffold783:600001-650000	0.381	1	1374	1239	1212	433.2	135.3	20	7	12	10	0.0378
scaffold783:650001-700000	1	1	63	440.2	443	227.9	-377.2	20	20	11	12	0.00024
scaffold783:700001-750000	1	1	0	718.6	710.5	230.5	-718.6	20	20	12	12	0.00346
scaffold783:750001-800000	0.8571	1	615	854.5	847	258.2	-239.5	20	17	11	15	0.00062
scaffold783:800001-850000	0.9048	1	1069	1818	1719	500.5	-748.8	20	18	22	12	0.06284
scaffold783:850001-900000	0.3333	1	695	623.5	555	301.7	71.55	20	6	13	8	0.1507
scaffold783:900001-950000	1	1	0	542	540.5	253.6	-542	20	20	12	9	0.02038
scaffold783:950001-1000000	1	1	332	1006	1002	320.4	-673.5	20	20	19	7	0.01862
scaffold783:1000001-1050000	1	1	387	1008	1053	245.4	-621.2	20	20	16	8	0.1187
scaffold783:1050001-1100000	0.6667	1	1962	2011	2052	400.1	-49.05	20	13	13	12	0.0295
scaffold783:1100001-1150000	0.8095	1	893	1052	1068	233.4	-158.7	20	16	17	11	0.0118
scaffold783:1150001-1200000	1	1	201	1381	1294	726.9	-1180	20	20	26	9	0.1253
scaffold783:1200001-1250000	0.9048	1	76	441	422.5	217.3	-365	20	18	6	10	0.02198
scaffold783:1250001-1300000	0.8571	1	540	918.7	855	372.5	-378.7	20	17	9	7	0.0071
scaffold783:1300001-1310699	1	1	0	91.85	142	67.41	-91.85	20	20	1	4	0
scaffold82:1-50000	1	1	315	2355	2396	685.6	-2040	20	20	24	6	0.05992
scaffold82:50001-100000	1	1	388	5040	4980	709.8	-4652	20	20	29	9	0.06576
scaffold82:100001-150000	1	1	483	5001	4951	1507	-4518	20	20	23	5	0.04802
scaffold82:150001-200000	0.9524	1	782	2614	2724	1428	-1832	20	19	21	4	0.1011
scaffold82:200001-250000	0.5238	1	6333	6589	6583	1328	-256.4	20	10	27	9	0.05724
scaffold82:250001-300000	1	1	0	2380	2355	751.4	-2380	20	20	32	3	0.00352
scaffold82:300001-350000	1	1	1218	3829	3692	1365	-2611	20	20	26	7	0.00896
scaffold82:350001-400000	1	1	1104	3502	3534	1060	-2398	20	20	18	4	0.00924
scaffold82:400001-450000	1	1	770	5360	5162	2054	-4590	20	20	13	3	0.04566
scaffold82:450001-500000	1	1	831	3684	3841	1087	-2853	20	20	30	4	0.07252
scaffold82:500001-550000	1	1	0	1005	813.5	520.2	-1005	20	20	30	4	0.1305
scaffold82:550001-600000	0.9524	1	914	2414	2190	1069	-1500	20	19	32	4	0.00556
scaffold82:600001-650000	1	1	0	2854	2800	1040	-2854	20	20	32	4	0.01612
scaffold82:650001-700000	1	1	427	4953	5105	1255	-4526	20	20	26	3	0.01656
scaffold82:700001-750000	1	1	977	3242	3573	795.7	-2265	20	20	28	2	0.00314
scaffold82:750001-800000	1	1	408	2563	2736	741.5	-2155	20	20	26	5	0.00896
scaffold82:800001-850000	1	1	0	1240	1334	694	-1240	20	20	30	1	0.0017
scaffold82:850001-900000	1	1	0	1623	1692	651.6	-1623	20	20	31	3	0.1032
scaffold82:900001-950000	1	1	266	2541	2285	1171	-2275	20	20	25	4	0.08574
scaffold82:950001-1000000	1	1	0	883	773.5	517	-883	20	20	31	3	0.2088
scaffold82:1000001-1050000	1	1	0	3655	3576	763.7	-3655	20	20	27	6	0.00746
scaffold82:1050001-1100000	0.9048	1	1654	4176	3859	1671	-2522	20	18	21	3	0.00932
scaffold82:1100001-1150000	1	1	43	2138	2236	754.2	-2095	20	20	37	4	0.05204
scaffold82:1150001-1200000	1	1	883	4769	4795	962.4	-3886	20	20	20	7	0.02006
scaffold82:1200001-1250000	1	1	814	2630	2715	943.9	-1816	20	20	18	7	0.0973
[truncated: 203 more rows]

## Sheet: overlap plus gene coverage
Region	P-value	FDR-adjusted p-values	Test statistic: Observed base pair overlap	Mean of null distribution	Median of null distribution	Standard deviation of null distribution	Difference from mean	NumResamplings	NumMoreExtremeThanObs	Number of elements in 'GFF-to-BED on data 26'	Number of elements in 'GFF-to-BED on data 38'	Assembly gap coverage	Region	gene base pair coverage	Assembly gap coverage	Proportion of bp in genes overlaped by TEs	gene proportional coverage	TE proportional coverage
scaffold55:1-1187346	1	1	115061	157400	159200	7936	-42340	20	20	544	115	0.08502	scaffold55:1-1187346	393662	0.08502	29.2284	0.2669	0.3912
scaffold19:1-1252893	1	1	50894	98060	95540	7458	-47170	20	20	663	102	0.06978	scaffold19:1-1252893	243563	0.06978	20.8956	0.1942	0.4085
scaffold50:1-1446790	1	1	42380	104800	106300	6388	-62390	20	20	757	85	0.05003	scaffold50:1-1446790	216553	0.05003	19.5703	0.1409	0.4759
scaffold29:1-1637416	1	1	53385	130300	129800	8150	-76940	20	20	742	103	0.07073	scaffold29:1-1637416	285326	0.07073	18.7102	0.1467	0.4683
scaffold127:1-1405599	1	1	37084	112900	111900	5152	-75860	20	20	794	87	0.04708	scaffold127:1-1405599	223501	0.04708	16.5923	0.16	0.5027
scaffold51:1-1415582	1	1	52753	123300	125700	8615	-70590	20	20	705	140	0.0552	scaffold51:1-1415582	354783	0.0552	14.8691	0.2437	0.3437
scaffold12:1-2259202	1	1	54569	167500	168100	8442	-112900	20	20	1217	170	0.06186	scaffold12:1-2259202	393370	0.06186	13.8722	0.1715	0.4217
scaffold380:1-1049573	1	1	13992	49650	49760	3223	-35660	20	20	635	51	0.05347	scaffold380:1-1049573	102212	0.05347	13.6892	0.1056	0.4752
scaffold306:1-1423099	1	1	29828	94090	94780	6193	-64260	20	20	702	107	0.05995	scaffold306:1-1423099	232288	0.05995	12.841	0.1668	0.3961
scaffold66:1-1631870	1	1	61569	162400	162200	9786	-100900	20	20	754	166	0.0532	scaffold66:1-1631870	493408	0.0532	12.4783	0.2579	0.3365		correlation proportion overlap and gene coverage	-0.782168
scaffold37:1-1992804	1	1	52548	158300	159700	6973	-105800	20	20	901	175	0.05448	scaffold37:1-1992804	435012	0.05448	12.0797	0.2126	0.3704		two tailed t-test	-10.4277
scaffold46:1-1016966	1	1	29955	99120	99190	6591	-69160	20	20	402	124	0.07251	scaffold46:1-1016966	284047	0.07251	10.5458	0.2637	0.3474		t for 69 DF at p =0.05	1.995
scaffold361:1-1062530	1	1	30633	81720	81540	6547	-51090	20	20	440	121	0.05728	scaffold361:1-1062530	291986	0.05728	10.4913	0.2486	0.285
scaffold297:1-1074172	1	1	30774	93410	93660	5911	-62640	20	20	342	140	0.07986	scaffold297:1-1074172	338591	0.07986	9.08884	0.3172	0.277		correlation proportion overlap and TE coverage	0.880291
scaffold9:1-1606972	1	1	44336	105100	104300	7305	-60730	20	20	571	225	0.04502	scaffold9:1-1606972	543692	0.04502	8.15462	0.3278	0.1916		two tailed t-test	15.4126
scaffold82:1-1329641	1	1	18752	92280	92150	5947	-73530	20	20	680	122	0.05331	scaffold82:1-1329641	237719	0.05331	7.88831	0.1812	0.3903		t for 69 DF at p =0.05	1.995
scaffold27:1-1732048	1	1	26907	134800	132500	8041	-107900	20	20	757	153	0.044	scaffold27:1-1732048	343810	0.044	7.82612	0.2013	0.3821
scaffold132:1-1114506	1	1	27215	80980	79530	5628	-53760	20	20	445	159	0.06074	scaffold132:1-1114506	347794	0.06074	7.82503	0.3034	0.2379
scaffold222:1-1508233	1	1	34531	117900	117300	8403	-83410	20	20	567	168	0.08599	scaffold222:1-1508233	463863	0.08599	7.44422	0.2811	0.2565
scaffold33:1-2127348	1	1	43211	141500	142700	8297	-98260	20	20	814	276	0.0502	scaffold33:1-2127348	591160	0.0502	7.30953	0.2738	0.2404
scaffold651:1-1063703	1	1	27192	71530	71790	4293	-44340	20	20	326	171	0.04084	scaffold651:1-1063703	479099	0.04084	5.67565	0.4372	0.1514
scaffold488:1-1454161	1	1	34254	82580	81680	5404	-48320	20	20	413	225	0.05558	scaffold488:1-1454161	629156	0.05558	5.44444	0.4328	0.1309
scaffold67:1-2885518	1	1	53366	200200	200200	10470	-146800	20	20	984	420	0.06552	scaffold67:1-2885518	1005833	0.06552	5.30565	0.3443	0.2
scaffold261:1-1280428	1	1	18958	74450	75100	6332	-55500	20	20	423	182	0.07087	scaffold261:1-1280428	382867	0.07087	4.95159	0.3024	0.1952
scaffold156:1-2281796	1	1	35373	145100	143500	7113	-109700	20	20	826	383	0.04144	scaffold156:1-2281796	760916	0.04144	4.64874	0.3352	0.1896
scaffold151:1-1655654	1	1	22196	115700	115000	8945	-93540	20	20	611	222	0.06571	scaffold151:1-1655654	477638	0.06571	4.64703	0.2869	0.2389
scaffold2:1-1085360	1	1	15195	109800	109400	7040	-94580	20	20	434	137	0.03815	scaffold2:1-1085360	341480	0.03815	4.44975	0.3194	0.3092
scaffold196:1-1901133	1	1	43446	71760	71770	6398	-28320	20	20	436	390	0.03595	scaffold196:1-1901133	979933	0.03595	4.43357	0.5142	0.07383
scaffold140:1-1328224	1	1	24910	98480	97760	6499	-73570	20	20	442	234	0.04211	scaffold140:1-1328224	592786	0.04211	4.20219	0.4503	0.1714
scaffold57:1-1820724	1	1	33935	107200	106000	6148	-73270	20	20	467	346	0.05169	scaffold57:1-1820724	823304	0.05169	4.12181	0.4513	0.1292
scaffold327:1-1115025	1	1	21656	49910	50610	4406	-28250	20	20	296	191	0.03212	scaffold327:1-1115025	525603	0.03212	4.12022	0.4696	0.1017
scaffold418:1-1215089	1	1	20313	58300	57660	4270	-37990	20	20	365	225	0.03549	scaffold418:1-1215089	495091	0.03549	4.10288	0.4154	0.1165
scaffold475:1-1931741	1	1	33252	137000	135500	7032	-103700	20	20	670	304	0.02563	scaffold475:1-1931741	826171	0.02563	4.02483	0.4269	0.1674
scaffold43:1-1640491	1	1	23559	102900	103500	5166	-79330	20	20	546	264	0.03634	scaffold43:1-1640491	607549	0.03634	3.87771	0.3696	0.1679
scaffold76:1-1668680	1	1	32732	94690	94990	5045	-61960	20	20	469	305	0.03636	scaffold76:1-1668680	865427	0.03636	3.78218	0.5029	0.1115
scaffold15:1-2163066	1	1	30672	100300	99900	5721	-69580	20	20	633	413	0.04776	scaffold15:1-2163066	824297	0.04776	3.72099	0.3774	0.1214
scaffold701:1-1457915	1	1	26203	53020	52660	4535	-26820	20	20	340	308	0.03407	scaffold701:1-1457915	710254	0.03407	3.68924	0.4824	0.07392
scaffold25:1-3087368	1	1	50729	217000	218200	10050	-166300	20	20	999	546	0.04046	scaffold25:1-3087368	1375149	0.04046	3.68898	0.4432	0.1593
scaffold217:1-1253120	1	1	20705	79950	78940	5374	-59240	20	20	339	255	0.02718	scaffold217:1-1253120	562136	0.02718	3.68327	0.4535	0.1427
scaffold291:1-1317702	1	1	17321	45060	45780	2535	-27740	20	20	416	237	0.04675	scaffold291:1-1317702	538840	0.04675	3.2145	0.3771	0.08234
scaffold617:1-1061552	1	1	13278	31320	31760	4127	-18040	20	20	216	227	0.04231	scaffold617:1-1061552	425043	0.04231	3.12392	0.4014	0.0743
scaffold360:1-1176022	1	1	11965	45400	43170	5714	-33430	20	20	284	218	0.05781	scaffold360:1-1176022	386754	0.05781	3.0937	0.3199	0.1133
scaffold96:1-1083743	1	1	11267	48140	47520	3767	-36870	20	20	367	189	0.0723	scaffold96:1-1083743	364528	0.0723	3.09085	0.334	0.1293
scaffold376:1-1174873	1	1	12903	35310	35760	4786	-22410	20	20	267	232	0.05036	scaffold376:1-1174873	433775	0.05036	2.97458	0.3737	0.08954
scaffold783:1-1310699	1	1	14080	34240	33960	3507	-20160	20	20	388	251	0.04878	scaffold783:1-1310699	540858	0.04878	2.60327	0.4019	0.06635
scaffold319:1-1024938	1	1	13147	31560	31980	2144	-18410	20	20	272	230	0.02827	scaffold319:1-1024938	515851	0.02827	2.5486	0.502	0.06019
scaffold145:1-1021990	1	1	13036	26790	26620	2155	-13750	20	20	226	204	0.02126	scaffold145:1-1021990	513518	0.02126	2.53857	0.4971	0.05294
scaffold413:1-1131459	1	1	11967	41480	41530	2525	-29510	20	20	317	235	0.0215	scaffold413:1-1131459	489922	0.0215	2.44263	0.4238	0.08407
scaffold310:1-1600286	1	1	16171	53450	53470	5191	-37280	20	20	394	303	0.03787	scaffold310:1-1600286	665342	0.03787	2.43048	0.413	0.08076
scaffold605:1-1022550	1	1	13860	28770	28850	2594	-14910	20	20	186	250	0.01809	scaffold605:1-1022550	580679	0.01809	2.38686	0.5683	0.05672
scaffold86:1-2276273	1	1	21871	83960	83640	5320	-62090	20	20	540	431	0.03963	scaffold86:1-2276273	949306	0.03963	2.30389	0.4166	0.08764
scaffold292:1-1531882	1	1	14801	79200	78900	5960	-64400	20	20	458	261	0.03028	scaffold292:1-1531882	672754	0.03028	2.20006	0.4363	0.1222
scaffold272:1-2415421	1	1	23309	78250	77470	4224	-54940	20	20	552	495	0.02898	scaffold272:1-2415421	1084338	0.02898	2.14961	0.4499	0.07274
scaffold540:1-1157522	1	1	11075	31840	31720	2397	-20770	20	20	270	247	0.03759	scaffold540:1-1157522	553385	0.03759	2.00132	0.4771	0.05932
scaffold31:1-1840856	1	1	15635	51640	51700	3011	-36000	20	20	391	371	0.06142	scaffold31:1-1840856	785391	0.06142	1.99073	0.4128	0.07024
scaffold34:1-2120818	1	1	21290	38520	38160	2174	-17230	20	20	366	485	0.03382	scaffold34:1-2120818	1077481	0.03382	1.9759	0.5028	0.0364
scaffold280:1-2404031	1	1	23225	104300	104600	3714	-81100	20	20	516	529	0.02841	scaffold280:1-2404031	1189127	0.02841	1.95311	0.4964	0.08847
scaffold28:1-1933586	1	1	17532	82500	83320	4262	-64970	20	20	523	404	0.0479	scaffold28:1-1933586	898641	0.0479	1.95095	0.4631	0.0909
scaffold863:1-1308131	1	1	11669	26630	26570	2200	-14960	20	20	296	301	0.05927	scaffold863:1-1308131	612313	0.05927	1.90572	0.4698	0.04413
scaffold898:1-1044925	1	1	10742	27090	26980	1482	-16350	20	20	188	252	0.01977	scaffold898:1-1044925	581055	0.01977	1.84871	0.5573	0.04794
scaffold42:1-1314296	1	1	11621	32560	31950	2798	-20940	20	20	318	278	0.04199	scaffold42:1-1314296	646102	0.04199	1.79863	0.486	0.05296
scaffold123:1-2487146	1	1	23402	51400	50900	3541	-28000	20	20	429	583	0.0219	scaffold123:1-2487146	1331666	0.0219	1.75735	0.5315	0.03914
scaffold464:1-1667423	1	1	15510	48790	48540	3812	-33280	20	20	285	359	0.02152	scaffold464:1-1667423	920338	0.02152	1.68525	0.5533	0.05426
scaffold1143:1-1097744	1	1	9127	24190	24350	2005	-15070	20	20	186	228	0.05485	scaffold1143:1-1097744	542710	0.05485	1.68175	0.4813	0.04276
scaffold977:1-1289877	1	1	7879	29210	29130	3088	-21330	20	20	359	245	0.05378	scaffold977:1-1289877	515081	0.05378	1.52966	0.3993	0.0613
scaffold462:1-1841552	1	1	13553	53820	52920	3934	-40270	20	20	408	391	0.0336	scaffold462:1-1841552	912889	0.0336	1.48463	0.4922	0.06229
scaffold472:1-1080742	1	1	7420	33550	33210	3044	-26130	20	20	209	243	0.05126	scaffold472:1-1080742	510087	0.05126	1.45465	0.4805	0.06303
scaffold373:1-1275740	1	1	8210	24120	24280	2202	-15910	20	20	270	256	0.04152	scaffold373:1-1275740	568166	0.04152	1.445	0.4436	0.04741
scaffold416:1-1241109	1	1	7827	29250	29630	2419	-21420	20	20	286	261	0.04564	scaffold416:1-1241109	590650	0.04564	1.32515	0.4759	0.05369
scaffold346:1-1144514	1	1	5944	30150	30440	2889	-24210	20	20	243	202	0.069	scaffold346:1-1144514	480424	0.069	1.23724	0.425	0.06494
scaffold917:1-1256560	1	1	4352	19610	19810	2137	-15250	20	20	259	255	0.06921	scaffold917:1-1256560	505651	0.06921	0.860673	0.4075	0.03913
