# Supplementary material for: Identification, characterization and distribution of transposable elements in the flax (Linum usitatissimum L.) genome
Source: BMC Genomics. 2012 Nov 21;13:644. doi: 10.1186/1471-2164-13-644 (PMC3544724; doi:10.1186/1471-2164-13-644)
Supplement: Additional file 5 — Filtered LTR elements. Filtered LTR elements. [file 1471-2164-13-644-S5.xlsx]

## Sheet: copia
Additional file 5. Filtered LTR elements.
TE	LTR sim	seq	length
Copia/ltr_struc_scaffold145_490321_491592_+/80.1	80.1	TGATCAATTGGCCAGAACACGGTAGGCTGTTGGGAGAATCCCTCTCTTCTCGTTTTATTAATTCACATGATTTACATAGGGAGGATATATATAAGCTAGGTTAGGAGAGACCTACCTTAACTGAAATATATCATAAATCTAATTTTTCTATAGTTAGACTAGGAATTATCTGTTACCGCTAACTATTATTATATGCTAACAACTAATATCTTTCAACACTCTTCCTCAAGTTTGGCATAGATGTTAATCAACCCAAGCTTGACCACTAGAGTCTCGAACATGTCTCTGGACAAGGCCTTAGTTAACACATCTGCAGTTTGCTGCTTCGAAGGCACATGCTCCACGTGAATAACTCCAGCATTAACATTGTCCCTGATAAAATATCGATCCACCTTCACA…	1271
Copia/ltr_struc_scaffold67_429105_430655_+/91.1	91.1	TAAAGATTGAGAGAATTGATTGATTCTTATTCATATCCCGTAGGCTCAATATATACAATAGTTCTCCTACTGATTAGGGAAAGAAAATGTTCACCATCACTACCTAATAGGATATGCTAGCTAAATAGGGTAGGACTAACACTAACAAGGTAACTATCTAACTAGCAAATAAACTAAATAAGATCCTAATATATACAGATAATGTACGGGATTTCTTCACTCCCCTTCAAGCTTGGTGTAAATGTTGTGCAGACCAAGCTTGGACTTGAAATGTTCGGATAGTTCTCGGGGAAGTGTCTTTGTGAGTATGTCAGCTATCTGTTGCTTGGACTGGACATATCTGACATCCACGACTCCCCCTTCCACCTTTTCAGTGATAAAATGCCTGTCTATCTCGAC…	1550
Copia/ltr_struc_scaffold832_9806_11521_+/93.4	93.4	TGTTGAGATACGGCAGAATAATAATAATAATTATTTGTTCCTTTTCTAACATGTCTTGATTAGAAAGTTATTACCTACAGATATAATAATAGAGTCCAATAAGGACATTCCTTTCTTGCATAGGAAGTCAGTATTATTCCAATAAGGGTAATAGTTTTTTCCTACAAAGACTTGGACTCTAACCCTAGTTGTACAACTCTATTATAAATAGAACCAGTTATCATTCAAGATCAATACCAAGAGGATTATTACCTCATATTTTGGCATGATATTAGAGCCTGATTGGAACCCTAAGACCTCCCGCTCAGCCACCGACCAACTCTCTCTCTCTTAAACTATTCTTTCTTCTTCTTCCTGGACAACAATCATGTATGGCTTAAAACAGTCCCTAAGAGCATG…	1715
Copia/ltr_finder_scaffold9_1030835_1032589_-/95.1	95.1	TGTTCCTTTTCTAGCATGTCTTGAATAGGAAGTTATTACTTACAGATATAGTAATAGAGTCTAATAAGGACATTCCTTTCTTGCATAGGAAGTTAGTATTATTCTAATAAGGGTAGTAGTCTTTTCCTACAAGGACTTGGATTCTAACCCTAGTTGTACAGCTCTATTAAATAGAGCTGGTTATCATTCAAGATCAATAAGAACAAGAGGATTATTACATCATATTTTGTCATGGTATCAGAGCCTGGTTGGAACCCTAGGACCTCCCGCTCAGAGAGTTGAACTTCTTCTTCCTGGACAACAACCATGACCAGCGAAATAATCAAGTTCGGACAAGTTGGTGAGGTTGTGACCACTGAGACTGACGCAAACGTAGACGCCAGCCAGAGTTGTACCAAC…	1754
Copia/ltr_struc_scaffold160_163546_165379_+/96.9	96.9	ACAAGAATCCAGGGTTTCTATTTGAATCCCCCTTGTTGCCTTCTCCATGCTGTCATATGTGCTTCGTGTTAGAAGTTTGAGTACTATTATGTAATTATCCTTTCTGTCTTCGGTAATTACAGGTTTAGTGTTGTTAATAGGAGTATAAATATGTATTGTTGAGCAAATCAGTAGGATTGGTGAAATCAAAAAAGAAAACACAGTCGTTGTGCCGTGGACTAGTCTCAACAATTCTTGTCGAGGACACCACGTAAATCTTGGTGTCGTTATTATTCTTGTTCGTTTCTCGTTGTTTTGTCATGGCATCAGAGCCTCTTCTCGCTCAATTTGCTTAGGTTTTTAGATGCTTCTTGATCAGTTTTTTCATCGGCTTATCCTCGATCATTTCTCTCGGCTTAT…	1833
Copia/ltr_finder_scaffold139_52068_53945_-/96.8	96.8	TGTAGAGAATCTGTAGATAATCCTATGTAGTTCCTAATTAGGATATGTATTTCCGTTTCCCTATAGTAACTGTATCAACTATAGTATATATTATTAGGTAACTACCTCCTAATAGGATTCCTAGAGTAGGTAAGTCTCATATGGAGACTTGTGTATATATCTCCTATTGCCTACGGGCTATCATAATAATAAGAGTAGATTATCATTCTCTCAAATCTACATGGTATCAGAGCCTGGTTCTCTTAAACCCTCTGTACCTTAAACCCTAAAGCCTTCCCCCGACTCTACCTCCGATCGACGCTATGACGAATGACGAAACCGTCTCTGTGAGCACAGGCGCTGTCCCTACTGGAAATAACCAGGGCACAGTCGTACCAGTGATGAACACAGACTACTCTG…	1877
Copia/ltr_struc_scaffold12_1408921_1410826_+/85.2	85.2	TGTACAATTATAATAGGATTTGTATTAGGGTGTAGTATTATTAGGTTAGTTTTTTCTGTATAGTTTTTCCTTTCCTGGTGCAGATAGTATTATAATTCTAGTCCTAGTAGAACTCTAACTTGTAGACTTATAGCTCAAGCATCCTTTTCTATATAAAGGAGGCATGTACATACAGATTATCATTAAGTTATCATTCATTCCCAAATCAACATGGTATCAGAGTCTGGTTCGGCAAAATTAAAATTTCGTCTCTCTCGTTTCCCTTCCGTCCTAAGAACAACCCTCAAAAAACCTGAAGAAAACTTTTTCAAGTTTTCTTTCAATCTCATCAATGATGAATGACGATCTTTCTAGTCATTCCATCAACTCCGAGATTCCATCATCGAACTCTTTAGGTGT…	1905
Copia/ltr_finder_scaffold45_393329_395314_+/92.9	92.9	GTAGAATTCCAGAATAATGATGATTCTGGTATGATTCTTATTTCTGAATTGTTGATTATACATATATATACAAGGTCTGCACCATTAGGGTGCAGAATCACCTTATTGCAATCCCTATAAATCAGGGATTACTCTACCTACTACTTACTACTATTATTCTGCATAGATTAGGCTAGAAGAATCAAATAAGACAGCTAACCTACTCTAATTTCTACGCCTACTCACAATCTACTTATTGCTGTAATTCAACACTCCCCCTCAAGCTTGGCTGTAGATGTTATGGAGGTCAAGCTTGCCTTGTAAATCATCAAACATATCTCTAGGCAGTGCCTTAGTAAGAATATCTGCAATCTGCTGCTTCGATGGAACGTATTCCATCTCGAATTCCTTGTTGTTTAC…	1985
Copia/ltr_finder_scaffold51_50621_52665_+/97.5	97.5	GTACGAGATATCCTATTGGAAACCATGTCAGCCATGACAGACTAAGTAACTCTACCAAGTCTTTCACAATGGAACTAGATAAAATAATCATTCCCAAGACTATTCAGGAAGCATTAAAATACCCTAAATGGAGGAAGGCAATCCTTGAGGAATTACATGCTCGTGAAAAAAATGGCACATGGGATGTTGTTTATCTACCCGAGGGAAGGAAGACTATGGATTGTAAATGGATATTGACTGTAAAATATAAGGCTGATGGAACAGTGGATCGATTTAAGGCAAGGCTGGTTGCCCGTGGTTTTACTCAGACACAAGGCATTGATTACGAAGAAACCTTTACATCGGTAGCTAAGCTAAAAACAGTAAGAGGTTTGCTGTCTCTAGCTGTTAATTTGGATT…	2044
Copia/ltr_finder_scaffold35_111574_113675_+/83.6	83.6	GTTATGAATATTATAATTATGTGTATGAATGTCCATTTATAATTCTTACCTTTGTAACTCCTATACATTGAACATGAGAATGAATATCCTATTTAAGTGTAGGTTATGAATTCTAGAGCCTATAAATAGTGCTCTCTTGTACCATCTTTTGCCAACTCGCAATGCTCCAGTGAAAATGATGTTGACATTGGGCAATCTGACATCGCGACTGAGTCTAAAACCCGTATAAAACATGATAGACCACACGGTTCCAAAGCAAAAAAAAAAAATTCCTCAAAAGTGAAATGGAGCTTTATATCCAAATGGTCCTCAAAAGTGGAATGGAGCTATATATCAAGATGGTCAAATTGAGGTTAAGATTATTTAAACAAAGCCACCAAGAGAAACAAATAATGTGCT…	2101
Copia/ltr_struc_scaffold326_40360_42523_+/92.7	92.7	TGTTGGAATAATGTGGTGATTAAAATGTACGGAATGAAAGTTTGATGATTGATATGTGAAAAGATGAAATTGAGTGATTGTTTTGTAAAATAAAAAGAAGTTGTTGAGAGAAGCAGAGGAAACAAGCTACTTCTTGTCTTTGTTTTTTGGAATAAAGTTACTTAGATTGATTGATAAACAATAGATGTAAGGCTTTATATAGCCTTTACAAACTTTACAAGACAAAACACATTTATTTTATCATCTTATCACAACTAATTTTATTTAATTTTGGTGGCTTGATGATGGAGATTTGTTGGTGGGTTGTTGGTGGATTGTTGGTGGATTGTGTTGGTGGCTTGTTGTCTCTGAAGTGAGTCAAAGATCCATATTTTAACACTCCTCCTTGGAGCTTTGACT…	2163
Copia/ltr_finder_scaffold294_34802_36970_+/92	92	GTTATAAAGTTTTGAGAGAGATTGTTGAGAGAAGCTCATTTTTTGTATTCAAGAATTGATTCGTTACCTACTGAAGAATTGGTTTCCGACTTAAATAGAGGGAGTCTAATAACAAACTGCTAACATAATAAAGTGACGTAAGAGATAAGTCTAACTGAATGGGCTTGAGGCCTACAATGGTAATTTAACAACTCTAACAGCCCCCCAGAAACTAAGCATGTATTGCAATCATGTGAAGTTAGGATATTGAATTTTTAAATTTCTGTACTGAAAGTGCTTTAGGGAAGGGGTCATTATGATTGGAAATGTGTTGAACCTTTAGTAAGCCAGATTGAAGTCGTTCACGAATAAAGTGACATTTGAGTTCTATATGTTTAGTGCGTTCATATTGAAAGGGAT…	2168
Copia/ltr_finder_scaffold97_66117_68287_+/97.8	97.8	GGAACGGTATCAAATGGAGTTCGATCAAGTGCAGTGATGAAGAACAAACGGAGAAATGAAGAACAAACGGAGCAGAAGGTGGAGACCGTTAGTCAACGTCAAGTCACAAAGGAAATTGGAGCTTAAATGAAACGATGCGTTTTGTATTCCGTTTGTCTTTGATATGGCTGTACTAAAACGGGACACGTGTTTACCTGCGTTTTACTTTTCAGTTTTTACTGTTTTAGTTACCGTTGAGTTTACTATATAAACTCAACCAAACTCAGTGAATCGGTTAATGGTTTTCAGACCTTTCATCCATATCCATTTCTTCTCTGTATTTCCTCCTTATTCTTCTTCCTTCTCTGCTTACTGATCGTTCCTCCGATCATTCTGTTATGGTATCAGAGCTGGTTTCAA…	2170
Copia/ltr_struc_scaffold349_115020_117278_+/95.2	95.2	TGTAGAATTTCAGAGAATATTTTAACTTAATTTATTCACTGGGAACTACTCTTATATATAGGAGTAGAGATTTACAAAGAGCTCCTTAACAAGAGACAATTAGATCTAACACTTTCCTTACAAGGAAAGGATTACAAAACTATCTAGGAAAAGGAAAAATAAGTCTTCCTAATTAATGCTGGAATCCTAATCCTAATCATTCACGGATTCTTCAACACTCCCCCTCAAATTTGACTTAAAAATGTTGAGAAGTCCAAGCTTGGTGATCAAACTATTATGCATATCTCTTGTAAGAGCTTTGGTATGGATGTCTGCCAGCTGCAGACGAGATGGCACATACTCCACTTGGATAGTCTTTTCATTCAGCTTCTCTGAGATGAAGTGATGATCAATTTCAAC…	2258
Copia/ltr_finder_scaffold109_78870_81155_+/93.5	93.5	GATAATGAACATGCAATTACAATCAACCAACATAGTATAGAGAAGAGGAATGGTACATACAAGTTTAAAGAATCTTATTAACATCTGAAACAGTACTTATATAGATTATACAAGAGAGATGTGTTATGCACTAGTTACAAAGGAAAAGAGAACAGTGGGAAAATGGTTCAGTAGTTGAGCAAATAGTGGGAGAGACTAAAACGGAATTAGTTAACTCTCAACACGCCCCTGTATGATGGAGGCACCGAAGATGACACCAATCTCTAGAAGGTGGAGAACTTCTCAAAGCAACTCGATTTTGCTTTCCCGTCAAACAGTCGACGCATCTCTCCAGGTGGACATGATCCAGTCCAGGTATAGCCCTCTTCCTTGCCAGCTTTACCATGGACTTCTCGCTCC…	2285
Copia/ltr_finder_scaffold1558_361629_363921_-/85.6	85.6	TGCCAAATTATGAGGTAATAATCCTCTTGATTGATTTACGAATGAAAATAACTCTATATTGATAGAGTTTACATGCTAGAGAGATCGAGCCCTTATTGGGCTCGATTGCTATATTTGTAGGTAATAACTTCCTAATCAAGACATGCTAGAAAAGGAACAAATAATAATAATAACTATTATGCCGTATCTCAACACTCCCCCTCAAGCTTGGTGTAGGCGTTGTAAAGATCAAGGTTGTTCTTCAAATACTGCAGTACTTCTTTTAAGGTTGCTTTGGTGAGCATGTCTACTGTTTGTTCTGCGAAAGGAATATAAGTGACTTCAATAACTCCACTAGCACCCCTCTCTGGAATATACTGTCTATCAACTTCCACAAGTTTGGTTCATTCATGGTGTACC…	2292
Copia/ltr_struc_scaffold284_411055_413377_+/89.5	89.5	TGATAAAAGGAGAATAACACCGGAATATCATAGGAATAATGAAAAAATAACAAAGACGATTAACGTGGTTTCCGACCTTAAAGTCGACTAGTCCACATAGAGAAGTTGAGAATCTTATTAGGGGTTTTAGTGATAGAGATGGCTTAATTACAGAGAAGGAGTCTAACGCTCCTCATATACATAAAAGGTTTCAGTTAACCCATAACCATAACAGGCCTAACCCGATATACATTAACAACCCCTCTCAAATTGATGGTGGATGTGCATCATCAATTTATGTGCCAAAAATCAGTGTCGAGCTGTAGAAAGAGACTTTGTAAGTAACTCGACCATCTGATGTTCAGAAGTAATTTAGGCCAACTTGATAGTTCCTTCAGTGACCAAGTCCCAAATGTAATG…	2322
Copia/ltr_finder_scaffold3142_325_2681_+/95.7	95.7	GATTTGGCTTGTATTGCATGTTCTCAAGGAAAATTGATTATCCGACCATCATCGATAAAAGTGAGAAATGAATCGCTCACATTTTTGGAACGCATTCAAGGCGATATTTGTGGACCAATTCATCCATCATGCGGACCATTTAGATATTTTATGGTTTTAATTGATGCATCAACTAAGTGGTCACATGTATCGTTATTATCCACTCGTAATTTGGCATTTGCGCGATTACTTGCTCAATTGATCAGATTACGGGCACAGTTTCCGGATTATCCGATAAAAACGATACGCCTTGACAATGCTGGTGAATTTACTTCACAACATTTTAATGATTATTGCATGTCTGTCGGAATTGATGTTGAACATCCTGTAGCACATGTTCATACACAAAATGGTTTAGCA…	2356
Copia/ltr_finder_scaffold1125_45_2429_-/97.3	97.3	TGGAGCAGAAAAAGTTGACGGAAAAATCTACAGAAGCCTATTCTGATCGCTCATATATCTGACACACACAAGACTAGATATATGTCACTCAGTAAGTCTCATTTGAAGATTTATGAGTGAGCCTAGAAAACTTCATTTTGCAGCAGCGAAGAGAATCCTACGATACCTCCAAGGCACTAAACAATTGGGCCGAAGGTATAAGAAGGAAGAAGGAAGCAAGCTAATGGGATACACCGATAGTGACTGGGCAGGATCACTAGATGACCGAAAGAGTACATCTAGTTACATATTTTTCCTAGGTACAAAACCAATTTATACGTTAAGAAGTATTTCCTAGGAATTCAAGTCGAGCAGAAACCTGAAGAAATATTCATCTCTCAAGAGAAATATACCGAAGAC…	2384
Copia/ltr_finder_scaffold77_763660_766056_+/92.4	92.4	GAAATGAAGAGAGGATGAGATGTGAGTGAATTACAAATGAAGCAACCTGCTTCTTTATATAGCCAAATGAGGGGGGCAATATAAATAATGTAGTTGGGAATTCAATTAGTTGTTTAGAGATCCAACTAACTTTATGGTGCTTTAATATTGGTGGAAATTCAATTAGTTGGTTAGAGATCCAACTAATTTTGCGGTGCTTTGAAATTGGTGGTGTATATTTTTATTTGCACATCAATTATCCCGCTCCACCATTGTTTGTACGTAGACACTTTAGCTTATGGTCAGTCTCCCGCTCCACCAATGCAACAAAACGTTTGAAAACGTTTAGCACGTGATCTTTCATCTTCAGAACATATACACATGTCTTCCGCGAGTGATCATCAATGAACGTCGCAAAGT…	2396
Copia/ltr_finder_scaffold159_749197_751599_+/89.2	89.2	GTATCTCATCTGCACCATCTTCGTGAGATAAAAGAGTTTGTTGTTGCCGGTCTTTGAAGCATAAAGCCCCTCCAGCTTTTTCCAAAGCTTCAAAGCATCTGTCTCTCCAGCGATGTGGTTGCGTACGTTATCATCGACATGGTGTCGAATGTAACTACACGCCTTCTCGTGCTCGCGCTTCCAATCCCAGTCACTCTTAACGGCTGGCTTAGTTGACGATGACAACGGTTGATCCAAATCTTTCATCAATAGGAGATCCTTCATCTTGCTTCTCCAAATATGAAAGTTTGTACCGTTCAAACTAACCATCTTGCTTGGCGTTGCCTCCATAATGAACCGTGCTCTGATACCACTGTTGGGGCGCAGCGGACGAGAATAGAGTAAATATATTGCACTAAT…	2402
Copia/ltr_struc_scaffold50_67835_70248_+/89.7	89.7	TGTTGGGGCGCTAGCGGAAATGTAGCGGAATTTAGGATCGAAAAAATAGTATTTTGATAACTCACTCAATTTTGTGGATATTACAATTTGGCCACTTGACCAATTCCCTCACCATTCACACTCTACTTCTTCTTATTTTTGTTTCTCTACACTTCACACTTGCCTAAAGTGAGGCTTCATATTTATAGGACAATACAACCTCCTTAGGAAGATACTAGCACACTTGGTAGGTTTAGTGTGTGGCTAGGATTAGTTTAGTTATTAAAACATATTAATTAGTTTAGTTGAGTAGTTGAGATATTTTTAGACAGATTTCTAGAGTAGGAAATCTCTAGATTGTTAAATGTAATTCCATATTGTAAATTACCTTTATTCAACACCCCCTCTTAATTTGCAATT…	2413
Copia/ltr_finder_scaffold398_336163_338590_+/95.2	95.2	GTAGAGAATCCTACAGAATCTCTAATTAGCCTCTTTATTCGTCCCCTATATTAGCTGTATTAGCTATAGTATGTATTATTAGGTAATTACCTCCTAATAGGATTCCTAGAGTAGGTAAGTCTCATATGGAAACTTGTGTATATAAACCCTATTGCCTACGGGCTATCTTAATAACAAGAGTAGATCATTATTCTCTCAAATCTACATGGTATCAGAGCCTCGTTTGTACCCTAAACCTTAAATACCTCCGTCACCCTAAACCCTAAAGTCTTCCGTCGATGCTACCTCCGATCGAAGCCATGACGAATGAAGGAACCGTATCTGTGAGCACAGGAGCTGTCCCTACTGGAAATAACCAGAGCACAGTGGCACCAGTGACGAACACAGACTACTCTGGTT…	2427
Copia/ltr_finder_scaffold7_461954_464416_-/95.3	95.3	TGTTGGAATTAATAAGTTAGATGAAACTGTGCATTTTTGGTTTAGTGTACAAGTCTGTTGCGTTTGCCATTTCAGTTCAGTACTTTCATTTATTTTCACTTTGGTCCTTTATTAGTTAGTTAGTCGTGGAGTGTTTTCTGTTTGCTAGTTGAGATCATGGCTGATCTTCAGCCTCTACTTAATGGATTTCCTGCAACAAATTCTGTTGTCAGTTTACTATATGAGACTTTAACATATGGTATCAGAGCCTCGAGCAAACTGTAACCATCTAAATCGAGTGAGAGAGGTGTAAGTTGCAGTAGTGAAGTTTGAAAGAGTTGTAGAGTTAGAGAACTGAAGGAAGGTAGGGAATCAGGAGTGAAGGCTTTGCTGGAGTGAGCATCCCTAAGTACGGCAGAG…	2462
Copia/ltr_struc_scaffold7_461953_464416_+/97.2	97.2	TGTTAAAGTCTCATATAGCAAACTGACAACAGAATTTGTTGCAGGAAATCCATTAAGTAGAGGCTGAAGATCAGCCATGATCTCAACAGCAAACAGAAAACACTCCACGACTAACTAACTAACAAAGGACCAAAATGCAAACAAATAAAAGTACTGAACTGAAACGACAAACGCAACAGACTTGCACACTAAACCAAAAACGCACAGTTTCATCTAACTTATTAATTCCAACATATCCTCCCCTGAACTAAAATTCCCATAACTCATTTTAGTTCATCTTCCAACTCCATTAATCAGTTTCTTGCACCATCCACAAGTTCAAGTCTGTTGTGCAGCACCTGGAACGAATCCAGCTTGCGAGCCGTGGTCATGATGCTTGCCACCTGATCACGAGTTCCA…	2463
Copia/ltr_finder_scaffold102_654571_657089_+/97.2	97.2	GAATTACAGAAATAACTAGGATATTATTAGGCGTATAACTTAGAGTAATCTAGCTATCCTATAGAATCAGTCTAGCCTGATTTAGGCAGTGTATTCATAGTAAGGTGTAGGTAGGATAAATCCCCGATTTGTAGGGATTACTACGAGCTGGATCTGCATCCTAATGATGCAGACTGTGTATATATGTAAAGGAAACCACAGAAATAAGAATTATCATACCAGAATCATTCTGATTTCTAGAATTCTGCATGGTATCAGAGCTTAGATTCAGACCTTGAATCCAGCTCCATCAACCTTCCTTCTTCTATCTCTCTCACTCTCATCTGATGGCGAACACGAACGATGAAGTTCAAGTCCCATCCTCGCCATCTGTGACTTCAGGAGATCCCTCCCAGAAGC…	2518
Copia/ltr_finder_scaffold231_177224_179798_-/95.8	95.8	TGGCCTAATCTTCGACTCATTCTATCTATAGCTGTGTCTAGAGGATGGTGCCTGAGATAGTTAGATGTACAGAACGCGTTTTTGCATGGTGTTCTGAAAGAGGAGGTTTACATGAAACAACCGCCTGGCTATTAAGATAAAAATGCACCATCCCGTGTTTGCAAGCTTGACAAAGCTTTGTATGGGTTGAAGCAAGCTCCGCGCGCGTGGTACGCCCGATTAAGTAAAAAGTTACAGATTTAAGTTCTGATTTCACCCTCAAGGATCTAGGTGATCTTCATTTCTTTCTAGGCATTGAAGTTAAAAGAAACCAAGAAGGCATTACATTGTCTCAAGGAAAATATGCTTCTGATTTGTTGACTCGGGTCAATATGCAAAATTGCAAGGCAGCTCCTACAC…	2574
Copia/ltr_struc_scaffold12_94964_97544_+/83.3	83.3	TGCTTACAATAGAGGTAGATAAAGAGACGGAAGAGTTAGAAAGATAATTATTGATTCTTGTTATTGGATAGGCTAACAGCCGATGGGTATATATATCCTAGAAGCAAAAGAATCCTACCATAAATAGAAAAATGACTCCTACCATAAGTAGGAGTCTTACATAAGGAAATTTCTTTCTACACAAGTAACTAAATATATCTCTTATTTGGTCCACCTAATTAGGAATAATGAGGGTTATTACTACACTCCCCCTCAAGCTGTGTGGTGTAGATGTTGAACATCCTCACTTGTGCATTAATTCTTCAAAGATAGACCTTGACAATGATTTGGTGAAAACATCAGCGAGTTGTTGATTTGTTGGAACATAATCCAGATTTATAACTCCCTTTATAACCTTCT…	2580
Copia/ltr_finder_scaffold361_11734_14319_+/95.3	95.3	GGCTAGGATTATTAGTTTAGTTATTATGAGTAGTTGGGATTTAGATATTTTTAGAGAGACTTCTAGAGTAGGAAATCTCTAGATTGTTAAAGGTAATTCCATATTGCAAATTACCTTTATTCAACACCCCCTCTTAATTTGCAATTTGGAGTAGGTGTTTGAACTTCTCAAGTTTGTCCTTCATAACTGCCTTCATCATGATCTCTGCCAATTGATCGTTGTTGTTGAAAAACTCCATTGTGATTTCTCCGTTGTTGACGAGGTCTCGTATGAAATGGTCTCGTAACTCGACAAAAATGATATTGTAACTCGATATGCTTCGACCTTGCGTGAAATACTGGATTCTTCGTCATGGCTATGGCTGACATGTTGTCATTATAAATAATGGTTGGTTCATTA…	2585
Copia/ltr_finder_scaffold353_703469_706063_+/94.3	94.3	GTTGAGATACGGCATAATAGTTATTATTATTATTTGTTTCTTTCTAGTATGTCTTGATTAGGAAGTTATTACCTACAGATATAGTAATCGAGTCCAATAAAGACTCGATCTCTCTAGTATGTAAACTCTATAAATATAGAGTTATTCTCATTCATAAATCAATAAAGAGGATTATTACCTCATATTTTGGCATGGTATCAGAGCCTGGTTGGAACCCTAGGACCTCCTGTTCAGCCGCGACCAACTCTCTCTCTTAAACTACTTTTTCTTCTTCTTCTTTCTAGACAACAATCATGACCTGCAGAGTAATTAAGTTCGGGCAAGTTGGTGAGGTTGTGACCACTCAGACTGGCGCAAACGCAGACGTAGACGCCAGCCAGAGTCACACCAACAACACAA…	2594
Copia/ltr_finder_scaffold434_252838_255460_+/96	96	GTTGAAGTTAATGAAGCTGTGCGTTTTATTGCATTATTTAAGTTTATCATTCTTGCTACTTTAGTCATGTACTTTTAGTTGTTTGCACTTTGGTCCTTTGTCAGTCTGTTAGTCGTGGAATGTTTCTGTTACTTGCTGTTGAGATCATGGCTGATCTTCAGCCTTATATAATTGATTCTCTACAACGATTTCCGTTGTCAATTTTCTATATATTGTGTTCACATGTGGTATCAGAGCATTAAAAAACTGTAACCATTCAAATCGATTAGGAGAGGTGTGAGGTGTAGTGCTGAAAGAACTGCAGAATTAGGAGTTGAGTAAAAGGGGAAGTAATCATGAGTGAAGGCTTTGCTGGAGTGAGCATTCCCAAGTTCAACGGAGACTATGATCATTGGTGCT…	2622
Copia/ltr_finder_scaffold127_439025_441738_+/97.6	97.6	GGTGGGAATATGATGGTTCAACCACTGGGCGAACCAACGAATTAACTAAGAGTGAACGACGTCGTTGCAATTAACTGCAACTCACTCACTCTCGCACCTGAGAAAGTTACCGTTAGGAGGAGGAAGAAATGATGATCACAGGCTGATCTTCCTCCCAGTTTTGCTCAACAACCATTCCGCATTTCCATCAATAGAATGTGGGAAATCAAACACGATGCTGCAAGGATCTAAATGGTTGAGGACTAATATAAATGGTCTCGTCAACAGTACATGAACACACATAGAGATATTACTTGCAGCACAAATACAATTGATTCTTGTTTTGTTCAACTCTCTAAGTGATTACCTTGCGAAGTTCTTTCCTGACACTTTAATCACAGTGGTGTACGGGAATTAGCT…	2713
Copia/ltr_finder_scaffold320_199822_202536_+/94.9	94.9	GCATCAATAATTAGGATACTATTAGGCTCAGAACTTAGAGTAAACTAGCTGTCCTAGAAAATCTGTCTAGCTTGATTTATGCAGTATATTCATAGTAAGTGGTAGGTAGAGTAATCCCTGATTTGTAGAGATTATCATAAGGTGATTCTGCACCCTAATGGTGCAGACCGTGTATATATGTAAACTTGAAACACAAAAATATCAATCAACATACCAGAATCATTATTTGGTTCTGCTCAAAATTTTCCCTCATCAACCGTCTTATCAACCGTCTACCAAATCGAACCCTACGTTTTCAAACTCCCCGTAGTGTTCTGCTCAAAATTTTCCCTCATAGTCATGCTCTATCATCCGACCTTCCCCTTAGAGTATTTGGATGTACAGCTTTTGTCCATTTAG…	2714
Copia/ltr_finder_scaffold33_715142_717856_+/97.1	97.1	GAACATGAAGAATGAAACAGCAGCAGCTGCTCGAGGAAGCAGTGTTCATGAAATTGCTGGGAATGAAGACGGAGTGAGGATGGACTTCAGTAACGGCGTCATAAGACCGTTAACTCGTTAGCTGGATGAAGAAAGCGTTTAATTGAAATGCCGCGTTTACGCTTATCACTTTCACTGTTTTAGTTACCGTTGTAAAACAGTACATTCTGTTAAATAGGCTTCCCAGCACAGCCATAAACAACAAAACGCCTTACGAGTTGCTCCATGGTAATGCTTGCAGCCTTGACCATTTGAGGGTGTTTGGCTGTCTTGCTTATGCAGCCACATTGTCACATGGAAGAACTAAGTTCCAATCTCGAGCAAGGCAGTGTGTGTTCCTTGGACATCCTATTGGTATTA…	2714
Copia/ltr_finder_scaffold235_316856_319591_-/89.4	89.4	TGAAGGAACTTGGAGAAAGCTTCTGACATTTTCTCAAGAAAGCATACCCACATCATTCTAGTATAATCATCCACAAATAGAAGAAAGTATATCTTACCACCTATGAATGTTGTTCTAGTTGGTCCGTAAATATCAGTGTATATCAACTCTAGTGGTGCTTTAGTTTTTGGAAATGGCAAGCGATGCATTTTGCCATATATGCATCCTTCATAAACTTTATCTTCTCTGTTGATTTAGGGAAGATCGACCACCATATTTTTCGGCTTCAGTAATTTAAGCCATTTGTAGTTTAGGTGTCCATCTGATCTACTAATTGAATCAGATATTCTATCTCTTCCTCGAAGAGGTGAATCAGAAATAGGATCTCCATGTCCAGAATCGGAGGAAGAATCGGAATCC…	2735
Copia/ltr_struc_scaffold28_1748063_1750803_+/97.6	97.6	TGTTGAAGATTAAATAATGCTGTGCGTTTTGGTCATTGGAGGATGTTGAAGATTATTGATGCTGTGCGTTTTGGTCATTAGCTTAAGTTTGTTAGTTTTGTCAGTTTAGTCCAGTACTTTTATTTGTTTACATTTTAGTTCGTTTGTTAGTCTGTTGAACGTGGGCAGTGTTTGTTGTTTCTGTTGAGATCATGGCTGATCTCAAGGCTCCATTTAAGTGATTCTCTGCAACAGAATCTGTTGTCAGATTGCTATACGTTGTGTTTACATGTGGTATCAGAGCGTGTAAGCAAACTGTAACCATTTCGATCAATCACAGAGAAGTAAAAGTTGTAGAATTGAAGCTAGAAAATCACGTTGTGAGAAAGAAGGGAGTGATCATGAGTGAGAGTTTTGTTG…	2740
Copia/ltr_finder_scaffold222_1272882_1275667_-/93	93	TGCATCTTTTACTCACTTCATAGACAACAAGCCACCAACACAATCCACCAACAAGCTACCGACAAGCCACAAACAAGACAACAAGCCACAAACAAGCCACCAACAAATCTCCATCATCAAGCCACCAAAATTAAATAAAGTTAGTTGTGATAAGATGTTAAAATAAATGTACTTTGTCTTGTTAAGTTTGTAAAGGCTATATAAAGCCTTACATCTATTATGTATCAATCAATCCAAGCAATTCCATTCCAAAAACAAAAACAAAGACAAGAAGCCGTTGCTTCCTCTGCTTCTTTAAACAATTTATTTCACTTACAAAACAATCACCCAATTTCATCTTTTCACATATCAATCATCAAACTTTCATTCTTTACATTTCAATCACCACATTATTCCAAC…	2785
Copia/ltr_struc_scaffold262_51788_54593_+/89.9	89.9	TGTTGGGTTATGGAGATTGGTAAAATGAAGACTATTGCGCTTGGCCCAGTTAGTTTGTTTAGTCAGAAAAGGAGTAGGATTAATCTTATCTATTCCGTATAGGATTAGGATTAATCTTTTCTATTTCATATAGGATAGGGATTAATCTGGTAGCTCCCTATAAATAACCTAGTCTTGTCATTGTATTATGTATCCCAAACATAGTAGTCAAAATCTTGGCTTGGCAGCGCCCCCAAACGTACTCTTCTCACGAAGGGGAACTGAGTTAACAAATCTCGGTGTTCTGTGTTCTTATTTTTTTTGTTCATGATTATGTTTCATTCCCTACAGCTGGTATCAAAGCTTCAGTTTGAATCGGGGATCAAACAATTTTGATGGATGAAAAATTACCGATGGAGA…	2805
Copia/ltr_finder_scaffold491_176851_179663_+/98.5	98.5	GATGAACGCAGTGACCAAATCGTTTTTGGATGAAAGTTGGATGATCAAATGATTAATGGAGAAGTTATTGTTTAAGTGTTGCTGCGTTGTTTAATTATGTGTGTAACGAGATGACTGCCACGTGTGGCAGTCACCTTTCTTTTCTTACCGTTGGAGTAGTTAATCCACAGTAAAACTTGAAGCTCTATATGTATAAATAATGAAAATGAATCAATGAAGAAGCTCACGATTCCAGAACTATCTTTTTCTCAACCTTATCACATTCTAGCTCATCTAAAATGGTATCAGAGCGAATGATCGAAACCTAGAGATATCTGATGGTCGTCATTCCCAGAAATTCAACTCCGATCGTTTTCGGATCTGTACAAGACGAAGAGGATGATGGTGACAGCGAGAATT…	2812
Copia/ltr_struc_scaffold132_166595_169427_+/97	97	TGCTAAATTAGGGTTTAGAATAATCTCATTGTTATTCATCTTGAATGATAACTAGCTCTATTTATAATAGAGCTGTACACCTAGGGTTAGAGTCCAAGTCCTTGTAGGAAAAGGCTACTACCCTTATTAAAATAATACTGACTTCCTATGCAAGGAAGGAATGTCCTTATTGGACTCTAACCACTTCCTAATCAAGATATGCTAGAAAAAGAACAATAATAACAATAACTATGCCGTATCTCAACACTCCCCCTCAAGCTTGGTGTAGATGTTGATCAACCCGAGCTTGGAGGTAAGGAAATCGAAAACATCGCGTCCAAGTGCCTTGGTCAGTATGTCTGCGGCCTGCTGCTTGGAAGGAACATATCTAACTTCAATGATCCCCTTTGCTACATTGTC…	2832
Copia/ltr_struc_scaffold159_748094_750984_+/94.4	94.4	AGTGAACCAGATCTAGCACGTTCTTCGCTCTAGAAGGTCGAGTATTTTTTAAAGCAACTCGATTTTGCTTTCCAGCCAGACAGTGGACGCATCTCTCCAGGTGGAGATGACATAGAATTCAGTTCAAGTATAGCCTTCTTCCTTGCCAGCTTTACCATGGACTTCAGGCTCATGTGGCCGAGGCGTTTGTGCCACAAAGCGACAGTGTCGACAATCTCCGTTGAGTTTGCAGCTTCTAGGGAGATCTTGGCTTCCTTCATGTACAGTTTAGACTACTTCTTGCCTCTCGCCACCACCAATGCGCCTTTGGTGAGTTTCCATTGACCGTTTTTGAAGGTATGACAATAACCTTCCCCGTCCAGCTTGTCCACAGAAATCAGATTTAGACGCATGTCCGGG…	2890
Copia/ltr_finder_scaffold566_69720_72687_+/85	85	GTAGAATTATGTGACGTATGAGAGGAATAAGGTAGTTAGTTAGCTGGTAGTCAGTCAGGTGTTAGCTGTAGATACTAGCCTAATCTCAGCCTATAATAGTAGTAATTAGTAGCCTAATTTCAGCCTATAATAGTAGTAATTAGTATTCTAGATTAATGGGATTATGATGTGGTAGGTAGAGCCTATGTAATTACCTAATTTAGGACCATTCCTATTGCATAAGTAGGCAGTATTCTAATGAATAAATCATCATTCACTCAATAATTCTATATGGTATCAGAGCCCTGATCCATTTCCACCTCCTCTCCCTCTCAAAAATCCCGACCACTCATCTCTGTCACCATGCCTGAAGAAGTTCCAGCCATGGACAATTCTGAAGCAATCTCAGGTTCTGCCACA…	2967
Copia/ltr_finder_scaffold465_736178_739159_+/94.1	94.1	GAGAAATTGTATTTCGAGTATCTTGGTAACATCAATCTTGCATTCTAACCGATTCAAACAATTTTAGTCTACCACGAAAGCGTGGGAAAAGACATATATTGGTTTATATTAATCAGGTTTGGATAATAATCTGAACCAAGTGGGATAGTTACCAACACTCTCCTGTTTAAATGAATTCATGAGACTGTTGTAGCATTGATTGATAGCTAGCTACCTTTCTCTACACCACCTCATCATGTGATGATAATGCAAGCACCGTTTACAAACAGTAATGCCTATCAATTCTTAGTATATGATTCAAAAATATCGGATGTACACAAGAATACGATAATTGAATTGAGGAATGCCTCGTTTTTTGAAAACATATTTCCTTATTTGTATAAAGGAAATAATATTAAC…	2981
Copia/ltr_finder_scaffold127_1389093_1392089_+/91.6	91.6	GTAAATATAGAATTATAGAATGATTAATTATTTTATTCATTAGACTGCTAGATATTTATGCAGTAAGAATAGTCCTAGATTAGATAATCACATAGGCTGTTACCTACCCTATCATAATCCCACTAATACGGGATTCTACTTACTATTATTATAGGCTGAGATTAGGCTAATCACTACAACTAATATTTGACTATTTACTACATCCTAATCATGTCATACGTCACATAATTCTACACCCCCTCAAGTTTGGCCTTACATATTTTTAAGGCCAAGCTTGCCATAAAGCTTCTCGAATGTGTCCCGTGTGAGGGCCTTTGTCAGAATGTCTGCAATTTGTAGTCTAGAAGGAACATACATCATGTCAAACTCCTTGCTATTCCCCTTCTCCGAGATACATTG…	2996
Copia/ltr_finder_scaffold310_669547_672552_-/98.1	98.1	TGCGAGACGTCCTTTGCTTCTTCAATATCCACCACCACGTAGTTGAACTTTGGGAACAGCGACCGTAGAGTTTTCTCCACCACCCGATTTTCTTCAATTTTCTCTTCATATTGCTTCATTTGGTTGACAACGGACTTTACCCCTAATGTGTAATCCAGCATCGATTCACCTTCCTTCATCTTCAGTGACTCAAAATCTCCTCGCAAAGTTTGAAGTCGAACCTTCTTCACTTTGTCTTCACCTTGGAGGGATACCTGCAAAATATCCCACACTTGCTTTGAGGTGGTTGTTTCCGCCACTTTCTTGAACATGGCATCATCAAGACTTTGATGAATTATGGTGAGCGCCTTTTGGTCACTTTTAAAACTCTTGTGTAACACCTCCTTTTCAGGAGAAGAT…	3005
Copia/ltr_struc_scaffold140_28683_31692_+/97.8	97.8	TGTAGAATTACCGCGATAATTAGGGTGTGAGTAGGCATAGAAATTAGAGTAAGATTAGCTGTCCTAGTTGATCTTTCTAGCATAATTTATGCTATATATTAGTAGTAAGTGGTAGGTAGTATAATCCCTGATTTATAGGGATTATCATAGGAGATTCTGCATCCTAATGATGCAGACTCTGTATATATGTAACTGGAAACACATAAATAATGATAATCATACCAGAATCATTCTGATCTCTGGAATTCTACATGTTATCAGAGCGAGGGTGCATCCACTAAGACCTAAGCCCCGTCTCTCTTTATTCTAAACCTCCTATCTCTGTCCCTGTTCTCGTCCTCACGACATGACCAATACCAACGCTGAAACTCCTCGAGCTGGCAGCTCTCCACCGCAGTC…	3009
Copia/ltr_finder_scaffold4886_32_3124_-/91.2	91.2	TGCCTATACAAATCTACATACCGAAACAAGGCTCTAGATGTACATTAAGTGACTCAAAACAAGAAAGTGAGAGTTTCTGAAGAAGGAGATTATGCATTAATGGCATTAGAAGATGGAGGAAACTTCAGGCACGAAGAAGCAACAGTCTCATGTAAATACATCATATGTTGCTGAAATAATGGAGCTTTATGTTAAAATGCAAAAAGATTTTAAATTACCAAAGAAAAAGTATAACAATATGAAGAAAGATTTAAAAGTTGTTATCGGTTGGAATAATGAACTAGTTCAGGAAGTTGAAAGTATGAGAGAGGCTTATTGTGAATTAGATCATACTAGTAACAAAGATACTACTTTTGAAGAAGATAAAGTTCTTATAATGATGATACCAATGATTATAAT…	3092
Copia/ltr_struc_scaffold76_899462_902555_+/93.4	93.4	TGCCAAATATTGAGGTGTAAAATCCTCTCTTATTGATTTAGAATGAACTGAGAACTCTAATATATAGAGTTTACGATAGCAAAACATGGTAGGTTCCTAGAAGGATACAACTATCTTAAAAGGAATAGAGTATAACTTCCTAGCATCTTCCTAATTAAGATAAATAAGGAAATAACTAGTATAGCCGTATCTCAACACTCTTCCTCAAGCTTGATGTATGCATTATATAGATCAAGCTTGGACTTCAGATACTGCAGAACTTCTCTGGAGGTAGCCTTTGTGAGTCTGTTCTGCGGAAGGAACGTATGCAACATCGATAACTCCACGGGATGCCTCGGCAATCGGAGTAGGTGAAGGAGGGGTTGCATCAGCAATGTCCAACTGCAACAACTCTCGTTG…	3093
Copia/ltr_struc_scaffold883_233816_237000_+/94.3	94.3	TGAAGAATCCCGTCCTTATTTGTATATATTAGGATCATAGATAGATTATTTGCTAGTTAGATAGTTATCATGTTTGTACTAGTCTTACCCTATTTTAGCTAGCAGATCCTATTAGATAGTTAGAATAAATATTTTCTTACCTAATCAGTAGGAGGTCGACTGTATATATTGAGCCTAAGGAACATGAATAAAACTTCAATTCATTCTCTCAATCTTCATGGTATCAGAGCCTTCTTTGTACCTTGCCTAAGCGCTTCCGCCGTAATCCGAAGCCATGGTGACAGACGGAGTCCAGAACGGATCCGATACTACTGGAGATACCGCCAGCTCCGTGGCACCAGCAACAACGACGGATTACTCAAGCTTCCTCACCACACATAGGCTGGATGGAAAAAATTA…	3184
Copia/ltr_finder_scaffold384_160810_164010_-/92.2	92.2	TGTTGAATAAAGATGATTTACAATATAGAATTACCTTTAACAATCTAGAGATTTCCTACTCTCGAAATCTCTCTAAAAATATCTAAATCCCAACTACTCATAATAACTAAACTAATAATCCTAACCACACATTAAACCTACCAAGTATGCTAGTATCTTCCTAAGGAGGTTGTATTAGCCTATAAATATGAAGCCTCACTTTAGGCAAGTGTGATATGTAGAGAAACAAAACAAATAAGAAAGAAGAAGTAGAGAGTGTTTGGTGAGGAGTTTGAAAGGTGTAACTAACCAAGTTGTAACTTTTATAAAATTGTGTGATTAATCGAGTGAGTTATCAAAATACTATCTTTTCGATCCTAAATTCCACTACATTTCCGCTAGCGCCTCAATATTCTATAC…	3200
Copia/ltr_finder_scaffold13_327344_330579_+/97.7	97.7	GTAACGATAAGAGCTTGTGCAAACTGACATTCCATTAAGATGAACGCCACTCACAATAAGTACAGCAGATAGGGCCTTAAGATCAGGAGGATCTGGCAACAAACAACCATGATCCATCCTTAAGCGCCTGGAAAATAGCAGCTCTTCAACAAACTAATACAGTGGACTAAAATGTCATTATTCTAATACTAGAGTGACTGAAATGCAACAACTAGAAAGTTCTTCTCAAAACGCTCCAGTTTAACTAACGGTCTAATGTTTAATAGCTGCGTCAAGCGGCGTCGCTTTAGCAACGGTCCAACAAATCCTCCCCTGAACTGAGCCTCAATCTCAGCTGAGAAACTCAGTTCATCATTTCTGGGTTTCACCAGCAAGTTCCACCATTCCCAGCTTTCCCCT…	3235
Copia/ltr_struc_scaffold727_89402_92637_+/96.5	96.5	TGTTAAGAACAATGGAACTTCAATAGGAAATGAAAGCAACAACAGCAATATGAAATAAAGGTGATCATGGAAAGGCCAATGCCCTTAAAGCTATTTCTCGATCACCATAACGATCAAAGTGATAGGAAATGCTTCCAAGGCAATCACCAACCAATCTATCTTTATAAGAAGCTTAATCCGAGTGTTAAAGACGTGTCTTTCAGGGGTTTTCCTTCTAGTCTTCTTATAGGATTTTGCATTACCAGACCCCCTATTCTTACGTGTTTTACTCCACTCCTTTCATTAGATGAATTGTTGAAAGTTTGTTGAGTAAAATCAGGAGGAAGATCAGTTCATGATCATCATTTCTCCCTCTGTTCCAACGGTCATAATTCTGTTAGGAAGCAAGCAGTCTCGTTA…	3235
Copia/ltr_finder_scaffold37_1346583_1349823_-/98.8	98.8	TGTTGGGGCGCTAGCGGAAATGTAGCGGAATTTAGGATCGAAAAGATAGTATTTTGATAACTCACTCAATTGATCACTCAATTTTGTAAATATTACAATTTGGTCACTTAGACCTTTACTCTCACCACTCACAAATGCCTCTCTACTTCTTCTTTCTTATTTCTTCAACTCATACATGCCTAAAGTGAGGCTTCATATTTATAGGCTAATACAACCTCCTTAGGAAGATACTAGCACACTTGGTAGGTTTAGTGTGTGGCTAGAATTAGTTTAGTTATTAAAACATATTAATTAGTTTAGTTGAGTAGTTGAGATATTTTTAGGGATATTTCTAGAGTAGGAAATCTCTAGATTGTTAAAGGTAATTCCATATTGCAAATTACCTTTATTCAACAGATT…	3240
Copia/ltr_struc_scaffold33_828936_832207_+/93.1	93.1	AGTAATGAGAATAGAATTTCCCAAAATTTCCCTGTAATTATACTTTCCTTACTTACCATATATTGCTCATTAGTCCTTTTATATAAGGCTATTCTACCCTAATGGAAAATCACACTTTTTCGTAAATCAAATCTTTTATGGTATCATAGCAAAATCAATTCCCCTAATTTCTTAGTCTTCTTATTTGCCGCTGTATCTTAATCATTTCTTCTCATCGCAAGTTCCAGCCATGACGAAAGGAACCGCGGCCGGCGATGACTAATCCGTGCTGCCATCACTCCAACACAACACCCACTCTCACATCCTCGCCATACTACATTCATCCCTCCGACAACCCTGGTCAACTCTATGTTTGTGAGTTGCTCATCAATCAGAATTACGGTGAGTGGTTGAGCGATA…	3271
Copia/ltr_finder_scaffold306_26285_29559_+/97.8	97.8	GTTGAAGATTAATCTACAATTCTCTAGATTAGTCTCTACCACTCTTACAAAAATAACTCAACTCCTAACTACCAAATTAATTAAGATGTGATATGTTAAAATAATTAAAATTTTACAAACCACAAATTCTACCTACTACTTGTATCATGGCTATTATAAATAGCCTCACTTGTAACAAAGTGGAGTATGAGTTGAAGAAATAAGAAAGAAGAGTAGAGAGGCATTTGTGAGTGGTGAGAGTAAAGGTCCAAGTGACCGAATTGTAATATTCATAAATTTGAGTGATCAATTGAGTGAGTTATCAAAATACTATCTTTTCGATCCTAAATTCCGCTACATTTCCGCTAGCGCCCCAACAAATTTGGTATCAGAGCTAAAGTTACGCTGAGTATGCTCTGT…	3274
Copia/ltr_finder_scaffold303_387143_390478_+/100	100	GTAGGGATTACTACGAGCTGGATCTGCATCCTAATGATGCAGAATGTGTATATATGTAAAGGAAACCACAGAAATAAGAATTAATCATACCAGAATCACTCAGATTTCTGGATTTCTGCATGGTATCAGAGCTTAGATTCAGACCTTGAATCCAGCTCCATCAACCTTCCTTCTTCTATCTCTCTCACTCTCATCTGATGGCGAACACGAACGATGAAGTTCAAGTCCCATCCTCGCCATCTGTGACTTCAGGAGATCCCTCCCAGAAGCACTCAAACCCAGCAGCCACATCAGACACAGTCCTGGGCTGTATCACAAATCATCGCCTCAACGGAGATAACTATCTCCAATGGTCCTCGTCAGTACTGAAGTTTATCTCAGGCAAGGAGAAAAGAGGCT…	3335
Copia/ltr_finder_scaffold651_184653_188021_-/92.5	92.5	TGTAGAGAATCCTACAGAATCTCTAATTAGCCTCTTTATTCGTCCCCTATATTAGCTGTAGTATGTATTATTAGGTAATTACCTCCTAATAGGATTCCTAAAGTAGGTAAGTCTCATATAGAGACTTGTGTATATAAACCCTGTTGCCTACGAGCTACCATAATAACAAGAGTAGATCATTATTCTCTCAAATCTACATGGTATGAGAGCCTTCTCTGTACCCTAAACCCTAAATACTTCTGTCACCCTAAACCCTAAAGTCTTCCGCTGACGCTATCTCCGATCGAAGCCATGACGAATGAAGGAACCGTATTTGTGAGCACAGGAGCTGTCCCTACTGGAAATAACCAGAGCACAGTGGCACCAGTGACGAACACATACGACTCTGGTTTCCTTACT…	3368
Copia/ltr_struc_scaffold740_286684_290053_+/92.3	92.3	TGTAGATTTGATAGAATGTTGATCTACTCTTATTATTAAAAGACTTGTAGGTAATAGGGTTGTATACACAAGTCTTTAAATGAGACTTACCTAAATTAGGAATCCTATTAGGAAGTAATTACGCTAATAATATATAATACGGCTAATAAGATATGTATAATATGTTACTTAGCTAATCTGTAGAATTCTCTACACTCCCCCTCAAGCTTGGTGTAGATATTCACAAGACCAAGCTTGAACTTGAAGAACTTTAGGAGCTATTGTGATAAAGCCTTAGTGAGAACATCAGCTGTTTGTTGCCTTGAAGGAACATAGCTGACTTCTAGTATTCCAGTTTCAACTTTTTTTGTAATAAAGTGCCTGTCTATCTCAACATGCTTTGTTCTGTCGTGATGGACA…	3369
Copia/ltr_finder_scaffold60_260810_264223_+/94.1	94.1	GTTGGGTTGGTCCAACTACATATGGTGGTTGGATTAACCGGTTTTTAAGGATGAGTGATAATTTGTTTGGTTGTGTTATCTTGAACTTATTGGGAAGTTCAAAAGTAGCATTCTAGAAGTCTCTATTATTAAATAGAGAGATTATTTATCTCTGAAATTACAGAGAAGAAAGTGAAGAGTGAGTGAGAGAGCAAAAGAAGAGAGAAGAAGAAAAGATAAGGTTGCTGGAAAGTTTTCGTTTTCTAGCAGGTCAGCATGTTCAAGAGAGCATTCCGGAGAAACACACCGTTGGATCGTCCTGAAATTTTGTATGTTTGTTCAGGACGTTTTGGGTTTCAATCTGGCCGGAGGGGTCGTTGTTCTGATCTCTAGTTTGTCGGGAATCGCTGCTGGACAGAG…	3413
Copia/ltr_finder_scaffold269_144075_147492_-/93.4	93.4	TGATATATACTTATAGGATTATAGAATGATTGAAGTTTATTACATTTGAATGTTAGGTATTTATACATTAGGTGTAGTCCTTATTTAGGTAGCAATATATGCTGCTACCTACTCTATCATAATCCCACTAATCCGGAATTCTACTAACTACTATGGTAGGCTAAGATTAGACAATCATTACAGCTAATATCTGACTAGTATACTGCACTCTAATCATATCCTACGTCATATAATTCTAAATTCCCCCTCAACCTTGGCTGTAAATATTTTTAAGGCCAAGCTTGTACTGAAGCTTCTCGAATGCGTCTCGTGTGAGAGCCTTTGTCAAGATGTCAGCAGTCTAGAAGGAACATACATCATGTCGAACTCCTTGTTATTTACCTTCTCAAAAATAAATTG…	3417
Copia/ltr_struc_scaffold585_43892_47351_+/73.4	73.4	TGTCAAAATATGAGGTAATAATCCTTTTGTTCTTATTGATCTTGAATGATAACCAGCTCTATTTATAATAGAGTTGTACAACTAGGGTTAGAGTCCAAGTCCTTATAGGAAAAGACTACTAGAGTCCAAATCCTTATAGGAAAAAACTACTACCCTTAATAGAATAATACTAACTTCTTATGCAAGAAAGGAATGTCCTTATTGGACCCTATTATTATATCTATAGGTAATAACTTCCTAATCAAGACATGCTAGAAAAGGAACAAATAATAATAATAACTATTCTGCTGTATCTCAACACTCCCCCTCAAGCTTGGTGTAGACATTGTATAAATCAAACTTGCTCCTTAGATACTGCAACACTTATCAAGAGGTAGCCTTTGTGAATATGTCTGCTGT…	3459
Copia/ltr_finder_scaffold297_1020324_1023822_+/95.3	95.3	GTTATGAATATTTTATATAAATGTAGTTGAATGCTCATTGTGTACCTCCCATTGCATTGATCATGTATTATATTACTCTCTTAAGTATATTAATGTTAAAATGTATAGGTTATGGTTTCATGAGCCTATAAATAGGACTCTACATTGTATCTTCTCTGCATCTCAATAAGAAACTCTCTCCCTCTCCATATTTATCTTATTCTTGTCTTTCTTTGAGTTTAGTTTTATAACACGTTATCAGCACGATAATTCTGCCGTCGAGCAATTTCTTGCCATCGAGTAATTTCTTGTAATCATGCAACAAAGGATTACTTTTACTTGTGGGATGAGCACGTGCATACGAAACAATACATATGGCCAGTGAGCTTATTCTCCTGATGCTTGTTTTCGCAAACATAT…	3498
Copia/ltr_finder_scaffold806_70178_73680_-/93.8	93.8	TGATTCAAACTCTTTCTGAGTTTTTTCCCTCCAAAACCCGTAGGACTTCCACGTAGTTACCTTCAAGTCTATCCAGGAGGATATTGGCACCTCTTAGTACTTGGACTCGTGCCCCTTCAGTGCTGGACCCCTTGCCTATATAAAGGAGGCTGTAGTGTGGGATTACACACAGGGGAAAAAAACGATCTATGCTAGCCTACAATTCTAAGTGACTCTAGTATCTAAAGCCTAAGAACTTCAGTGGAGGAGGTCTTATCCTCGGAAGGGATTTCTTGATACCCAAGGCTTGTAGGGTGGAAATACTCTTTTCGGAAAGTGGCACCCACGATTTCGTCTTAATCCTAGATCTCATCACCTATCAAAGCTTGAATTATTGATTCTTGGAACCCCCTAAGCTAA…	3502
Copia/ltr_finder_scaffold2124_75508_79094_+/96.2	96.2	GTATTAGGGTGTTGGTATTATTAGGTTAGTTTTTCCTGTATAGATTTTCCTTCCCTAATGCGGATAGTATTATAATCCTAGTCCTAGTAGAACTCTAACTTGTAGACTGATAGCTCAAACCTCCTCTTCTATATAAAGGAGGCATGTACATACAGATTATCATCAAGTTATCATTCATTCACAAATTTCAACATGGTATCAGAGCCTAGTTCGGCAAAATTTCGATTTTGTGTCTCTCGTTTCCCTTCCGTCCTAAGAAAAACCCTCAAAAAAAACCTCAAGAAAACTTTTTCCAGTTTTCTTTCAATCTCATCAATGGTGAACGACGATTTTTCAAGTCATTCCATCAACTCCGAGATACCATCATCAAACTTCTCTGGTGTTCCAGAAACTCATCAA…	3586
Copia/ltr_struc_scaffold285_115098_118697_+/92.2	92.2	TGTTTAGAATAGAGATAGTTATAAAGACGAGAGAGATAGGAAGAGAATGATTGATTATATTGATTGATAGGCTAACAGCCGAGGGGTATATATATCCTAGAGAGCATAAGGACTCCTATCATAAGTAGGAGTCTTAAATAAGGTAGATTCTTCTTATACACGCTACTAATATATCTCCTATTAAGAGTAGTATTCGGTGTATCTAATTAGGAATAATTAGTGTTATTCCTACACTCCCCCTTAAGCTGGGTGGTGTAAATGTTGAACATCCCTTTTTTGTATTAATTCTTCAAAGATAGAACTTGACAATGACCTGGTGAAAACATTGGCGAGTTGGCTTGTTGGAACATAATCCAGATTTATAACTACATTTGTAACCTTCTCTGAGATAATTTGTCG…	3599
Copia/ltr_struc_scaffold740_252103_255704_+/90.5	90.5	TGTAAATTTGATAGAATGTTGATCTACTTTTATTATTAGAAGGCCTGTAGGTAATAGGGTTGTATAGACAAGTCTTTATAGGAGACTTACCTAAATTAGGAATCCTATTAGGAGGTAATTACCCTAATAATAAATAATACGGCTAATAAGATACGTATAATAGGTTACTTAACTAATCTGTAGGATTCTCTACACTCCCCCTCAAGTTTGGTGTAGATATTCACAAGACCAAACTTGAACTTGAAGAACTTTAGGAGCTCTTGTGATAAAGCCTCAGTGAGAACATCAGCTGTTTGTTGCCTTGAAGGAACATAGCTGACTTCTAGTATTCCAGTTTCAACTTTTTCTGTAATAAAGTGTCTGTCTATCTCGACATGCTTTGTTTTGTCGTGATGGACA…	3601
Copia/ltr_struc_scaffold62_371854_375465_+/96.8	96.8	AGAATTCCAGAATGCTAGGATTTTTGGTATGTTGTTTATTTATGTTTTAATAGGAGTATATATACAGAAGCTGCTCCATTAGGGAGCAGAATCATCACATAGTAGATCCCTACAAATTAGGGATTACCCTACCTAACTTCTTATTACAAATATACTGCTTATAATTAGGCTAGATATATGTAACTAGTAATGGTAGAATCACTAAGGACAGCTAGCTTATTCTAATTCTACGCCTAACACATCATAATTATATGTTGTAATTCCACACTCCCCCTCAAGCTTGGCTGTAAATGTTATGGAGGCCAAGCGTGCCTTGTAAGTCGTCAAAAATATCTCTAGGTAGAGCCTTGGTAAGAATATCTGCGATCTGCAGTTTAAAAGGAACATACTCCATCTCGA…	3611
Copia/ltr_finder_scaffold62_371841_375463_-/93.2	93.2	TGTGGAATTACAACATATAATTATGATGTGTTTGGTGTAGAATTAGAATGAGCTAGCTGTCCTTAGTGATTCTACCATTACTAGTTACATATATCTAGCCTAATTATAAGCAGTATATTTGTAGTAAGAAGTTCGGTAGGGTAATCCCTGATTTGTAGAGATCTACCATGTGATGATTCTGCTCCCTAATGGAGCAGCTTCTATATATATACTCCTATTAAAACAGAAATAAACAACAAACCAGAAATCCTAGCATTTTGGAATTCTTTATGGTATCAGAGCGAGGGTGCATACACTAGATCAAAGCCCCACATTCCCTTTTCTCGCTTCCTATCTCTCTCTCTATCTTTCACTCTCACGCCATGGCCAACACCAACAATGAAGTCCCTCGAACCGGCA…	3622
Copia/ltr_struc_scaffold271_15105_18744_+/86.9	86.9	TGTTGGAAATATGAAACTAGGGTTCACCCTTGGTGTTATGGCAGCGCCTGGGACTTGACCTTGGTGCAATGTCGGTGTTGGTATGGATGCATGGATTCACAGGGAACGTCACCTCAGCTCAGAGCAAGCTGAAACTAGTTAGCATCAGCTACTCTATGAGCTAGTTGATGCTAGGAACTGACACTTCAACTGAACCAGCTCCACTTTAGCTTGATGCTAGTGTCACTAACTATGATGCTAAGCTGAGCTACAAAGCTGGCAGGGAGCTAGGTGGTTGGGTGGTTACTCCTTCTCCTAGAACGAATTGGTTCACACTTCTTTATGAAGTTCAAACTCATACTGAGTTATTTTCACTCCAAACCCGTAGGACTTCAAGGTAGTTCATTTTAACCACCTTCA…	3639
Copia/ltr_finder_scaffold116_455741_459409_-/93.3	93.3	TGTTGAGATACGACAGAATAGTTATTATTATTATTTGTCCCTTTTCTAGCATGTCCTGATTAGGAAGTTATTACCTATAGATATAGTAATAGAGTCCAATAAGGACATTCCAATTTTGGATAGGAAGTTAGTATTATTCTATTAAGGGTAATAGTCTTTTCCTATAAGGACTTGGACTCTAGTAGTATTTTCCTACAAGGACTTGGACTCTAACCCTAGTTGTACAACTCTATTATAAATAGAGCTGGTTATCATTTAAGATTAATAGAACAAGAGGATTATTAGCTCATATTTTGACATGGTATCAGAGCCTGGTTGGAACCCTAGGACCTCCTGCTCAACCACCGACCAACTCTCTCTCTCTCTCTCTCTCTCTCTCTCTCTTAAACTTCTTACTCC…	3668
Copia/ltr_finder_scaffold50_885956_889634_-/91.6	91.6	TGTTGGCCTTATGACCCAGGCCCAATACTCGGAATCATCAGCCCGGTCAACACATTGGGTCAGTCCAGCGGTTGACTCATGGCCCAGCTACATAAGTCGGAGAACGTAGGAACGACGCATTATTGCCCACGCACAACGAGAGAAGGGAGAAGAAGGGTTTCCTGGAGAACCGTCTGAGCTTCCTGGTTGCGGATCATCGTTGGAGCTTCTGCTGCTGCTTCGAGACCTCGGGGATTGTTTCTTCTCTGAGTCCTTACTCTGTATTGCCTTCTTGTATTGTTGCATGTTGGTTCTGGGTTAATCCTTTACGATTTCTGCTCTTGTACTCGGATTCCTCTTATTGTGATCTAGTGGATTTCCGGGTCGAGTCTCCCCCTTCTGAGACTCCGCAGAGTAGGG…	3678
Copia/ltr_finder_scaffold2124_44605_48297_-/94.8	94.8	TGTAGATTTGAGAGAATAATGTTCTACTCTTGTAATTAGAAGGCCCGTCGGCAATAGGATTATATACACAAGTCTCCATATGAGACTTACCTACTCTAGAAATCTTATTAGGAGGTAATTACCTAATAATACATAATACAACTAATAGGGGATGTATAATAGGTTACTTAGCGAATCTGTAGGATTTTATACACTCCCCCTCAAGTTTGGTGTAGATATTCACAAGACCAAGTTTGGACATGAAGTACTTCAGGAGCTCTTGAGACAGAGCCTTAGTGAGAACATCAGCTGTTTGTTGCCTTGACGGTACATAGCTGACTTCTACTATTTCAGTTTCAACCTTTTCTGTTATGAAGTGCCTGTCTATCTCGACATGCTTTGTTCTGTCGTGATGGACAG…	3692
Copia/ltr_struc_scaffold2124_44604_48297_+/95.3	95.3	TGTAGAGAATCCTACAGATTCGTTAAGTAACCTATTATACGTCCCCTATTAGTTGTATTATGTATTATTAGGTAATTACCTCCTAATAGGATTTCTAGAGTAGGTAAGTCTCATATGGAGACTTGCGTATATAACCCTATTGCCTACGGGCCTTCTAATATCAAGAGTAGAACATTATTCTCTCAAATCTAAATTGATATCAGAGCCTTCTCTGTACCTTAAACCCTAAAGACTTCCGCCACCCTAAAACCCTAACGTCTTCCGCCATCGCTACTTCCGATCGAAGCCATGACGAGTGAAGGAACCATACCTGTGAGCACAGGAGCTGCTGCTACTGGAAATAACCAGAGCACAATGGCACCAGTGATGAACACAGATTACTCAGGATTCCTGACTACA…	3693
Copia/ltr_finder_scaffold656_34187_37883_-/97.4	97.4	TGTAGAGAATCTGTAGATAATCCTATGTAGTTCCTAATTAGGATATGTATTTCCGTTTCCTTATAGTAACTGTATTAACTATAGTATATATTATTAGGTAACTACCTTCTAATAGGACTTTTAGATTTCTAGAGTAGGTAAGTCTCATATGGAGACTTGTGTATATATACCCTATTGCCTACGGGCTATCATAATAATAAGAGTAGATTATCATTCTCTCAAATCTACATGGTATACAGAGCCTGGTTCTAAACCCTCTGTACCTTAAACCCTAAAGCCTTCCGCCGACGCTACTTCCGATCGACGCTATGACGAATGACGGAACCGTCTCTGTGAGCACAGGCGCTGGCCCTACTGGGAATAACCAGGGCACAGTCGCNNNNNNNNNNNNNNNNNNNN…	3696
Copia/ltr_finder_scaffold34_1740416_1744115_-/99.2	99.2	TGTTATAAAACTAAACTCAAAGAAAGACAAGAACAAGAGAAATATGGAGAGGGAGAGAGTTTCTTATTGAGATGTATGGAATGCTACAAATGAGAGCTCTATTTATAGGCTCATAGATCATAACCTATACTCTCTAATATTATTACACATAAAAGTGGGAAAATAAATACAATGAAATACATTGAAGAATGGAATAAGAAGTTACACAATGGTGCATTCACTATAGTAATTATATTCATAACACTCCCCCTTGAATGAACATTGGTTATACATCGTTCTTCGAATACGCTTTTGATACTGCCTCATTAAAAACCTTACCAGGAAAACCCAGTGGGAAAAACCATGGTTAAGGGAAAAAGAGTACAGCTGCGTATTGACTCCCCCTGATAATGATATCAG…	3699
Copia/ltr_struc_scaffold34_1740415_1744115_+/99.6	99.6	TGTTATGAATATAATTACTATAGTGAATGCACCATTGTGTAACTTCTTATTCCATTCTTCAATGTATTTCATTGTATTTATTTTCCCACCTTTATGTGTAATAATATTAGAGAGTATAGGTTATGATCTATGAGCCTATAAATAGAGCTCTCATTTGTAGCATTCCATACACCTCAATAAGAAACTCTCTCCCTCTCCATATTTCTCTTGTTCTTGTCTTTCTTTGAGTTTAGTTTTATAACAAGGAACAAAATCCTTATTCCAATTTGTTTAGGATCAAGAGAGGAACAATAATATGGTCTATGGCTATATAATTATTTAATCAATAATATTATCCTCCAATTTGTACTACACATATGTTATTGTGATTGAGATACATATATATAAATGTAAACTATA…	3700
Copia/ltr_struc_scaffold253_26903_30619_+/96.6	96.6	TGTTGGTCCCGGATAAATGATGTGCAAATAAAAACATGTATCACCAATATTAAAGCACCACAAAATTAGTTGGATCTCTAACCAACTAATTGAATTCCCCAACAGTGGTATCAGAGCCTGGTTCATTATGGAGGCAACGCCAAGCAAGATGGTTAGTTTGAACGGTACAAACTTTCATATTTGGAGAAGCAAGATGAAGGATCTCCTGTTGATGAAAGATTTGGATCAACCGTTGGCATCGTCAACTAAGCGAGCCGCTAAGAATGACGGGGATTGGAAGCGCGAGAACGAGAAGGCGTGTAGTTACATTCGACATCATGTCGATGATAACGTACGCAACCACATCGCTGGAGAGACAGATGCTTTGAAGCTTTGGAAAAAGCTGGAGGGGCTTTATGC…	3716
Copia/ltr_struc_scaffold520_74339_78065_+/94.5	94.5	TGTTGAGCATTAATGAAACTGTGCGTCATTAGTATAAGTTTGTTAGTTTTGCCATTTTAGTTCCGTACTTTCATATGTTTACATTTCAGTCCTTTGACAGTCTGTTAGTCGTGGATAATGGTTGTTGATTGCTGTTGAGATCATGGCTAATCTCAAGACCTTATTTAATGGATTCTCTACAACAGAATCTGTTGTCAGCTTGCTATAAATTACGTTTACATGTGGTATCAGAGCGTATGAGCGAGCTGTAACCATTCGAATCAATTACAGAGAGGTGAGAGTTGTAGAGTTGTAGTGCTGGAAATCAAATTTTGAGAGAAAGGAGAGCAACCATGAGTGAGAGCTTTGCTGGAGTAAGTATTCCAAAGTTCGACGGGACTATGATCATTGGAGTCTATT…	3726
Copia/ltr_finder_scaffold217_869286_873023_-/92.9	92.9	TGTAGAATTATAATAGGATTTGTATTAGGGTGTTAGTATTATTAGGTTAGTTTTTCTTGTATAGTTTTTTCTTTCCTAGTGCAGATAGTATTATAATCCTAGTCCTAGTAGAATTCTAACTTGTAGACTTATAGCTCAAGCCTCCTCTTCTATATAAAGGAGGCATGTACATACAGATTATTATCAAGTTATCATTCATTCACAAATTCAAAATGGTATCGGAGCCTAGTTCGGCAAAATTCTGATTTCGTATCTCTCGTTTCCCTTCCGTCCTAGGAAAAACCCTCAAGAAAACTTTTTCCAGTTTTCTTTCAATCACATCAATGATGAATGACGATCTTTCCAGTCATTCCATCAACTCCGAGATTCCATCATCGAACTCCTCTGGTGTTTCAAAAA…	3737
Copia/ltr_finder_scaffold314_314115_317862_+/96.4	96.4	GTTGAAGAATATTATATTTTCCTTCTTAGTATAGGAATAAGTTTCAATATTTGTACTCATTAGTATAGAAATAGTACTTAGAATTTTCATAGTTGAGGAAGGATTCTCCTATCCTAACTCTATATAAACCTATGTACCCCTTATGTAATCCTTCATATCATAATGCAATTGAAAGCTTTCTCTCATAAATTCAATATGGTATCAGAGCCACCGGCTACATCTTCCGCTGCCGTTGGTGTTAATCTCACCGTTGGTTCACCATGACAACGGACGACGAGACTGTTCCACCTTCTTCCTCTCCAAAACACTTTTCTTCTTCTACCATTCATCCTTCTTCTGCCGTCTCCGAAACTGAGATGGCAACCAACAACAACAAGAATTCTGAATCTGAACCAGGCT…	3747
Copia/ltr_finder_scaffold57_863123_866891_-/93	93	TGTAGAATTATTATAAGATTTGTATTAGGGTGTTAGTATTATTAGGTTAATTTTTTCTGTATAGTTTTTCCTTTCCTAATGCGGATAGTATTATAATCCTAGTATTAGTGGACTCTAACTTGTAGACTTATAGCTCAAGCCTCCTCTTCTATGTAAAGGAGGCATGTACATACAGATTATCATCAAGTTATCATTCATTCACAAATTCAACGTGCTATCAGAGCCTGGTTGGGCAGAATTCCGATTTCGTGTCTCTCGTTTCCCTTCCGTCCTAAAAAAGCCCTCAAAAAACCTCAAGAAGACTTTTTCTAGTTTTCTTTTAATCTCATCAATGATAAATGACGATCTTTCCAATCATTCCATCAACTTCGAGATTCCATCATCGAACTTCTCTGGTGT…	3768
Copia/ltr_finder_scaffold43_551029_554803_-/100	100	TGTTATAAAACTAAACTCAAAGAAAGACAAGAACAAGAGAAAATATGGAGAGGGAGAGAGTTTCTTATTGATGTGTAGATATGATACAATGTAGAGTCCTATTTATAGGCTCATGAAACCATAACATATACATTCTAATATTAATACAATTAAGAGAGTAATATAATACATGATCAATGCAATGAGAGTTACACAATGAGCATTCAACTACATTTATATAAAATATTCATAACACTCCCCCTTGAATGTCCATTAAAAAAAAAAAAAACATCATTATCGAATACACTATTTGATGCTGCCTCGTTAAAAACCTTACCAGGAAAACCCAGTGGGAAAAACCATGGTTAAGGGAAAAAGAGTGCAGTGTGTATCGCCTCCCCCTAATGATAACTTCGTTCT…	3774
Copia/ltr_finder_scaffold926_44540_48316_-/96	96	TGTCAAATTATGAGTTAATAATCCTCTTGTTTTTATTGATCTTGAATGATAATCAGCCCTATTTATAATAGAGCTGTATAACTAGGGTTAGAGTCCAAGTCCTTGTAGGAAAAGACTACTAGAGTCTAAGTCCTTATAGGAAAAGACTACTACCCTTAATAGAATAATACTAACTTCCTATGCAAGAAAGGAATGTCCTTATTGGACTCTATTACTATATCTATAGGTAATAACTTCCTAATCAAGACATGCTAGAAAATGAACAAATTATAATAATAACTATTCTGCCGTATCTCAACACTCCCCCTCAAGCTTAATGTAGGCATTGTATAAAGCAAGCTTGCTCCTTGGATACTGCAACACTTCTCGAGAGGTAGCCTTTGTGAGTATGTCTGTTGT…	3776
Copia/ltr_finder_scaffold37_1586955_1590741_+/93.2	93.2	TTTGAATAAAGGTAATTTGCAATATGGAATTACCTTTAACAATCTAGAGATTTCCTACTCTAGAAATATCCCTAAAAATATCTGAACTACTCAACTAAACTAATTAATATATTTTAATAATTAAACTAATTCTAGCCGCACATTAAACCTACCAAGTGTGCTAGTATCTTCCTAAGGAGGTTGTATTAGCCTATAAATATGAAGCCTCACTTTAGGCAAGTATGAGTTGAAGAAATAAGAAAGAAGAAGTAGAGAGGTATTTGTGAGTGGTGAGAGTAAAGGTCCAAGTGACCAAATTGTAATATCTAAAAATTGAGTGTTCAAGGGAGTGAGTTATCAAAATACTATCTTTTCGATCCTAAATTCCGCTACATTTCCGCTAGCGCCCCAACAAATTTG…	3786
Copia/ltr_finder_scaffold1623_9841_13652_+/94.3	94.3	GTAGAATTATAATAGGATTTGTATTAGGGAGTTAATATTATTAGGTTAGTTTTTCCTGTATAGTTTTTCCTTTCCTAGTGCGGATAGTATTAGAATCCTAGTCCTAGTAGAACTCTAACTTGTAGACTTATAGCTCAAGCCACCTCTTCTATATAAGGGAGGCATGTACATACAGATTAGTATCAAGTTATCATTCATTTACAAATTCAACATGGTATCAGAGCCTGGTTCGGCAAAATTCCGATTTCGTGTCTCTCGTTTCCCTTCCGTCCTAAGAAAAACCCTAAAAAAACCTCAAGAAAACTTTTTCCAGTTTTCTTTCAATCTCATCAATGATGAATGACGATCTTTCCATTCATTCCATCAACTCCGAGATTCCATCATCGGACTCCTCTTATG…	3811
Copia/ltr_finder_scaffold271_236925_240764_+/87.4	87.4	GAAGAATATTATTTTTTCCTTATTAGTATAGGAATAAGTTTCAATATTTTTTCTTATTAGTATAAGAATAGTCATTAGCGTTTTCATAGTTGAGGAAGGATTCTCCTATCCTATCTCTATATAAACCTATATATCCCTTATGTAATCCTTCATATCATAATACAATTCAAAGTTTTCTCTCATAAATTCAGTATGGTATCAGAGCCGCCGGCTACATCTTTCACTGCCGTTAGTGTTAATCTCACCGTTGGTTCATCATTACCACGGACGACGACACTGTTTCACCTTCTTCCTCTCCAAACACTCTTCTTCTTCTTCTTCTACCATTCATCCTTCTTTTGCCGTCTCTGAAACTAAGATGGCAGCCAACAACATCAACAATTCCGGATCTGAACCAAG…	3839
Copia/ltr_struc_scaffold398_199615_203463_+/92.3	92.3	TGTTGATGTGCTAGCGTTAATGTAACGAAATTAATGATCGAATAAGATAATATTTTGATAATTCACTCAATTAATTACTCAAATTTATAAATATTATAATTTGGTCACTTGGACCTTTCCTTACCCTCGCTCATAAAACACTCTGCACTCTTTTTATTTTGTTTATCTCACTTTGTTTTTCTTTCCATCTACATTACAACTCAAGGAATCACTCCCGCTTATACACAAAGCTTAATAATATTATAATGAAGATATTTCCTAAGGCATTTAGTGACCCAACTTAAATTGTGGTCATTATATTTTCTCATTTCTTTAAACAACTACCACCATTTATTAGCCTTAGTTGGGTAGTTTGGATATTTTTTTAGATTGATCTAGAGGTAGAGAATTCTAGATTGT…	3848
Copia/ltr_finder_scaffold1027_112372_116223_+/85.8	85.8	GAATTGTGGGTTTTTCCAAAAGATCCGGTTCCGAGAGTTAGATGAATTGGCTAACACAAACTAGCAGTTGAACTGATGAGTTAAGTGGAGCGCTGCTTTTCAACCAATTAACAAAAAGGTACCATTTCGAATTACTCCGTATTCATCTTACAATCCCCCACAAATGTAGACTTGTTATCTTAGCGTCAAGAACATAGCAAATTCAGTATCTTTGAGATTCAACTTAGTTCATTGTGTTGGCATTCAAACATGGAGATTTCCTTAGTAATTGAGCTTTGAACTAAGGATATTTGATCCCGTTGAATGCTAGATCACATGCCTTGATCATCAAAAGTCCCTCAAGGAATTTGTCTCGAAAACTCCAATTTTCCACAAATTATTTGGGAATCTAAGCTTCCG…	3851
Copia/ltr_struc_scaffold33_1744552_1748413_+/97.7	97.7	TGTAGATTTGAGAGAATAATGATCTACTCTTATTATTAGAAGGCTCATAGACAATAGGGGTTATATACACAAGTCTCCATATGAGACTTACCTACTCTAGGAATCCTATTAGGGGGTAATTACCTAATAATACATAATACAACTAATAGGGGATGTATAATAGGTTACTTAACAAATCTGTAGGATTCTCTACACTCCCCCTCAAACTTGGTGTAGATATTCACAAGACCAAGCTTGGACTTGAAGTACTCTAGGAGCTCTTGGGGACCGAGCCTTAGTGAGAACATCAGCTGTTTGTTGCCTTGACGGTACATAGCTGACTTCCACTATCCCTCACCGTGTTTAGTTTTGCCACATGGGCAAATGTTTCCTGATAATCCGTAGGATTGAGTGAAGCCA…	3861
Copia/ltr_struc_scaffold306_836492_840358_+/83.5	83.5	TGTCAAAATATGAGATAATAATCTTCTTGTTCTTATTGATCTTGAATGATAACCAGCTCTATTTACAATAGAGCTGTACAACTAGGATTAGAGTCCAAGTTCTTGTAGGAAAAGACTACTAGAGTCCAAGTCCTTATAGGAAAAGACTAATACCCTTAATAGAATAATACTAACTTCCTATGCAAGAAAGGAATGTCCTTATTGGACCCTATTACTATATCTATAGGTAATAACTTCCTAATCAAAACATGCTAGAAAAGGAATAAATAATAATAATAACTATTCTGCTGTATCTCAACACTCCCCCTCAAGCTTGGTGTAGGAATTGTATAAATCAAACTTGCTCTTTAGATACTGCAGCACTTCTCGAGAAGTAGCCTTTGTGAGTATGTCGATTGT…	3866
Copia/ltr_finder_scaffold711_212797_216671_+/95.2	95.2	GAGGCTATTTATAATAGCCATGATAAAAGTAGTAGGTAGAATTTGTGGTTTGTAAAATTTTAATTATTTTAACATATCACATCTTAATTAATTTGGTAGTTAGGAGTTGAGATATTTTTGTAAGAGTGGTAGAGACTAATCTAAAGAATTGTAGATTAATCTTCAACACTCCCTCTTAATCTGCAATTCGGAGTAAGTGTTTGAACTTCTCGAGTTTGTCCTTCGTAACTGCCTTCGTCATGATATCTGCCGGCTGATCATCCGTGTTGATGAATTCCATTGTGATTTCTCCGTTGTTGACTAGATCTCGTATGAAATGATGTCGTAACTCGATATGCTTCGACCTTGCGTGAAATACTGGATTCTTCGGCATGGCTATGGCTGACATGTTGTCACAGT…	3874
Copia/ltr_finder_scaffold411_669008_672892_+/89.9	89.9	GGAGCTCTTGTCGAACTTCATTTATATAGTTCTTTTATGTAGAGAATCTGTAGATAATCCTATGTAATTCCTAATTAGGATATATATTTCCGTTTCCCTTTAGTAACTGTATTAACTATAGTATATATTATTAGGTAACTACTCCTAATAGGATTCCTAAAGTAGGTAAGTCTCATATGGAGACTTGTGTATATATACCCTATTGCCTACGGGCTATCATAATAATAAGAGTAGATTATCATTCTCTCAAATCTACATGGTATCAGAGCCTGGTTCCCTTAAACCCTATGTACCTTAAACCCTAAAGCCTTCTGCCAACGCTACCTCCGATCGACGCTATGACGAACGACAGAACCGTCTCTGTGAGCACAGGCGCTGTCCCTACTGGAAATAACCAGG…	3884
Copia/ltr_finder_scaffold36_166769_170656_-/90.7	90.7	TGTCTTGATTAGGAAGTTATTACCTATAGATATAGTAATAGAGTCCAATAAGGACATTCCTTTCTTGCATAGGAAGTTAGTATTATTCTATTAAGAATAGTAGTCTTTTCCTATAAGGACTTGGACTCTAGTAGTCTTTTCCTACAAGGACTTGGACTCTAACCCTAGTTGTACTAATAGAGCTGGTTATCATTCAAGATCAATAAGAACAAGAGGATTATTACATCATATTTTGTCATGGTATCAGAGCCTGGTTGGAACCCTAGGACCTCTTGCTCAACCGCCGACCAACTCTCTCTCTCTCTCTTAAACTTTTTCTTCCGGGACAGCAACCATGACCGGCGGAGTAATCAAGTTTGGACAAGTTGGTGAGGTTGTGACCACTGAGACTAGCGCAAA…	3887
Copia/ltr_finder_scaffold320_613738_617633_-/92.6	92.6	TGCATAGGAAGTTAGTATTATTCTATTAAGGGTAATAGTGTTTTCCTATAAGGACTTGGACTCTAGTAGTCTTTTTCTACAAGGACTTGGACTCTAACCCTAGTTGTACAACTCTATTATAAATAGAGTTGGTTATCATTCAAGATTAATAAGAACAAGAGGATTATTACCTCATATTTTGACATGGTATCAGAGCCTAGTTGGAACCCTAGGACCTCCTGCTCAACCGCCGACCAATTCTCTCTCTTTCTTAAACTTCTTCTTCCCGGACAGCAGCCATGACAGGTGGAGTAATCAAGTTCGGACAAGTTGGTGAGGTTGTGACCACTGAGACTGGCGCAAACGAAGATGTAGACACCAGTCAGAGTCACACCAACAACACACAGCCTCTGTCTCCTC…	3895
Copia/ltr_finder_scaffold43_425491_429396_+/98.8	98.8	GCAGAAATCCAGAAATCTAAGTGATTCTGGTATGATTATTCTTATTTCTGTGGTTTCCTTTACATATATACACAGTCTGCATCATTAGGATGCAGATCCAGCTCGTAGTAATCCCTACAAATCAGGGATTCATCCTACCTACTACTTACTATGAATACACTGCCTAAATCAGGCTAGACTGATTCTATAGGATAGCTAGATTACTCCAAGTTATACGCCTAATAATATCCTAGTTATTTCTGTAATTCAACANNNNNNNNNNNNNNNNNNNNNNNNNNNNNNNNNNNNNNNNNNNNNNNNNNNNNNNNNNNNNNNNNNNNNNNNNNNNNNNNNNNNNNNNNNNNNNNNNNNNNNNNNNNNNNNNNNNNNNNNNNNNNNNNNNNNNNNNNNNNNNNNNNN…	3905
Copia/ltr_finder_scaffold29_1004483_1008393_-/95.8	95.8	TGGAGATTTCACTCAACAATGGGTATCGGAAAGGAGGTTCCTTTCCTAGAAACGAAACCTTTTGACAGAACACAAAATCATTTGTGTTCCCAAGAAGTAGGAGAGTTAAAGGACTACTTAAATCCCTACAACCTTAGGAATCATTTCTTTATAACACCAAAGTTGAGAACTTCGTGCACAACAATGTTCCAGAGAACTTAGGGGGATCTTGGATCGTGACGGAATCTTGGATACCACTTTCCGAAAAGAGTATTTCGACCCTTATAAGCCTTGGGTTATACGAAATCTCTCTCAAGGATAAGACCATCACCACTCTTATTCTTAGGCTTAGAAATCTCTCCCGAGGATAAGACCATCACCACTCTTATTCTTAGGCTTAAGAGATAAGAGTAAAATCTT…	3910
Copia/ltr_finder_scaffold43_1085036_1088959_+/82.4	82.4	GTGTTAAGAAAGAATGAAACTATGTCGTTTGACTTAGTTTGCTTGTGTGTTAAGGGAGACCAAAACTACGTCGTTTGAATTAGTTTGTAAAGTCTGTTTCAGAGTTTTACTTTCGTAGTCCAGAACTTCTATTAGTTTGCAGTTTGGTCCTATGGTTGTTAATCGTGGGTTTCATGCTGTTGGGATTATGGCTGGTTTCAAGGCCACTTGATCTGATCTATATCAATGATTCTCTGCAACTAATTAAGTTTTCAGTTTGCATATCTTGTGGCTTAACATGTGGTATCAGAGCCCTAACAAACTGTAACCAAATTCACGAGATTGAGTGTTAGTAAAAGAGAGGAGAGTTGAAGGTGTTAAAAACCTACGAGTGAGAGTGAAAACGTGAGAAGAAAGCAG…	3923
Copia/ltr_finder_scaffold12_361647_365607_-/91.7	91.7	TGAGTAATAATCCTCTTGTTTTTATTGATCTTGAATGATAACCAGCTCTATTATAATAGAGTTATACAACTAGGGTTAGAGTCCAAGTCCTTGTAAGAAAAGACTACTAGAGTCCAAGTCCTTATAGGAAAAGACTACTACCCTTAATAGAATAATACTAACTTCCTTTGCAAGAAAGGAATGTCGTTATTGGACTCTATTACTATATCTATAGGTAATAACTTCCTATACAAGACATGCTAGAAAAGTAACAAATACTAATAATNNNNNNNNNNNNNNNNNNNNNNNNNNNNNNNNNNNNNNNNNNNNNNNNNNNNNNNNNNNNNNNNNNNNNNNNNNNNNNNNATCAAGCTTGCTCCTTAGATACTGCAGCACTTCTCGAGAGGTAGCCTTTGTGAG…	3960
Copia/ltr_finder_scaffold44_446536_450508_+/92	92	GTCAAAATATGAGGTAATAATCCTTTTGTTCTTATTGATTTTGAATGATAACCAACTCTATTTATAATAAATCTGTACAACTAGGGTTAGAGTCCAAGTCCTTGTAGGAAAAGACTACTAAAGTCCAAGTTCTTATAGGAAAAGACTACTACCCTTAATAGAATAATACTAACTTCCTATGCAAGAAAGGAATGTCCTTATTGGACTCTATTACTATATCTATAGGTAATAACTTCCTAATCAAGACATGCTAGAAAAGAAACAAATAATAATAATAACTATTCTGCCGTATCTCAACACTCCTCCTCAAGCTTGGTGTAGGCATTGTATAAATCAAGCTTGCTCCTAAGATACTGCAACACTTCTCGAGAGGTAGCCTTTGTGAGTATGTCTGCTGTC…	3972
Copia/ltr_finder_scaffold896_106520_110493_-/94.9	94.9	TGCCAAATATTGAGGTGTAAAACTCTCTTATTAATTTAGAATGAACTGAGAACTTTACTATATAGAGTTTAAGATAGCAAAACATGGTAGGTTCCTAGAAGGATACAACTACCTTAAAAAGGAAAAGTGTAAACTTCTTAGCATCTTCCTAATTAAGATAAATAAGGAAATAACTAGTATAGCCATATCTCAACACTCACCCTCAAGCTTGATGTATGCATTATATAGATCAAGCTTCGACTTCAGATACTCCAAAACTTCTTTGGAGGTAGCCTTTTTAAGTATATCTGCTGTCTGTTCTGTGGAAGGAACGTATGCAACATCGATTACTCCACTGGATGCCTTCTCAGAAAGAAACTGTCTGTCCACTTCAACATGCTTAGTCCGATCACGATGGAC…	3973
Copia/ltr_struc_scaffold896_106519_110493_+/94.4	94.4	TGTTGAGATACGGCTATACTAGTTATTTCCTTATTTATCTTAATAAGGAAGATGCTAGGAAGTTTATTCTTTTCCTTTTTAAGTAGTTGTATTCCTTCTAGGAACCTACCATGTTTTGCTATCTTAAACTCTATATATTAGAGTTCTCAGTTCATTCTAAATTAATAAGAGAGTTTTACACCTTAATATTTGACATGGTATCAGAGCTGATTCGAAACCCTAGGGTTACCAGCTCCGCCGGCCAACTCTCTCTCTCGTAAACCCTTTCTTTCTCTTCCTCTTCTTGAACGAAAACCATGTCGGGATCAATCAAGTTTGGCAAAGTTGGTGAGTTGTGGGGATTACAGGCGAAGAAGGTCAAGCCTCCATCAACAACAACAACAATAACAACTCCTCGAC…	3974
Copia/ltr_struc_scaffold151_876564_880541_+/94.3	94.3	TGTAGAATTTATGAGAGAAAGCTTTCAATTTTATTAAGATATGAAAGATTACATAGGTTTATATAGGGTTAGGATAGAAGAGTCCTTCCTTAAATATGAAAACTCTAAGTACTATTCCTATATTAATAAGGAAAAATATTGAAACCTATTCCTGAAAAATATAATATTCTTCAACACTCCCCCTCAAACTTGGTGTAGATGTTAATCAACCCAAGCTTGACTTCCAAGTTGTTGAATAGATCTCTGGATAGTAACTTTGTGAGAATGTCTGCAGTTTGCTGCTTTGAGGGAACATACTCCACTTGAATGATGCCTTTATTGACATTATCTGTGATAAAGTGTCGATCCACTTCAACATGCTTGGTGCGATCATGATGAATTGGATTACGGACAACACTG…	3977
Copia/ltr_finder_scaffold182_583745_587777_+/95.5	95.5	GTTGGATCAGTAGAAAAGGAAAGAGATTGGCGTTGAAGTCAAGTTTGAAGTTTAAATAAAGTGTCACCGATTGGTTAAGTTATCTTTCTAGTCCTTAGAGTTATTTTGGTTTACAGTTCAAGTCCTTTGCTTAGTGGAAACGTGTGGAGCTGATTTCCAGGAGAATAGGAGTAGTCAAGTAGAGGTTGTTAGAGTCAAAGCCGAGATTAAAGGCTTAATCATCTGTACTTATAGTTGTGCAGTCGATCATCAATAAAAGATGTCAGTTTGCCATTGTTTTGAGCGTTCATTATGGTATCAGAGCTCAAGAGCAAATTGTAACCTTTCGGGTGAGTGATAATATTGTCAGAGACTATTGATTGAGGAATTGTGGTCGTTTCAACGAACCAAGATAAGTGA…	4032
Copia/ltr_finder_scaffold205_869938_873974_-/100	100	TGGGCATTTATTAGGTAAACAAACTTTCAGTTTGTTACCGGTTTGTTAGGAAATGTTAGTTAGCTGTTACTTTTGGTACTCTTGGTAGTTACAGTGACTTTTCTGTTACAATTGGTAGTTACAATGATCACATATAAAACCCTTGGAGTTTGGGTTGTAAACTCCATCGTTTTCATTCTGTCAATAATCAATCAACAAGCTTTCCATTCTTCCCCTCCTCTCTCAAACCAAGTCCAAGTTCACAGTTCTAACATGGTATCAGAGGGATCTCATCGTTCCTCCTCGATCCAAGTGCAAGCTCCTCTCGTGTCCGTCTGATTGTCGTTAGTCATTCTCCTTGCGCTCGTGTTCGCCTCCTGAGTCCTCGTCACTTGCATCTCACCTTCTCCAATGGCAGTC…	4036
Copia/ltr_finder_scaffold746_34010_38063_+/93.1	93.1	GTTAAAATATGGATCTTTCACTCATAGACAACAAGCCACCAACACAGTCTACCAACAAGCCACCAACAAGCCACAAACAAGCCACCAACAAATCTCTATCATCAAGCCACCAAAATTAAATAAAGTTAGTTGTGATAAGATGTTAAAATAAATGTACTTTGTCTTGTTAAGTTTGTAAAGGCTATATAAAGCCTTACATCTATTGTGAATCAATCCAAGCAATTTCATTCCAAAAACAAAAACAAATACAAGAAGCAGTTGCTTCCTCTGCTTCTTTCAACAATTTATTTCACTTTACAAAACAATCACCCAATTTCATCTTTTCACATATCAATCATCAAACTTTCATTCTTTACATTTCAATCACCACATTATTCCAACATGGTATCAGAGCCCTAA…	4053
Copia/ltr_finder_scaffold39_181295_185353_+/89.5	89.5	GTTATAAAACTAAACTCAAAGAAAGACAAGAACAAGAAAAAATATGGAGAGGGAGAGAGTTTCTTATTGATGTATAATGATGGTACAAGAGAGCACTGTTTATAGGCTCTAGAATTCATAACCTATACATCACTAGTATAACTACACTTAAATAGGATATTCATTCTCATGTTTAATATATAGGAGTTACAAATGTAGGAGTTACAAATGGGCATTCATACACATAATTATAATATTCATAACATTCCCCCTTGAATGACCATTGGTTAAAAAATATTCATTATTCTTTGAATACGCTTTTGATACTGCCTCGTTAAAAACCTTACCAGGAAAACCCAGTGGGAAAAACCATGGTTAAGGGAAAAAGAGTGCAGTGTGTATCGCCTCCCCCTGATGATA…	4058
Copia/ltr_struc_scaffold45_119799_123859_+/92.6	92.6	ACTGTAGAATTATGTGACGCATGAGAAGATTAGGGTAGTCAGTTAGCTGGTAACTAGTCAGATGTTAGCTGTAGATTAGCCTAATTTCAGCCTATAATAATAGTAAGTAGAATCCCGGATTAGTGGGATTATGATAGGGTAGGTAGAGCCTATGTGATTACCTAATCTAGGACTATCCCTACTGTATAAATAACCAGTATTCTAATGAAGAATCATCAATCATTCTCTAATTCTATATGGTATTAGAGCCCTGATCCATCTCCATTTCTTTCTCTCTAGAACTCGACTACTCTCACTGTCATCATGCCTGAAGAAGTCCCGGCCATGGATAATTCTGAGGTGTTCTCCGGTTCTACCACGACACAGGGGAACAACACTCAATCTCAAGCTCAAACTCCT…	4060
Copia/ltr_struc_scaffold11_431291_435359_+/87.9	87.9	TGAGAGAATAGAATAAGTTTGGAATGAATGGATAGATTCCCCTATGGGATCTTATTGTACATATAGGATAAGTACATATATAAAACTACTAAACTACCTTTACTTTCACAAACCCCCTCAAGCTGGACTTGAAGATCAGTCAAGAGATATTGTACCACCGGAGTTCACAAGCAGTAGCGGCAAGAGCCCTATACTCAGCTTCTGCCGATGATCGAGAGATGGTGGCCTGCTTCTTCGATTTCTACGAAATCAGAGATTCTCCAAGAAAAGTATAGAAACCTGTTGTTGACCGCTGGGAACTAGGACAACCTGCCCAGTCACTGTCACTAAAAGCATGAAGTTTAATATATGAACTTGCAGGAAAGAATAAACCTTTTACAGGGTTCGTTCTTGAGAAAT…	4068
Copia/ltr_finder_scaffold583_171723_175792_-/98.3	98.3	TGAAACTCAATAAGAAATCCAGAACAAGAGACTCAGGAAGATGAAAAGTCTTATTAGGGTTGATACTTGATAGTTAGCGGGCTTCATCATCGTCAGAAGAAGTTTGTTGCTAAGCTATATATACTAATGGTATCTATGGTAAATTACATAATAAGTACATAAGCTTTTTCTTAATTAACACCCTCCCTCAAATTGATGTAGGTCTCGACACATCAATTTGCCTGATAGATACCAATGTCGACTTGTGCAAACAGATTTTGTAAGTAGATCAGCAATCTGATCTTCAGTGTTAAGATACACCACTTTAATTAACCCATCTTGAACAAGCTCACGAATGTAGTGAACATGAACTTCTATGTGCTTAGTGCGATCATGGAGAACCAGATTTGAAGCAATTTG…	4069
Copia/ltr_struc_scaffold583_171722_175792_+/98.9	98.9	TGTTAATTTAGAAAAAGCTTATGTACTTATTATGTAATTTACCATAGATACCATTAGTATATATAGCTTAGCAACAAACTTCTTCTGATGATGATGAAGCCTGCTAACTATCAAGTATCAACCCTAATAAGACTTTTCATCTTCCTGAGTCTCTTGTTCTGGATTTCTTATTGAGTTTCATGGTATCAAAGCCTATCGATCAAGCCTCCGAATATTCTTGTTATTCTCCGTGTCTTCCGCATCATGTCGTCCGAGCACGCCGCCGATCTATTGGCTGTCAAACCCAATGGTCGCAACTTTTCATTGTGGGAGTTTCAATTTCGTTTTCTCATTCAAGGTAAAGATCTCATGACCTATCTCGATGGAACTATAGAGAAACCTGCTGATGATGCTACAACT…	4070
Copia/ltr_finder_scaffold311_337442_341530_-/93.9	93.9	TGAAGAAATAAGAAAGAAGAAGTAGAGAGGCATTTATGAGTCGTGAGAGTAAAGGTCCAAGTGACCAAATTGTAATATTCACAAATTTGAGTAATCAATTGAGTGAGTTATCAAAATACTATCTTTTCAATCCTAAATTCCGCTACATTTCCGCTAGCGCCCCAACGAATTTGATATCAGAGCCAAAGTTACGCTGAGTATGCTCTGTGGTTGCGGTTTTAATAACTGATCTTCCACATCAGAAAAGTTACACTTTAGTACTTTGATAACCATAATATAACCTACCCTCACAAAACCCTCTCAAAAACTCTACCTAAAGAATCCCCCCAAAATCCTACGGCAGCACCATCGTCAAGTTCCATGTTCGCCAACTCTCCAAATGAAATCCCAATTTTTTAT…	4088
Copia/ltr_struc_scaffold45_689196_693292_+/95	95	TGTTGGATAAGTGAAGTTGTGCGTTTAGAGTTGATGAAATGAAGCTGTGCATTTAGCATCGTTAGTTTAAGTTTGTTGTTATTGCTATTTCAGTCCAGTACTTCTATTTGTTTACATTTTAGTCCTATCAGTTTGTTAGTCGTGGTCAGTAGTGCTATTGGGATTATGGCTGATTCCTTGGCGTGTAATCTGCATATAATGGATTTATAGCAACAGAATTCGTTGTCAGTTTGATATATACTGAGTCCACATGTGGTATCAGAACTTTCAACAAACTGTAACCACTAAAATTGATTAAGAAAGGTGTGAGTAATAGTGCTGAAACTCGAGTGAGCTGTAAGATTGAGAGAGTTTAGAAAGAGATTGAAAATCATGGGTGAGAGCTTTGCTGGAGTTGGC…	4096
Copia/ltr_finder_scaffold156_2143696_2147794_+/94.1	94.1	GAGAGAACACAGAGAATTAGGGCAGAAGATATAAGAAGAATGATAATATTATTAGGTCTGAGACCAACGGGGTATTATATATCCTTACAAGAGGGGGGTACTTCTACCATATGTAGGAGTCCCAAATAAATAACTTCCTTATTAAGATTCTAACTTATTTCTCAAATAATACGAACTACCTAATTAGGATAACTATTTCTACACTCCCTCTCAAGCGAAGAGGTGTATATGCTAAATATTCCTAGCTTGTGTATCATCGCTTCAAAGGTAGGTCGAGATAATGATTTAGTAAGCACGTCTGCAACCTGCTGACTTGAAGGAACGTAGTCCAGATACACTTCTTTGCTTGCAATCTTTTCTGAAATAAAATGTCTATGCAGTTCCACATGCTTAGTTCGA…	4098
Copia/ltr_struc_scaffold583_49175_53353_+/93.5	93.5	AGGAATAACTCTAATCATTCCTAATTAGTAGACTCAATAGGAGATATATTTAGTTATTTGTGTAGGAAAAAACTTCCTTATGTAAGACTCTTATTTATGGTAGGAGTCCTTTTCTTATTTATGGTAAGAGTCCTTTGCTTCTAGGGTGTATATACCCATCGCCTTTTCTTATCTCCTGTCTCTTTATTTACCTCTATTCTAAATATAGTATCAGAGCCTCTCTGTGGTATTCTCTTCCGCTTACTCTAAACCCTAATCATTCACCATGACCAAGAACACGGTTGATAGCATCGTGACTTCTGACGACGATAGCAGCTCCAATAATTCTGGAGTCATGTCGATCCCACCAAGTTCATTTGATAATTCCTATCCTGGACGAGTTATGATTTATCCTCTTGA…	4178
Copia/ltr_finder_scaffold361_91750_95933_+/95.5	95.5	GAGCTCGTGCAATCTGATGATTGTATTCAGATGAGCAATTGCAGGAATAAGCACAGAAAACGAGGTCTGAAGATCTGGAGAATCTGGCAACAGACGCCATGATCCATACCTAGTAGCCTGAAAATAGCAACTACTAACAGACTGTCTCTATGGACTAAAATGTCAACTAACAAGAACTCTAGTGACTAAACCTTAACAAATTAAAAGTCTAACATCAAATGACGTAGCTTAACTAACGGTCCAACAAAATCCTCCCCTGAACTGAGCACCGGTTTCGAAGGAATTCTCAGTTCATGTTTTCTGAGATTTTTTCAGGAAAGTCAATCATTCCTAACTTGTTCCTTAGTAGCTCATAGGTATCCATCTTCAAGGCTTTTGTCATGATGTTTGCCACATGCT…	4183
Copia/ltr_struc_scaffold242_220949_225135_+/97.1	97.1	TGTAGATTTGAGAGAATACTTATCTCTTATTGATTAGAAGGCCCGTAGGCAACTAGGTTATATACATAAGACTCTATATGAGACTTACCTAATCTAGGAATCCTATTAGGAGGCAATTACTCTAATAATAACTAATACGATTAATCAGGTGACGTATAATAATTAACTAGCTAATCTGTAGGATTCTCTACACTCCCCATCAAGCTTGGTGTTGATATTAACAAGACCAAGCTTGGACTTAAAGAACTTTAGTACCTCTTGTGACAGAACCTTAGTGGGAACATAGGTGACTTCTACCTTTCCAGCTTCAACTTTTTCTGTAATAAAGTGCCTTACTATCTGGACATGCTTTGTTCTATCGTGATGGACATGATTCTTGACTATGCTCAGTGCTGATTG…	4186
Copia/ltr_finder_scaffold153_414366_418593_+/98.1	98.1	GAAGATTGAGTGAATGAATTGATTTTATTCATGTCCCGTAGGCTCAATATATACAGCATTCTTCCTACTGATTAGGTAAGAATATATTTACTCTAACTATTTAATAGGATCTACTAGCTAGAATAGGATAGGACTAGGACTAAGGAGGTAACTAAATAAACTAACTATGATCTGAAATATATACAAATATATACGGGATTTCCTCACTCCCCCTCAAGCTTGGTGTAAATGTTGTGTAGACCAAGCTTGGACTTGAAGTGTTCTGACAGTTCTCGTGAAAGAGCCTTTGTGAGTATGTCAGCAGTCTGCTGTTTGGACTGGACATATCTCACATCCACAACTCCCCCTTCTACCTTTTCAGTGATAAAATGCCTGTCTATCTCGACATGCTTAGTCCTG…	4227
Copia/ltr_finder_scaffold235_188695_192923_-/86.8	86.8	TGTTAGGACGTTAGCGGAAATGTAGTGTACTTCTTCTTTCTTATTTCTTCAACTCATACTCCACTTTGTTACAAGTGAGGCTATTTATAATAGCCATGATACAAGTAGTAGGTAGGAACCAACTTAAGTTTGTGGTTTGTAAAATTTTAATTATTTTAACATATCACATCTTAATTAATTTGGTAGTTAGGAGTTGAGATATTTTTGTAAGAGTTGTAGAGACTAATCTAGAGAATTGTAGATTAATCTTCAACATCCCCTCTTAATTTGCAATTCGGAGTAAACGTTTGAACTTCTCGAGTTTGTCCTTCGTAACTGCCTTCGTCATGATATCTGCCGGCTGATCATCCGTGTTGATGAATTCCATTGTGATTTCTCCGTTGTTGACTAGATCTCGTA…	4228
Copia/ltr_finder_scaffold320_968609_972844_-/92.7	92.7	TGTACTTTGTCTTGTTAAGTTTGTAAAGGCTATATAAAACCTTACATCTATTGTGTATCAATCCAAGCAAATTCCATTCCAAAAACACAAAAGAAAGAAGCAATTTGCTTTCTCTGCTTCTTTTAACAACTTTCTTCGCTTTACAAAACAATCACCCAATTTCATCTTTTCACATATCAATCATCAAACTTTCATTCTTTACATTTCAATCACCACATTATTCCAACATGGTATCAGAGCGCTAATTGTTCTTACGGGCCAAAAATCACTTCCACAAAAATTACCTTACCTTTTTTACTATTTATCAAAAATTACAGAAAAGTCGACATGAAAAATATGAAAGCCATCACTTTCATACACGCATCCGTCTCGGAAAATATTTTTCCAAGAATCGTTGCC…	4235
Copia/ltr_finder_scaffold175_53931_58169_-/95.8	95.8	TGTTGAAAATAAGAGTAGAATCGTGTAGTTATCCTCTTACCTTTTACTGATTAGCTAAGATAGAAAGATTAATCCTAGAATATCTCCTATTTTAGGTAGGTTTCTAAGACTAGGGTTGTATATATATCTCTGTAACCCTACGATGTGAATAATGAGAAGAAGCAATTCTCAAAATATCTCTCAAGTTTTACATGGTATCAGAGCCGCCGGTTAGCTGTTCCGCTGCTGCTGCCGGCGACGTGATCGTCAACTGTCATGACCAGTGACAACGACGCTAACTCCTCTCCTTTCTCTCCTAAAACTCCAAAATCTCTAGACACATCTGCTATCGCAAGTACTGCAGACATGGCGACCAACAACAATGACAGCATGTCTGATTCAGGAATTGGAGGAATATTT…	4238
Copia/ltr_struc_scaffold295_285222_289462_+/93.6	93.6	TGTTATAAATATAATTACTATAGTGAATGCCTCATTGTGTAATTCCTTATTTCATTCTTCAATGTATTTCATTGTATTTGTTTTCCCACTTTTATGTCTAATAATATTAGAGAGTATATGTTATGATCCTTGAGCCTATAAATAGAGCTCTCATTTGTAGCATTCCATACACCTCAATAAGAATGCTCTTCTCCTCCCATGTTCTTCTATTTCTCAATCCTTAGTTTCTTAACACGTTATCAGCACGAAGTTCTGCCGTCGAGCAATTTCTTGTAATCATGCGACAAAGAGTTAGTTTTACTTGTGGGATGAGCAAGTGCACATAAAACAATATATATGGCCAGTGAGTTCATGCTTATGCTCCTGATGCCCGTCTTTGCAATTTCATTATTGCACACG…	4240
Copia/ltr_struc_scaffold175_53930_58172_+/96.7	96.7	TGTAAAACTTGAGAGGTATTTTGAGAATTGCTTCTTCTTATTATTCACACGTAGGGTTTTAGAGATATATATACAACCCTAGTCTTAGAAACCTACCAAAAATAGGAGATATTCTAGGATTAATCTTTCTATCTTAGCTAAGCACTAAAAGGTAAGAGGATAACTACACGATTCTACTCTTATTTTCAACACTTCTCTCAAGCTTGGTATAGATGTTAATCAACCCAAGCTTGGAAGCTAAGAACTGGAATGCATCACGTCTCAAGGCCTTGGTCAGAATGTCTGCTGCCTGGTCCTTGGATGGAACGTATTTGACATCATTAACTCCTCTTGCTGCATTATCTGAGATGAAGTGTCTGTCCACTTCCACATGCTTTGTCTGATCATGGTGAAATGGAT…	4242
Copia/ltr_finder_scaffold312_257119_261365_+/99.4	99.4	GTTATGAATATTATAATTATGTGTATGAATGCCCATTTGTAACTCCTACCTTTGTAACTTCTATACATTGAACATGAAAATGAATATCCTATTTAAGTGTAGTTATACTAGTGATGTATAGGTTATGAATTCTAGAGCCTATAAATAGTGCTCTCTCTTGTACCATGTCTTTGATGGTGATGATTCGGGAAACACAATATCATTCCCCGAAGTAGATGATTAGACACAAGTTGTCCAAAGATATCTAGCTATTATGTCTCCGATTGGTGATGGCTCGAGAGACACAATATCATTCCCCGAAGCGGATGGTTATTATACCATGTCCGTTATAACAATTTATATTCCCACAAAGGCGATACGGCAATACACTATTGTGGAGGACAATACCTCGTATGATGG…	4246
Copia/ltr_finder_scaffold158_79577_83835_-/94.1	94.1	TGTAATACCCCGACCCTAATACAAAAATATTTATATAAAAGTCTCTAATCTATCCGTAAAAAAGGGAATTTATACCGATATTAAATAATAGTAATAATTATATTTGAAAATGGTGTAATTAATTATTAATCAAAGGGATTGAGCTCATTAAGTGATACATGGTTTAACTATAGTTAATCAGTTTGTAAAATGATCATAGATTTGTTAGTAGCTCAATTGGTTAACCAACTAGTTCTCAAGTCTATTGACCCGAGTTCATATCCCAGGAGAAGCATTTAGTTTTAATTTTAGGTTCATTTTCACTCAGCCATAAAACGACGTCGTTTTGATGGATGAATCTGGTCATCTTCATTGTCTTCCTTATCTATTCCATCGGTGACCTTTGTTTGTATCCGGCGA…	4258
Copia/ltr_struc_scaffold9_1434442_1438700_+/96.9	96.9	TGTAGATTTGAGAGAATATCAATCTCGTTATATTAGAATAGCCCGTAGGCAGCTAGGTTATATACATAAGTCTCTGAATGAGACTTACCTAATCTAGGAATCGTATTAGGAGGTAATTATTCTAATAATACATAATACAGCTAATAGGATACATACAATAAAGTAATTAACTAATCAGTGGGATTCTTTATACTCCCCCTCAAGTTTGGTGTAGATATTGAGAAGACCAAACTTGGACTTGAAGAACTTCAATAGCTCTTGCGAGAGAGCCTTAGTGAGGACATCAGCTGTTTGTTGCCTCGAGGGAACATAGCTGACTTCCACAATTCTAGTTTCAACTTTTTCTGTAATAAAGTGCCTATCTAGAATTGTGAAAGGTATATTAGCTTACCAACCAGC…	4258
Copia/ltr_struc_scaffold12_1772065_1776326_+/90.3	90.3	TGATAACACAAGGATGAACACACAAATAGAGATACACGAAACACGAGATTTACGTGGTTTCCGACCGTTAGATGGACTAGTCCACTGGAGAAGAGAGTTATATTATTAGCTTCAGAGAAGAAGAGAGGAAAAAAAATCGTGTCTGGATACAAGAGGCCAGCGGCCTTATATAGGAGAAAACTAGGGTTAAAACTAATTCGAGGGAAAAACTAGAAATACCTTCTAATTACCCAACCCCATATTTTGGTAAACCAAACCCCCCCCCCCCCCCTCCAAATTGATGATGAGATCTCAACATCAATTTCCCCGTCAAGTACGAATGGCGACTAGAGGAGACAGCTTTAGTTAACAGATCAACCACTTGATCCTCGGAAATCACATAAAAGAGTTTCACCATAC…	4261
Copia/ltr_struc_scaffold147_473691_477955_+/100	100	TGAAGATTGAGAGAATGAATTACTTTTATTCATGTCTCGTAGGTTTATTATATACAGCATTCCTCCTACTGACTAGGTAAGAAAATATCTACTCTAACTATTTAATAGGATCTGCTAGCTAAACTAGGATAGGACTAGAACTAATATGGTAACTATCTAACTAGCAAATAAACTAATAAGATCTGACTGTATACAAATAAGGAACGGGATTTCCTCACTCCCCCTCAAGCTTGGTGTAGATGTTGTACAAACCCAGCTTGGACTTGAAATGATCTGACTGTTCTCGTGGAAGTGCCTTTGTGAGTATGTCAGCGGTCTGCTGTTTGGACTGGACATATCTCACATCCACAACTCCCCTTTCCACCTTCTCAGTGATAAAATGCCTGTCTATCTCGACAT…	4264
Copia/ltr_finder_scaffold361_856170_860442_-/93.9	93.9	TGTTTTCTTATTATTTCATCGATCGAACAACACGAGTACATATAGAACTAGGATTATAGTTTACTAACGTATTAGGTATTGATTCCCTTTGATATGAAATCACAACTCCTACCATATTTAATTCCTACTAAGCTAATTTACATGATCTGCATTATCAGCAGTATCTCCAATAATATATCTACAATATATTCTATATCTCTAATGATACGGTAGCTATCTTACAGCTAACACTCCCCCTCAAGCTGGTGCGAAGATATCTTCCATAGCTAGCTTGCTTACTTGGAAGTTGAACTGTCCTGTGTAGAGTCCTTTGGTGAAGATGTCTGCAACCTGATTTGTTGTAGAAATATATGGCATGCATATTAAGCCACCAGTTAGTTTCTCTTTGATGAAGTGCCT…	4272
Copia/ltr_struc_scaffold515_153993_158270_+/98.3	98.3	TGTTATAAAGCTAAGAACAAAGAAGAGAACAAGAACATGGGAGGAGAAGTACTTTCTTATTAAGGTGTGTGGAATGCTACAAATGAGAGCTCTATTTATAGGCTCATGAAATAATAACCTACACTCTCTAATATTATTACACATAAAAGAGGGGAATGAAATACATTAAACCATACACATATAGGAGGGGAATAAAATACATTAATCATAGAATGAGGAGTTACACAATTTGACATTCACTACAATTATCTTCATAACACTCCCCCTTGAATGTCCATTGGTTAACGATATACATCATTCTTTGAATACGAGTTTGATACTGCCTCGTTAAAAACCTTACCAGGAAAACTCAGTGGAAAAAACCATGGTTAAGGGAAAAAGAGTGCAGTGCGTATCAAC…	4277
Copia/ltr_finder_scaffold29_1481331_1485616_-/90.5	90.5	TGACACATAGGACTCATCTGTATAAAGCTTGAGTTAAGATCATTAACTCATTATCAATTTCCAATCAGTAAAATACGTTCTCTCAACTCAATCTTCGATTTATCAATCTCTCAATATGGTATCAGAGGTCACACTTCGATTGTGACGTTTCTTCTTTAGATCTCCTCTACGGTCTGATCTGCTTCCGCACTTCTTCCTTTCTCTTGCTTTCTTGATCGATGGCTCCTAAGATTCCCGTCGTCGCCGCCATTCTAGCTGATGCAATTCTGTCTGTCACTGCAATTTTGCAGTTCAGTTCCGTCCCTCCTGCCATTGCCGGATCTGGTCAATCCGCCACTGCGCTCGGGATTCTTGATGCCTGGCACCCCTATTAAATTCAGCCTTCAGAGAATTGGGCCA…	4285
Copia/ltr_struc_scaffold51_614164_618458_+/99.8	99.8	TGTTATGAATATAATTACTATAGTGAATGCACCATTGTGTAACTTCTTATTCCATTCTTCAATGTATTTCATTGTATTTATTTTCCCACCTTTATGTGTAATAATATTAGAGAGTATAGGTTATGATCTATGAGCCTATAAATAGAGCTCTCATTTGTAGCATTCCATACACCTCAATAAGAAACTCTCTCCCTCTCCATATTTCTCTTGTTCTTGTCTTTCTTTGAGTTTAGTTTTATAACACGTCAATTGTTGATGGTCCAATGAGACAAAATATCAGTCCATGAAGTGAGTGGATATAATCATATGTCCACAAAGTGATTAGACAATATATATTCCCACAAAGTCAATACACTATCGTGGAAGAGAAAGACCTAATCTTTCAAAGGTCATAGCCCA…	4294
Copia/ltr_struc_scaffold82_603402_607717_+/95.5	95.5	TGTAAGTTGGGATAATTGTTCTGTGCATTTATTGATTTGAGGGAACTGAATATATACAAACAGAATACAACTAATAGCCTGATCTTCAGGGGGATTATACCCACTAATCAACCGTTGTTAGAAAGAAGGAGTAATGGAATTGACTCTTTCCTATCACCCCCCTGCAAGCTCAAGAGCGGGTCGAACTTGAAGCTTGTGTCGGAGTTCTTGAAGTCGCGCCCGCGGCAAGGGTTTGGTGAATATGTCTGCAACTTGGTCCATGGTGGAGATGTATGAGATTTTTAGATGTCCTTGTTCCACTTGATCCCTGATGAAATGAAAATCGAGTGCAACATGCTTGGAGCGGGTGCTGATTACTGGGTTCTTACTCATGAAGATAGCACCAGCATTATTGCAATA…	4315
Copia/ltr_finder_scaffold97_43592_47926_+/91	91	GTTCGCGGCGGTATTATCGGAGTAAAGGAATAGAATCAAAACGTCCAAGTTCATTCATTGATTGAGTTTCAGTTTTATACAATCAATTAGAGAGCAACATGACAAAATGAAATGGAATCAATTCTGCTGCAATTGCTGCAGCTCTGGGAATCGTCTAACAGAAAATGCAGAGGACGAGCTGGCAGTTTGCTGTGTAGGAGGTAGGATGATGGTCGTCATTATCCTCTTGGTCTGAACGCCGTCGTGTTGCTCTAACATCGCTTCTCCTTGCTTCAGCATGTAAGTGATACGGTGCGGATTATAGTGAAGAGAAAAGTTCCCTTTTTCCTAATACCCGCCCACAAGCTGGAGGGCAGAGATTATGCAATCCAAGCTTGGAGAGAAGAAATCGGAAAGGCA…	4334
Copia/ltr_finder_scaffold29_1003387_1007726_+/94.3	94.3	GTTGGATATTATGTTACTTGGACTTAAAGTAACATTATTGGATGTTACTTGGACTTAAAGTAACATGGTTCAATCTTACTTGGATCAAAAGTAACATTGGGAGATTTAGTAACTTTAGTTGCTTAAACTCGGTTTTGGTTGTTTATAACATTATGTTGTGGGTTTGAGTACTTGATAAGTAGCTCAATGAAGAATGAATAAGCATGGAGGAGGAACTTGATTACTTGGTACTAGCTCAACAGAGCTAGAAGTAAATCAATGTTAGCTCAAAGCAGCTAGAATGTCTAACGGTAGCTAGAGTTAGCTCGTGATGGCTTAACGCACCTAAGTGTAGCTCAAAGCTATGTGATAGTAGCTTTATGATTATTCATTTAAGCTATGAGTAGCTCATGGTGACTT…	4339
Copia/ltr_finder_scaffold451_39146_43487_-/97.7	97.7	TGAAGATTGAGAGAATGAATTGAAGTTTTATTCAAGTCCCGTAGGCTCAATATATACAATAGGCCTCCTACTGATTAGGTAAGAAAATATTTACTATTACTACCTAATAGAATCTGCTAGCTAAAATAGGGTAGGACTAGTACTAACATGGTAACTATCTAACTAGCAAATAAAATAACTACGATCCTAATATATACAAATAAGGACGGGATTTCTTCACTCCCCCTCAAGCTTGGTGTAAATGTTGTGCAGACCAAGCTTGGAATTGAAATGTTCGGATAGTTCTCGTGGAAGTGCCTTTGTGAGTATGTCAGCTGTCTATTGTTTGGACTGGACATATCTCACATCCACAACTCCCCCTTCCACCTTTTCAGTGATAAAATGCCTGTCTATCTCGAC…	4341
Copia/ltr_finder_scaffold485_35434_39782_+/89.3	89.3	GGATCTTTCACTCACTTCATAGACAACAAGCCACCAACACAATCCACCAACAAGCCACCAACAAGCCACCAACAACTCTCCATCATCAAGCCACCAATGTTAAATAAAATTAGATGTGATAAGATGATGAAATAAATGTGTTTTGTCTTGTTAAGTTTTTAAAGGCTATATAAAGTCTTACATCTATTGTGTATCAATCAATCCAAGCAACTCCATTCCAAAAACAAAGACAAGAAGCAGCTTGCTTCCTCTGCTTCTCTCAACAACTTCTTTTTACTTTACAAAACAATCACTCAATTTCATCTTTCACATATCAATCATCAAACTTACATTCCGTACATTTCAATCACCACATTATTCCAACATGGTATCAGAGCCCTAATTGTTCTTACGGGCCAA…	4348
Copia/ltr_finder_scaffold637_23297_27645_-/97.2	97.2	TGTTGAAGATTAATCTACAATTCTCTAGATTAGTCTCTACAACTCTTACAAAAATATCTCAACTCCTAACTACCAAATTAATTAAGATGTGATATGTTAAAATAATTAAAATTTTACAAACCACAAATTCTACCTACTACTTGTATCATGGCTATTATAAATAGTCTCACTTGTAACAAAGTGGAATATGAGTTGAAGAAATAAGAAAGAAGAAGTAGAGAGGCATTTGTGAGTGGTGAGAGTAAAGGTCCAAGTGACCAAATTGTAATATCTAAGATTTGAGTGATCAATTGAGTGAATTATCAAAATACTATCTTTTCGATCCTAAATTCCGCTACATTTCCGCTAGAGCCCCAACAGTATGACGACAGTATGGAGGGAGGTGCGTCGACAGCGTCA…	4348
Copia/ltr_struc_scaffold242_208761_213118_+/94.2	94.2	TGAAGTGTTAAGTGCTTATGCAATATGACATTTGTATTCAGATGAACGAGAGTAACAATAAATACATGATACTAGGTCTGAGGATCTGGAGAACCTGGCAACAAAAGCCACTAACTCGTTCCCAGTAGTCTGAAATATAGCAACTACTAACAGTCTGACTTCAGGACTAAAATGCCAAACAATAAAGAGTCTAGTGACTGAAACTTGACAACTTAATAATTAAAACCCAAACGACATAGCTTTAGAAAATGTCCAATAAAATCCTCCCCTGAAATGAGCATCATTTCAAAGAGCTCTAAGTTCATGCCTGCTGAGAGAGAAATCAATCATTCCCAGCTTACTCCTTAATAACTCATAACATCTGCCACCTACTCATCACATGTTCCACAAAATTCCAGT…	4357
Copia/ltr_finder_scaffold233_26611_30986_+/97.4	97.4	GTAAAATTTTAATTATTTTAACATATCACATCTTAATTAATTTGGTAGTTAGGAGTTGAGATATTTTTGTAAGAGTGGTAGAGACTAATCTAGAGAATTGTAGATTAATCTTCAACACCCCCTCTTAATCTGCAATTCGGAGTAAGTGTTTGAACTTCTCGAGTTTGTCATTCGTAACTGTCTTCGTCATGATATCTGTCGGCTGATCATCCGTGTTGATGAATTCCATTGTGATTTCTCCGTTGTTGACTAGATCTCGTATGAAATGATGTCGTAACTCGATATGCTTCGACCTTGCGTGAAATACTGGATTCTTCGTCATGGCTATGGCTGACATGTTGTCACAGTGAATAATGGTTGGATCATTATCACCTTGTTGTAAGTCTTCAATTAATCTTT…	4375
Copia/ltr_finder_scaffold605_678957_683335_-/100	100	TGTGGAAATCCAGAATGATAATGATTCTGGTATATTATTATTGCTGAAATGTTGTTTACATATATATACAGGTTCTGCACCATTAGGGTGCAGAATCACTCATTTGTAATCCCTATAAATCAGGGATTACTCTACCTACTACTTTCTACTATTATTCTGCATAGATTTAGGCTAGAAGAATCGAATAATCCAGCTAACCTACTACTGATTTCTACGCCTACTCATACTCTACTAATTACTGTAATTCAACACTCCCCCTCAAGCTTGGCTGTAGATGTTATGAAGGCCAAGCTTGCCTTGTAATTCATCAAACATATCCCTAGGCAGTGCCTTAGTAAGAATATCTGCGATCTGCTGCTTCGATGGAACGTACTCCATCTCGAATTCCTTGTTGTTTAC…	4378
Copia/ltr_finder_scaffold568_216916_221295_+/96	96	GTTAAGAAACTAAAAGGAAGAAAAGCAAGAATATGGGAGGAGAAGAGTATTCTTATTGATCTCTTTCTAAGTACAATGAGATGCACTATTTATAGGAACACTTTGCATAACCCCTACAATTCCTACATTCAATATACATGAATATGGGATAATGTGTAATCAAGGAGAAAATTAACTATAGGTTGAGGTTTTACAAGTAACACCCATATGTGCATCTATTGTATGCATGTAATGTGCTTAATGGTCATCCATATATTAATCAATATTTACATAACACTCCCCCGTGGATGACTATTAGATGAGAATGTGGATCATTAACCCATACTCGGAAAAACCCTATGGGATAAAAACCCAGTTAAAGAAAAGAGTACATAACCATCATATGACGATGTTTAAGTC…	4379
Copia/ltr_struc_scaffold272_1752753_1757140_+/100	100	TGTTGAAAAATATTATATTTTCCTTATTAGTATAGGAATAAGTTTCAATATTTTTCCTTATTAGTATAGGAATAGTAATAAGAGTTTTCCTAGTTGAGGAAGGATTCTCCTATCCTAACTCTATATAAACCCATGTACCCCTTATGTAATCTCATATATCATAATACCATTGAAAACTTCCTCTCATAAATTCAATATGGTATCAGAGCCGCCGGCTATATCTTCCGCTGTCGTCGGTGTTAATCTCACCGTTGGTTCATCATGACCACGGACGACGAGATTGTTTCACCTTCTTCCTTTCCTAAACACTCGTCTTCTTCCACCATTCATCTTTCTTCTGTCGTCTCCGAAATTGAGATGGCAGCCAACAACTACAACAACAATTTCGGATCTGAACCA…	4387
Copia/ltr_finder_scaffold45_598093_602483_+/97.8	97.8	GAGACTTACCTACTATAGGAATCCTATTAGGAGGTAGTTACCTAATAATATATACTATAGTTAATATAGTTACTACAGGGAAATGGAAATACATATCCTAATTAGGAACTACATAGGATTATCTACAGATTCTCTACACTCCCCCACAAGCTTGGTGTAAATATTCACAAGACCAAGCTTGGACTTGAAGTACTCTAGAAGCTCTTGAGACAGAGCCTTAGTGAGAACATCAGCCGTCTGTTGCCTAGACGGTACATAGCTGACTTCCATTATTCCAGTTTCAACCTTCTCTGTTATGAAATGCCTGTCTATCTCGACATGCTTCGTTCTGTCGTGATGGACGGGATTGTTGACTATGCTTAGTGCTGATTGACTGTCATTGAACAGTGACGCTTTTCC…	4390
Copia/ltr_finder_scaffold327_575322_579715_-/95.5	95.5	TGTTAAATAATATAGGATTTTCCGTGTATTATAAATCCTAGCTACCTTGTTTACTAAGATAGGAATTAGGTGGTTAGCTGATATAGTAAGTCTGATCCTAGAATATCCCCTATTTAGGTAGAACCGAATGTGACAGCATGTATATATATTCATGTAACCTAATATGTAAATCATAAGATGAAGAAGAGACTCTCAAACCCTACTTCTCCTCTCTAATTTGACATGGTATTAGAGCCGCCGGTGCTTTCGTTCCGTCCTTGGTATGAAACGTGACAGAACAGACTCCTCTCCTTCTTCTCCAAAATCTCCTTCTTCAATAAATCAATCCACAATCTCTGAATCTGAAACAATGGCAGCAACCAGCAATAACCATGGTTCAAGTTCGTAGCCCGGCGCTGG…	4393
Copia/ltr_finder_scaffold711_1714_6113_-/90	90	TGTTTAGAATAGAGGTAGATAATGAGACGGGAGAGATAGAAAGAGAATTATTGATTCTTGTTATTAGATAGGCTAACAGTCGATGGGTATATGTACCCTAGAAGCAAAGGACTCATACCATAAGTAGGAGTCTTACATAAGGAAGTTTCTTCCTACACAAGTAATTAAATATGTCTCCTATTCGGTCTACCTAATTAGGAATAATTAGGGTTATTCCTGCACTCCTCAAGCTGTGTGGTGTAAATGTTGAACATCCCCAGCTTGTGTATTAATTCTTCAAAGGTAGACCTTGACAATGACTTGGTGAAAACATCAGCGAGTTGTTGACTTGTTAGAACATAATCTCTATTTATAACTCAATTTGTAACCTTCTCTGAGATGAATTGACGATCCAATTCA…	4399
Copia/ltr_finder_scaffold320_775049_779455_-/89.6	89.6	TGTTAAAATATGGATCTTTCACTCACTTCATGGACAACAAAGCCACCAACAAATCTCCATCATCAAGCCACCAAAATTAAATAAAATTAGTTGTGATAAGATGATTAAATAAATGTGTTTTGTCTTGTTAAGTTTGTAAAGGCTTTATAAAGCCTTATATTTATTGTGTATCAATCAATCCAAGCAACTCCATTCCAAAAACAAAGACAAGAAGCAGCTTGCTTCATCTGCTTCTCTCAACAACTTCTTTTTACTTTACAAAACAATCACCCAATTTCATCTTTTCACATATCAATCATCAAACTTCCATTCTGTACATTTCAATCACCACATTATTCCAACATGGTATCAGAGCCCTAATTGTTCTTATGGGCCAAAAATAACTTCCGAAAAAAATTA…	4406
Copia/ltr_finder_scaffold67_2483988_2488394_-/96.2	96.2	TGTAGATAATCCTATGTAGTTCTTAATTAGGATATGTATTTCCGTTTCCCTATAGTAATTGTATTAACTATAGTATATATATTATTAGGTAACTATCTCCTAATAAGATTTTTAGAGTAGGTAAGTCTCATATGGAGACTTGTGTATATATACCCTATTGCCTACGGGCTATCATAATAATAAGAGCAGTTTATTCTCTTAAATCTACATGGTATCAGAGCCTACTCTGTAACCTAAACCCTAAACATATCAGATCCCTAAACCATAAAGGCTTCCGCCCACGCTACCTCCGATCGAGGCCATGACGAATGATGGAACCGTCTCTGTGAGCACAGGAGCTGTCTCTACTGGAAATAACCAGAACACAGTGGTACCAGTGACGAACACAGACTACTCTGG…	4406
Copia/ltr_finder_scaffold104_32077_36486_+/98.4	98.4	GTTGGGGCGCTAGCGGAAATGTAGCGGAATTTAGGATCGAAAAGATAGTATTTTGATAACTCACTCAATTGATCACTGAATTTTATAAATATTACAATTTGGTCACTTAGCTTTACTCTCACCACTCACAAATGCCTCTCTACTTCTTCTTTCTTATTTCTTCAACTCACACTCCACTTTGTTACAAAGTGAGGCTATTTATAATAGTCATGATACAAGTAGTAGGTAGAATTTGTGGTTTGTAAAATTTTAATTATTTTAACATATCACATCTTAATTAATTTGGTAGTTAGGAGTTGAGATTTGTAAGAGTGGTAGAGACTAATCTAGAGAATTGTAGATTAATCTTCAACACCAATTAGCAACTCAATTGTCACCAACCTCAAACTCTTCTAAATC…	4409
Copia/ltr_struc_scaffold159_69680_74094_+/98.3	98.3	TGTTAAAGTCTCATATAGCAAACTGACAACTTAATCTGTTGCAGTGAATCTATTAAATAAGGCTGAAGATCAGCCATGATCTCAACAACAAACAGAAAGCTAACCCACGACTAACTAACTATCACAAGACTGAATTGTAAACAAATGAAAGAGTCAGACTAAAACAGCAAACACGGGAAACTTGGTTTCTGAACTCAAAGTGCACCGTTTCACTTAAACTTATTAATTCCAACATATCCTCCCCTGAACTAAAAATTCCCAGAATTCATTTAGTTCATCCTTCAGCTTCATTAATCAGTCTCTCGCATCCTCCACAAGTCCAAGTCGTTTGTGCAGCATCTGTAATGAATCTAGCTTGAGAGCCTTTGTCATGATGTCTGCCACCTGATCATGAGATCC…	4414
Copia/ltr_finder_scaffold257_137394_141822_-/100	100	TGTTGAATTACAGTAATTAGTAGAGTATGAGTAGGCGTAGAAATCAGAGTAGGTTAGCTGGATTATTTGATTCTTCTAGCCTAATCTATGCAGAATAATAGTAGAAAGTAGTAGGTAGAGTAATCCCTGATTTATAGGGATTACAAATGAGGTGATTCTGCACCCTAATGGTGCAGACCCTGTATATATGTATGTAAACAACATTTCAGCAATAATAATCATACCAGAATCATTATCATTCTGGAATTCCACATGGTATCAGAGCGAGGGTATATTCANNNNNNNNNNNNNNNNNNNNNNNNNNNNNNNNNNNNNNNNNNNNNNNNNNNNNNNNNNNNNNNNNNNNNNNNNNNNNNNNNNNNNNNNNNNNNNNNNNNNNNNNNNNNNNNNNNNNNNNNN…	4428
Copia/ltr_struc_scaffold15_42481_46914_+/94.5	94.5	TGTAGTTACCAAAACCTCAAACGAATCAGCGAATTTGACAGGGAGACATATGATTTTTGGTGCGGTATACAACTAATCTGCTTTTCTGTTATCTCTTCCTTTTATTCTGCAGATTACCACTAACCCTGCTAAAAACTAGGACCAGAGCCCGATCTTACAGGTAGCTCCATCCCACTACGATCATGCTCATTCTCCCCTACTATCTCGACACGGTCACCATTTGCTTGTGCCATCCTACGAGCGATTCTCGCACACACACTGCACTTTGTTTATTTTCTAGAAAACAAAAACTATCTGAACCTAAACCTATAGCGACAGGATTATGAAGCTAACATTCACCCTCGTAATCCTGTTACCTTGAATTCTTCGACGCCAAGCTTCTGCCTCATCTCAATAAAC…	4433
Copia/ltr_finder_scaffold137_64895_69330_-/100	100	TGTGGAAATCCAGAATGATAATGATTCTGGTATGATTGTTATTGCTGAAATGTTGTTTACATACATATATACAGGGTCTGCACCATTAGGGTGCAGAATCACCTCATTTGTAATCCCTATAAATCAGGGATTACTCTACCTACTACTTTCTACTATTATTCTGCATAGATTAGGCTAGAAGAATCAAATAATCCAGCTAACCTACTCTGATTTCTACGCCTACTCATACTCTACTAATTACTGTAATTCAACATGGCTCAATATGATACAAGAAAATGAAGCATCCTATAATGTTGTCATCATGAATTGTTACATACCTCCTTATCGCCACCTTTGGTACCAAAAACACCTTTCTTCCTTTTTTGAGGGGTATCCGCAACCTAAAACATAACCCCACAA…	4435
Copia/ltr_finder_scaffold212_309371_313806_+/95	95	GGTCACTTGACCAATTCCCTCACCACTCACAATCTCTACTACTTCTTTCTTGTTTTTTTTTTCTCTACACTTCACCCTTGCCTAAGGTGAGGCTTCATATTTATAGGCTAATACAACCTCCTTAAGAAGATACTAGCACACTTGGTAGGTTTAGTGTGTGGTTTACGATTAGTTTAGTTATTAAAACATATTAATTAGTTTAGTTGAGTAGTTGAGATATTTTATGGAGTGATCTAGAGAAAGAATACTCTAGATTGTTGATTACTTACTTTCAACACCCCCTCTTAATCTACAATCGGGAGTGGGTGTTTGAACTTCTCAAGTTTGTCCTTCGTAACTGCCTTTGTCATGATATCTGTCGGTTGATCATCTGTGTTGATGAATTCCACTGTGATTTCT…	4435
Copia/ltr_finder_scaffold339_553230_557673_+/92.5	92.5	GTCAAATTATGAGGTAATAATCCTTATGTTCTTATTGATCTTGAATGCTAATTAGCTCTATTTATAATAGAGCTGTACAATTAGGGTTAGAGTCCAAGTCCTTGTAGGAAAAGACTATTAGAGTTTAAGTTTTTATAGGAAAAGACTACTACCCTTATTAGAATAATACTGATTTCTTATGCAAAAAAGGAATGTTTTTATTGGACTCTATTACTATATCTATAGGTAATAATAATAATAATAACTATTCTGCCGTATCTCAACACTCCCCCTCAAGCTTGATATAGGCATTGTATAGATCAAGTTTGTTCTTCAAATGTTGTAGTACTTCCTTTGAGGTTGCTTTAGTGAGTAGGTATGTTGTCTGTTCTGCGGAAGGAAGATAAGTGATTTCAATAA…	4443
Copia/ltr_struc_scaffold82_13628_18072_+/95.8	95.8	TGTTAAAATATGCATCTTTCACTCACTTCATAGACAACAAGCCACCAACACAATCCACCAACAAGCTACCAACAAGCCACCAACAAATCTCCATCATCAAGCCACCAAAATTAAATAAAGTTAGTTGTGATAAGATGATAAAATAAATGTACTTTGTCTTGTTAAGTTTGTAAAGGCTATATAAAGCTTTACATCTATTGTGTATCAATCAATCCAAACAATTCCATTCCAAAAACAAAAACAAAGACAAGAAGCCGTTGCTTCCTCTGCTTCTTTCAACAATTTATTTCACTTTACAAAAAATCACCCAATTTCATCTTTTCACATATCAATCATCAAACTTCCATTCTTTACATTTCAATCACCACATTATTCCAACATGGTATCAGAGCCCTAATT…	4444
Copia/ltr_finder_scaffold134_57885_62333_-/93.1	93.1	TGTTATAAAATAAATTAACGAGAAGAAAACAATAGAGAAAGGGAGAAGAAATGATTCTTATTGAGGTGTGTCAAACATATAAGAGTGAGCACTATTTATAGGCTCATGAGACATAACCCATAATGACTAACATAGCTACACTTGAATAGGAGATAATGGTATTGATTCCTATGGTTAATGTATAGGTTACACAATAGGCATTCATGCACCATAATAACAATATTCATAACACTCCCCCATGAATGACCATTGGATAAGAATATATATTATGTTCTTCGAGTACGCTATTGATATTGTCTCGTTAAAAACCTTACCAGGAAAACCCAGTGGGAAAAACCATGGTTAAGGGAAAAAGAGTGCAGTACGTATCGACTCCCCCTGATGATGATATCGGTTGAG…	4448
Copia/ltr_finder_scaffold1136_11904_16362_+/100	100	GTTGGGGCGCTAGCGGAAATGTAGCGGAATTTAGGATCGAAAAGATAGTATTTTGATAACTCACTCAATTGATCACTCAATTTTGTAAATATTACATTTTGGTCACTTAGACCTTTACTCTCACCACTCACAAATGCCTCTCTACTTCTTCTTTCTTATTTCTTCAACTCACACTCCACTTTGTTACAAGTAAGGCTATTTATAATAGCCATGATACAAGTAGTAGGTAGAATTTGTGGTTTGTAAAATTTTAATTATTTTAACATATCACATCTTAATTAATTTGGTAGTTAGGAGTTGAGATATTTTTGTAAGAGTGGTAGAGACTAATCTAGAGAATTGTAGATTAATCTTCAACACCCCCTCTTAATCTGCAATTCGGAGTAAGTGTTTGAACTT…	4458
Copia/ltr_finder_scaffold228_159879_164338_+/93.4	93.4	GTAACGATGAGAGCTTGTGCAAACTGACAATTCATTAAGATAAACGTCACTCACAATAAGTACAGAGATAAAGCCTGAAGATCAGAAGGATCTGGCAACAAACAGCCATGATCCATCCTTAAGCGCCTGGAAAATAGCAGCTTCTCAACAGACTGACACATAGGACTAGATTGTCATTATTCTAAGACTAGAGTGACTGAAATGCAACAACTAAAGAGTTCTTCCCAAAACGCTGCAGTTTAACTAACGGTCTAATGTTTAATAGCTACGCAAAATGACGTCGCTTTGACAACGGTCCAACAAATCCTCCCCTGAACTGAGCCTCAATCTCAGCTGAGGAACTCAGTTCATCATTTCTGGGTTTCACCAGCAAGCTCCACCATTCCCAGTTTTTCCCTT…	4459
Copia/ltr_finder_scaffold203_121394_125856_-/100	100	TGTTAAGCAAGAATGAAACTACGTCGTTTGACTTAGTTTGCTTGTGTGTTAAGAGAGACCAAAACTACGTAGTTTGAATTAGTTCGTTAAGTCTGTTTGGAGTCTTACTTTCGTAGTCTATAACTTTTATTAGTTTGCAGTTTAGTCCTATAGCTGTTGATCGTGGGAATCATGCTGTTGGGATTGTAGCTAGTTTCAAGGACACCTGATCTGATCTATATCAATGATTCTCTGCAACTAATCAAGTTGTCAGTTTGCATATTTCGTGGCTTAACATGTGGTATCAGAGCCTAACAAACTGTAACCAAATTCGATAGATTGAGTAGTAGTAAAAGGGAGGAGAGTTGAGGGTGTCAAGAGCATACGAGTGAGAGTGAAAAATCGTGAGAAGAAAGCAGG…	4462
Copia/ltr_finder_scaffold380_152652_157114_+/86.4	86.4	ATTAAAATATGGATCTTTCACTCACTTCATAGACAACAAGCCACCAACACAATCCACTAACAAGCCACCAACAAATCTCCATCATCAAGCCACCACCAAATCTCCATCATCAAGCCACCAAAATTACATAAAGTTAGTTGTGATAAGATGATAAAATAAATGTACTTTGTCTTGTTAAGTTTGTAAAGGCTATATAAAGCCTTACATCTATTGTGTATCAATCCAAGCAACTTCATTCCAAAAAACAAAGACAAGAAGCAGATTGCTTCCTCTACTTCTCTCAAAAAAAATTTCACTTTACAAAACAATCACCCAATTTCATCTTTTCACATATCAATCATCCAACTTCCATTCTTTACATTTCAATCATCACATTATTTCAACATGGTATCAGAGCCC…	4462
Copia/ltr_finder_scaffold294_642142_646608_+/87.7	87.7	GCTAAATTAGGGTTTAGAATAATCTCATTGTTATTCATCTTGAATGATAACTAGCTCTATTTATAATAGAGCTGTACACCTGGGGTTAGAGTCCAAGTCCTTGTAGGAAAAGGCTACTACCCTTATTAAAACAATACTGACTTCCTATGCAAGGAAGGAATGTCCTTATTGGACTCTAACAACTTCCTAATCAATATATACTAGAAAAGGAACAATAATAACAATAACTATGCCGTATCTCAACACTCCCCCTCAAACTTGGTGTAGATGTTGATCAACCCGAGCTTGGAGGTAAGGAAATCGAAAACATCGCGTCCAAGTGTCTTGGTCAGTATTTCTGCGGCCTGCTGCTTGGAAGGAACATATCTAACTTCAATGATCCCCTTTGCTACATTGTCT…	4466
Copia/ltr_finder_scaffold27_967855_972325_-/89.9	89.9	TGTTGGACCGTTGCTAAAGCGACGTCGCTTGACGCAGCTATTAAACATTAGACCGTTAGTTAAACTGCAGCGTTTTGAGAAGAACTTTCTAGTTGTTGCATTTCACTCACTCTAGTATTAGAATAATGACATTTTAGTCCTCTGTATTAGTCTGTTGAAGAGCTGCTATTTTCCAGGCGCTTAAGGATGGATCATGGCTATTTGTTGCCAGATCCTCCTGATCTTCAGGCCCTATCTGCTGTACTTATTGTGAGTGGCGTTCATCTTAATGGAATGTCAGTTTGCATAAGCTCTTATCGTTACATTGTGGTATCAGAGCTCCTAAAGCAAACTGTAACCAAATAGAGTGAACCTAAGGAAGGTTTAGAGAAGAGGTGATTACCAGAAGGATGAGTGAGG…	4470
Copia/ltr_finder_scaffold54_450452_454928_-/85.5	85.5	TGAATGCTGTGTCGTTTTGTTTATCGTTTATGTAATAAGTAAGACACGTGGCGATTTTCACTTGTTACCGTTGAAGCTGTTATGTACAGTAAAACGGTAAAAATGATGTAAGTATAAAACAGAGGATGAGGATGGAATGAAGGATAAGTTTTCCAGAACATTTCTTCTTCTTCCTTCGTCTCCTTCCCAATCAATCGTTTCCTCCAAATCTGATATGGTATCAGAGCAGTTCTAATGGTGGTCACGCTAGGGAACTCTACTCCGATCGTCTTTGGATCAATGCAGGATGAAGAAGATGATGGTGACAGCGATAACGCTAATCACCAGCGCCATCGCAACCATGGTGGTAACTCAAACATTCCACCTCCATCCCTCAGCTTTGGTAATCCATTCTACCTC…	4476
Copia/ltr_finder_scaffold575_93556_98037_-/90.8	90.8	TGATTATGATGTGTTAGCGGTAGGATTAGAGTAAGTTAGCTGTCTTGAGTAATTCAAGTATTCCTGCCTACGTATATCTAGCCCTAAATATCAACAGTATAGGTATAATTGTAGTAAGAAGATAGGTAAGGTGATCTCTGATTTATAGGGATCTACCGTGTGATTATTCTGCTCCCTAATGGGAGCAGCCTCTGTATATATACTAATACTCAACCAAAAATAAAATCATCATACCAAAAATCATTTGCATTATGGAATTCTTTATGGTATCAGAGCGAGGATTCGTATACTAGATCAAAGCCTCGTTCCATCTCTCTCTCGCACCATGACGAACACAAACAACGAAGTCCCTCGAACCGACAACTCACCGTCACAGTCACTGTCTGTAACTTCAAAAGA…	4481
Copia/ltr_finder_scaffold139_99763_104255_+/94.3	94.3	GTTAAAATATGGATCTTTCACTCATAGACAACAAGCCACCAACACAATCCACCAACAAGCCACCAACAAGCCACCAACAAATCTCCATCATCAAGCCACCAAAATTAAATAAAGTTAATTGTGATAAGATGTTAAAATAAATGTACTTTGTCTTGTTAAGTTTGTAAAGGCTATAGAAAGCCTTACATATATTGTGTATCAATTAAAGCAACTCCATTCCAAAAATACAAAAGAAAAAAGCAATTTGCTTTCTCTGCTTCTTTTCAACACATTTCCAACTTTTCACTTTACAAAACAATCACCCAATTTCATCTTTTCACATATCAATCATCAAACTTTCATTCTTTACATTTCAATCACCACATTATTCCAACATGGTATCAGAGCCCTAATTGTTCT…	4492
Copia/ltr_finder_scaffold203_131397_135889_+/92.9	92.9	GAGATGAATTATATTATTTTGTTATTGATATTTGATGTACTCTATATATACATGTAAAGAGCTTGATTCTAGGAAGGAAATCAAGCTAGGGGCATGATATGGTGAATGATTACAAGAGATTATGATATGATTTTGATTATGAAGTTTCTCCTTGATTGTAGTCTCTAATACGCCCCCGCAAGATGGACGTCGTGTCAACGACTCCAATCTTGTTCCGAAGTAGAGTGAAGCGTGGTGTAGGTAGTGGTTTTGTGAGCGAGTCGGCAAGTTGATGTGTGGTAGATATGTGTCTGATGATAAGACGACCAGCTTGAACTAATTCACGTACAAAGTGATAGTCAAGAGCGAGATGTTTCATACGTGAGTGGAAGACCGGGTTGGTGCTGAAGTATGTGGCTC…	4492
Copia/ltr_finder_scaffold7_490498_494992_-/95.5	95.5	TGTAGAGAATTTGTAGATAATCCTATGTAGTTCCTAATTAGGATATGTATTTCCGTTTCCCTATAGTAATTGTATTAACTATAGTATATATTATTAGGTTACTACCTTCTAATAGGATTCCTAGAGTAGGTAAGTCTCATATGGAGACTTGTGTATATATACCCTATTGCCTACGGGCTATCATAATAATAAGAGTAGATTATCATTCTCTCAAATCTACATGGTATCAGAGCCTGGTTCTCTTAAACCCTCTGTACCTTAAACCCGAAAGCCTTCCGCCGACGCTACCTCCGATCGACGCTATGACGAATGACGGAACCGTCTCTGTGAGCACAGGCGCTGTCCCCACTGGAAATAACAAGGGCACATCCCTACTGGAGATAACCAGGGCACAGTCAT…	4494
Copia/ltr_finder_scaffold544_5915_10410_-/94.1	94.1	TGTAGAATTACAGCATACAGCTCGTAGTGTTAGGTGTAGGGTTAGCAGATCATATCTAGCCTAATTACCCTAATTAATAGCTGAATAATATAGTAGGTTGGTAGGTAGGATAATCCCTGATTTATAGGGATTATCAAGAGACGATTCTGCTCCTGTTAAGAGCAGTGTCTGTGTATATATGTATGCAGTAGGAATGATAATAAGTATATACAGAATACCTGAATAATATTCTGTTTCTATATGGTATCAGAGCTCAGATTCAGACCTTGAATCCAGCTCCATCAACCTCTTCTTCTCTCTCTCTCTCACTCTCTTCTGATGACGAACACAAACGAGGAAGTCCAAGCTCCATCCTCGCCTTCTGTAACTTCAGGAGATCCCTCCCAGAGGCACTCAAAC…	4495
Copia/ltr_finder_scaffold14_663411_667911_-/99	99	TGTAGATAATCCTATGTAGTTCCTAATTAGGATATATATTTCCGTTTCCCTATAGTAACTGTATTAACTATAGTATATATTATTAGGTAACTACTTCCTAATAGGATTCTTAGAGTAGGTAAGTCTCATATGGAGACTTGTGTATATATACCCTATTGCCTACGGGCTATCATAATAATAAGAGCAGTCTATTCTCTTAAATCTACATGGTATCAGAGCCTACTCTGTAACCTAAACCCTAAACATCTCCGATCCCTAAACCCTAAAGGCTTCCGCCGACGCTACCTCCGATCGAGGCCATGACGAATGATGGAACCGTCTCTGTGAGCACAGGAGCTGTCCCTACTGGAAATAACCAGAACACAGTAGTACCAGTGACGAACACAGACTACTCTGGTT…	4500
Copia/ltr_finder_scaffold465_65016_69517_-/95.4	95.4	TGTTAGACCGTTATTGAAGTTACGTCGTTTGACGTAGCCGTTAAGCTTTAGACCGTTAGTTAAACTGCATTGCTTTATGAAGAACTTTCTAGTTGTTACGTTTCAGTCACTATAGTTTTAGATAGTTGACAATTTAGTCCTCTGTGTTAGTTTGTTATGAGCTGCTGATTTCCAGGCGACTGGGTATGGATCTGGCAAGCTGTTGCCAGATCCTCCTGATCTTCAGGCCCTACCTACTGTACTTATTGTTAGCATCCTTCATCCTAATCAAATGTCAGTTTGCACGAGTTCAATATCATTTCATTGTGGTATCAGAGCCTACTAAGCGAACTGTAACCAAGTTGAGTGAAAGTTAAAGTGAATGTAGAGAAGAGGTGACTACTAGAAAGGATGAGTGAG…	4501
Copia/ltr_struc_scaffold465_65015_69517_+/96.4	96.4	TGAAACGATATTGAACTCGTGCAAACTGACATTTGATTAGGATGAAGGATGCTAACAATAAGTACAACAGGTAGGGCCTGAAGATCAGAAGGATCTGGCAACAACAGCCATGATCCATACCCAGTCGCCTGAAAATCAGCAGCTCATAACAAACTAACACAGAGGACTAAATTGTCAATTATCTAAAACTACAGTGACTGAAACATAACAACTAGAAAGTTCTTCATAAAACGATGCAGTTTAACTAACGGTCTAAAGCTTAACGGCTACGTCAAACGACGTAGCTTCAATAACGGTCTAACAAATCCTCCCCTGAACTGAGCACCAATCTCAGCTTAAGAACTCAGTTCATGATTGCTGGGTTTCTCCAGGAAGCTCCATCATTCCCAGCTTGCTCCT…	4502
Copia/ltr_struc_scaffold9_466407_470910_-/96.3	96.3	TGTGAAGATTGAAGAAATGGAAATGGATATGTTGAATCTGTTTTCTGTTATTACTGTGTAACTGAATTGAATTACAAGAGGAAAGGGGAAAGTTCTATTTATATCACTACAATCATTACTTATTACACTACAGCTACTGAACTATAATTTAACACTATCTAACACCCTCCCACAAACTGGGGAATAGATGTTCAGTATACCCAGTTTGGACAGCAAGAATTCCATCCTAGGAGCAGCCAGTCCCTTAGTAAAGATGTCAGCCAACTGAGTTTCCGTTGAGACATGTCTAAGTTGCACCAATCCTGACTCAATCCGCTCACGAATCACGTGAAAATCAATTTCTATGTGCTTAGTCCGTTCATGGAAAACTGGATTGTGAGCAATGTGAATTGCTGACTG…	4503
Copia/ltr_struc_scaffold235_294283_298787_+/93.6	93.6	TGAAAAGAGATGGAGCTCAATGGAGATAGAACAAGAAATAGAGAAGTATAGCGGCATAAGTCTTGTATTCTTATTGAATCAATAGACGCATCTGTACATGTATATATAGACTTTGAGGTTTAACCTAAACCCTATAGGAAAAGGAATAAACAAATATTATAATACAATAGATTAATAACACACGGTTTCAACAGCCTCCCGCAAATGGATGATGATTCCGAAGCATCAATTTGGTAGAGAGAAACCAGTATCGGTTCGTTGTGATTGCTTTAGTAAACAAGTCTGCAGTTTGATCCTCTGAAGTGATATAGTGTAGCTTGATCACAGTATCCCGAACTAGCTCTCTGATGTAGTGCAGGTGAGTCTCGAAATGTTTGGTTCGATCATGTAGGACAAGAT…	4504
Copia/ltr_finder_scaffold371_451944_456449_+/93.5	93.5	AAGAAACAGAAGCAGCATCTTCTTTCTCTTCCTCAAAATCCTTTCATTTGCCAAATATCTTTCTCCGTCCACCATTTTCCTATTTTACAATTCAATCATCCAACTCATTCATTTCCACATATCAACCACCCAACTCTCTATTTTTTGCAAACCAATCACCTAAATTCCAAACCTTACAAATCAATCACCATATTATTCCAACATGGTATCAGATCCCTAATTATTCTTACGGGTCAAAAATCACTTTCACAAAAATTACCTTACCTTTTTTACTATTCACCAAAAATTACCTTTAGCCCAAAATTACCAAAATGTCCTCCACAAATTTTTGCTTACCTTCATCTACAATCTTCGAAGGTGAAAATTACGATTATTGGGCGGTCCGAATGAAAACTTTTT…	4505
Copia/ltr_finder_scaffold29_919715_924222_+/92.3	92.3	GTTGGAATAATGTGGTGATTGAAATGTAAAGAATGGAAGTTTGATGATTGATATGTGAAAAGATGAAATTGGGTGATTGTTTTGTAAAGTGAAATAAATTGTTGAAAGGAGTAGAGGAAGCAACGGCTTCTTGTCTTTGTTTTTGTTTTTGGAATGGAATTGCTTGGATTGATTGATACACAATAGATGTAAGGCTTTATATAGCCTTTACAAACTTAACAAGACAAAGTACATTTATTTTATCATCTTATCACAACTAACTTTATTTAATTTTGGTGGCTTGATGATGGAGATTTGTTGGTGGCTTGTTGGTGGCTTGTTGGTAGCTTGTTGGTGGATTGTGTTGGTGGCTTGTTGTCTATGAAGTGAGTGAAAGATGCATATTTTAACACTCCTCCT…	4507
Copia/ltr_struc_scaffold222_86934_91444_+/99.1	99.1	TGAAGATTGAGAGAATGAATTACTTTTATTCATGTCTCGTAGGTTTATTATATACAGCATTCCTCCTACTGACTAGGTAAGAAAATATCTACTCTAACTATTTAATAGGATCTGCTAGCTAAACTAGGATAGGACTAGAACTAATATGGTAACTATCTAACTAGCAAATAAACTAATAAGATCTGACTGTATACAAATAAGGAACGGGATTTCCTCACTCCCCCTCAAGCTTGGTGTAGATGTTGTACAAACCCAGCTTGGACTTGAAATGATCTGACTGTTCTCGTGGAAGTGCCTTTGTGAGTATGTCAGCGGTCTGCTGTTTGGACTGGACATATCTCACATCCACAACTCCCCTTTCCACCTTCTCAGTGATAAAATGCCTGTCTATCTCGACAT…	4510
Copia/ltr_struc_scaffold314_170889_175401_+/93.4	93.4	TGTTGAGTTAATGAAACTGCGTCGTTTTAGTTTAGTCATTTAAGTTTGTTATATTGCCTCGTAGTTCATAACTTCTATTTGTTTACAGTTTAATCCCGCGGGTTGTTAAACGTGGGTTGTTTGTTGTTGAGATCATGGTCGATCTCAAGGCCCTATGATCAGCTCTATTTCAATGAAATCTCTGCAACTAAATTAGTTGTCAGTTTGCGCATCTCTTGCCTTATCATGTGGTATCATAGCATATAACAAACTGTAACCATTCGACGAAATCATTTGAGAGAAAAGAGAGTTGTAGTGTTGAAGAGTAAGAGTGTTATAGAGTTAGAGCTTGAGAGGAAAACATCAATCATGAGTGAAAGTTTTGCTGCAGTGAGCATTCCTAATTTTGATGGTGATTAT…	4512
Copia/ltr_finder_scaffold211_189942_194467_+/98.6	98.6	GTTGAAGATTAATCTACAATTCTCTAGATTAGTCTCTACCACTCTTACAAAAATATCTCAACTCCTAACTACCAAATTAATTAAGATGTGATATGTTAAAATAATTAAAATTTTACAAACCACAAATTCTACCTACTACCTGTATCATGGCTATTATAAATAGCCTCACTTGTAACAAAGTGGAGGGTGAGTTGAAGAAATAAGAAAGAAGAAGTAGAGAGGCATTTATGAGTGGTGAGAGTAAAGGTCTAAGTGACCAAATTGTAATATTTACAAAATTGAGTGATCAATTGAGTGAGTTATCAAAATACTATCTTTTCGATCCTAAATTCCGCTACATTTCCGCTAGCGCCCCAACAAATTTGGTATCAGAGCTAAAGTTAAGCTAAGTATGCTCTG…	4525
Copia/ltr_finder_scaffold253_100431_104960_+/100	100	GAAGATTGAGAGAATGAATTACTTTTATTCATGTCTCGTAGGTTTATTATATACAGCATTCCTCCTACTGACTAGGTAAGAAAATATCTACTCTAACTATTTAATAGGATCTGCTAGCTAAACTAGGATAGGACTAGAACTAATATGGTAACTATCTAACTAGCAAATAAACTAATAAGATCTGACTGTATACAAATAAGGAACGGGATTTCCTCACTCCCCCTCAAGCTTGGTGTAGATGTTGTACAAACCCAGCTTGGACTTGAAATGATCTGACTGTTCTCGTGGAAGTGCCTTTGTGAGTATGTCAGCGGTCTGCTGTTTGGACTGGACATATCTCACATCCACAACTCCCCTTTCCACCTTCTCAGTGATAAAATGCCTGTCTATCTCGACATG…	4529
Copia/ltr_finder_scaffold109_80948_85480_+/91.1	91.1	GATTTGGAAAAAATTAAAGAATCTTATTAACATCTGAACAGTACTTATATAGATTATACAAGAGAGATGTGTTATGCACTAGTTACAAAGGAAGAGAGAATAGTAGGAAAGTGGTTTAGTAGTTGAGCAAATAGTGGGAGAGACTAAAACGGAATTAGTTAACTCTCAACACGCCCCTGCAATATGGAGGCACCGGAGATGACACCAATCTTGGAGCAGAGTAGAGAGAATCGGTCTTTCGGTAGAGGCTTCGTAAGAAGATCGGCCAATTGAGTAGAGGACAGAACATTTGTAACTGTGAGTTGCCCTTTCTCCACACGGTCACGAACGAAGTGAAAGTCAATGGCAATATGCTTCATGCGTGAGTGAAACACCGGATTTGAGCTGAGGTATGGGGCA…	4532
Copia/ltr_finder_scaffold689_27000_31534_-/100	100	TGTTATGAATATAATTACTATAGTGAATGCACCATTGTGTAACTCCTTATTCCATTCTTCAATGTATTTCATTGTATTTATTTTCCCACCTTTATGTGTAATAATATTAGAGAGTATAGGTTATGATCTATGAGCCTATAATTAGAGCTCTCATTTGTAGCATTCCATACACCTCAATAAGAAACTCTCTCCCTCTCCATATTTCTCTTGTTCTTGTCTTTCTTTGAGTTTAGTTTTATAACACGTTATCAGCACGAAGTTTTGCCGTCGAGCAACTTCTTGTAATCATGAGCGAAGTGCATACAAACAATATATATGGCCAGTGAGTTCATGCTTATGCTCCTGATGCCCGTTTTTGCAATTTTATTATTGCGCACGAGTGCTCGATTCTCAAAAGTT…	4534
Copia/ltr_finder_scaffold212_309271_313806_-/87.3	87.3	TGAAAGTAAGTAATCAACAATTTAGAGTATTCTTTCTCTTGATCACTCCACAAAAATATCTCAACTACTGAACTAAACTAATTAATATGTTTTAATAACTAAACTAATCCTAGCCACACACTAAACCTACCAAGTGTGCTAGTATCTTCTTAAGGAGGTTGTATTAGCCTATAAATATGAAGTCTCACCTTAGGCAAGGGTGAAGTGTAGAGAAACAAAAACAAATAAGAAAGAAGTACTAGAGAGTGTGAGTGGTGAGGGAATTGGTCAAGTGACCAAATTGTGGTGAGAGTAAAGGTCCAAGTGACCAAATTGTAATATCTACAAATTTGAGTGATCAATTGAGTGAATTATCAAAATACTATCTTTTCGATCCTAAATTCCACTACATTTCCGCTA…	4535
Copia/ltr_struc_scaffold689_26999_31534_+/100	100	TGTTATAAAACTAAACTCAAAGAAAGACAAGAACAAGAGAAATATGGAGAGGGAGAGAGTTTCTTATTGAGGTGTATGGAATGCTACAAATGAGAGCTCTAATTATAGGCTCATAGATCATAACCTATACTCTCTAATATTATTACACATAAAGGTGGGAAAATAAATACAATGAAATACATTGAAGAATGGAATAAGGAGTTACACAATGGTGCATTCACTATAGTAATTATATTCATAACACTCCCCCTTGAATGACCATTGGTTATACATCGTCCTTCGAATACGCTTTTGATACTGCCTCATTAAAAAACCTTACCAGGAAAACCCAGTGGGAAAAACCATGGTTAAGGGAAAAAGAGTACAGCTGCGTATTGACTCCCCCTGATGATGATATCA…	4535
Copia/ltr_finder_scaffold196_367680_372217_+/100	100	GTTGAATTACAGAAATAACTAGGATATTATTAGGCGTATCACTTAGTGTAATCTAGCTATCCTATAGAATCAGACTAGCCTGATTTAGGCAGTGTAATCATAGTAAGTGGTAGGTAGGATTAATCCCTGATTTGTAGGGATCACTACTAGCTGGATCTGCATCCTAATGATGCAGACTGTGTATATATGTAAAGAAAACCACAGAAATAAACATCAATCATACCAGAATCACTTAGAGTTCTGGATTTCTGCATGGTATCAGAGCTTAGATTCAGACCTTGAATCCAGCTCCATCAACCTTCTCTCTTCTATCTCTCTCACTCTCATCTGATGGCGAACACGAACGAGGAAGTTCAAGTCCCATCCTCGCCATCTGTGACTTCAGGAGATCCCTCCCAG…	4537
Copia/ltr_finder_scaffold38_758561_763099_+/100	100	GTTGAATTACAGAAATAACTAGGATATTATTAGGCGTATCACTTAGTGTAATCTAGCTATCCTATAGAATCAGACTAGCCTGATTTAGGCAGTGTAATCATAGTAAGTGGTAGGTAGGATTAATCCCTGATTTGTAGGGATCACTACTAGCTGGATCTGCATCCTAATGATGCAGACTGTGTATATATGTAAAGAAAACCACAGAAATAAACATCAATCATACCAGAATCACTGAGAGTTCTGGATTTCTGCATGGTATCAGAGCTTAGATTCAGACCTTGAATCCAGCTCCATCAACCTTCTCTCTTCTATCTCTCTCACTCTCATCTGATGGCGAACACGAACGAGGAAGTTCAAGTCCCATCCTCGCCATCTGTGACTTCAGGAGATCCCTCCCAG…	4538
Copia/ltr_finder_scaffold54_396006_400544_-/88.2	88.2	TGTTTAGAATAGAGGTAGATAAAGAGTCGGGAGAGATAGGAAGAGAATTATTGATTCTTGTTATTAGAATGGGTATATATACTCTAGAAGCAAAGGACTCCTACCATACGTAGGAGTCTTACAGAAGGAAGTTTCTTCCTACACAAGTAACTAAATATATCTCCTATTCGGTTTACCTAATTAGGAATAATTAGGGTTATTCCTACACTGCCCCTCAAGTTGTGTGGTGTAAATGTTGAACATCTCCAGCTTGTGTATTAATTCTTCAAAGGTAGACCTTGATAATGACTTCATGAAAACATCAGCGAGTTGTTGACTTGTTGGAACATAATCCAGATTTATAACTCCATTTGTAACCTTCTCTGGGATGAATTGACGATCCAGTTCAACATGTTTAGT…	4538
Copia/ltr_finder_scaffold488_1401133_1405674_+/91.4	91.4	GAAGTGTCAAATTATGAGGTAATAATTCTCTTGTTCTTATTGATCTTGAATGATAATCAACTCTATTTATAATAGAGTTGTACAATTAGGGTTAGAGTCCAAGTTCTTATAGGAAAAGACTATTACTCTTATTAAAATAATACTGACTTCCTATGCAAGAAAGGAATATCCTTATTGGACTCTATTACTATATCTATAAGTAATAACTATAGTAACTATTTTGCCGTATCTCAACACTCCCCCTTAAGCTTGATGTAGGCATTGTATAGATCAAGTTTGTTCTTCAAATACTGCAGTACTTCCTTTGAGGTAGCTTTAGTGAGTAGGTCTGCTGTCTGTTCTCCGGAAGGAACATAAGTGACTTTAATGACTCCATTAGCAGGTCTCTCTGAAATAAAC…	4541
Copia/ltr_finder_scaffold233_568174_572719_-/100	100	TGTTCGATTTAAGGTAGAATGAATAACAGACTTGTGTTTTTTTTTTATTCCTCCGTAGGGTTACCTTGAAATATATACATAAAGATAACCTATTAAGGTAAACTACCTAAACATACGATTTTATATTAGGAAGTTACAGCTATACAGAATAATCCTAACTAATCAGGATTATTCTTTCTACACCTCCCCTCAAGCTTGTCGGGGTGTGATGAAATGTTTATCAAGATCAACATGCTTGGTTCTATCATAATGGACAGGGTTCCTCACAATGTTGATTGCTGATTGACTATCGCTTAAAATCTGCACTGGGTCTTCACCTCTAAGTTTTAATTCTGTCAGAACTCGTGACAGCCAAAATCCTTCACATGCCCTCGGAAACAGCCCTGTACTCGGCCTCTG…	4545
Copia/ltr_struc_scaffold233_568173_572719_+/97.3	97.3	TGTAGAAAGAATAATCCTGATTAGTTAGGATTATTCTGTATAGCTGTAACTTCCTAATATAAAATCGTATGTTTAGGTAGTTTACCTTAATAGGTTATCTTTATGTATATATTTCAAGGTAACCCTACGGAGGAATAAAAAAAAAACACAAGTCTGTTATTCATTCTACCTTAAATCGAACATGGTATCAGAGCCGACGGGTTCTTACCTTGCCGCCGGACTCATCTTCTCTTCTTCTTCTTCATCGTACCTATCATGATCTCTGGCTCTGACAGTGACGATTCCTCTCTCGCTTCCAACTATACACCTAAATCAGCTCAGACTACCTCTGCGCCGACTGCGACAGAGCATATGGCATCTAACTCAGATTTCCTTTCTGGCTCCGGTGGGTTCACGATA…	4546
Copia/ltr_finder_scaffold1060_5412_9960_-/95.4	95.4	TGTTCGATTTAGGGTAGAATGAATAATAGACTTATTATTATTTCTCTGTAGGGTTACCTCGATATATATACATAGAGATAACCTATTAAGGTAAACTACCGAAACATACAATTTTATATTAGGAAGTTACAGCTATACAGAATAATCTTAACTAATCAGGATTATTCTTTTTACACCCCCCCAAGCTTGTCGGTGTAGATGTTCAACAGCCCAAGCTTGAACACAAAGTTGTCGAACAAGTCCTTAGGGAGGGCCTTTGTGAATACATCTCCAGTCTGCCATCTGGAGGGGACATACTCCATCTGCATAGTTCCTGAGGTTACATTCTCTGTGATGAAATGTCTATCAAGCTTAACATGCTTAGTTCTATCATGATGGACAGGAGGAGGGCCTTTGTGA…	4548
Copia/ltr_finder_scaffold82_822508_827057_+/95.8	95.8	GTTGAAGATTAATCTACAATTTTGTAGATTAGTCTCTACCACTCTTACAAAAATATCTCAACTCCTAACTACCAAATTAATTAAGATGTGATATGTTAAAATAATTAAAATTTTACAAACCACAAATTCTACCTACTACTTGTATCATGGCTATTATAAATAGCCTCACTTGTAACAAAGTGGAGTATGAGTTGAAAAATAAAAAAAGAAGAAGTAGAGAGGCATTTGTGAGTGGTGAGAGTAAAGGTCTAAGTGAACAGATTGTAATATTTACAAAATTGAGTGATCAATTGAGTGAGTTATCAAAATACTATCTTTTCGACCCTAAATTTCGCTACATTTCCACTGCCCCAACAAATTTGGTATCAGAGCTAAAGTTACGCTGAGTATGATCTGTGG…	4549
Copia/ltr_finder_scaffold167_44274_48824_+/97.8	97.8	GTAACAAAGTGGAGTATGAGTTGAAGAAATAAGAAAGAAGAAGTAGAGAGGCATTTGTGAGTGGTGAGAGTAAAGGTCTAAGTGACCAAATTGTAATATTTATAAAATTGAGTGATCAATTGAGTGAGTTATCAAAATACTATCTTTCGATCCTAAATTCCGCTACATTTTCGCTAGCGCCCCAACAAATTTGGTATCAGAGCTAAAGTTACTCTGAGTATGCTCTGTGGTTGCGGTTTTAATAACTGATCTTTCACATCCGAAAAGATACACATTTGAACTTTTATAACACAATTATAAACTTCAAAAACTCTACCAAAAGAATCCCCTCAAAATCCTATGGCAGCACCATCGTCAAGTTCCATGTTCGCCAACTCTCCAAATCAAATCCCAATTTTT…	4550
Copia/ltr_struc_scaffold271_89549_94105_+/100	100	TGTTATAAAACTAAACTCAAAGAAAGACAAGAACAAGAGAAATATGGAGAGGGAGAGAGTTTCTTATTGAGGTGTATAGAATGCTACAAATGAGAGCTCTATTTATAGGCTCATAGATCATAACCTATACTCTCTAATATTATTACACATAAAGGTGGGAAAATAAATACAATGAAATACATTGAAGAATGGAATAAGGAGTTACACAATGGTGCATTCACTATAGTAATTATATTCATAACACTCCCCCTTGAATGACCATTGGTTATACATCGTTCTTCGAATACGCTTTTGATACTGCCTCATTAAAAACCTTACCAGGAAAACCCAGTGGGAAAAACCATGGTTAAGGGAAAAAGAGTACAGCTGCGTATTGACTCCCCCTGATGATGATATCAG…	4556
Copia/ltr_finder_scaffold155_634965_639524_-/99.1	99.1	TGTTGACTTAGTATAATAAAGTTTGTTAGCAGTTAGTTAGCTAGTTCTATTTAGTAGGAATTAGTATTTGAATTTAATACTTGCTGTTAGTCACGTAGGCAGTTAGTTCCTATTTGTTAGCCATACAAAAAGGTAGTGGTGATTTCTGTAACAAGGCTATTTAACAGCCTTTTTCCATTTCAATGAGCAGTCGTCTTCCTCCCAAATATCTGTTACAATTGGTATCAGAGTGACGAAAGATTCACAGGAAGGTTACGTAGTAATTTGGGGTTAAACACGAGAGACTGAGAGACAAAACACAGAGAGTTTTTTTGTCATGGCAGAGGAGAAGAATGGAGGCTTTTCGGCACCATCAATTCCAAAGTTCGATGGCGACTATGACCACTGGACGATGGTCAT…	4559
Copia/ltr_struc_scaffold50_878318_882877_+/99.4	99.4	TGTTATGAATATAATTACTATAGTGAATGCACCATTGTGTAACTCCTTATTCCATTCTTCAATGTATTTCATTGTATTTATTTTCCCACCTTTATGTGTAATAATATTAGAGAGTATAGGTTATGATCTATGAGCCTATAAATAGAGCTCTCATTTGTAGCATTCTATACACCTCAATAAGAAACTCTCTCCCTCTCCATATTTCTCTTGTTCTTGCCTTTTTTTGAGTTTAGTTTTATAACACGTTATCAGCACGAAGTTCTGCCGTCGAGCAACTTCTTGTAATCATGAGCGAAGTGCATACAAACAATACATATGGCCAGTGAGTTCATGCTTATGCTCCTGATGCCCGTTTTTGCAATTTTATTATTGCGCACGAATGCTTTATTCTCTCGAAGA…	4559
Copia/ltr_struc_scaffold155_634964_639524_+/99.5	99.5	TGTAACAGATATTTGGGAGGAAGACGACTGCTCATTGAAATGGAAAAAGGCTGTTAAATAGTCTTGTTACAGAAATCACCACTACCTTTTTGTATGGCTAACAAATAGGAATTAACTGCCTACGTGACTAACAGCAAGTATTAAATTCAAATACTAATTCCTACTAAATAGAACTAGCTAACTAACTGCTAACAAACTTTATTATACTAAGTCAACAATTCCCCCCTTAAACTAGATGTCTAGTTTACTTCTGAAACATCAACTACTCCAAGTTTCTTCCTTAGCTCCTGAAACATGTCTTGCTTGATGGGCTTGGTTAGCACATCTGCCACCTGCTGCTTAGTTCCACAGAACTTGAGTTGAATGGCTCCTTCATTCACCAAATCTCGCAGGAAATGA…	4560
Copia/ltr_finder_scaffold651_914892_919457_+/100	100	GAAGATTGAGAGAATGAATTGCTTTTATTCATGTCTCGTAGGTTCATTATATACAGAATTCCTCCTACTGACTAGGTAAGAAAATATCTACTCTAACTATTTAATAGGATCTGCTAGCTAAACTAGGATAGAACTAGAACTGATATGGTAACTATCTAACTAGCAAATAAACTAATAAGATCTGACTATATACAAATAAGGAACGGGATTTCCTCACTCCCCCTCAAGCTTGGTGTAGATGTTGTACAAACCCAGCTTGGACTTGAAATGATCTGACTGTTCTCGTGGAAGTGCCTTTGTGAGTATGTCAGCGGTCTGCTGTTTGGACTGGACATATCTCACATCCACAACTCCCCTTTCCACCTTCTCAGTGATAAAATGCCTGTCTATCTCGACATG…	4565
Copia/ltr_finder_scaffold33_768944_773516_+/99.6	99.6	GTTATGAATATAATTACTATAGTGAATGCACCATTGTGTAACTCCTTATTCCATTCTTCAATGTATTTCATTGTATTTATTTTCCCACCTTTATGTGTAATAATATTAGAGAGTATAGGTTATGATCTATGAGCCTATAAATAGAGCTCTCATTTGTAGCATTCTATACACCTCAATAAGAAAGTACTTCTCCTCTCATGTTCTTGTTCTCTTCTGTTCTTAGTTTTATAACACGTTATCAGCACGAAGTTCTGCCGTCGAGCAATATCTTGTAATCATACAATGAGAGATTATTTTTAATCGTGAGATAAGCGGTGCACGCGGAACAATACAATTCCGCCCGCCATATGGCTAGTAAGTTTTTTTCTTTTGTTGNNNNNNNNNNNNNNNNNNNNNNNN…	4572
Copia/ltr_finder_scaffold138_168101_172679_+/94.2	94.2	GTTTTGTTTCTCTACACTTCACACTTGCCTAAAGTGAGGCTTCATATTTATAGGCTAATATAACCTCCTTAGGAAGATACTAGCACACTTTGTAGGTTTAGTGTGTGGATAGGATTATTAGTTTAGTTATTATGAGTAGTTGAGATTTAGATATTTTTAGAGAGACTTCTAGAGTAGGAAATCTCTAGATTGTTAAAGGTAATTCCATATTGCAAATTACCTTTATTCAACACACCCTCTTAATTTGCAATTTGAAGTAGGTGTTTGAATTCTCGAGTTTGTCCTTCGTAACTGCCTTCGTCATGATATCTGTCGGCTGATCATCCGTGTTGATGAATTCCATTGTGATTTCTCCGTTGTTGACTAGATCTCGTATGAAATGATGTCGTAACTCGATAT…	4578
Copia/ltr_struc_scaffold12_101527_106108_+/83.9	83.9	TGTAGAATTATAATAGAATTTGTATTAGGATTTTAGTATTATTAGGTTAGTTTTTTTGTATAGTTTTTCCTTTCTTAGTGTGGATAGTATTATAATCCTAGTCTTAGTAGAACTTTAACTTGTAGACTTGTAGCTCAAGCCTCCTCTTCTATATAAGGGAGACATGTACATACAGATTATTATCAAGTTATCATTCACTCACAAATCTGCATAGTATCAGAGCCTGGTTCGGCAAAATTCTGATTTCGTGTCTCTCGTTTCCCTTCCGTCTTAAGAAAAACCCTCGGAAAACCTCATGAAAACTTTTTCTAGTTTTCTCTCAATCTCATCAATGGTGAACGGCGATCTTTTCAGTCATTCCATCAACTCCGATATACCATCGTCAAACTCTATGAATCC…	4581
Copia/ltr_finder_scaffold339_840197_844781_-/99.2	99.2	TGTTAAGGAGGATCAAAACACACCGTTTGGTTTAGTGGCTCACAAGGAAATGCCACGTTGTTTAGTTAGTCTGTTAAGTCTGTTGCGTTGTTTACTTTCGCAGTACAGAACTTCTATTAGTTTGCACTTTAGTCCTATAGCTGTTAAACGTGGGATTCTTGTTGTTAGGATCATGGCTAGTTTTCAGGCCATCTCACCATGTCTATTTCAAAGATTCTCTGCAACTAAATTCAGTCGTCAGTTTGCTTATCTTGTGGCTTAACATGTGGTATCAGAGCCCTAACAAACTGTAACCAAATTCACGAGATTGAGAGGTAGTACAAGAGAGGAGAGTTGAGAGTGCTAGGTACTCACGAGTGAAAGCAAAACTTGAGAAAGAAGCAGATCAGAATGGGAGAG…	4584
Copia/ltr_finder_scaffold140_184302_188887_-/98.7	98.7	TGTTAAAATATGGATTTTTCACTCATAGACAACAAGCCACCAACACAATCCACCAACAAGCCACCAACAAGCCACAAACAAGCCACCAACAAATCTCCATCATCAAGCCACCAAAATTAAATAAAGTTAGTTGTGATAAGATGTTAAAATAAATGTACTTTGTCTTGTTAAGTTTGTAAAGGCTATATAAAACCTTACATCTATTGTGTATCAATCCAAGCAAATTCCATTCCAAAAACACAAAAGAAAGAAGCAATTTGCTTTCTCTGCTTCTTTTAACAACTTTCTTCGCTTTACAAAACAATCACCCAATTTCATCTTTTCACATATCAATCATCAAACTTTCATTCTTTACATTTCAATCACCACATTATTCCAACATGGTATCAGAGCCCTAAT…	4585
Copia/ltr_finder_scaffold2_1008907_1013496_-/97.7	97.7	TGCTGTTGAATAAAGGTAATTTGTAATATGGAATTACCTTTAACAATCTAGAGATTTCCTACTCTAGAAATCTCCCTAAACATATCTCAACTACTCAACTAAACTAATTAATATGTTTTAATAACTAAACTAATTCTAGCCACACACTAAACCTACCAAGTGTGCTAGTATCTTCCTAAGGAGGTTGTATTAGCCTATAAATATGAAGCCTCACTTTAGGCATGTATGAGTTGAAGAAATAAGAAAGAAGAAGTAGAGAGGCATTTGTGAGTGGTGAGAGTAAAGGTCTAAGTGACCAAATTGTAATATTTACAAAATTGAGTGATCAATTGAGTAAGTTATCAAAATACTATCTTTTCGATCCTAAATTTCGCTACATTTCCGCTAGCGCCCCAACAA…	4589
Copia/ltr_finder_scaffold27_1595467_1600056_+/94.7	94.7	GAGTTGAAGAAATAAGAAAGAAGAAATAGAGAGGTATTTGTGAGTGGTGAAAGTAAAGGTCTAAGTGACCAAATTGTAATATCTAAAATTTGAGTGATCAATTAAGTGAGTTATCAAAATACTATCTTTTCGATCCTAAATTCCGTTACATTTCCGCTAGCGCCCCAATAAATTTGGTATCAGAGCTAAAGTTACGCTGAGTGTGCTCTGTGGTTGCGGTTTTAATAACTGATCTTCCACATCAGAAAAGTTACACTTTAGTACTTTGATAACCATATTATAACCTACCCTCACAAAACCCTCTCAAAAAATCTCCCCTCAAAATCCAATGCCACCCCTAACAAAACCCTCTCAAAAACGCTACCAAAAGACTCCCCTCAAAAGCCTACGGCAGCACCA…	4589
Copia/ltr_finder_scaffold505_442516_447106_-/98.4	98.4	TGTTAAAATATAGATCTTTCACTCATAGACAACAAGCCACCAACAAGCCACCAACAAGCCACAAACAAGCAACCAACAAATCTCCATCATCAAGCCACCAAAATTAAATAAAGTTAGTTGTGATAAGATGTTAAAATAAATGTACTTTGTCTTGTTAAGTTTGTAAAGGTTATATAAAGCCTTACATCTATTGTGTATCAATCAATCCAAGCAAATTCCATTCCAAGAACACAAAAGAAAGAAGCAATTTGCTTCCTCTGCTTCTCTCAACAACTTTCTTCGCTTTACAAAACAATCACCCAATTTCATCTTTTCACATATCAATCATCAAACTTCCATTCTTTACATTTCAATCACCACATTATTCCAACAAGGGTACCCCCCCTCCCCTCCACAACC…	4590
Copia/ltr_finder_scaffold29_154260_158851_-/95.7	95.7	TGTTAGACCGTTATTGAAGCTACGTCGTTTGACGTAGCCGTTAAGCTTTAGACCGTTAGTTAAACTGCATCGTTTTACGAAGAACTTTCTAGTTGTTACGTTTCAGTCACTGTAGTTTTAGATAGTTGACAATTTAGTCCTCTGTGTTAGTTTGTTATGAGCTGCTGATTTCCAGGCGACTGGGTATGGATCATGGCTGCTGTTGCCAGATCCTCCTGATCTTTAGGCCCTACCTGCTGTACTTATTGTTAGCATCCTTCATCCTAATCAAATGTCAGTTTGCACGAGTTCAATATCATTTCATTGTGGTATCAAAGCCTACTAAGCGAACTGTAACCAAGTTGAGTGAAAGTTAAGGAGAGTGTAGAGAAGAGGTGACTACTGGAAAGGATGAGTGAG…	4591
Copia/ltr_struc_scaffold29_154259_158851_+/97.4	97.4	TGAAACGATATTGAACTAGTGCAAACTGACATCTTGATTAGAATGAAGGATGCTAACAATAAGTACAACAGGTAGGGCCTGAAGATCATGAGGATCTAGCAACAGCAGCCATGATCCATACCTAGTCGTCTGGAAATCAACAGCTCATAACAAACTAACATAGAGGACTAAATTGTCAACTATCTAAAACTACAGTGACTGAAACGTAACAACTAGAAAGTTCTTCATAAAACGATGCAGTTTAACTAACGGTCTAAAGCTTAACGGCTACGTCAAACGACGTAGCTTCAATAACGGTCTAACAAATCCTCCCCTGAACTGAGCACCAATCTCAGTTGAAGAACTCAGTTCATGATTGCTGGGTTTCTCCAGGAAGCTCCATCATTCCCAGCTTGCTCC…	4592
Copia/ltr_struc_scaffold230_290750_295348_+/99.2	99.2	TGAATTTATGAGAGGAAGCTTTTCAATAGTATTATGATATATGGGATTACATAAGGGGTACATGGGTTTATATAGAGTTAGGATAGGAGAATCCTTCCTCAACTAGGAAAACTCTTATTACTATTCCTATACTAATAAGGAAAAATATTGAAACTTATTCCTATACTAATAAGGAAAATATAATATTTTTCAACACTCCCCCTCAAGCTTGGTGTAGATGTTAATTAACCCAAGCTTGGACAGTAAGTGGTCAAACACATCTTTTGAAAGAGGCTTCGTAAAAACATCTGCAGTCTGTTGCTTCGTAGGAACATATTCCACTCGAACCACACCAGAACTAACATTTTCAGTTATAAAATGACGATCTACCTCCACATGTTTAGTTCGATCATGATGAAC…	4598
Copia/ltr_struc_scaffold21_88355_92955_+/81.8	81.8	CTTAGGAATACCCCTAATTATTCCTAATTAGGTAGACCCAATAAGAGATATATTTAGTTATTTGTGTAGGAATAAACTTCCTTATGTAAGACTCCTACTTATGGTAGGAGTCCTTTGCTTTTAGGGTATATATACCCATCGGCTGTTAACCTATCTAATAACAAGAATCAATTATTCTCTTCCTATCTCTCTTGTCTCTTTATCTACCTCTATTCTAAACATGATATCAGAGCCTCTTTCAGGTATTCTCTTCCGCTTACTCTAAACCCTAATCATTCACCATGACCAAGAACACGGTTGAAAACACCGTGACCTCTGAGGACAATAGCAACTCCAACAATTTTGGAGTCATGTCGATCCCACCAAGTTCATCCAATAATTCCTACCCTGGACGAGTTG…	4600
Copia/ltr_finder_scaffold44_322718_327320_-/100	100	TGTTGAAGATTAATCTACAATTCTCTAGATTAGTCTCTACCACTCTTACAAAAATATCTCAACTCCTAACTACCAAATTAATTAAGATGTGATATGTTAAAATAATTAAAATTTTACAAACCACAAATTCTACCTACTACTTGTATCATGGCTATTATAAATAGCCTTACTTGTAACAAAGTGGAGTGTGAGTTGAAGAAATAAGAAAGAAGAAGTAGAGAGACATTTGTGAGTGGTGAGAGTAAAGGTCTAAGTGACCAAATTGTAATATTTACAAAATTGAGTGATCAATTGAGTGAGTTATCAAAATACTATCTTTTCGATCCTAAATTCCGCTACATTTCCGCTAGCGCCCCAACAAATTTGGTATCAGAGCTAAAGTTACGCTGAGTATGCTCT…	4602
Copia/ltr_finder_scaffold132_844396_849000_+/97.1	97.1	GTAGATAATCCTATGTAGTTCCTAATTAGGATATGTATTTCCGTTTTCCTATAGTAACTGTATTAACTATAGTACATATTATTAGGTAACTACTTCCTAATAGGATTCTTAGAGTAGGTAAGTCTCATATGGAGACTTGTGTATATATACCCTATTGCCTACGGGCTATCATAATAATAAGAGCAGTCTATTCTCTTAAATCTACATGGTATCAGAGCCTACTCTGTAACCTAAACCCTAAACATCTCCGATCCCTAAACCCTAAAGGCTTCCGCCGACGCTACCTCCGATCGAGGCCATGACGAATGANNNNNNNNNNNNNNNNNNNNNNNNNNNNNNNNNNNNNNNNNNNNNNNNNNNNNNNNNNNNNNNNNNNNNNNNNNNNNNNNNNNNNNNNNN…	4604
Copia/ltr_struc_scaffold306_313314_317923_+/96.8	96.8	TGTAGAAATCCAGAGATCAGAATGATTCTGGTATGATTGTTATTGTTTCTGTGTTTCCAGTTACATATATATAGGGTCTGCACCATTAGGGTGAAGAATCACCTATGATAATCCCTATAAATCAGGGATTATACTACCTACCACTTACTACGAATATACTGCATAAATTAGGCTAGATAGATCAACTAGGACAGCTAGCTTACTCTAATTTCTACGCCTACTCACACCCTAATTATTGCTGTAATTCAACACTCCCCCTCAAGCTTGGCTGTAGATGTTATGGAGGTCAAGCTTGCCTTGTAGATCATCAAACATATCTCTAGGTAGAGCCTTAGTAAGGATATCTGCGATCTGCTGCTTGAATGGAACGTACTCCATCTCGAATTCCTTGTTATTTAC…	4605
Copia/ltr_struc_scaffold721_296765_301370_+/94.5	94.5	TGTAGAAGTATTCTAGAAAATACGAGATATTAGTATTAGATTAATTAATATTTATCTAACCTAGTTAATTGACTTGCACGTCAAGTATAGTTAGAGTTTTAATTATAGAAGGTCTTATATCCTCTCCACGCCTACTCTCCTATATAAGAGAGGTTGTACATCTTATGTGAATATATTGAAATACCTTCTGATGCTCTACATGGTATCAGAGCGGTTCTAAATCAAAGACAAACTTTTTCTCTCTAACAAACTTTTTCTCCTTCACCATGTCAAATAGCGTTCCGCCAACCTCAGATTCCTCCTTTACAGCGGAAGAACAACCCTCTCAATATCACAATAACAACTCCTCAATCCCTACAGATAATGTTGTAGGCTGCATCACCAATCATCGCCTTAATG…	4605
Copia/ltr_struc_scaffold361_823195_827802_+/99.8	99.8	TGTTAAACTATCATAAACAATTGATGAACGACGAGCAAGACGAGATTTACGTGGTATCCCCAACGAGAATCGTTGGGACTAGTCCACGGCACAACGGCAAAGCTTTATTATTGCTCAAAATGTTTACCCTACAAGTCGACAGTCATTCTCCTATTTATACCTACACATAATTACCCAAATCACCAAGGTAAATTACAAAAGACACCCCATATTTCTAACACCTTCCCTCAAATTGATGGTGCCGACGCAACATCAATTTGTGTGCGAGAAACCAATGGCGAGTGGAGGAGACAGCCTTCGTAAGTATATCAGCAGTTTGGTCTTCGGAAGTAATATACGAGAGAGCAATGACACCCTCTTCCACAAGCTGACGAATATAGTGCATATGAACTTCAAAGT…	4607
Copia/ltr_finder_scaffold306_313315_317923_+/95.6	95.6	GTAGAAATCCAGAGATCAGAATGATTCTGGTATGATTGTTATTGTTTCTGTGTTTCCAGTTACATATATATAGGGTCTGCACCATTAGGGTGAAGAATCACCTATGATAATCCCTATAAATCAGGGATTATACTACCTACCACTTACTACGAATATACTGCATAAATTAGGCTAGATAGATCAACTAGGACAGCTAGCTTACTCTAATTTCTACGCCTACTCACACCCTAATTATTGCTGTAATTCAACACTCCCCCTCAAGCTTGGCTGTAGATGTTATGGAGGTCAAGCTTGCCTTGTAGATCATCAAACATATCTCTAGGTAGAGCCTTAGTAAGGATATCTGCGATCTGCTGCTTGAATGGAACGTACTCCATCTCGAATTCCTTGTTATTTACC…	4608
Copia/ltr_struc_scaffold26_27650_32259_+/97.2	97.2	TGTGAAGATTGAAGAAATGGAAATAGATGTAATGAATCTGTTTTCTGTTATTACTGTGTAACTGAAATTGAATTACAAGAGAAAGGGAAAAGTTCTATTTATATCACTACAACTATCACTAGCTACACTCAGCTACTGAACTATAATTTAACACTATCTACACCCCCCACAAACTGGGGAATAGATGTTCAGTACACCCAGTTTGGACAGCAAGAATTGCATCCGAGGAGCAGCCAGTGCCTCACTAAAGAACCTGGACACTGTGCTTTGTTTCTTAGTCTTCCAAGACACTAAGGAACTGCCCAGAAACAAGCAATATCCAGTGGTAGACCTTCTCGTGTCTGGGCAACTTGCCCAATCTGAATCACAGTATCCACTAACCTCCAGGCTGCTGTCCCT…	4609
Copia/ltr_struc_scaffold418_204907_209516_+/98.3	98.3	TTTGTAGAATTACAGCATACAGCTCGTAGTGTTAGGTGTAGGGTTAGCAGATCATATCTAGCCTAATTACCCTAATTAATAGCTGAATAATATAGTAGGTTGGTAGGTAGGGTAATCCCTGATTTATAGGGATTATCAAGAGACGATTCTGCTCCTGTTAAGAGCAGTGTCTGTGTATATATGTATGCAGTAGGAATGATAATAAGATAATACAGAATACCTGAATAATATTCTGTTTCTATATGGTATCAGAGCTCAGATTCAGACCTTGAATCCAGCTCCATCAACCTCTTCTTCTCTCTCTCTCTCTCACTCTCTTCTGATGACGAACACAAACGAGGAAGTCCAAGCTCCATCCTCGCCTTCTGTAACTTCAGGAGATCCCTCCCAGAGGCACTC…	4609
Copia/ltr_finder_scaffold1168_288144_292755_-/99.2	99.2	TGTTGAAGATTAATCTACAATTCTCTAGATTAGTCTCTACCACTCTTACAAAAATATCTCAACTCCTAACTACCAAATTAATTAAGATGTGATATGTTAAAATAATTAAAATTTTACAAACCACAAATTCTACCTACTACTTGTATCATGGCTATTATAAATAGCCTTACTTGTAACAAAGTGGAGTGTGAGTTGAAGAAATAAGAAAGAAGAAGTAGAGAGGCATTTGTGAGTGGTGAGAGTAAAGGTCTAAGTGACCAAAATTGTAATATCCACAAAATTGAGTGATCAATTGAGTGAGTTATCAAAATACTATCTTTTCGATCCTAAATTCCGCTACATTTTCGTTAGCGCCCCAACAAATTTGGTATCAGAGCTAAAGTTACACTGAGTATGCTC…	4611
Copia/ltr_finder_scaffold418_204910_209528_+/96.5	96.5	GTAGAATTACAGCATACAGCTCGTAGTGTTAGGTGTAGGGTTAGCAGATCATATCTAGCCTAATTACCCTAATTAATAGCTGAATAATATAGTAGGTTGGTAGGTAGGGTAATCCCTGATTTATAGGGATTATCAAGAGACGATTCTGCTCCTGTTAAGAGCAGTGTCTGTGTATATATGTATGCAGTAGGAATGATAATAAGATAATACAGAATACCTGAATAATATTCTGTTTCTATATGGTATCAGAGCTCAGATTCAGACCTTGAATCCAGCTCCATCAACCTCTTCTTCTCTCTCTCTCTCTCACTCTCTTCTGATGACGAACACAAACGAGGAAGTCCAAGCTCCATCCTCGCCTTCTGTAACTTCAGGAGATCCCTCCCAGAGGCACTCAAA…	4618
Copia/ltr_finder_scaffold461_122694_127315_-/100	100	TGAAGATTGAGAGAATGAATTACTTTTATTCATGTCTCGTAGGTTTATTATATACAGCATTCCTCCTACTGACTAGGTAAGAAAATATCTACTCTAACTATTTAATAGGATCTGCTAGCTAAACTAGGATAGGACTAGAACTAACATGGTAACTATCTAACTAGCAAATAAACTAATAAGATCTGACTGTATACAAATAAGGAACGGGATTTCCTCACTCCCCCTCAAGCTTGGTGTAGATGTTGTACAAACCCAGCTTGGACTTGAAATGATCTGACTGTTCTCGTGGAAGTGCTTTTGTGAGTATGTCCGCGGTCTGCTGTTTGGACTGGACATATCTCACATCCACAACTCCCCTTTCCACCTTCTCAGTGATAAAATGCCTGTCTATCTCGACAT…	4621
Copia/ltr_finder_scaffold259_52729_57358_-/99.7	99.7	TGAGAAGCAGCAATCCAACGATGGCCTGAAGCTCGAGGAGAAAGGTGATGAAGAATCGGATGATGAAGACAGTGAACTAAGTGACCAAGTTGTCAATAAGTAAAAGTCGAGTGATCAATGTGTAACGAGAGTTAAGTGTTTTAAGTTGAACTGTGTCGTTTTGTTTTGGTAAGACGGATGACTGCCACGTGTCGCAGTCATATCTCTATTCTTACCGTTTAATTAGTTACCCCAACAGTAAAACTGGAAGCTGAGTGTATAAGTACTGAAATGCAGAAATGAAAGAACTCAACGATTCCCAGCAATCATTTCAGTACTCTTTCTTCCTTCTTCTCTCCCTCTCGCTCGATCGAGCTCATCTGAAATGGTATCAGAGCCTCCGATCGAGATCTAAACGTC…	4629
Copia/ltr_finder_scaffold245_252564_257195_+/92.2	92.2	GTTAGGACCGTTAGTTAAACGGTGGCGTTCCATTTAAGAGAGTCGAGATTAGACCGTTAGCCAAACTGGGTCGTTTTTTATATTGAAGTTTTAAGTTATTAAGTTTCAGTCATTATATTTTTTATTAGGTGACAATTTGGTACCTAAGAGACAGGTTGTTAGTTGTTGTTGATTTGCAGGAGACTGGGCACGGATCATGGCTTCTGTTGCCAGATCCTCCAGATCTTCAGGTCTGTTCTGCTGTATTTATCATTAATCATGTTCATCTCAATAAAGTGTCAGTTTGCACAGAGCCTAGAACGCTTTCATTGTGGTATCAGAGCAATTTGCAACCTGTAACCAAAGTGAGTGAGTGAGTGAGTTAAGATGAGTGAGAGCAGCAGCTTTGCACAGGTGTGC…	4631
Copia/ltr_finder_scaffold102_696036_700668_+/100	100	GAAGATTGAGAGAATGAATTACTTTTATTCATGTCTCGTAGGTTTATTATATACAGCATTCCTCCTACTGACTAGGTAAGAAAATATCTACTCTAACTATTTAATAGGATCTGCTAGCTAAACTAGGATAGGACTAGAACTAACATGGTAACTATCTAACTAGCAAATAAACTAATAAGATCTGACTGTATACAAATAAGGAACGGGATTTCCTCACTCCCCCTCAAGCTTGGTGTAGATGTTGTACAAACCCAGCTTGGACTTGAAATGATCTGACTGTTCTCGTGGAAGTGCTTTTGTGAGTATGTCCGCGGTCTGCTGTTTGGACTGGACATATCTCACATCCACAACTCCCCTTTCCACCTTCTCAGTGATAAAATGCCTGTCTATCTCGACATG…	4632
Copia/ltr_finder_scaffold231_328563_333199_+/100	100	GTTTTTATTAGTCTGTTAAGTCTGTTGCATTGTTTACTTCCGCAGTACAGAACTTCTATTAGTTTGCACTTTAGTCCTATAGCTGTTGATCGTGGGATTCTTGTTGTTAGGATCATGGCTAGTTTTCAGGCCATCTTACCATGTCTATTTCAAAGATTCTCTGCAACTAAATTCAGTTGTCAGTTTGCTTATCTTGTGGCTTAACATGTGGTATCAGAGCCCTAACAAACTGTAACCATATTCACGAGATTGAGAGGTAGTACAAGAGAGGAGAGTTGAGAGTGATAGGCATTCACGAGTGAAAACAAAACTTGAAAAACAGATCAGAATGGGAGAGAGCTTTGCAGCAGTGAGTATACCAAAATATGATGGGGATTATGATCACTGGAGTCTCCTAAT…	4636
Copia/ltr_finder_scaffold464_790848_795490_-/100	100	TGAAGATTGAGAGAATGAATTACTTTTATTCATGTCTCGTAGGTTTATTATATACAGCATTCCTCCTACTGACTAGGTAAGAAAATATCTACTCTAACTATTTAATAGGATCTGCTAGCTAAACTAGGATAGGACTAGAACTAATATGGTAACTATCTAACTAGCAAATAAACTAATAAGATCTGACTGTATACAAATAAGGAACGGGATTTCCTCACTCCCCCTCAAGCTTGGTGTAGATGTTGTACAAACCCAGCTTGGACTTGAAATGATCTGACTGTTCTCGTGGAAGTGCCTTTGTGAGTATGTCAGCGGTCTGCTGTTTGGACTGGACATATCTCACATCCACAACTCCCCTTTCCACCTTCTCAGTGATAAAATGCCTGTCTATCTCGACAT…	4642
Copia/ltr_struc_scaffold86_196902_201545_+/99.3	99.3	TGTTAGAATCGAAGGATAGCAGCAAGTAGGTGTAGGGAGTGTGGTAGACTCAGTTATTACTGTTGTAACTAACTTTGACTTCATTGCATTTCTTTCTCTGCTGTACATATATAGTTACAGGACAGTACAATCCAACTTAATAATACAATAACAGAATTCCACATTTCTCTCTGTCTATACACTCTCAACTCTCTGAATTAACATGGTATCAGAGCTGGTTTGCACAGCTGTTTAACGCAATCATTTCATTCCGATGACCAACTCCGGCGACTCTTCGCCGCCCCCACAGTCCACCATCAATCGCTCTCTCATCACATCCAATCCACTCGCTGATCATTACTCAAATCCACTCTTCCTATCCCCTGGAGATTCACTTTCTACTCCACTGATTGGGATTAA…	4643
Copia/ltr_finder_scaffold280_519979_524623_+/100	100	GAAGATTGAGAGAATGAATTGCTTTTATTCATGTCTCGTAGGTTTATTATATACAGCATTCATCCTACTGACTAGGTAAGAAAATATCTACTCTAACTAATTAATAGGATCTGCTAGTTAAACTAGGATAGGACTAGAACTAATATGGTAACTATCTAACTAGCAAATAAACTAATAAGATCTGACTGTATACACATAAGGAACGGGATTTCCTCACTCCCCCTCAAGCTTGGTGTAGATGTTGTACAAACCCAGCTTGGACTTGAAATGATCTGACTGTTCTCGTGGAAGTGCCTTTGTGAGTATGTCAGCGGTCTGCTGTTTGGACTGGACATATCTCACATCCACAACTCCCCTTTCCACCTTCTCAGTGATAAAATGCCTGTCTATCTCGACATG…	4644
Copia/ltr_finder_scaffold297_672127_676774_+/91.4	91.4	GAAGATTGAGAGAATGAATGATTTTATTCATGTCCCGTAGGCTCAATATATATAGAATTCTTCCTACTGATTAGGTAAGAATATATTTACTCTAACTATTTAATAGGATCTGCCAGCTAAAATAGGATAGGACTAGTACTAAGATGGAAACTATCTAACTAGCAAATAAACTAACTATGTTCTAGAATATATACAAATATATACGGGATTTCCTCACTCCCCCTCAAGCTTGGTGTAAATGTTATGCAGACCAAGCTTGGACTTGAAATGTTCTGACAGTTCTCGTGGAAGAGCCTTTGTGAGTATGTCAGTGGTCTGCTGTTTGGACTGGACATATCTCACATCCACAACTCCCCCTTCCACCTTTTCAGTGATAAAATGTCTGTCTATCTCGACATG…	4647
Copia/ltr_struc_scaffold496_20373_25023_+/97.7	97.7	TGTTGAATTAATAAAGCTGTGCGTTTTGCACCAGCATTTAAGTTTGTTCGTAGTTGCTAGTTCAGTCCTCAAGTTCTATTTGTTTACAATTTGGTCCTGTGTATTCAGTTAGTCGTGGAACACTTTCTGTTGTTAGTTGCTAAGATCATGGCTGATTCTTAGCTTTATAATCGATCTTCTGCAACGAATCTCGTTGTCAGTTTGGTACAGATTGCCTTTACATGTGGTATCAGAGCATACAACAAACTGTAACCTTTCAAAATAGTTGAGAGAAGTAAGCTTTGAGTGTACTGCAGAATCAAAATTGAGTGAAAAGAGTGAAGGAAACATGAGTGAAAATTTCGTTGGAGTAGGAATTCCCAAGTTTGATGGAGATTACGAGCATTGGAGCTTGCTGAT…	4650
Copia/ltr_finder_scaffold212_639706_644361_-/98.6	98.6	TGAAGATCGAGAGAATGAATTACTTTTATTCATGTCTCGTAGGTTTATTATATACAGCATTCCTCCTACTGACTAGGTAGGAAAATATCTACTCTAACTATTTAATAGGATCTGCCAGCTAAATTAGGATAGGACTAGAACTAACATGGTAACTATCTAACTAGCAAATAAACTAATAAGATCTGACTGTATGCAAATAAGGAACGGGATTTCCTCACTCCCCCTCAAGCTTGGTGTAGATGTTGTACAAACCCAGCTTGGACTTGAAATGATCTGACTGTTCTCGTGGAAGTGCCTTTGTGAGTATGTCCGCGGTCTGCTGTTTGGACTGGACATATCTCACATCCACAACTCCCCTTTCCACCTTCTCAGTGATAAAATGCCTGTCTATCTCGACAT…	4655
Copia/ltr_finder_scaffold488_1401184_1405839_-/94.1	94.1	TGTTGAGATACGACAGAATAGGTACTATAGTTATTACTTATAGATATAGTAATAGAGTCCAATAAAGACATTCCTTTCTTGCATAGGAAGTCAGTATTATTCTAAAAGGGTAGTAGTCTTTTCCTATAAGAACTTGGACTCTAATAGTCTTTTCCTACAAGGACTTGGACTCTAACCCTAGTTGTACAACTCTATTATAAATAGAGCTGATTATCATTAAAGATCAATAAGAACAAAATGATTATTACCTCATAATTTGACATGATATCAGAGCCTGGTTGGAACTCCAGAACCACCCACTTCGCCGCCAACCAACTCTCTCTCTCCTAAACTTCTGTTTCTCTCTTCTTCTTTTTTCTTCTTNNNNNNNNNNNNNNNNNNNNNNNNNNNNNNNNNNNN…	4655
Copia/ltr_finder_scaffold306_1004781_1009445_+/99.1	99.1	GTAGAATTACAGCATACAGCTTGTAGTGTTAGGTGTAGGGTTAGCAGATCATATCTAGCCTAATTACCCTAATTAATAGCTGAATAATATAGTAGGTTGGTAGGTAGGGTAATTCCTGATTTGTAGGGATTACCAAGAGACGATTCTGCTTCTGTTAAGAGCAGTGTCTGTGTATATATATGTATGTAGCAGGAACGATAATAATATAACACAGAATACCTGAATATTCTGTTTCTATATGGTATCAGAGCTTAGATTCAGACCTTGAATCCAGCTCCATCAACCTCTTCTTCTCTCTCTCTCTCACTCTCTTCTGATGACGAACACGAACGAGGAAGTCCAAGCTCCATCCTCGCCTTCTGTGACTTCAGGAGATCCCTCCCAGAGGCACTTAAACAC…	4664
Copia/ltr_finder_scaffold656_41745_46411_+/94.3	94.3	GTCAAATTATGAGGTAATAATCCTCTTGTTCTTATTGATCTTGAATGATAATCAGCTCTATTTATAATAGAGCTGTACAACTAGGTTTAGAGTCCAAGTCCTTGTAGGAAAAGACTACTAAAGTCCAAGTCCTTATAGGAAAAGACTACTACCCTTACTAGAATAATACCGACTTCCTATGCAAGAAAGGAATGTCTTTATTGGACTCTATTACTATATCTAAAGGTAATAATAATAATAACTATTCTGCCGTATCTCAACACTCCCCCTCAAGCTTGATGTAGCCATTGTATAGATCAAGTTTGTTCTTCAAATGCTGCAGTACTTCCTTTGAGGTTGCTTTAGTAAGTAGGTTTGCTGTCTGTTCTGCTGAAGGAACATAAGTGACTTCAATGACTC…	4666
Copia/ltr_finder_scaffold31_1335325_1339992_-/94.6	94.6	GGAAAACTGTGAATTCAGAGAGTTGAGAGTGTGTAGACAGAGAGAAATGTAGAATTCTGTTATTGTATTTCTTAGTTTCATTGTACAGCTCTGCAACTATATATGTACAAAAGGAAAGGAATGCAATGAAGTCAAAGTTAGTTACAACAGTAATAACTAACTCTACCACACTCTTTTACACTTACTAGCTGCCATCCTTCGATTCTAACAGCCCCCCGCAAGCTGGGGAGTATATATTAACGATTCCCAGCTTGTATAACAACATCTTCATGCGAGCAGCAGTCAGTCCTTTCGTGAACATATCTGCTAGCTGAACCTCAGTGGGAACATAATTCAACTTAATCATTCCCGATTGCAATCGTTCCCTAACAACGTGACAATCGATCTCTATGTGTTTCG…	4667
Copia/ltr_struc_scaffold2_627238_631911_+/94.1	94.1	TGTTGGAATTAATGAATTAGTGAAACTGTACGTTTTTGGTTTATTATATAAGTTTGTCGTGATTGCTGTTTTAGTTTAGTACTTTCATTTGTTTGCATTTTGGTCATTCGTCAGTCTATTAGTCGTGGGATGTTTCTGTTGCTTGCTGTTGAGATCATGGCTGATCTTCAGCCCTTATTTAATGGATTTTCTGCAACAAATTCTGTTGTCAGTTTGCTATATGATCCTCTGTGTCATATGGTATTAGAGCCTATGAACAAACTATAATCATTCAAATCGATTAGGAGAGGTGTGAGTTGTGGTGTTGAAGTTTGAAGGAACTACAGAGTTAGAGAACTTAACGGAAGGTGAGAAATCATGAGTGAAGGTTTCGCTGGAGTAAGCATTCCTAAGTTTGAT…	4673
Copia/ltr_struc_scaffold222_735987_740660_+/93.3	93.3	TGAGCTTATGTTCTCAGTTTTATTTCTCAAACCCTAAATAGCGCTGATATATATACACAAGGGTCTGCTAGAGACCTTCCTACGTTAGAGTCTAATATAAGGTAATTACTCTAATTACATAGGTACTAATTAATTAGGAATAATAAATTATGTTATTCTCTTCACTCCTCCTCAAACTTGGTGTAGATAGTATGTAACCCGAGCTTGTTCTTGAAATGTTCCAGCAACTCACGAGCTAGAGCTTTCGTGAGTGTGTCAGCCGTTTGATGTCTTTATGGCACATAGCTAACATCCACGACTCCATCTTCAACCTTCTCTGAAATGAAGTGCCTGTCTATCTCGACATGTTTGGTTTTGTCGTGATGAACAGGGTTCTTAACAATGCTTAGAGCTGCCTGA…	4673
Copia/ltr_finder_scaffold464_146788_151474_+/99.2	99.2	GGTCCCGGATAATTGATGTGCAACAAAAATATGTACCACCAATATTAAAGCACCACAAAATTAGTTGGATCTCTAACCAACTAATTGAATTCCCACCAATATTAACCCCCACCTCCAATTTAGTGCACATGGAAATTAGTTGGGGATTCAACTAATTGGATGCCACAACCAATTGCTTTCAATTGGTCTCCCTACATTTCTAGTATAAAAGGGAAGCTAGTGCATCCCATTTCAATCATCCCTCTCTTCTTCCTTTCTCACTTCTCTAAGTGTTGTAGTGTAGCAATTTTCACTTGTTTAATAATTGAGATAAGTTGTCTCAATTGGGTAGATAGGTGAGCGGTAGAAAGTCCCGGTAAATGTTTTACCGTGGTAGGAATACTTTCTTGTGAGCGATAA…	4686
Copia/ltr_finder_scaffold11_595449_600136_+/100	100	GAGAAGCAGCAATCCAACGATGGCCTGAAGCTCGAGGAGAAAGGTGGTGAAGAATCGGATGATGAAGACAGTGAACTAAGTGACCAAGTTGTCAATAAGTAAAAGTCGAGTGATCAATGTGTAACGAGAGTTAAATGTTTTAAGTTGAACTGTGTCGTTTTGTTTTGGTAAGACGGATGACTGCCACGTGTCGCAGTCATACCTCTATTCTTACCGTTTAATTAGTTACCCCAACAGTAAAACTGGAAGCTGAGTGTATAAGTACTGAAATGAAGAAATGTAAGAACTCAACGATTTCCAGCAATCATTTCAGTACTCTTTCTTCCTTCCTCTCTCCCTCTCGCTCGATTGAGCTCATCTGAAATGGTATCAGAGCCTCCGATCGAGATCTAAACGTCA…	4687
Copia/ltr_finder_scaffold1699_19200_23887_+/94.9	94.9	GATTGATTAGTTAAACGGAGCATTTTAGTTAAGTTTGTTAGTTTTGCCATTTCAGTTTAGTACTTTCATTTGTTTACATTTTAGTTCTTCGACAGTCTGTTAGTCGTGGATAGTGTTTGTTGATTGCTGTTGTGATCATGGTTGATCTCAAGGCCTTACTTAATGGATACTGCACAATAGAATCTGTTGTCAGCTTGCTATAGATCACGTTTACATGTGGTATCAGAGCGTGTTAGCGAGTTGTAACCATTTGAATCAATTGCAGAGAGGTGTAGTGCTGCTGAGAACAGTTCCTGAGAAAAGAAGAGCAACCATGGGTGATAGTTTCGCTGGAGTGAGTATTCCAAAGTATGATGGGGACTATGATCATTGGAGCCTGCTGATGGAGAATCTACTCAA…	4687
Copia/ltr_struc_scaffold835_99675_104363_+/99.6	99.6	TGTTGAATTACAGAAATAACTAGGATATTATTAGGCGTATCACTTAGTGTAATCTAGCTATCCTATAGAATCAGACTAGCCTGATTTAGGCAGTGTAATCATAGTAAGTGGTAGGTAGGATTAATCCCTGATTTGTAGGGATCACTACTAGCTGGATCTGCATCCTAATGATGCAGACTGTGTATATATGTAAAGAAAACCACAGAAATAAACATCAATCATACCAGAATCACTTAGAGTTCTGGAATTCTGCATGGTATCAGAGCTTAGATTCAGACCTTGAATCCAGCTCCATCAACCTTCTCTCTTCTATCTCTCTCACTCTCATCTGATGGCGAACACGAACGAGGAAGTTCAAGTCCCATCCTCGCCATCTGTGACTTCAGGAGATCCCTCCCA…	4688
Copia/ltr_struc_scaffold25_698415_703106_+/93.8	93.8	TGTAAACACAGTATATAGCAAACTGACAACAGAAATCGTTGTAGAGAATCAATTATATAAGGCTGAAGATCATCCATGATCTCAACAGCAAGCAACAGAAACATCCCACGACTAACAGACTGACAAATGACCAAAGTGCAAACAAATAAAAGTACAGGACTAAAGTAGCAAGAATGATAAACTTAAACAATGCAATAAAACGCACAACTTCATTAACTTCAACATTTCCTTCCCTGAACTGGAAATCCTAGAGATCATTTCCAGTTCATTTCCAGCTTCATTCTTCAAATGTTTGTGTCATCCACAAGACCAAGTTTGTTATGCAGCACCTGAAATGAATCCAACTTGAGAGCCTTGGTCATGATGTCAGTCACTTGATCACGAGTTCCATAGTGCTCC…	4691
Copia/ltr_struc_scaffold361_296521_301212_+/95.9	95.9	TGTAGAGAATCTTACAGATTAGCTAAGTAACCTAGTATACGTCCCCTATTTAGTTGTATTATGTATTATTAGGTAATTACCTCCTAATAGGATTCCTAGAGTAGGTAAGTCTCATATGGAGACTTGTGTATATAACCCCTATTGCCTACGGGCCTTCCAATAACAAGAGTAGAACATAATTCTCTCAAATCTACATGGTATCAGAGCCTTCTCTGTACCTTAAACCCTAACGTCTTCCGCTGTCGCTACTTCCGATCGAAGCCATGACGAGTGAAGGAACCATATTTGTGAGCACAGGAGTTGCTGCTACTGGAAATAACCAGAGCACAATGGCACCAGTGATGAACACGGATTACTCAGGATTCCTGATTACGCACAAACTCGATGGAAAGAATTATC…	4691
Copia/ltr_finder_scaffold231_328505_333199_+/86.3	86.3	GTTAAGGAGGATCAAAACGCGCCGTTTGGTTTAGTGGCTCACAAGGAAATGCCACGTTGTTTTTATTAGTCTGTTAAGTCTGTTGCATTGTTTACTTCCGCAGTACAGAACTTCTATTAGTTTGCACTTTAGTCCTATAGCTGTTGATCGTGGGATTCTTGTTGTTAGGATCATGGCTAGTTTTCAGGCCATCTTACCATGTCTATTTCAAAGATTCTCTGCAACTAAATTCAGTTGTCAGTTTGCTTATCTTGTGGCTTAACATGTGGTATCAGAGCCCTAACAAACTGTAACCATATTCACGAGATTGAGAGGTAGTACAAGAGAGGAGAGTTGAGAGTGATAGGCATTCACGAGTGAAAACAAAACTTGAAAAACAGATCAGAATGGGAGAGAGCT…	4694
Copia/ltr_struc_scaffold66_259245_263939_+/91.9	91.9	AGTTAAAACGGGAATATATACTTTGTAAATATATTTGTTTATTCTTGTATTACGGTTTAGGTCAAATCTTCCTAACCTATAAATACTCTTGTATTGTTATCAAACCTCTTAAACAATACAATTTGCTTTTGACGCATCTTTACTCATCCTCTTTTCTCGATTTCTCATAGCTTTTCATGGTATCAGAGACTTCGATGGACTCTTTCAAAGATGATTCTCTTACTACTCACTTTGATGAGAAAAATTATGCTCTTTGGGAACATCAATTTCGTATCTACATTCAAGAAAACGGGTTTCTCGGGTATCTTACGGGAGATACGACCGCTCCTACTCCTCCCACTACTACGTCGGCTACTGCTGATTCGGAGACTGTTCTGTGACGGCGGCGACCAAAGCTCA…	4694
Copia/ltr_finder_scaffold117_349493_354190_-/100	100	TGTTGGACCGTTGCCAAAGCGACGTCGTTTGACGTAGCTATTAAACATCAGACCGTTAGTTAAACTACAACGTTTTGAGAAGAAGTCTTTAGTTGTTGCATTTCAGTCACTCTAGTTCTAGAATAATGACAATCTAGTCCTCTGTGTTAGTCTGTTGAGAAGTTGCTAATTTTCAGGCGCTTAAGGATGGATCATGGCTGTTTGTTGCCAGATCCTCCTGATTCTCAGGCCTCATCTCTGTATTTAGTGTGAGTGACGTTTAAGCTTAATGAATGGTCAGTTTGCACAAGTTCTCATTGTTACANNNNNNNNNNNNNNNNNNNNNNNNNNNNNNNNNNNNNNNNNNNNNNNNNNNNNNNNNNNNNNNNNNNNNNNNNNNNNNNNNNNNNNNNNNNNNNN…	4697
Copia/ltr_finder_scaffold218_139699_144398_-/95.3	95.3	TGTTAAAATATGGATCTTTCACTCACTTCATAGACAACAAGCCACCAACAGAATCCACCAACAAGCCACCAACAAATCTCCATCATCAAGCCACCAAAATTAAATAAAGTTAGTTGTGATAACATGATAAAATAAATGTACTTTGTCTTGTTAAGTTTATAAAGGCTATATAAAGCCTTACATCTATTGTGTATCAATCCAAGCAACTCCATTCCAAAAACAAAGACAAGAAGCAGATTTCTTCCTCTGCTTCTCTCAACAATTTTTTTCACTTTACAAAACAATCACCCAATTTCATCTTTTCACATATCAATCATCAAACTTCCATTCTTTACATTTCAATCACCACATTATTTCAACATGGTATCAGAGCCCTAATTGTTCTTACGGGCCAAAAAT…	4699
Copia/ltr_finder_scaffold28_1502776_1507475_+/94.7	94.7	GACAACTAAATTAGTTGCAGAGAATCATTGATATAGATCAGATCAAATGGCCTTGAAAACAGCCATGATCCTAACAGCATGAAACCCACGTTCAACAACCATAGGACCAAACTGCAAACTAATAGAAGTTCTGGACTACGAAAGTAAACTCTAAAACAGACTTAACAACTAATTCAAACGACATAGTTTTGAGCTCCCTTAACACACAAGCAACTAATCCAAAGCGACGTAGTTTCATTCTTGCTTAACACATCCTCCCCATGAACTGGAATTTCCAGAAAGGAAAATCTCAGTTCATCCCACGTTGAGTTCCAGCATTTCACTCTTTCATTTCTGTGCTATCCACCAATCCAAGTCTGCTACGCAGCAAGCAGAATGAATCCAACTTCAAAGCCTTGG…	4699
Copia/ltr_finder_scaffold488_1401138_1405839_-/83.6	83.6	TGTTGAGATACGACAGAATAGGTACTATAGTTATTACTTATAGATATAGTAATAGAGTCCAATAAAGACATTCCTTTCTTGCATAGGAAGTCAGTATTATTCTAAAAGGGTAGTAGTCTTTTCCTATAAGAACTTGGACTCTAATAGTCTTTTCCTACAAGGACTTGGACTCTAACCCTAGTTGTACAACTCTATTATAAATAGAGCTGATTATCATTAAAGATCAATAAGAACAAAATGATTATTACCTCATAATTTGACATGATATCAGAGCCTGGTTGGAACTCCAGAACCACCCACTTCGCCGCCAACCAACTCTCTCTCTCCTAAACTTCTGTTTCTCTCTTCTTCTTTTTTCTTCTTNNNNNNNNNNNNNNNNNNNNNNNNNNNNNNNNNNNN…	4701
Copia/ltr_finder_scaffold520_159850_164552_+/97.1	97.1	GTTATGAATATTGTTATTATGGTGCATGAATGCTCATTGTGTAACCTATACATTAACCATGGGAATCAATACCATTATCTCATATTCAAGTGTAATTATGTTAGTCATTAGGGGTTATGTATCATGAGCCTATAAATAGTGCTCACTCTTGTATGTTTGAGATACCTCAATAAGAAACTCTCTCCCTCTCCATATTTCTCTTGTTCTTGTCTTTCTTTGAGTTTAGTTTTATAACACGTTATCAACACGTAGCTCTAACCTCTCCGAAATTCACAAAGGTTGCTCATAGATATATCTTAATTTCTATCATTTTGCCTGATCTTTTTCGAAAACTAATATCCATTCGTTAATGTTTTTTTACTGTTCATCCATTTATGTATGTTTTCCCTTGGGTATATA…	4702
Copia/ltr_finder_scaffold422_19034_23737_+/98.2	98.2	GTTAAGCAAGAATGAAACTACGTCGCTTTGGATTAGTTGCTTGTGTGTTAAGGGAGCTCAAAACTATGTCGTTTGAATTAGTTGTTAAGTCTGTTTAGAGTTTTACTTTCGTAGTCTAGAACTTCTATTAGTTTGCAGTTTGGTCCTATGGTTGTTGAACGTGGGTTTCATGCTGTTAGGATCATGGCTGTTTTCAAGGCCATTTGATCTGATCTATATCAATGATTCTCTGCAACTAATCTAGTTGTCAGTTTGCGTATCTTGTGGCTTAACATGTGGTATCAGAGCCTAACAAACTGTAACCAAACTTCGCGAGATTGAGTGTTAGTAAAAGAGAGGTGAGTTCAAGGTATTTAGAACCTACGAGTGAGAGTGAAAACTTGAGAAGAAAGCAGACCA…	4703
Copia/ltr_finder_scaffold45_211871_216574_-/99.2	99.2	TGTTAAAATATGGATCTTTCACTCATAGACAACAAGCCACCAACACAATCCACTAACAAGCCACCAACAAGCCACAAACAAGCCACCAACAAATCTCCATCATCAAGCCACCAAAATTAAATAAAGTTAGTTGTGATAAGATGTTAAAATAAATGTACTTTGTCTTGTTAAGTTTGTAAAGGCTATATAAAGCCTTACATCTATTGTGTATCAATCCAAGCAACTCCATTCCAAAAACACAAAAGAAAGAAGCAATTTGCTTTCTCTGCTTCTTTTTCAACACATTTCCAACTTTTCACTTTACAAAACAATCACCCAATTTCATTTTTTCACATATCAATCATCAAACTTTCATTCTTTACATTTCAATCACCACATTATTCCAACATGGTATCAGAG…	4703
Copia/ltr_struc_scaffold304_30270_34973_+/91.5	91.5	GTTTGAAGTAAATGAAACTGTGCGTTTGTTGCATTGTTTAAGTGTGTCGTTCTTGCTATTTTAGTCCTGTACTTTTATTTGTTTGCACTTTGGTCTTTTGTCATTCTGTTAGTCGTGGGATGTTTATGTTGTTTGCTGTTGAGATCATGGCTGATCTTCAGCCTTATATAATATATTCTCTGCAATGAATTCTGTTCTCAGTTTGCTATATACTGTGTTTATATGTGGTATCAGAGCATCAACAAACTGTAACCATTCAAATCGATTAAGAGAGGTGTGAGGTGTAGTGCTGAAACTTGAGAGAACTGTAGAATTAGAAGTTGAGGAAAAGGGCAAGTAATCATGAGTGAACATTTCCAAGTTTGATGAAGACTATGATCACTGGAGCTTGCTGATGGA…	4703
Copia/ltr_finder_scaffold96_672514_677218_+/100	100	GGAAATGATTTTTCATTTTCCCGCCAAACTTCACACTCTCCAAGCTTCAAGTGAAACGGAGCGTTTCTTCCTCTCTACACCAACGACTAAATGAAACGGAGCGTTCTGTTAAGTGATGAAGATAAGAACAAAACGTCATCGTTGCACTGATCAGAACAGCTCATCGTCCTCTTCTCTGTTCCTCTGCATTTCTGCAAATTCCGTTAGAGCCTCAAGCTCACCTACTCTCTTTCAGCCAGCTACCAGCTGTGCACATTGTCTTTTAGCTTCTCATCACTTTGTATATGTACCACCTTTCTATCAATGAGAACGTTGAGCCATTTCATTTGAACACAAACGAGTTAATACATTGGATCTTACCTCGTCTAGTGTACGTTGATTCTGCTCTCCATATCTCAC…	4704
Copia/ltr_finder_scaffold362_336898_341605_+/88.1	88.1	GAAACGATAAGAGCTTGTGCCAACTGACATTTCATTAAGATGAAAGCTACTAACAATAAGTACAGTAGATAGGACCTGAAGATCAGGAGGATCTGGCAACAAACAACCATGATCCATCCTTAAGCGCTTCGAAATCAGCAGCTCATAACAAACCAACACAGAGGACTAAAATGTCATTAATCTAAAACTAGAGTGACTGAAATGTAACAACTAGAAAGTTCTTCTTAAGACGCTGCAGTTTAACTAACGGTCTAATGTTTTAACAGCTACGTCAAACGACGTCGCTTCAGTAACGGTCCAACAAATCCTCCCCTGAACTGAGCCCCAATCTCAGCTGAGGAACTCAGTTCATCACTTCTGGGTTTCACCAGCAAGCTCCATCATTCCCAGCTTGCCCCT…	4707
Copia/ltr_finder_scaffold701_612071_616778_-/91	91	TGTACTGAATGAATTAAATGTACAAACAGAAAGGAGAATTCTATTTATACCACTACTACTATTATCTATTACAACTCACTCACATACTTATAATTTAACACCATTTAACACCCCCCCACAAACTGGGGAGTAGATGTTCAATATACCCAGTTTGGACAGTAAGAACTGCATCCTGGGAGCAGCTAATCCCTTGGTAAAGATGTCCGCCAGCTGCGTTTCTGTTGACACATACTTGAGTTGCACTAATCCTGACTCAATTCGTTCACGAATCACGTGACAATCGATCTCTATGTGCTTAGTACGTTCGTGAAATACAGGATTGTGTGCAATGTGGATTGCTGACTGATTGTCGCAATACAGTTGCATTGGACTATTGTGAGGAACTCCCAAGTCTGCCAA…	4707
Copia/ltr_finder_scaffold826_3028_7735_-/97.2	97.2	TGTTGAATAAAGGTAATTTGCAATATGAAATTACCTTTAACAATCTAGAGATTTCCTACTCTAGAAATCTCCCTAAAAATATCTCAACTACTCAACTAAACTAATTAATATGTTTTAATAACTAAACTAATTCTACCCACACACTAAACCTACCAAGTGTGCTAGCATCTTCCTAAGGAGGTTGTATTAGCCTATAAATATGAAGCCTCACTTTAGGCAAGTATGAGTTGAAGAAATAAGAAAGAAGAAGTAGAGAGGCATTTGTGAGTGGTGAGAGTAAAGGTCCAAGTGACCAAATTGTAATATTTACAAAATTAAGTGATCAATTGAGTGAGTTATCAAAATACTATCTTTTCGATCCTAAATTCCGCTACATTTCCGCTAGCACCCCAACAAATT…	4707
Copia/ltr_finder_scaffold274_334432_339140_+/99.5	99.5	GAAGATTGAGTGAATTGATTTTATTCATGTCCCGTAGGCTCAATATATACAGCATTCTTCCTACTGATTAGGTAAGAATATATTTACTCTAACTATTTAATAGGATCTACTAGCTAGAATAGGATAGGACTAGGACTAAGAAGGTAACTAAATAAACTAACTATGATCTGAAATATATACAAATATATACGGGATTTCCTCACTCCCCCTCAAGCTTGGTGTAAATGTTGTGTAGACCAAGCTTGGACTTGAAGTGTTCTGACAGTTCTCGTGAAAGAGCCTTTGTGAGTATGTCAGCAGTCTGCTGTTTAGACTGGACATATCTCACATCCACAACTCCCCCTTCTACCTTTTCAGTGATAAAATGCCTGTCTATCTCGACATGCTTAGTCCTGTCGT…	4708
Copia/ltr_struc_scaffold701_612070_616778_+/91	91	TGTTAAATAGTGTTAAATTATAAGTATGTGAGCGAGTTGTAGTAAATAATAGAAGTAGTGGTATAAATAGAATTTTCCCTTTCTGTTTGTAAAGTCAATTCATTCAGTACAGTAATAACAGAAAAAACGACTTCCATTACAGCTTCTCCTTCTTCTCCGTTCTCTGCTCTTCTCTTCTTCTCCATTCTTCAAACTTCACATGGTATCAGAGCCTCCATTGTTGAGCTGATCCCGTCATGACTTCATCAACTCAATCATCATCGATCCTTTCTGCACTCAGTTCTGCTCATCCTTCAAACTACACCGATCATTTCGCAAATCCGTTGTTCTTGTCTCCCAGCGACAATCTCTCATCTCCGATCGTCGGAGTAAAATTGACGAATGATAACTTTCACGTCT…	4708
Copia/ltr_finder_scaffold51_1382769_1387478_-/93.9	93.9	TGAGCTCGATTGAGAGAAGAAGATAAGGAAGAAGACTGAAAATGTCGCTGGAAAGCTTGAGTGTTTCATTTCTGCATTTCACCATTTATACACTCTTCCAGTTTTACTGTGGTAACTAATTAAACGGTAATAAGGATGACTACGACACGTGGCAGTCATCCGTTTACAAAACCAAAACGCAAAGTTCTATTTAAAACATTCTGTCTTCATTACACGTTGATCACTCAACTTTCACTTATTGACAACTTGGTCACTTAGTTCATCGTCTTCAGCATCAGATTGTTCATCACCTTCTTCTTCATGCTTCAATCCATGATTGAGCTTCTGCTTCTCGTCTGATAGCCTCCCGCAAGTTGGAGAATATATATCAATAATTCCCAACTTGCCAAGCAAGTAATG…	4709
Copia/ltr_finder_scaffold51_1278774_1283484_-/95.7	95.7	TGTTAAAATATGGATCTTTCACTCATAGACAACAAGCCACCAACACAAGCCACAAACAAGCCACCAACAAATCTCCATCATCAAGCCACCAAAATTAAATAAAGTTAATTGTGATAAGATGTTAAAATAAATGTACTTTGTCTTGTTAAGTTTGTAAAGGCTATATAAAGCCTTACATCTATTGTGTATCAATCCAAGCAACTCCATTCCAAAAACACAAAAGAAAGAAGCAATTTGCTTTCTCTACTTCTTTTCAACACATTTCCAACTTTTCACTTTACAAAACAATCACCCAATTTCATCTTTTCACATATCAATCATCAAACTTTCATTCTTTACATTTCAATCACCACATTATTCCAACATGGTATCAGAGCCCTAATTGTTCTTACGGGCCAA…	4710
Copia/ltr_struc_scaffold912_31538_36249_+/99.1	99.1	TGTTGGAATTAAATAGCTTAATGAAACTGTGCGTTTAACTTAGTGTGCGAGTTTGCTTAGTTTGCTGTTTCAGTCCAGTAGTTTTAATTGTTTACAGTTTGGTCCTGCGAGTAGGTAGTTAGTCGTGGTATTGATTTCTGTTGAGTGTGAAGATCATGGCTGATCTTCAGCCTTACTTAATGAGATTCCTGCAACAGATTTCTGTTGTCAGTTCGTTAGGAGATGATTTAACATATGGTATCAGAGTCTGAACAAACTGTAACCATTCAGATTGAGTGAGACAAACGAGAGTAGCAGTAGAGAAGATTGAGAGAGTTGTAGAACTTGAGAGATTAAGAAAAACATGAGTGAAGGATTTGCTGGTGTTGGCATCCCTAAGTATGATGGTGATTATGATCA…	4711
Copia/ltr_finder_scaffold117_296508_301220_-/99.5	99.5	TGAAGATTGAGAGAATGAATTACTTTTATTCATGTCTCGTAGGTTTATTATATACAGCATTCCTCCTACTGACTAGGTAAGAAAATATCTACTCTAACTATTTAATAGGATCTGCTAGCTAAACTAGGATAGGACTAGAACTAACATGGTAACTTTCTAACTAGCAAATAAACTAATGAGATCTGACTGTATACAAATAAGGAACGGGATTTCCTCACTCCCCCTCAAGCTTGGTGTAGATGTTGTACAAACCCAGCTTGGACTTGAAATGATCTGACTGTTCTCGTGGAAGTGCCTTTGTGAGTATGTCCGCGGTCTGCTGTTTGGACTGGACATATCTCACATCCACAACTCCCCTTTCCACCTTCTCAGTGATAAAATGCCTGTCTATCTCGACAT…	4712
Copia/ltr_finder_scaffold242_273398_278114_-/87.3	87.3	TGTTTAGTATAAATAGCCTTCATGGCTAATGTTATAGTATGTGCAGAATTAAAGAATAAGAAAGAAAAAGTAAAGAGGCATTTGCGCCTGGTGAGAGTGCCTGGTGAAAGTAAAGGTCCAAGTGACCAACTTGTAATATTTATAAATTTGAGTGATCAATTGAGTGAGTTATCAAAATACTATTTTTTCGGTCCTAAATTCCGTTACATTTCCGCTAGCGCCCCGACAAATTTGATATCAGAGTTAAAGTCACGCTGAGTATGGTCTGTGGTTGCGGTTTTAATAACTAATCTTCCACATCACAAAGGTTATACTTTAGTACTTTGATAACCATATTATAATCCACCCTCACAAAACCCTCTCAAAACCTCTACAAAAAAAAATCCCCTCAAAATCCTA…	4716
Copia/ltr_finder_scaffold896_114379_119098_-/96.7	96.7	TGTTGAAGATTAATCTAATTCTCTAGATTAGTCTCTACAACTCTTACAAAAATATCTCAACTCCTAACTACCAAATTAATTAAGATGTGATATGTTAAAATAATTAAAAATTTTACAAACCATAAATTCTCCCTACTACTTGTATCATGGCTATTATAAATAGCCTCACTTGGAACAAAGTGGAATATGAGTTGAAGAAATAAGAAAGAAGAAGTAGAGAGGCATTTGTGAGTGGTGAGAGTAAAGGTCCAAGTGACCAAATTGTAATATCTACAATTTGAGTGATCAATTGAGTGAATTATTAAAATACTATCTTTTCGATCCTAAATTCCGCTACATTTCCGCTAGCGCCCCAACAAATTTGGTATCAGAGCTAAAGTTACGCTGAGTATGCTCTGT…	4719
Copia/ltr_struc_scaffold896_114378_119098_+/96	96	TGTTGGGGCGCTAGCGGAAATGTAGCGAAATTTAGGATCGAAAAGATAGTATTTTGATAATTAACTCAATTGATCACTCAAATTTGTAGATATTACAATTTGGTCACTTGGACCTTTACTCTCACCACTCACAAATGCCTCTCTACTTCTTCTTTCTTATTTCTTCAACTCATACTCCACTTTGTTACAAGTGAGGCTATTTATAATAGCCATGATACAAGTAGTAGGTAGAATTTATGGTTTGTAAATTTTAATTATTTTAACATATCACATCTTAATTAATTTGGTAGTTAGGAGTTGAGATATTTTTGTAAGAGTGGTAGAGACTAATCTAGAGAATTATAAATTAATCTTCAACACCCCGTCTTTATCTACAATTCGAAGTAAGTGTTTGAACTT…	4720
Copia/ltr_finder_scaffold117_569719_574447_-/97.8	97.8	TGATTAAGTCTATTAGTTTTGCTATTTCAGTCCAGAACTTTCGTTTGTTTACAATTCAGTCCCTCGACCAGACTGCTAGTCGTGGGGTGTGTTTGTTGAGTTCTGTTAAGATTCTTACTGATCTTAAGCCTTATTTAATGGATACTGCACAACTGAATTAGTTGTCAGCTTGCTATGAATCACGTTTACATGTGATATCAGAGCGCGAGCGAGTTGTAACCATTAAAAGTTGCTTAGCAGAGAGGTGTAGAGCGGTTGAGAGATAGTTTCTGAGACAGGAAGAACAAACATGGCTGATAGCTTTGCTGGAGTGGGGATTCCAAAGTATGATGGGGACTACGATCATTGGAGCTTGCTAATGGAGAATCTACTCAGGTCCAAGGAGTATTGGACGGTGGT…	4728
Copia/ltr_struc_scaffold327_886638_891366_+/99.1	99.1	TGTTGAATTAATAAAGCTGTGCGTTTTGCACTAGCATTTAAGTTTGTCTGTAGTTGCTAGTTTAGTCCTTAAGTTCTAATTGTTTACAAATCAGTCATGTGTGTTCAGTTAGTCGTGGAACACTTTCTGTTGTTAGTTGCTAAGATCATGGCAGATCCTTAGCTTTATAATCGATTCTCTGCAACGAATCTCGTTGTCAGTTTGGTACAGATTGCCTTTACATGTGGTATCAGAGCATACAACAAACTGTAACCATTCGAAATAGTTGAAAGAAGCAAACCTTGAGTGTACTGCAGAATCAAAAGATTGAGTGAAGAAAGTGAAAGAAACATGAGTGAAAATTTTGCTGGTGTAGGAATTCCCAAGTTTGATGGAGATTACGAGTACTGGAGTCTGCTG…	4728
Copia/ltr_finder_scaffold182_59316_64045_+/95	95	GTTGAATTATAGCAATAATTAGATTATGATTAAGCATAGAAATTAGAGTAGGTTAGCTGTCTTATTTGGTTCTTCTAGCCTAATCTATGCAGAATATTAGGAGTAAGTAGTAGGTAGAGTAATCCCTGATTTGTAGGGATTACAATAAGGTGATTCTGCACCCTAATGGTACAGACCTTGTATATATATGTATAATTGATAATTCTGAAATAACAATCATACCAGAATCGTCTCTATTATGGGTTTCTACATGGTATCAGAGCAAGGGTGCATTCAGATCTAAGCCCCGTTCGTTCACTAAACTTCTATCTCCTTCTGTCTCCATCTCTGTCTTTATTTCTCTCATCCTCTCGTCATGACTAACACCAACGCCGAAGCTCCTCGAGCTGAAAACTCACC…	4729
Copia/ltr_finder_scaffold294_253774_258504_+/98.6	98.6	GTTAAAGATTAATCTACAATTCTCTAGATTAGTCTCTACCACTCTTATAAAAATATCTCAACTCCTAACTACCAAATTAATTAAGATTTGATATGTTAAAATAATTAAAATTTTACAAACCACAAATTCTACCTACTACTTGTATCATGGCTATTATAAATAGCCTCACTTGTAACAAAGTGGAGTGTGAGTTGAAGAAATAAGAAAGAAGAAGTAGAGAGGCATTTGTGAGTGGTGAGAGTAAAGGTCTAAGTGACCAAATTGTAATATTTACAAAATTGAGTGATCAATTGAGTGAGTTATCAAAATACTATCTTTTCGATCCTAAATTCCGCTACATTTCCGCTAGCGCCCCAACAAATTTGGTATCAGAGCTAAAGTTACGCTGAGTATGCTCTG…	4730
Copia/ltr_finder_scaffold105_43470_48204_-/99.1	99.1	TGTTGAATGCAGCAAGAACAAACGGAGTTAAGGAAAACCGTTAGTCAACGTGGATGGAAGGAAGAGAAGCAACTAAATGAAACGACGAGTTTTGTTCTTCCGTCTATTTCCATTTGCGTTTTATCTCTTGATGTATTAAACGGGGACACGTGTTTTTACCCGCGTTTTATTTCTCGTTTTACTGTTAAAGTTATCGTTGGGTTTAATATAAAAACCCAACCAGCTGAATGAATCAACTCAGACTTTCCAGACTCATTCTTATCTTCTTCTCTGCATTTCTTCCTCTGCTTTCTTCTTCTTCCTTCGATTTGATCATTCTTCGATCAATCTAATATGGTATCAGAGCGGGTTTGAATCAACCTAAAACCTAACAATGAGTCGAAGTCAGGATGATGATGA…	4734
Copia/ltr_struc_scaffold721_81361_86097_+/95.9	95.9	TGTAGATTTGAGAGAATAATGATCTACTCTTATTATTAAAAGGCCCGTAGGCAATAGGGGTTATATACACAAGTCTTCATATGAGACTTACCTACTCTAAGAATCCTATTAGGAGGTAATTACCTAATAATACATAATACAACTAATAGGGGCGTATAATAGGTTACTTAGCGAATCTGTAGGATTCTCTACACTCCCCCTCAAGCTTGGTATAGATATTCACAAGACCAAGCTTGGACTTGAAGTACTCTAGGAGCTCTTGAGATAGAGCCTTAGTGAGACCCTCAGCTGTTTGTTGTCTTGATGGTACATACCTAACTTCCACTATTCCAGTTTCAACTTTTTCTGTTATGAAATGTCTGTCTATCTCGACATGCTTTGTTCTGTCGTGGTGGACAG…	4736
Copia/ltr_finder_scaffold297_205840_210577_+/99.7	99.7	GAGAAATGGACGAGGAAGGTCGACGGAGAGAAACGAGAGAGAATGAAGGAAGAAGAAGATAGGTGCTGAAAGCTTGAGTGTTCATTTCCTCTTTCCTCTGTTCTTATCGTTACAACGTTTTCACCATTTACTGTAGTAACAAACTCAAACGGTAATAAACGAAAATGGCCACGTGGTCCAATTATTACATAACGATATAAATGAAACGACACAGCTTCATTAAACATAAAGCGTCCAACTTGCATTCATGATCATTGAACTTTCACTCAGTTGCAAACTGGTCACTCTGATCATCTTCTTCCAACGGTAATGCATTTGCTTCTCTGGTGTGTTAACGTGCAGCAGCTTAACGAACCCAGATTTGATTCGTTCTCTGGTAACATGACAGTCGATTTCAAT…	4737
Copia/ltr_finder_scaffold491_181462_186199_+/93.7	93.7	GTGAAAATATGGATCTTTCACTCACTTCATAGACAACAAGCCACCAACACAATCCACCAACAAGCTACCAACAAGCCACCAACAAATCTCCATCATCAAGCCGACAAAATTAAATGAAGTTAGTTGTGATAAGATGATAAAATAAATGTACTTTGTCTTGTTAAGTTTGTAAAGGCTATATAAAGCCTTACATCTATTGTGTCTCAATCCAAGCAATTCCATTCCAAAAACAAAGACAAGAAGCAGCTTGCTTCCTCTGCTTCTTTCAACAACTTCTTTCACTTTACAAAACAATCACCCAATTTCATCTTTTCACATATCAATCATCAAACTTCCATTCTTTACATTTCAATCACCACATTATTCCAACATGGTATCAGAGCCCTAATTGTTCTTACG…	4737
Copia/ltr_struc_scaffold172_119376_124115_+/95.7	95.7	TGTTAAATCATCTCCTAACGAACTGACAACAGAAATTTGTTGCTGGAATCTCATTAAGTAAGGCTAAAGATCAGCCATGATCTTCCCACTCAACAGAAAGTCAGTACCACGACTAACTAACTACTTGCAGGACCAAACTGTAAACAATTGAAACTACTGGACTGAAACAGCAAACTAAGCAAACTTGCACACTAAGCTAAACGCACAGTTTCATTAAACTATCTAATTCCAACATATCCTCCCCTGAACTAAAATTCTCAGAACTCAACTTTTAGTTCATCTTCCAGCTTCATTGATCAGACACCTGCTGCACCATCCACAATTCCAAGCCTATTGTGCAGCACCTGAAACGAATCCAACTTAAGGGCTTTTGTCATGATATCTGCCACCTGATCATGA…	4739
Copia/ltr_finder_scaffold86_1470301_1475041_+/100	100	GAAGATTGAGAGAATGAATTGCTTTTATTCATGTCTCGTAGGTTTATTATATACAGCATTCCTCCTACTGACTAGGTAAGAAAATATCTACTCTAACTATTTAATAGGATCTGCTAGCTAAACTAGGATAGGACTAGAACTAACATGGTAACTATCTAACTAGCAAATAAACTAATAAGATCTGACTGTATACAAATAAGGAACGGGATTTCCTCACTCCCCCTCAAGCTTGGTGTAGATGTTGTACAAACCCAGCTTGGACTTGAAATGATCTGACTGTTCTCGTGGAAGTGCTTTTGTGAGTATGTCCGCGGTCTGCTGTTTGGACTGGACATATCTCACATCCACAACTCCCCTTTCCACCTTCTCAGTGATAAAATGCCTGTCTATCTCGACATG…	4740
Copia/ltr_struc_scaffold288_92953_97694_+/99.1	99.1	TGTTGGAATTAGTTAGATTAATGAAACTGTGCGTTTTGGCTCAGTATGCAAGTGTGTTTAGTTTGTTGTTTCAGTTCAGTAGTTTCAATAGTTTGCATTTTGGTCCTGTGTGTAGTTAGTTAGTCGTGGAATTGTTTCTGTTGAGTATGGAGATCATGGCTGATTTCCATCCTTACTTAATGAGATTCCTGCAACAGATTTCTGTTGTCAGTTCGTTGAGAGATACTTTTACATGTGGTATCAGAGCCTAAACAAACTGTAACCATTTAGATTGAGTAAAACAAACGAGAGTTGCAGCAGAAAGGGTGAGAGTTGTAGAGCTTGAGAGAATAAGAAAAGGAATCACGAGTGAAGGATTTGCTGGAGTTGGCATCCCTAAGTATGACGGGGATTATGATC…	4741
Copia/ltr_finder_scaffold706_67623_72365_-/97.4	97.4	TGTTGGACCGTTACTGAAGCGACGTCGTTTGACGTAGCTGTTAAAACATTAGACCGTTAGTTAAACTGCAGCGTTTTAAGAAAGACTTTCTAGTTGTTACATTTCTGTCACTCTAGTTTTAGATTAATGACATTTTAGTTCTCTGTGTTGGTTTGTTATGAGCTGCTGATTTCCAGGCGCTTAAAGATGGATCATGGTTGTTTGTTGCCAGATCCTCCTGATATTCAGGTCCTATCTGCTGTACTTATTGTTAGTAGCCTTCACCTTAATGAAATGTCAGTTTGCACGAGCTCTTATCGTTTCATTGTGGTATCAGAGCATCTAAAGCAAACTGTAACCAAATAGAGTGAAATAAAGGAAGGTTGAGAGAAGAGGTGATTACGAGGAGGATGAGTGAGG…	4742
Copia/ltr_struc_scaffold706_67622_72365_+/98.4	98.4	TGAAACAATAAGAGCTCGTGCAAATTGACATTTCATTAAGGTGAAGGCTACTAACAATAAGTACAGCAGATAGGACCTGAAGATCAGGAGGATCTGGCAACAAACAGCCATGATCCATCCTTAAGCGCCTGGAAATCAGCAGCTCATAACAAACCAACACAGAGAACTAAAATGTCATTAATCTAAAACTAGAGTGACTGAAATGTAACAACTAGAAAGTCCTTCTTAAAACGCTGCAGTTTAACTAACGGTCTAATGTTTTAACAGCTACGTCAAACGACGTCGCTTCAGTAACAGTCCAACAAATCCTCCCCTGAACTGAGCCCCAATCTCAGCTGAGGAACTCACTTCATCACTTCTGGGTTTCACCAGCAAGCTCCATCATTCCCAGCTTCCCCC…	4743
Copia/ltr_finder_scaffold411_33377_38123_-/96	96	TGTTATGAATATTGTTATTATGGTGCATGAATGCCTATCGTATAACCTATACATTAACCATGAGAATCAATACAATTATTTCCTATTCAAGTGTAGTTATGTTAGTCATTAGAGGTTATGTATCATGAGCCTATAAATAGTACTCACTCTTATATGTTTGACACACATAAATAAGAATACTCTTCTCCTCCCATATTTTTGCTCTTCTTCGTTTTAGTTTTATAACACGTTATCAGCACGAAGTTCTGCCGTCGAGCAATTTCTTGTAATCATGTGACAAAGAGTTAGTTTTACTTGCGGGATGAGCTAGTGCATACAAAACAACACATATGGCTAATGAGTTCATGCTTATGCTCCTTATGCCAATTTTTGCAATTTCATTATTGCGCACGAGTGCTT…	4746
Copia/ltr_finder_scaffold27_1671840_1676588_+/84.3	84.3	GTTAGAAACTGAACACAAAAAGATACGAGTTACCTATCTGGCTGAGTCACGGACTAGGTCGCTCTCTTTAAGACGTTCGCAACACTGCTTCGATTGCTCAATAGCCCACAGTGGACTATCAATCGAGTCACCTCCATGATAAAACAACCACTCAATGTTTCTTCTCATTTGTGCAAAACGAGAAGAACTCTGAATACACACACTCTCTCTCTGTTGTTCTGCTAAAATTCTCTATCTCCTTTGAGCTAGCCTTCTCTGTTATTTTTAATAACATATTGTTTCTCCAACAAGTTGATCAATTAGTGTAAATCGAGGGATTATGCAATCAAGGAGATGATCAATTGAAGGAAATCAAGGGATTATGTAATTAAGGAGATTATGATTACAAATCAAGGAAGA…	4748
Copia/ltr_struc_scaffold3_494195_498944_+/92.6	92.6	TGTTAATTAAGAAAAAGCTTATGTATTTATTATGTAATTTGCCATAGATACCATTAGTATATATAGCTTAGCAACAAACTTCTCCTGAAAGAAGATGAATGTCGCTGACTATCAAGTATCAACCCTAATAAGACTTTTCATCTTCCTAAATCTGTTGTTCTGGATTTCTTATTGAGTTTCATGGTACCTGAGCCTATCGATCAAGCCTCCGAATATTCTTATTAATCTCCGTATCTTCCACATCATGTCGTCCGAGCACGCCGCCGATCTATTGGCTGTCGAACTCAATGGCCGCAACTTTTCATTGTGGGAGTTTCAATTCCGTTTTCTCATTCAAGGTATAGATCTCATGACCTATCCCGATGGAACTATAGAGAAACCTGCCGATGATGCTACAGC…	4749
Copia/ltr_finder_scaffold67_2817134_2821888_-/99.4	99.4	TGTTGGGGCGCTAGCGGAAATGTAGCGGAATTTAGGATCGAAAAGATAGTATTTTGATAACTCACTCAATTGATCACTCAATTTTGTAAATATTACAATTTGGTCACTTAGACCTTTACTCTCACCACTCACAAATACCTCTCTACTTCTTCTTTCTTATTTCTTCAACTCATCCACTACTTTGTTACAAGTGAGGCTATTTATAATAGCCATGATACAAGTAGTAGGTAGAATTTGTGGTTTGTAAAATTTTAATTATTTTAACATATCACATCTTAATTAATTTGGTAGTTAGGAGTTGAGATATTTTTGTAAGAGTGGTAGAGACTAATCTAGAGAATTGTAGATTAATCTTCAACACCCCCTCTTAATCTGCAATTCGGAGTAAGTGTTTGAACT…	4754
Copia/ltr_struc_scaffold175_143788_148543_+/97.6	97.6	TGTGAAATCAGAGAGTAGAAATGTATAGAAGAGAGGATTGGGAATTTCTGTTATCTTATTGATTGATTGAGAATGATTACAAGCCTTCCATGTATATGTACAGCAAGGAAGATGAAAGGAAAAAGTAAAAGTAAAAGTTAGTTACAACGGCTCTTTTAACTAACTACTTAACTAACTACCCCACACACTTCTTACCATCAGTCTCTAACCCGCAAGCTGGGGAATATATGTTAATCGTTCCCAGCTTTTACAGCAGCATTTTCATACGAGCAGCCGTCAAACCCTTGGTGAACATATCTGCTAACTGAACTTCAGTGGGAACATAACTCAATTCGATCATACCTGATTGTAAACGCTCTCTAACAACGTGGTAATCAATCTCGATATGTTTCGTCCTTT…	4755
Copia/ltr_struc_scaffold751_406053_410808_+/91.3	91.3	TGTCAAAGTATCTCCTAACAAACTGACAACAGAAATCTGTTGCAGGAATCTCATTAAGTAAGGCTAAAGATCAGCCATGATCTCCACACTCAACAGAAAGTCAGTACCACGACTAACTAACTACTTGCAGGACCAAACTGTAAACAATTGAAACTACTGGACTGAAATACCAAAAAAACAGCAAACTAAACAGACTTGCACACTAAGCAAAAACGCATAGTTTCATTAAACTAACTAATTCCAACATATCCTCCCATGAACTAAAATTCCCAGAACTCAATTTTAGTTCATCTTCCAGTTTCATTGATCAGATACCTGCACCATCCACAATTCCAAGTCTGTTGTGCAGCACCTGGAATGAATCCAACTTAAAAGCCTTTGTCATGATGTCTGCCACCT…	4755
Copia/ltr_finder_scaffold249_205549_210305_+/93.8	93.8	GTTGAACATTAGTGAAACTGTGCGTATTGGTCATTAGTATAAGTTTGGTAGTTTTGTCATTTTAGTTCAGTACTTTTACTTGTTTACATTTCAGTTCTTTATCAGTCTGTTGGACGTGGATAATGGCTGTTGAATGTTGTTGAGATCATGGCTGATCTCAAGGCCTCATTTAAGGGATTCTCTGCAATAGAATCTGTTGTCAGATTGCTATACATAGTGTTTACATGTGGTATCAAAGCGTATGAGTAAACTGTAACCATTCAGATCAATTACAGAGAGGTGAAAGTTGTAGAATTGTAGTTTGGAAATCAAATCGTGAGAAGAAAGAGAGTGACCATGAGTGAGAGCTTTGCTGGAGTAAGCATTCCAAGGTTCGACAGGGACTATGATCATTGGAGT…	4756
Copia/ltr_struc_scaffold108_48476_53232_+/96.8	96.8	TGTTGGAATTAACAAGTTTTAGTGAAACGGTGCACTTTGAGTTCAGAAAGCAAGTTTTCCGTGTTTGTTGTTTTAGTCCAACTTCTTTATTTGTTTACAATTCAGTCCTGTGATAGTTAGTTAGTCGTGGGATAGCTTTCTGTTTGCTGTTGAAGATCATGGCTGATCTTCAGCCTTACTTAATAGATTCACTGCAACAGATTGAGTTGTCAGTTTGCTATATGAGACTTTGACATATGGTATCAGAGCCTCGAGCAAATTGTAACCATCAAATTGAGTGTGAGAGATAACAAGTTGTAGTAGAGGTGTTGAATCAAGTGTGAAGCTACTGAGTTTCTGAGAAAAAGCAGTGAAATATGAGTGAAGGATTTGCAGGAGTGAGCATCCCCAAATATGATG…	4756
Copia/ltr_finder_scaffold180_36920_41677_-/99.4	99.4	TGTTAGATAGTGTTAAATTATAGTTCAGTAGCTGTAGTGTAGTAAGTAATGATTGTAGTGATATAAATAGAACTTTCCCCTTTCCTCTTGTATTCAATTCAGTTACACAGTAATAACAGAAAACAGATTCAACATATCCATTTCCATTTCTTCAATCTTCACATGGTACCAGAGCTCCATTACTGAACTGATTCCACCATGACTGAATAAGCTCCCATGTCTGGAGCAGGTCCATGAGCGTGGCCTTGAGCATCAAGAACAAACTGAGCTTCGTTGATGGCTCATATCCAGCTCCAGACTCTCAGGACATCTCGTATCAGGCGTGGATTCGATGTAATTTCGCTGTTCTCAACTGGATACTGAATTCAGTATCGGAGGACATTGCGCAGAGCCTCATTT…	4757
Copia/ltr_finder_scaffold67_198402_203160_+/97.4	97.4	GCAACGATTTCAGACTGATTGATTCCTTACACACTTTGTCATTTTGCTTGTAATCAATTGTATAAGAACTAAGCTTCAAACATGAATGAAATACACCTTGAAAGACTATCCTCTCAATTCGTAATATGGTATCAGAGCCCTGAGCTCGACAACAATGGCGGACCAAATCGTCGTTAATGGCGACTACCCACTCTCGGACCCATACTACCTCCATGGTAGCGAGCAGCCAGGGCAGTCGCTGGTTGCGGAGAAATTGAATCCATCCAATTACAAAGATTGGAGTAGATCCATGAAGAATGCACTAGGTGCAAAGAACAAACTTGGATTCATCACGGGAAGCATTGAAGAACCTGAGGCAAACAGTGCAATGTTCTGGCCATGGACCAGATGCAACATAAT…	4758
Copia/ltr_finder_scaffold353_550714_555476_-/99.6	99.6	TGTGGAATTCCAGAATGATAATGATTCTGGTATGATTATTCTTGCTGAAATGTTGTTTACATACATATATACAGGGTCTGCACCATTAGGGTGTAGAATCACCTCATTTGTAATCCCTATAAATCAGGGATTACTCTACCTACTACTTTCTACTATTATTCTGCATAGATTAGGCTAGAAGAATCAAATAATCCAGCTAACCTACTCTGATTTCTACGCCTACTCATACTCTACTAATTACTGTAATTCAACACTCCCCCTCAAGCTTGGCTGTAGATGTTATGAAGGCCAAGCTTGCCTTGTAAGTCATCAAACATATCCCTAGGCAGTGCCTTAGTAAGAATATCTGCGATCTGCTGCTTCGATGGAACGTACTCCATCTCGAATTCCTTGTTGTTT…	4762
Copia/ltr_struc_scaffold180_36921_41684_+/98.5	98.5	TGAAGATTGAAGAAATGGAAATGGATATGTTGAATCTGTTTTCTGTTATTACTGTGTAACTGAATTGAATACAAGAGGAAAGGGAAAAGTTCTATTTATATCACTACAATCATTACTTACTACACTACAGCTACTGAACTATAATTTAACACTATCTAACACCCCCCCCCACAAACTGGGAATAGATGTTCAGTATACCCAGTTTGGACAGCAAGAATTGCATCCTAGGAGCAGCCAGTCCCTTAGTAAAGATGTCAGCCAATTGAGTTTCCGTTGACACATATCTAAGTTGCACCAATCCTGACTCAATCCGCTCACGAATCACGTGACAATCAATTTCTATGTGCTTAGTCCGCTCATGGAAAACTGGATTGTGAGCAATGTGAATTGCTGACTGAT…	4763
Copia/ltr_finder_scaffold678_183126_187890_-/89.4	89.4	TGTTAAATTTTGGATCTTTCACTCATTCTATAGACAATAAGCAGCCAACACAATCCACCAACATGCCACCAACACAATCCACCAACAAGCCACCAACAAATCTCCATCATCAAGCCACCAAATTATATAAAGTTAGTTGTGATAAGATGATAAAATAAATGTACTTTGTCTTGTTAAGTTTGTAAAGGCTATATAAACCCTTACAACCATTGTGTATCAATCAATCCATTTCAAAAACAAAGAGAAAGAAGGAGCTTGCTTCCTCTGCTTCTCTTCAACACATTTCCAACATTTTTTCTACTTTACAAAACAATCACCCAATTTCATCTTTTCACATATCAATCATCAAACTTCCATTCCTTACATTTCAATCACCACATTATTCCAACATGGTATCAA…	4764
Copia/ltr_struc_scaffold290_151192_155956_+/99.6	99.6	TGTGGAATTCCAGAATAATGATGATTCTGGTATGATGTTATTTCTGAATTGTTGTTTACACATATATATACAGGGTCTGCACCATTAGGGTGCAAAATCACCTCATTTGTAATCCCTATAAATCAGGGATTACTCTACCTACTACTTACTACTATTATTCTGCATAGATTAAGCTAGAAGAATCAAATAAGACAGCTAACCTACTCTGATTTCTATGCCTACTCACACTCTACTAATTGCTGTAATTCAACACTCCCCCTCAAGCTTGGCTGTAGATGTTATGGAGGCCAAGCTTGCCTTGTAAATCATCAAACATATCCCTAGGCAGTGCCTTAGTAAGAATATCTGCGATCTGCTGCTTCGATGGAACGTACTCCATCTCGAATTCCTTGTTGTTTA…	4764
Copia/ltr_finder_scaffold217_1132963_1137730_-/99.4	99.4	TGGAAATGATTTTTCATTTTCCCGCCAAACTTCACACTCTCCAAGCTTCAAGTGAAACGGAGCGTTTCTTCCTCTCTACACCAACGACTAAATGAAACGGAGCGTTCTGTTAAGTGATGAAGATAAGAACAAAACGTCATCGTTGCACTGATCAGAACAGCTCATCGTCCTCTTCTCTGTTCCTCTGCATTTCTGCAAATTCCGTTAGAGCCTCAGGCTCACCTACTCTCTTTCAGCCAGCTACCAGCTGTGCACATTGTCTTTTAGCTTCTCATCACTTTGTATATGTACCACCTTTCTATCAATGAGAACGTTGAGCCATTTCATTTGAACACAAACGAGTTAATATGGTATCAGAGCGAGGTTAGAATCCACAATGGCAGCTGAATATCCCTTAGC…	4767
Copia/ltr_finder_scaffold114_26787_31555_+/97.1	97.1	GTGAATTCAGAGAGTAGGAGTAGAAGAAGAGTTTGGTAAATTCTGTTATGTATTTTTTTATTCTGGAAAGCTTACATCCATTCAGTATATATGTACAGTAGAGAAGAAGATGAAATGGAAAGGAGAAAAGTCAAAGTTAGTTACAACTATTCTAACTAACTACACCACACATTCTTACACCTTCTCATCACCATTCTCTAACTCTAACAGCCCCCCACAAGCTGGAGAGTATACATTAACTGTTCCCAGCTTGTACAGCAGCATCTTCATGCGAGCAGCCGTCAATCCTTTCGTAAATATGTCTGCTAACTGAACTTCAATGGGAACATAACTCAATTCAATCATACCTGATTGCAAACGCTCTCTAACAACGTGGCAATCGATCTCTATATGTTTTGT…	4768
Copia/ltr_finder_scaffold25_1578517_1583287_-/92.9	92.9	TGCCAAAGAATGAGACGATAATTCTGTCTTATTATTTAGAATTGAACGAGAATTCTAATTTATAGAGTTTACAGAGAACGCAAATAAGGTAGTTTCCATATAGGAGACACCTGCCTAAAATATGACAAAACTTACTTTCTAATTAGAATTAAAACTAGGAAATAGAATAATAATAATGATATGCCGTATCTCAACACTCCCCCTCAAGCTTGACGTATGCGTTGTAAACGTCAAGCTTGGAATGCAAATGTTCCAACACTTCTAGCGATGTAACCTTTGTGAGTACCTTTGTTGTTTGTTCTGCAAAAGGAACATACAGTACTTCAATGACTCCACTTGAGGCCTTCTCGGAGATGAACTGCCTATGAACTTCAACGTGCTTGGTCCGATCATGATGGA…	4770
Copia/ltr_finder_scaffold44_460310_465080_-/95.3	95.3	TGTTTAAGATTAATCTACGATTCTTTAGATTAGTCTCTACAACTCTTACAAAAATATCTCAACTCCTAACTACCAAATTAATTAAGATGTGATATGTTAAAATAATTAAAATTTTACAAACCACAAATTCTACCTACTATTTCACGCAAGGTCGAAGCATATCGAGTTACGACATCATTTCATACGAGATCTAGTCAACAACGGAGAAATCACAATGGAATTCATCAACACGGATGATCAGCCGGCATATATTATGACGAAGGTAGTTACGAAGGACAAACTCGAGAAGTTCAAACACTTACTCCGAATTACAGATTAAGAGGGGGTGTTGAAGATTAATCTACAATTCTCTAGATTAGTCTCTACAACTCTTACAAAAATATCTCAACTCCTAACTAC…	4770
Copia/ltr_struc_scaffold25_1578516_1583287_+/95.4	95.4	TGTTGAGATATGACATATCATTATTATTATTCTATTTCCCAGTTTTAATTCTAATTAGGAAGTAAGTTTTTTCATATTTTAGGTAGGTGTCTCCTACATGAAAACTACCTTATTTGCTTTCTCTGTAAACTCTATACATTAGAGTTCTCGTTCAATTCTAAATAATAAGACAAAATTATTGTCTCATTATTTGGCATGGTGTCAGAGCCCGGTTGGAACCCTAGGACCACCCGCACCGTTGCCGACCAACATTCCTCTTAAATCTCTTTCTCTTCTTCTTTGATTGGATGGCTCATCATGGATGGAACTATCAAATTCGGAAACGTGGGTGAAGTTACTATCCCTGACAACACAACAAGTCAGGGATCTAACAACAACAACCTGCCTCCTCCTACGAAG…	4771
Copia/ltr_finder_scaffold993_200845_205617_-/93.8	93.8	TGTATAGGAGAGGATTGAGAGTTTTCTGTTATTGTATTAATTGATCCATGAACTGTGATGTAAGTATATGTACAACAAAGTAAAGAAGAAAGAAAATGAAAAGTCAACAGTCAGAGTTAGTTACAACGGCTAGCTTAACTAGCTTCCTAACTGACTATTCCACACTTTTTTTACTGCAATTCCCTAATTCTAACAGGGGCCTCTTTCCTTCGTGGTTCCTGAGTCTCTCCCACTCAAAACGGTACCTCAAGTCGCCATTTCTTTTCATGGGGGTATCGCCGGAGGGTCAGATTGAGCACTACCTCGACACGGAAGGGTATACCAGAATTCCCGGCGAATTAGGGTTACCAGAGACGGACTTGGTTCACAACATAGCTGGGCCAACGCCCTATATTCTGC…	4772
Copia/ltr_finder_scaffold752_37296_42069_-/98	98	TGAAGAATTCCAGAATAAGAATGATTCTGGTATGATATCTTATTTCTGTGTTTCCAGTTATACATATATACAAGGGCTGCACCATTAGGGTGCAGAATCACCATACGATAATCCCTACAAATCAGGGATTACTCTACCTACCACTTACTACGAATATACTGCATAAAATCAGGCTAGATAGATGAACTAGGACAGCTAGCTTACTCTAATCTCTACGCCTAATCATATCCTAATTATTGCTGTAATTCAACACTCCCCCTCAAGCTTGGCTGTAGATGTTATGAAGGCCAAGCTTGCCTTGTAGATCATCAAACATATCTCTAGGTAGAGCCTTAGTAAGAATATCTGCGATCTACTGCTTAGATGGAACGTACTCCATCTCGAATTCCTTGTTATTTA…	4773
Copia/ltr_struc_scaffold752_37295_42069_+/98.8	98.8	TGTTGAATTACAACAATAATTAGGATATGATTAGGCGTAGAGATTAGAGTAAGCTAGCTGTCCTAGTTCATCTATCTAGCCTGATTTTATGCAGTATATTCGTAGTAAGTGGTAGGTAGAGTAATCCCTGATTTGTAGGGATTATCGTAAGGTGATTCTGCACCCTAATGATGCAGTCCTTGTATATATGTATAACTGGAAACACAGAAATAAGATATCATACTAGAATCATTCTTATTCTGGAATTCTTCATGGTATCAGAGCGAGGGTGCATCCACTAGATCTAAGCCCCGTCCTCTCCTTCTTCTAAACTCCTATCTCTGTCTCTATCTCTCATCCTCACAACATTGCCAACACCAACGCTGAAACCCCTCGAACCGGCAGCTCCCCGCCGCAGTC…	4774
Copia/ltr_finder_scaffold841_18179_22959_-/99	99	TGTGAATTCAGAGAGTTGTGAGTGTGTAAACAGAGAGAAATGTAGAATTCTGTTATTGTATTTCTTAGTTTCATTGTACAACTCTGCAACTATATATGTACAAAGGGAAAGGAATGCAATGAAGTCAAAGTTAGTTACAACAGTAATAACTAACTCTACCACACTCTTTTACACCTACTAGCTGCCATCCTTCGATTCTAACAGCCCCCCGCAAGCTGGGGAGTATATATTAACGATTCCCAGCTTGTATAACAGCATCTTCATGCGAGCAGCAGTCAGTCCTTTCGTGAACATATCTGCTAGCTGAACCTCAGTGGGAACATAACTCAACTTAATCATTCCCGATTGCAATCGTTCCCTAACAACGTGACAATCGATCTCTATGTGTTTCGTCCTCTC…	4780
Copia/ltr_finder_scaffold779_246797_251580_+/98.2	98.2	GCTATATCAGAAGAGGAGAAGAAGGACGTAAGCTGTGCATCGTCCAGAGAAGGAAATGAAGAAGATTCATTACCGTTGGAGGAAGATGCACAGAGTGACCAATTTGCAATGGAGTGAAAGTTCAGTGATCGAGAGTGCAAACTGGACATGTTATGTTTATGAAGCTATGTCGTTTTGATTTCTATCGTTTATGTAATAAGTGAAATACGTGGCAACTTTCCTTTATTACCGTTGAAGCTGTTATGTACAGTAAAACGGTAAAAACGTTGTAAGGATAAAACAGGGGATGAGGATGAGAATGAGACTTGAGCTTTTCCAGAAACCTTCTTCTTCTTCCTTCGTTTCTCTCTGTCGACCATCTCCTCCATTTCTCATATGGTATCAGAGCGCATATGATGG…	4783
Copia/ltr_finder_scaffold454_716247_721033_-/96.9	96.9	TGTAGAATTACAGCATACAGCTCGTAGTGTTAGGTGTAGGGTTAGCAGATCATATCTAGCCTAATTACCCTAATTAATAGCTGAATAATATAGTAGGTTGGTAGGTAGGGTAATCCCTGATTTATAGGGATTATCAAGAGACGATTCTGCTCCTGTTAAGAGCAGTGTCTGTGTATATATGTATGCAGTAGGAATGATAATAAGTATATACAGAATACCTGAATAATATTCTGTTTCTATATGGTATCAGAGCTCAGATTCAGACCTTGAATCCAGCTCCATCAACCTCTTCTTCTCTCTCTCTCTCACTCTCTTCTGATGACGAACACAAACGAGGAAGTCCAAGCTCCATCCTCGCCTTCTGTAACTTCAGGAGATCCCTCCCAGAGGCACTCAAAC…	4786
Copia/ltr_finder_scaffold160_183301_188088_+/94.6	94.6	GTTATGAATATTGTTATTATGGTGCATTAAGGCCCATTGTGTAACCTATACATTAACCATGAGAATCAATACCATTATCTCCTATTCAAGTGTAGTTAGTCATTAGGGGTTATGTATCATGAGTCTATAAATAGTGCTCACTCTTGTATGTTTGTAAAACCTCAATAAGAATGTCATTCTCCTCCCATATTGGTGTTCTTCTTCTTTTGTTAACACGTTATCAGCACGAATACTCTTGAAGATTCACTAATCTTCCAAAGTGTCGTTGCTCCAACCAAAGAGCGTATTCACGCATGCATTAAAATAATGCACCCAATGTAGAGTTCTTTGCAACAGTTATATTTCTGTTAGCATGCGTCTGGGGATGGTTGTTTTAATTTTTGATTGGGGCAGCTGCTT…	4787
Copia/ltr_finder_scaffold1491_586130_590918_-/99.1	99.1	TGTTAAGGAACAATCAAAACTGCGTCGTTTGATTTAGTTGGTTAAGTCTGTTTCATAGTTTACTTTCGCAGTCCAGAACTTCTATTAGTTTGCAAAGTAGTCCAATGGTTGTTAAACGTGGTTTCATGCTGTTGGGATAGTTGCTGTTTTCATGACCACTTGATTAGGCCTATTTCAATGAATCTCTGCAACTAATTCTAGTTGTCAGTTTGCATATTTGGTGCCTTAACATGTGGTATAAGAGCCCCTAACAAACTGTAACCATATTCACGAAATTGAGTATTAGTAAAGAGAGGTGAAGTGAAAGGTGTTGAAAGCATACAAGAGATTGTGTAAAACTTGAGAGGAGAGCAGATCAGAATGGGAGAGAGTTTTGCAGCAGTGAGTATCCCTAAATAT…	4788
Copia/ltr_struc_scaffold1491_586129_590918_+/99.6	99.6	TGTTAAGGCACCAAATATGCAAACTGACAACTAGAATTAGTTGCAGAGATTCATTGAAATAGGCCTAATCAAGTGGCCATGAAAACAGCAACTATCCCAACAGCATGAAACCACGTTTAACAACCATTGGACTACTTTGCAAACTAATAGAAGTTCTGGACTGCGAAAGTAAACTACGAAACAGACTTAACCAACTAAATCAAACGACGCAGTTTTGATTGTTCCTTAACATATCCTCCCCATGAACTGGAATTTGCAGGAAGCAATTCTTAGTTCATCTGCACCTTGCATTCTAGCATTTCATCCTTCCATTTCCGAGCTGTCCACCAATCCAAGTCTGCTGCGCAGCAAATAGAATGAGTCCAACTTCAATGCTTTGGTCATGATGTCAGCTACCTG…	4789
Copia/ltr_finder_scaffold380_256612_261403_+/95.7	95.7	GAAGATTAATCTACAATTCTTTAGATTAGTCTCTATAACTCTTAAAAAATATCTCAACTCCTAATTACCAAATTAATTAAGATGATATGTTAAAATAATTAAAATTTTACAAACCACAAACTTAAGTTGATTCCTACCTACTACTTGTATCATGGCTATTATAAATAGCCTCACTTGTAACAAAGTGGAGTATGAGTTGAAGAAATAAGAAAGAAGAAGTAGAGAGGCATTTGTGACAAATTTGGTATCAGAGCTAAAGTTACGCTGAGTATGCTCTGTGGTTGCGGTTTTAATAACTGATCTTCCACATCAGAAAAGTTACACTTTAGTAGTCTGATAACCATACTATAACCTACCCTCACAAAACCCTCTCAAAAACTCTACCAAAAGAATCCCCTC…	4791
Copia/ltr_struc_scaffold912_75437_80232_+/91.5	91.5	TGCCAAAGAATGAGACGATAATTTTGTCTTATTATTTAGAAGTGAACGAGAATTCTACAATTTATATGAGTTTACAAAGAAAGCAAATAAGGTAGTTTCCATGTAGGAGACACCTACCTAAAATATGATAAACTTTCTAATTAGAATTAAAACTAGGAAATAGAATAATAATAATGATATGCCATATCTCAACACTCCCCCTCAAGCTTGACATATGCCTGGTAAAGGTCAAGCTTGGACTTCAAATATTCCAACACTTCTCGTGATGTAGTCTTTGTGAGTACATCTGCTGTTTGTTATGCGGAAGGAACATACAGTACTTCAATGACTCCACTTGAGGCCTTCTCGGAGATGAACTGCCTATCAACTTCAACGTGCTTGGTCCGGTCATGATGGACA…	4795
Copia/ltr_struc_scaffold605_209704_214500_+/99	99	TGTTATGAATATAATTACTATAGTGAATGCACCATTGTGTAACTCCTTATTCCATTCTTCAATGTATTTCATTGTATTTATTTTCCCACCATTATGTGTAATAATATTAGAGAGTATAGGTTATGATCTATGAGCCTATAAATAGAGCTCTCATTTGTAGCATTCTAGACACCTCAATAAGAAAGTACTTCTTTCCTCCCATATTTCTCTTGTTCTTATCTTTCTTTGAGTTTAGTTTTATAACACGTTATCAGCACGAAGTTCTGCCGTCGAGCAATCTCTTGTAATCATACAATGTGAGATTACTTTTAATCGTGAGATAAGCGGTGCACGCGGAACAATACAATTTCGCCCGCCATATGGCTAATAAGATTTACGCTTTTGATGCCCGTGATATGG…	4796
Copia/ltr_finder_scaffold19_716060_720858_-/97.8	97.8	TGTTAAGGAACAATCAAAACTACGTCGTTTGGTTTAGTTAGTTAAGTCTGTTTCATAGTTTACTTTCGCAGTCCAAAACTTCTATTAGTTTGCAAAGTAGTCCAGTGGTTGTTGATCGTGGTTTCATGTTGTTAGGATAATGGCTGTTTTCAAGGCCACTTGTTTAGGCCTATTTCAATGAATCTCTGCAACTAATTTCAGTTTTCAGTTTGCATATTTTGTGCCTTAACATGTGGTATCAGAGCCTTAACAAACTGTGACCACATCCACGAAATTGAGTGTTAGTAAAGAGAGGAGAGTTGAAGGTGTTGAAAACATACAAGAGATTGTGCAGAAACTTGAGAGGAGAGCAGGCTAGAATGGGAGAGAGTTTTGCAGCAGTGAGTATCCCTAAATATG…	4798
Copia/ltr_struc_scaffold630_133459_138257_+/98.1	98.1	TGTAGATTTGAGAGAATAATCTTCTCTTGTTATTAGGATAGCCCGTAGGCAATAGGGTTTATATACACAAGTCTCCATATGAGACTTACTTACTCTGGGAATCCTATTAAGAGGTATTGACCTAATAATATATACTACAGCTAATACAGCTACTATAGGGAACGTAGATGAAGAGCCTAATTAGAGATTACATAGGATTCTCTATACTCCTCCTCAAGGTTGATGTAGATATTCACAAGACGAAGTTTGGACTTGAATTATTTTAGGTGCTCGTGAGATAGAGCCTTCATGAGAACATCAGCTGTTTGTTGCTTTGAAGGAACATAGCTGACTTCCACTATACCAGTTTCAACCTTTTCTGTTATGAAATGTCTGTCTATCTCGACATGTTTTGTCCTG…	4798
Copia/ltr_finder_scaffold294_890529_895329_-/88.7	88.7	TGTTATGAATATTTTATATAAATGTAGTTGAATGCTCATTGTGTAACTCCCATTGCATTGATCATGTATTATATTACTCTCTTAATTGTATTAATATTAGAATGTATAGGTTATGGTTTCATGAGCCTATAAATAGGACTCTGCAGTGTATCATATCTACACATCAATAAGAAACTCTCTCCCTCCCCATATTTTCTCTTGTTCTTGTCTTTCTTTGAGTTTAGTTTTATAACANNNNNNNNNNNNNNNNNNNNNNNNNNNNNNNNNNNNNNNNNNNNNNNNNNNNNNNNNNNNNNNNNNNNNNNNNNNNNNNNNNNNNNNNNNNNNNNNNNNNNNNNNNNNNNNNNNNNNNNNNNNNNNNNNNNNNNNNNNNNNNNNNNNNNNNNNNNNNNNNNNNNN…	4800
Copia/ltr_finder_scaffold488_496291_501091_-/100	100	TGTGGAATTCCAGAATGATAATGATTCTGGTATGATTATTATTGCTGAAATGTTGTTTACATATATATACAGGTTCTGCACCATTAGGGTGCAGAATCACTCATTTGTAATCCCTATAAATCAGGGATTACTCTACCTACTACTTTCTATTATTGTTCTGCATAGATTTAGGCTAGAAGAATCGAATAATCCAGCTAACCTACTACTGATTTCTATGCCTACTCATACTCTACTAATTACTGTAATTCAACACTCCCCCTCAAGGTTGGCTGTAGATGTTGTGAAGGCCAAGCTTGCCTTGTAATTCATCAAACATATCCCTAGGCAGTGCCTTAGTAAGAATGTCTGCGATCTGCTGCTTCGATGGAACGTACTCCATCTCGAATTCCTTGTTGTTTA…	4800
Copia/ltr_finder_scaffold19_245584_250385_-/89.4	89.4	TGTTGGACTGTTATTGAAGCTACGTCGTTTGACGTAGCCGTTAAGTTTTAGACCGTTAGTTAAACTGCATCATTTTGTGAAGAACTTTCTAGTTGTTACGTTTCAGTCACTGTAGTTTTAGATAGTTGACAATTTAGTCCTCTGTGTTAGTTTGTTATGAGCTGCTGATTTCCAGGCGACTGGGTATGGATCATGGCTGCTGTTGCCAGATCCTCCTGATCTTTAGGCCTTACCTGCTATACTTATTGTTAGCATCCTTCATCCTAATCAATTGTCAGTTTGCACGAGTTCAATATCGTTTCATTGTGGTATCAGAGCTACTAAGCGACATGTAACCAAGTTGAGTGAAAGTTAAGGTGAGTATAGAGAAGAGGTGACTACTGGAAAGGATGAGTGAAG…	4801
Copia/ltr_finder_scaffold191_92422_97224_-/99	99	TGTGAATTCAGAGAGTTGAGAGTGTATAGACAGAGAGCTGGAGAATTTCTGTTACTGTATTATTTTGTTGAAAATGTATTACACTCTTACTATATATGTACAGCAGAGAAAGGAATGTAATAAGAAAGTCAAAGTTAGTTGCAACGGCACTAACTAACTCTACACCTACTTGCTGCTATCCTTCAATTCTAACAGCCCCCCGCAAGCTGGAGAGTATATGTTAACGATTCCCAGCTTGAACAGTAGCATCTTCATGCGAGCAGCAGTCAGTCCCTTCGTGAACATATCTGCTAACTGAACTTCAGTGGGAACATAACTCAACTTAATCATACCCGATTGCAAACGCTCCTAACAACGTGACAGTCGATCTCTATGTGTTTCGTTCTTTCGTGGAACACA…	4802
Copia/ltr_struc_scaffold19_245583_250385_+/90.9	90.9	TGAAACGATATTGAACTCGTGCAAACTAACAATTGATTAGGATGAAGGATGCTAACAATAAGTACAGTAGGTAGGGCCTAAAGAACAGGAGGATCTGGCAACAGTCGCCTGGAAATTAGCAGCTCATAACAAACTAACACAGAGGACTAAATTGTCAAGTATCTAAAACTACAGTGACTGAAACATAACAACTAGAAAGTTCTTCACAAAACGATGCAATTTAACTAACGGTCTAAAACTTAACGGCTACGTCAAACGACGTAGCTTCAATAACGGTCCCACAAATCCTCCCCTGAACTGAGCACCAATCTCAGCTGAAGAACTCAGTTCATGATTGCTGGGTTTCTCTAGGAAGCTCCATCATTCCCAGCTTGCTCCTCAATAGTTCATAGGTGTCCA…	4802
Copia/ltr_finder_scaffold721_279584_284387_+/97.1	97.1	GTAGATAATCTTATGTAGTTCCTAATTAGGATATGTATTTCCGTTTCCCTATAGTAATTGTATTAACTATAGTATATATTATTAGGTAACTATCTCCTAATAGGATTCCTAAAGTAGGTAAGTCTCATATGGAGACTTGTGTATATATACCCTATTGCCTACGGGCTATCATAATAATAAGAGCAGTCTATTCTCTTAAATCTACATGGTATCAGAGCCTACTCTGTAACCTAAACCCTAAACATCTCCGATCCCTAAACCCTAAACCCCCCCGCGCCGCCTCCCTCCGATCGAGGCCATGACGAATGATGGAACCATCTCTGTGAGCACAGGAGCTGTCTCTATTGGAAATAACCAGAACACAGTGGTACCAGTGACGAACACAGACTACTCTGGTTC…	4803
Copia/ltr_finder_scaffold446_63343_68149_+/83.8	83.8	GTTTAGAATAGTGGTAGATAAAGAGACGGGAGAGATAGAAAGAGAATTAGTGATTCTTGTTATTAGATAGGCTAACAGCCTATGGGTATATATACCCTAGAAGCAAAGGACTCCTACAATAAGTAGGAGTCTTACATAAGGAAGTTTCTTCCTACACAAGTACCTAAATATATCTCCTATTCGGTCTACTTAATTAGGGTTATTCCTACACTTCCCCTCAAGCTGTGTGGTGTAAATGTTGAACATCCTCAGCTTGTGTATTAATTTTTCAAAGGTAGACCTTGACAATGACTTGGTGAAAACATCAGCGAGCTATTGACTTGTTGGAACATAATCCAGATTTATAACTCTATTTGTAACTTTCTCTGAGAAGAATTGACGATCCAGTTCAACATGTTT…	4806
Copia/ltr_struc_scaffold29_397629_402435_+/96.2	96.2	TGTAAATACAACGTCTAGCAATCTGACAACAGATTCTGTTGCAGAGAATCACATAAATAGAGCCTTGAGATCAGCCATGATCTCAACAGAATCAACAAACACTGCCAACGTTCAATAGACTACAAAAAGGACTAAAATGTAAACAACTAAAAATACTGAACCAAAATAGACAAACTAACAAACTCCAGCTAATAACTAAAACGCACAGCATCACTAATCCTTCAGCATTCTTCAATGACCAAAACGCACCGTATCATTTAGTCTTCAAGATCCTCCCCTAAACTGAACTTTCCCAGGAAGATCAGTTCATCCTCAGCCTGGAATTCCAGTCTTGATCAACTCATCTTCAGGTCTTCTACACCATCCACGAGACCTAGCTTGCTGCACAGTAAGTAGAAT…	4806
Copia/ltr_struc_scaffold661_190686_195492_+/94.9	94.9	TGAATTTATGAGAGGAAGCTTTCAATAATATTATGATATATTGGATTACATAAAGGGTACATAGGTTTATATAGAGTTAAGATAGGAGAATCCTTCCTCAACTAGGAAAACTCTTATTACTATTCCTATACTAATAAGGAAAAAATATTAAAACTTATTCCTATACTAATAAGGAAAATATAATATTCTTCAACACTCCCCCTCAAGCTTGGTGTAGATGTTAATTAACCCAAGATTGGACAGTAAGTGGTCAAACACATCTCTTGAAAGAGGCTTCGTAAGAACATCTGCAGTCTGTTGCTTCGTAGGAACATACTCCACTCGAACTACACCAGAGCTAACATTTTCAGTTATAAAATGACGATCTACCTCCACATGTTTAGTTCGATCATGATGAAC…	4806
Copia/ltr_struc_scaffold104_158867_163676_+/97	97	TGAAAGGATATTAAACTCGTGCAAACTAACAATCTATTCAGATGAACGATGCTAACAATAAGTACAGCAAACTAGGCCTAAAGATATGGAGAATCAGGCAACAACTGCCATGATCCATACCCAGTCGCCTGGAAAATAACAGCTCATAACAAACTATCTCAGAGGACTAAACTATCAACTAACTAGAACTATAATGACTGAAACTTAACAACTAGAAAGTACTAAATAAAAACGACGCAGCTTAGCTCACGGTCTAAACTTGGAAGCTACATCAAATGACGTAGTTTCATTAACGGTCCAACAAATCCTCCCCTGAACTGAGCACCAATCTCAACTTAAAGACTCAGTTCATGTTTGCTGGGTTTCTCCAGGGAAGTCCATCATTCCCAGTTTGTTCCT…	4809
Copia/ltr_finder_scaffold711_701779_706590_-/99.6	99.6	TGTTATGAATATTTTATATAAATGTAGTTGAATGCTCATTGTGTAACTCTCATTGCATTGATCATGTATTATATTACTCTCTTAATTGTATTAATATTAGAATGTATAGGTTATGGTTTCATGAGCCTATAAATAGGACTCTACATTGTATCATATCTACACATCAATAAGAAACTCTCTCCCTCTCCATATTTTCTCTTGTTCTTGTCTTTCTTTGAGTTTAGTTATATAACANNNNNNNNNNNNNNNNNNNNNNNNNNNNNNNNNNNNNNNNNNNNNNNNNNNNNNNNNNNNNNNNNNNNNNNNNNNNNNNNNNNNNNNNNNNNNNNNNNNNNNNNNNNNNNNNNNNNNNNNNNNNNNNNNNNNNNNNNNNNNNNNNNNNNNNNNNNNNNNNNNNNN…	4811
Copia/ltr_finder_scaffold450_60856_65669_-/98	98	TGTAGAATTACAGCATACAGCTCGTAGTGTTAGGTGTAGGGTTAGCAGATCATATCTAGCCTAATTACCCTAATTAATAGCTGAATAATATAGTAGGTTGGTAGGTAGGGTAATCCCTGATTTATAGGGATTATCAAGAGACGATTCTGCTCCTGTTAAGAGCAGTGTCTGTGTATATATGTATGCAGTAGGAATGATAATAAGATAATACAGAATACCTGAATAATATTCTGTTTCTATATGGTATCAGAGCTCAGATTCAGACCTTGAATCCAGCTCCATCAACCTCTTCTTCTCTCTCTCTCTCACTCTCTTCTGATGACGAACACAAACGAGGAAGTCCAAGCTCCATCCTCGCCTTCTGTAACTTCAGGAGATCCCTCCCAGAGGCACTCAAAC…	4813
Copia/ltr_finder_scaffold102_642554_647368_-/97.3	97.3	TGAAAAGGAAAGAGATTGGCGTTGAAGTCAAGTTTAAAATTTAAATAAAGTGTCACCGTTTGGTTAAGTTATCTTTCTAGTCCTTAGAGTTGCTTTAGTTTATAGTTCAAGTCCTTTGCTTAGTGGAAACGTGTGGAGCTGATTTTCAGGAGAATAGGAGTAGTCACGTAGAGGTTGGTAGAGTCAAATCCGAGATTAAATGCTTAACCTTCTGTACTTATAGTTGTGCAGTCGATCATCAATAAAGGTTGTCAGTTTGCCATTGTTTTGAGCGTTCATTGTGGTATCAAAGTTCAAGAGCAAATTTTAACCATTCGGGTGAGTGATAAATATTGTCAGAGAGTATTGATTGAAGAATTGTGGTCGTTTCAATGAACCAAGATGAGTGAAGCTAGCAGT…	4814
Copia/ltr_finder_scaffold465_208396_213210_+/95.6	95.6	GTAGTTTTGCTTAGTTGTTTAAGTTTGTGTTATTGCCTTCGTAGTTCAGAACTTCTATTTGTTTACAGTTTAGTCCTGCGGGTTGTTAAACGTGAGATGAGTGTTGTTGAGATCATGGTTGATCTCAAGGCCTCATGATCAGGTCCTTTTAATGAAATCTCTGCAACTAATTCAGTTGTCAGTTTGCATATCTCGTGCCTCATCATGTGGTATCAGAGCCTATAACAAACTGTAACCATTCGACGAAATTGTTTGAGAGAAAAGAGAGGCGAGTTGAAGGTGTTTGAAACCTACGAGTGTTATAGAGTTAGAGCTTGAGGAGAAAGCAAGCAATCATGGGTGAGAGTTTTGCTGCAGTGAGCATTCCTAAGTTTGACGGTGATTACGATCATCGGAGTC…	4814
Copia/ltr_struc_scaffold373_385417_390234_+/99.8	99.8	TGTGAATTCAGAGGATTGAGAGTGTATGAACAGAGAAAAATGTAGAATTCTGTTATTGTATTTCTTAGTTTGATTGTACAGTTCTGTAACTATATATGTACAAAAGGAAAGGAATGTAATGAAGCTAAAGTTAGTTACAACAGTAATAACTAACTCTACCACACTCTCATACACCTACTAGCTGCCATCCTTCGATTCTAACAGCCCCCCGCAAGCTGGGGAGTATATATTAACGATTCCCAGCTTGTATAGCAGCATCTTCATGCGAGCAGCAGTCAGTCCTTTCGTGAACATATCTGCTAACTGAACCTCAGTGGGAACATAACTCAACTTAATCATTCCCGATTGCAATCGTTCCCTAACAACGTGACAATCGATCTCTATGTGTTTCGTCCTCTC…	4817
Copia/ltr_struc_scaffold345_163531_168350_+/98.6	98.6	TGTAGAAATCCAGAATAGGAATGATTCTGGTATGATTGTTATTTCTGTGTTTCAAAGTTTACATATATACAAGGGCTGCACCATTAGGGTGCAGAATCACCTTAGGATAATCCCTACAAATCAAGGATTACTCTACCTACAACTTACTACGAATATACTACATAAAATCAGGCTAGATATATGAACTAGGACAGCTAGCTTACTCTAATCTCTACGCCTAATCATATCCTAATTATTGCTGTAATTCAACACTTCCCCTCAAGTTTGGCTGTAGATGTTGTGAAGGCCAAGCTTGCCTTGTAGATCATCAAACATATCTCTAGGTAGAGCCTTAGTAAGAATATCTACGATCTGCTGCTTAGATGGAACGTACTCCATCTCGAATTCCTTGTTGTTTAC…	4819
Copia/ltr_finder_scaffold205_380483_385309_-/99.1	99.1	TGTTGGGTTATCCCACATCGGAGAGTGGAAGGGGTTGGGTGCTGTTTATAAGTGTGAGGGAAAGCCTCACCCTTTGAGCTAGCTTTTGGGGTGAGAAGGCCCAATAGCACCCAACAGTCATATCAGAACTCGAGGTTGTGTTGGGGCTGGTTTGTGTGGATGAAAAGAATGGATGATTCAAGCGGAGCAATGATTAAGTTAACGTCATCAAATTACTCGATTTGGAAGCCACGAATGGAGGATATATTATTTTGCAAGGATCTCTATGAACCTATCGAAAGTGGAAGCGAGAAGCCGGAAGACAAGACAGAGAANNNNNNNNNNNNNNNNNNNNNNNNNNNNNNNNNNNNNNNNNNNNNNNNNNNNNNNNNNNNNNNNNNNNNNNNNNNNNNNNNNNNN…	4826
Copia/ltr_finder_scaffold297_524220_529048_-/96.4	96.4	TGAAACGATAAGAGCTCGTGCAAACTGACATTTTGTTTAAGATGAAGATTACTAACAATAAATACAGCAGATGGAACCTGAAGATCAGGAGAATCTGGCAACAACAGCCATGATCCATCCTTACTCGCCTGGAAATCAGCAGCTTCTAACAAACTAACACGGAGAACTAAAATGTCAACAATCTAAAACTACAATGATTGAAATGTAACAACTAAAGAGTTCTTGCTAAAACGTTGTAGTTTAATTAACGGTCTACTTATTCAGCGGCTACGTCAAACGACGTCCTTAGATAACGGTCCAACAAATCCTCCCCTGAACTGAGCACCATTCTCAACCCAGAAACTCAGTTCATCATTTCTGGGTTCCTCTAGCAAGTTCCATCATTCCCAGCTTGTTTCT…	4828
Copia/ltr_struc_scaffold12_810214_815042_+/95.1	95.1	TATTAGGACCGTTAGCTAAACGGTGGCGTTTCAATTAGAGAGTCGAGATTAGATCGTTAGCCAAACTGCGTCGTTTGATGTTGAAGTTTTAAGTTATTAAGTTTTAGTCACTGAAGTTCTTATTAGGTGACAATCTGGTCCCTAAGAGACAGGTTGTTAGTTGTTGCTACTTTGCAGGAGACTGGGCACGGATCATGGCTTCTGTTGCCAGATCCCCCAAATCTTCAGGTCTGTTCTGATGTATTTATCATTAGTCATATTCATCTGAATATATTGTCAGTTTGCACGAAGTCTAGAGCCCTTTCATTGTGGTATCAGAGCAATCTGCAACCCGTAACCAAATTGAGTGAGTGAGTGAGTGAAGTGTTTGAGAGGAAAGGTGATTTCAAGATAAGATGA…	4828
Copia/ltr_struc_scaffold297_524219_529048_+/97.7	97.7	TGTTGGACCGTTATCTAAGCGACGTCGTTTGACGTAGCCGCTGAATAAGTAGACCGTTAATTAAATTACAACGTTTTAGGAAGAACTCTTTAGTTGTTACATTTCAGTCATTGTAGTTTTAGATTGTTGACATTTTAGTCCTCCGTGTTAGTTTGTTAGAAGTTGCTGATTTCCAGGCGAGTAAGGATGGATCATGGCTGCTGTTGCCAGGTCCTCCTGATCTTCAGGTTCCATCTGCTGTATTTATTGTTAGTAGTCTTCATCTTAATCAAAATGTCAGTTTGCACGAGCTCTTATCGTTTCATTGTGGTATCAGAGCCCCTAAAGCAAACTGTAACCAGATAGAGTGAAATTAAGGGAGGTTTAGAGAAGAAGTAATCAGCAGAAGGATGAGTGAGT…	4829
Copia/ltr_struc_scaffold906_191850_196680_+/98.4	98.4	TATGTTATGAAGAATATATGTGATGAATGTCCATTACTTAATGTAATTCAATACTATTCATAGCCCCATTTATATACTCATTCATGTGCTCATTCATGTACCTATTCATATATGTAACAATGCTAGAATCCTATGAGATTGTTCCTCACCTATAAATAGATGTTCATCTTGTACCAATAGTAAAATAAATAAGAAGGTGATATTTCCCTCTCTTTTGTGTCTCTTCCTTTTCATTGTTCTTTGTAGTCATATTTTCGATCCATTAGTTCCTTAACACGTTATCAGCACGAAGTTCTGCGGTCGAGCAATCTCTTGTAATCATACAATGAGAGATTACTTTTAATCGTGAGATAAGCGGTGCACGCGGAACAATACAATTCCGCCCGTCATATGGCTAGT…	4830
Copia/ltr_finder_scaffold465_423070_427901_+/88.9	88.9	GATTTTTCATTTCAGTTTTCCCGCCAAATTCCGCGATACTCCACCATTAAATGAAACGGTGCGCTCAAGCCTCAGCAAGGATAAGATTGAAACGTCACCGTTTCAATCATCTTCTCCAGCTCATCGTCCTTTTCCCTTCTCTGCGTTTTGTCTGCACCTCTGCTCACCTCTGCTCACTTCTGATCATTTTCTGTTGGAGCTCTAACGCTCTTGGCCAGCTAATGAGCTGTGCAACTTGTCGTCTTTCAATTCCATTACTTGTATATGAACCAATGATTCAATGAATGAAAGACGTGAGCTAAATTTCTGCAATTCCAACTAAACTAACATGGTATCAGAGCGGAATTGAAAACGCCATGGCTGCAGCAGAATACCCTCTAGCTGATCCTTACTACCTTC…	4831
Copia/ltr_struc_scaffold231_136217_141048_+/98.2	98.2	TGAAGATTGAGAGAATGAATTGATTCTTATTCATATCCCGTAGGCTCAATATATACAATAGTTCTCTTACTGATTAGGGGAAGAAAATATTCCCTATCACTACCTAATAGGATCTGCTAGCTAAATAGGGTAGGACTAACGTTAACATGGTAACTATCTAACTAGCAAATAAAATAAATAAGATCCTAATATATACAGATAATGTACGGGATTTCTTCACCCCCTCAAGCTTGGTGTAAATGTTGTGCATACCAAGCTTGGACTTGAAATGTTCGGATAGTTCTCGTGGAGTTCGTATAGTTCTCTTGGAAGTGCCTTTTTGAGTATGTCAGCTGTCTGTTGTTTGGACTGGACATATCTCACATCCACAACTCCCCCTTCCACCTTTTCAGTGATAAA…	4831
Copia/ltr_struc_scaffold45_336513_341345_+/97.4	97.4	TGTTAGAATTAGAGAATGGTAGCAAGAAGGTGTAAGGAAGTGTGGTGTAGTTAGTTAGAATAGTTGTAACTAACTTTGACTTTTCTCATTTCATTTCATCTTCTATGCTGTACATATATATAGAAGAGATGTAAGCATTCCTACATATGAAATACATAACAGAAATTCCCAACTCTTCTTTTGCACAATTCCTGATCTCTGAATTCACATGGTATCAGAGCCTCTAACCCAGTAGTTCGTCGTAATCAATCATCACGCCGATGACCAACTCCAGCGACTCCTCGCCACCTCCGCAATCCACCATCAATCATCCGCTCATCACCTCAAGCGTGAACGGATACACTGATCACTACTCCAACCCGCTCTTCCTCTCTCCAGGACAACTATCATGTTTGGAGT…	4832
Copia/ltr_finder_scaffold762_105707_110543_-/94.1	94.1	TGTTGGACCGTTGCCAAAGCGACGTCGTTTGACGTAGCTATTAAACATCAGACCGTTAGTTAAACTACAACGTTTTGAGAAGAAGTCTTTAGTTGTTGCATTTCAGTCACTCTAGTTCTAGAATAATGACAATCTAGTCCTCTGTGTTAGTCTGTTGAGAAGTTGCTAATTTTCAGGCGCTTAAGGATGGATCATGGCTGTTTGTTGCCAGATCCTCCTGATCCTCAGGCCTCATCTCTGTATTTAGTGTGAGTGACGTTTAAGCTTAATGGATTGTCAGTTTGCACAAGTTCTCATTGTTACATTGTGGTATCAGAGCACCTAAAGCAAACTGTAACCAGATAAGAGTGAAATCAAAGTAGTGTTAGAGAAGGAGTGTTTATCAAAAGGATGAGTGAG…	4836
Copia/ltr_finder_scaffold483_29362_34199_+/95.4	95.4	GTTGGACCGTTAATAAAACTATGTTGTTTGATGTAGCTTCCAAGTTTAGACCGTTAGCTAAGCTGCGTCATTTTATGTAGTATTTTCTAGTTGTTAAGTTTCAGTCATTATAGTTTTAGTTAGTTGACAGTTTAGTCCTCTGAGATAGTTTGTTATGAGCTGTTATTTTCCAGGCGACAAGGTATGGATCATGGCTGTTGTTGCCTGATTCTCCAGATCTTCAGGCCTAGCTTGCTGTACTTATTGTTAGCATCGTTCATCTGAATAGACTGTCAGTTTGCACGAGCTTAATATCCTTTCATTGTGGTATCAGAGCTGTTTGCAACCTGTAACCAAATTGAGTGAGAGTTAAGGTGATTGTAGAGAAGAGGTAACTATTGGAAAGGATAAGTGAGGCCA…	4837
Copia/ltr_struc_scaffold762_105706_110543_+/93.3	93.3	TGTAACAATGAGAACTTGTGCAAACTGACAATTCATTAAGCTTAAACGTCACTCACACTAAATACAGAGATGAGGCCTGAGGATCAGGAGGATCTGGCAACAAACAGCCATGATCCATCCTTACGCGCGTGACCATCCTTAAGCGCCTGAAAATTAGCAACTTCTCAACAGACTAACACAGAGGACTAGATTGTCATTATTCTAGAACTAGAGTGACTGAAATGCAACAACTAAAGACTTCTTCTCAAAACGTTGTAGTTTAACTAACGGTCTGATGTTTAATAGCTACGTCAAACGACGTCGCTTTGGCAACGGTCCAACAAATCCTCCCCTGAACTGAGCTTCATTCTCAGCTGAAGAACTCAGTTCATCATTTCTGGGTTTCATCAGCAAGCTCCA…	4837
Copia/ltr_struc_scaffold151_1423745_1428585_+/95.6	95.6	TGTTCGATAAGTGATGCTGTGCGTTTAGCACTAAAGGAAGAAGCGAAGCTGTGCGTTTAGCACTGGAGGAATGAAGACGCGCGTTTTGATTATTTAGTTCAAGTTTGTTATTGTTGCTATTATAGTTCAGAACTTCTATTTGTTTACATTTCAGTCCTAGCAATCTGTTAGTCGTGGGCAGTAGTGCTGTTGAGATTGTAGCTGATTTCTTGGCTTGTCATCTTCATATAATGGATTCACTATAATAGATTTCGTTGTCAGTTTGATACATACTGAGTTTATATGTGGTATCAGAGCTCATAACAAACTGTAACCACAAAATCGATTAAGGAAAGGAGTGAGTAAGAGTGCTAAAAGTTTGAGTGAGCTGTGAGGTTGAGGAGAAAGTGAAATCATGAG…	4840
Copia/ltr_finder_scaffold140_197056_201900_-/100	100	TGTTAACAACAGAACTCGTGCAATCTGACGAATCTTATTCAGAAGATCAAGGCAACCATAAATACATGAGATGAGGCCTAAGGATCTGGGAAATCTGGCAACAGACTGCCATTGACTCGTTCCCAGTGGCCTGAATTGCAGGAACTGATTAACAGACTGCGTACAGGACTAAAGTGTCAAACAATGAAAATACTAGTGACCAAATTGCAACAGCTTAAAGACTTAAACTTAAACGACACAGTTTTGACCAACACTCCAATTCAGCTACTTAAGTTAAACGATGCAGTTTTCCGTCCAACATTATCCTCCCCTGAACTGGGCACCAGTTCATGAAGTTCCAGATCATGTCTCCTGAAGAACAGTCATTCCCAGCTTGCCTCTTAATGTTTCATAAGCGTC…	4844
Copia/ltr_struc_scaffold145_616044_620888_+/100	100	TGAAGATTGAGAGAATGAATTGCCTTTATTCATGTCTCGTAGGTTCATTATATACAGAATTCCTCCTACTGACTAGGTAAGAAAATATCTACTCTAACTATTTAATAGGATCTGCTAGCTAAACTAGGATAGAACTAGAACTGATATGGTAACTATCTAACTAGCAAATAAACTAATAAGATCTGACTATATACAAATAAGGAACGGGATTTCCTCACTCCCCCTCAAGCTTGGTGTAGATGTTGTACAAACCCAGCTTGGACTTGAAATGATCTGACTGTTCTCGTGGAAGTGCCTTTGTGAGTATGTCAGCGGTCTGCTGTTTGGACTGGACATATCTCACATCCACAACTCCCCTTTCCACCTTCTCAGTGATAAAATGCCTGTCTATCTCGACAT…	4844
Copia/ltr_finder_scaffold11_633645_638490_+/93.8	93.8	GAAGAAGTGCTCGTAGCTGTCACTGCTGCCTTAGATGTACTTTCCGCATTGGAGGGGAACTACATAAATCCCGGTGTTATTTACTTACCGGTTTGTGCTTGAAAATTTCGAGAATATTCGTTGTTTATTGCATTATTAATATTACCACAGTAAATTGGTCAAAGGAGGTTGGCTTAATTATCGTCATTATGGTATTGCGGTGGTAATCACTCATCCATTGTGATTTTAAGTGTGGCGGACTACAGCCACTTCCAACCTGCCTGGGAAATATTTACGGTGTGTGGTTTATTAGTGCAATATATTTACTCCATTCTCGTCCGCTGAACCTCAACAGTGGTATCAGAGCCCGGTTCAATATGGAGACAACGCCAAGTAAGATTGTTAGTTTGAACGGTACAA…	4845
Copia/ltr_finder_scaffold468_224913_229760_+/85.1	85.1	GTTAAGCCACGAGATATGCAAACTGACAACTTGATTAGTTGCAGAGAATCATTGACATAGATTAGATCAGGTGTCCTTGAAACTAGCCACAATCCCAACAGCATGACTCCCACGATCAACAGCTATAGGACTAAACTGCAAACTAATAAAAGTTCTAGACTACGAAAGTAAAACTCCAAACAGACTTAACGAACTAATCCAAACTACGTAGTTTTGGTCTCTCTTAACACACAAGCAAACTAAGTCAAACGACGTAGTTTCATCCTTGCTTAACACATCCTCCCCATGAACTGGAATTTCCAGAATTGAAATTTTCAGTTCTATCTTCACTTTGAGCTCCAGCGTCTTCATTCTTCCATTTCTGCACTGTCCACCAATCCAAGTCTGCTGCGCAACAAA…	4847
Copia/ltr_struc_scaffold182_700894_705743_+/92.6	92.6	TATTAAAATAAGGATCTTTCACTCACTTCATAAACAACAAGCCACCAACACAATCCACCAACAATCCACCCACAAGCCACCAACAAATCTCCATCATCAAGCCACCAAAATTAAATAAAATTAGTTGTGATAAGATGATAAAATAAATGTGTTTTGTCTTGTTAAGTTTGTAAAGGTTATATAAAGCCTTACATCTATTGTGTATCAATAAATCCAAGTAACTCCATTTCAAAAACAAAGACAAGAAGCAACTTGATTCCTCTGCTTCTCTCAACAACTTCTTTTTACTTTACAAAACAATCACCCAAATTCATCTTTTCACATATCAATCATCAAACTTCCATTCCGTACATTTTAATCACCACATTATTCCAACAGCCGCCCAGAAAGAAAGATGAA…	4849
Copia/ltr_finder_scaffold139_69927_74777_-/96.9	96.9	TGTTATGAATATTGTTATCATGGTGCATGAATGCCCATTTTGTAACCTATACATTAACCATGAGAATCAATACCATTATCTCTCATTCAAGTGTAATTATGTTAGTCATTAGAAATAATGTATCATGAGCCTATAAATAGTGCTCACTCTTGTATGTTTGAGTCACATCAATAAGAATACTCTTCTTCTCTCATATTCTTGCTCTTCTTCTTTTAGTTTCTTAACACGTTATCAGCACGAAGTTCTGCCGTCGAGCAACTTCTTGTAATGCGACAAAGAGTTAGTTTTACTTGTGGGATGAGCAAGTGCATACAAACAATACATATGGCCAGTGAGTTCATGCTTATGCTCCTGATGCCCNNNNNNNNNNNNNNNNNNNNNNNNNNNNNNNNNNNNNNN…	4850
Copia/ltr_finder_scaffold147_238142_242992_+/98.4	98.4	GTTAGGACCGTTAGTTAAACGGTGGCGTTTCAATTAAAGAACCAAGTTTAGACCGTTAGCCAAACTGCGTCGTTTATTGTTGAAGTTTTTAAGTTGTCAAGTTTTAGTCACTGTAGTTCTTTTGGTTGACAATCTGGTCCTTAAGATACAGGTTGTTAGTAATTGCTATTTTGCAGGAGACTGGGCATGGATCATGGCTTCTGTTGCCAGATCCTCCAGATCTTCAGGTCTGTTTGCTATACTTATCATTGTTAACGATCATCTGAATGAATTGTCAGTTTGCACGAAGTCTAGAACCCTTTCATTGTTGTATCAGAGCATTGCAACTTGTAACCAATATTGAGTGAGAAAAGTGCTTAAAGAGGTGAGGTGATCTTGAATCAGGATGAGTGAATCCAG…	4850
Copia/ltr_finder_scaffold40_11289_16139_-/97.1	97.1	TGAGAAATCAGAGAGTAGGAGTGGAAGAAGAGTTAGATTGATTCTGTTATTATTGTTAATGGATAATGAATCATCCTTGCAAGTATATGTACAGAGAATAAGAGGAAAGGAAATGAAAGGTCAAAGTTAGTTACAACGGCTATTTTAACTAACTCCTAACAAACTACCCCACCCACCCCTTCCTGTCATTCCCTAATTCTAACAGCCCCCCACAAGCTGGGGAATATACATTAACCGTTCCTAGCTTGTACAGCAGCATCTTCATGCGAGCAGCCGTTAGTCCTTTCGTAAATATATCCGCTAACTGAAACATAACTCAATTCGATCATTCCTGACTGCAAACGCTCTCTAACAACGTGACAGTCGATCTCTATGTGCTTCGTTCTCTCGTGGAACACC…	4850
Copia/ltr_struc_scaffold199_139243_144094_+/95.5	95.5	TGTTAGCTATCAGATATCTATCATAATATCATTAGAGATGTAGAGTATATTGTAGATATATTATTGGAGATATGGCTGATATAGCAGTTTGTGTAAATTAGCCTAGTAGGAGTAAAATATGGTAGGAGATATGATTCCCTATCAAAGGGAATCGTTACCTAATAGGTTAGAACACTGTAATCCTAGTCCTATATATACCCGTGTTAGTTCGACCTATGAGATAATAACAATAATATATTACCTCTGTAAGCCTATATGGTATCAGAGCTTCTCAAACATCATAAATTGTAGTGTTAGTCCCTCCCTAATCCTTCATGGCTTAAGAACCTGTCAGCGGTGACTCAATCGTGGATCCGGTCACCTCCAATCCCTCGAGTTCTGCTCAGCTGGCTGCTGCAG…	4851
Copia/ltr_struc_scaffold40_11288_16139_+/97.1	97.1	TGTTAGAATTAGGGAATGACAGGAAGGAGTGTGTGGAGTAGTTTGTTAGGAGTTAGTTAAAATAGCCGTTGTAACTAACTTTGACCTTTCATTTCCTTTCCTCTTCTTCTCTGTACATATACTTGCAAGGATGATTCATTATCCATTAACAATAATAATAGAATCAATCCAACTCTTCTTCCACTCCTACTCTCTGATTTCTCATGGTATCAGAGCTACTAATCCAGTAGTTCATCCAACCAATCCCTGCTCCGATGACGAACTCCGGCGAGTTTTCGCCGTCTCCACAAGCCGCTGCTAATCATCCGCTCACCATCTCCCACTCTAGCGGATTCACCGACCACTACTCTAATCCTCTCTTCCTTTCTCCAGGAGACTCCCTGTCCGCTCCATTGATCG…	4851
Copia/ltr_finder_scaffold19_856762_861616_-/98.4	98.4	TGAAAGGGTTCTAGACTTCGTGAAAACTGACACTTCATTCAGATGAACATGACCAATGATAAATACAGCAGAACAAACCTGAAGATCTGGGGGATCTGGCAACAGAAGCCATGATCCGTGCCCAGTCTCTTGCAAAGTAGCAACAACTAACAGCCTGTCTCTTAGGGACCAAATTGTCACCTAATAAGAACTACAGTGACTGAAACTTAATAACTTAAAAACTTCAACATCAAACGACGCAGTTTGGCTAACGATCTAATCTCAACTCTCTAATTGAAACGTTACCTTTTAACTAACGGTCCTAACAAATCCTCCCCTGAACTGAGCACCATTCTTCAACAGAAGAACTCAGTTCATGCTTGCTGCATCTCCAGGAAGGTCGATCATTCCAAGCTTGCT…	4854
Copia/ltr_struc_scaffold19_856761_861616_+/98.9	98.9	TGTTAGGACCGTTAGTTAAACGGTAACGTTTCAATTAGAGAGTTGAGATTAGATCGTTAGCCAAACTGCGTCGTTTGATGTTGAAGTTTTTAAGTTATTAAGTTTCAGTCACTGTAGTTCTTATTAGGTGACAATTTGGTCCCTAAGAGACAGGCTGTTAGTTGTTGCTACTTTGCAGGAGACTGGGCACGGATCATGGCTTCTGTTGCCAGATCCCCCAGATCTTCAGGTCTGTTCTGCTGTATTTATCATTAGTCATGTTCATCTGAATGAAGTGTCAGTTTGCACGAAGTCTAGAACCCTTTCATTGTGGTATCAGAGCGATTTGCAACCTGTAACCAAATTGAGTGAGTGAAGAGTTTGAGAAGAAAGGTGATTTCAAGATAAGATGAGTGAGAG…	4855
Copia/ltr_finder_scaffold156_142616_147472_-/100	100	TGAAGATTGAGAGAATGAATTACTTTTATTCATGTCTCGTAGGTTTATTATATACAGCATTCCTCCTACTGACTAGGTAAGAAAATATCTACTCTAACTATTTAATAGGATCTGCTAGCTAAACTAGGATAGGACTAGAACTAATATGGTAACTATCTAACTAGCAAATAAACTAATAAGATCTGACTGTATACACATAAGGAACGGGATTTCCTCACTCCCCTTCAAGCTTGGTGTAGATGTTGTACAAACCCAGCTTGGACTTGAAATGATCTGACTGTTCTCGTGGAAGTGCCTTTGTGAGTATGTCAGCGGTCTGCTGTTTGGACTGGACATATCTCACATCCACAACTCCCCTTTCCACCTTCTCAGTGATAAAATGCCTGTCTATCTCGACAT…	4856
Copia/ltr_finder_scaffold182_59316_64173_-/83	83	TGTAGAAACCCAGAATGGAGACGATTCTGGTATGATTGTTATTTCAGAATTATCGATTATACATATATATACAAGGTCTGCACCATTAGGGTGCAGAACATATATATAAAGTGTCTGCCCCTTTAGGGTGCAGAATCACCTTATTGTAATCCCTACAAATCAGGGATTACTCTACCGACTACTTACTCCTAATATTCTGCATAGATTAGGCTAGAAGAATCAAATAAGACAGCTAACCTACTCTGATTTCTATGTTTAATCATACTCTACTAATTGCTGTAATTCAACACTCCCCCTCAAGCTTGGCTGTAGATGTTATGGAGGCCNNNNNNNNNNNNNNNNNNNNNNNNNNNNNNNNNNNNNNNNNNNNNNNNNNNNNNNNNNNNNNNNNNNNNNNNN…	4857
Copia/ltr_struc_scaffold15_160262_165121_+/97.9	97.9	TGTGAATTCAGAGAGCTGGAATGTGAATTAGAGAGTTGTGAAATTTCCGTTATTATTTCTTAACATAAAATGATTACACTCTTCCTATATGTATGTACAGCAGAGGAAGTAATGAGAATAGGAAAGTCAAAGTTAGTTACAACTATTCTAACTAACTACACCTCACTTCCTTACACCTATCCTTCTATTCTAACAGCCCCCCGCAAGCTGGGGAGTATATGTTAACGGTTCCCAGCTTGTACAGCAGCATCTTCATGCGAGCAGCAGTCAATCCCTTTGTGAACATGTCTGCCAACTGAACTTCAGTGGGAACATAACTCAACTCAATCATACCCGATTGCAACCATTCTCTAACAACATGACAATCGATTTCTATGTGCTTCGTCCTTTCGTGGAACA…	4859
Copia/ltr_struc_scaffold465_783968_788828_+/98.7	98.7	TGTTAAGGAGGACCAAAACGCACCGTTTGGTTTAGTGACTCGCAAGGAAAACCATGTCGTTTTTATTAGTTTGTTAAGTCTGTTGCTTTGTTTACTTTCACAGTACAGAACTTCTATTAGTTTGCACTTTAGTCCTATAGCTCTTAAACGTGGGTTTCATGTTGTTGGGATCATGGCTAGTTTCAAGGCCATCTCTCATGTCTATTTCAAAGATTCTCTGCAACTAAATTCAGTTGTCAGTTTGCATATCTTGTGGCTTAACATGTGGTATCAGAGCCCCAACAAACTGTAACCAAATTCACGAGATTGAGTGTTAGTACAAGAGAGGAGAGTTGAGGGTGTTAGGAACTTACGAGTGAGAGTAAAACTTGGAAAAGAAGCAGATCAGAATGGGAGAGA…	4860
Copia/ltr_finder_scaffold342_351678_356540_-/94.1	94.1	TGTTAGGACCGTTAGTTAAACTACGGCGTTTTAATAAAGGACTCAAGTTAGACCGTTAGTTAAACTACGTCGTTTGAGGTTAAGGTTTTAAGTTGTTAAGTTTCAGTCACTGTAGTTCTTATTAGTTGACAGTTTAGTCCTTAAGAGATAGGTTGTTAGTCGTTGCTATTTTGCAGGAGACTGGGTATGGATCATGTCTTCTGTTGTCAGATCCTCCAGATCTTCAGGTCTGATTGCTGTACTTATCGTGAGTCATGTTCATCTGAATACAATGTCAGTTTGCACAATCTTAGAACCCTTTCATTGTGGTATCAAAGCGATTTGCAACCTGTAACCAAATTGAGTGAGAGTTAAGGTACTTGGAGAAGTGACGTGATCTCTAGACAGGATGAGTGAGGC…	4862
Copia/ltr_finder_scaffold82_1206535_1211398_-/99.6	99.6	TGTTATGAATATTATAATTATGTGTATGAATGCCCATTTGTAATTCCTACCTTTGTAACTTCTATACATTGAACATGAAAATGAATATCCTATTTAAGTGTAGTTATACTAGTGATGTATAGGTTATGAATTCTAGAGCCTATAAATAGTGCTCTCTCTTGTACCATTTTCACACCTCAATAAGAAAGTACTTCTCCTCCCATGTTCTTGTTCTCTTTTGTTCTTAGTTTTATAACACGTTATCAGCACGAAGTTCTGCCGTCGAGCAATCTCTTGTAATCATACAATGAGAGATTACTTTTAATCGTGAGATAAGCGGTGCATGCGGAACAATACAATTCCGCCCGCTATATGGCTAGTAAGATTTATGCTTTTGATGCCCGTGATATGGCCAATGAG…	4863
Copia/ltr_finder_scaffold37_1122404_1127268_-/98.9	98.9	TGTTAAGCCAGCAATACAGCGTCGCATGGATTAGTTGGGAATTAATACCAAACGCTGTCGTGTGCTTTAGTTGAATTAGTTGCTAGTTTATGTTATTGTTTTCACAGTTCAAAGCTTCTGTTTGTTTGCAATTTGGTCCTACGGGTTGTTAATCGTGGAAGAGTGCTGTTGAGATCATGGCTGATCTCAAGGCCTCATGATCATGACTTTTAATGAAGATTCCTGCAACTAATTTCAGTTGTCAGCTTTGCTTATCTCGTGCCTTAACATGTGGTATCAGAGCCCTAACAAACTGTAACCAAATCAACAGAATTGAGTGATAGAAAAGAGAGGTGAGTTGAAAGTATTGTGAGTAGAACTTGTGAGTGTTAGAGCAAACCTGTGAGAAGAAGAAACAAG…	4864
Copia/ltr_finder_scaffold515_375370_380234_+/96	96	GTAAACCTTAGAACTCGTATAATCTGACAATCTTATTCAGATGATCAAAGATAACAATAAATACATACTGAAAGGCCTGGAAATCTGGAGAATCTGGCAACAGACTGCCAATGATTCATTCCAGTAGCCTGAAATGCAGGAACAGAATAACAAACTACGTATAGGACTAAAATGTCAAACTAATAGAACTATAGTGACTAAATTGTAACAACTTAAAACTTGTAAACCAAACGACACAGTTTTGTCTAATACTCCAACTTAACGGCTTGAAGCCAAACGATGCAGTTTCGTCCAACATAATCCTCTCCTGAACTGAGCACCAGTTCAAGAGATTCTCAGTTCATACCTCCTGGAATTTTTCTGGAAGGACAATCATCCCAAGCTTGCCTCTTAACACTT…	4864
Copia/ltr_finder_scaffold175_67660_72525_-/99	99	TGTTGGACCGTTAGTTAAACTACGTCGTTTGATGTAGGACCTTTCAAGTCAGACTGTTAGTTAAACTACATCGTTTGATGTAGAACTTTCAAGTTGTTAAGCTTCAGTCATCATAGTTCTTGTTAGTTGACAGTTCAGTCCTTAGAGATAGTTTGTTATTTGCTGCTATTATTCAGGCGACTGGGTATGGATCATGGCTTCTGTTGCCAGATTCTCCAGATCTTCAGGCCTGGCTTACTATACTTATTGTTAGCATTGTTCATCTGAATACATTGTTAGTTTGCACGAGCTTAGTATCCTTTCATTGTGGTATTAGAGCACTTTGCAACCAGTAACCAAAATTGAGTGAGAGTTAAGGTGATTGTAAAGGAGAGGTGACGACTGGACAGGATGAGTGAG…	4865
Copia/ltr_finder_scaffold199_215578_220443_-/99.6	99.6	TGTTATGAATATAATTACTATAGTGAATGCACCATTGTGTAACTCCTTATTCCATTCTTCAATGTATTTCATTGTATTTATTTTCCCACCATTATGTGTAATAATATCAGAGAGTATAGGTTATGATCTATGAGCCTATAAATAGAGCTCTCATTTGTAGCATTCTATACACCTCAATAAGAAAGTACTTCTTCTCCTCCCATATTTCTCTTGTTCTTGTCTTTCTTTGAGTTTAGTTTTATAACACGTTATCAGCACGAAGTTCTGCCGTCGAGCAATCTCTTGTAATCATACAATGAGAGATTACTTTTAATCGTGAGATAAGCGGTGCACGCGGAACAATACAATTCCGCCCGCCATATGGCTAGTAAGATTTACGCTTTTGATGCCCGTGATATG…	4865
Copia/ltr_struc_scaffold127_116587_121453_+/92	92	TGTTGAAAAATGTTATTATTCAGTGTATAGATAGTTACCTTAAGTAGTGCTATTCTATTATAACCTATATAGGAAGTCTAAAATGATCTCCTAAATAAGGAAGTTCTCTTGTTAACGCTAGTATATATTCAGTTGTTATCATTCAGACGAAAATAAGAAAAACTGAGAAAGGATTTTCTCACCAAATCTCTATGTTGCTTCTCTACAGTTAACATGGTATCAGAGCCGCCGGTTTACATTTTCGCTGCCACTGTCGGTAAAAGCATTCTGAGACTGTCATGACTGAAGACAACTCTTTTTTTCTTCTTCTACGCCTTCTTCTCCGAAAACTCTTACTTTTAAAAATAAGTCTACTTTTAGAACCTGAAACTATGGCTACAAACAACATTGCCACGAGTC…	4866
Copia/ltr_finder_scaffold305_197801_202668_+/99.7	99.7	GGAAATGATTTTTCATTTTCCCGCCAAACTTCACACTCTCCAAGCTTCAAGTGAAACGGAGCGTTTCTTCCTCTCTACACCAACGACTAAATGAAACGGAGCGTTCTGTTAAGTGATGAAGATAAGAACAAAACGTCATCGTTGCACTGATCAGAACAGCTCATCGTCCTCTTCTCTGTTCCTCTGCATTTCTGCAAATTCCGTTAGAGCCTCAAGCTCACCTACTCTCTTTCAGCCAGCTACCAGCTCTGCACATTGTCTTTTAGCTTCTCATCACTTTGTATATGTACCACCTTTCTATCAATGAGAACGTTGAGCCATTTCATTTGAACACAAACGAGTTAATAGAAGCTCGATGTTCGTTAGGTCATCAAGTATGAGATGAAACAGGGAGAGTCA…	4867
Copia/ltr_finder_scaffold309_170310_175177_-/89.5	89.5	TGTTGAATCAGTCAAGTTAAATTCAAAGTGTCGTCGTTTACTTCTTCTTAAAGAAGTCTATTCAAGTTGTGTCATTTTGGGAGTTTAATCATGTTTTAATTGATATTAGGTTAGCTGATGTATGCAGCGGGTCTTTAGCAAGTTAGTTGTTGGAAATCAGCGTTAATGGGTTAGTTGCCGTAGTTATCACAGTCAGGTGAGTCAGACTTTGTACTTAAGTTCATCTCCTTCCTTTTCAATGGATCATTTGAGTTATGCTAGCTAATTACTCTACATTATGGTATAGAGCATGAAAACTCGAATCAAAGAGAGTGCGAGTGTGAGAGATTGGTTTGCGAACCACGAACGAATTCAGAGAGGAGATTGCTTCTGTGGGTGAGTGAAACACGAGAGATAGTG…	4867
Copia/ltr_finder_scaffold117_94699_99568_+/100	100	GTAAACTCTAGAGCTCGTGCAATCTGACCGTTTATTCAGATGATCATGAATCCCAGTAAATACACATGGAAAAGCCTGGAAATCTGGAGAATCCAGCAACAGACTGCTAAGGATTCTTTCCAGTAGGCTGAAATGCAGGAACTGAATTAACAAACTACGTACAGGACTCAAATGTCAAACTAATGGAATTCTAGTGACCAAATCTTAACAACTTAAAACTTGTAACACAAACGACGCTGTTTTGCCTTCTATCCCAGCTTATTGTCTTGGTACCAAAAACGGTGCAGTTTCGTCCAACATAATCCTCCCCTGAACTGAGCACCAGTTCAAGAGATTCTTAGCTCATGCCTCCTGGAATTTCTCTGGAAGAACAACCATCCCAAGCTTGCCTCTTAATGC…	4869
Copia/ltr_finder_scaffold167_60946_65816_-/87.4	87.4	TGGAACTGGCGGTAGTCCGCCACAATTAAAATCACTATGGATGGGTGATTACCACCGCAATACCATAATAACGATAATCAAGCCAACCTCCTTAGACCAATTTATTGTGGTAATATTAATAATAAAATATACAACGAATATTCTCGAAAATATTCTCAAAATTTCCAAGCACAAAATCATAAGTAAATAATACCGGGATTTACGTAGTTCCTCTCCAATGCGGAGAGTACATCTACAGCAGCAGCGACAGCTATGAGTACTTCTTCACTATAACAAGGTAGCTACAAGGTGACCCGAGTCGATCCAAAAATAGTGTCTCTCAAGTGTTTCCCAACCCCGAAAAAACTACTCGCTATTTTATCGATCACAAGAAAGTATTCCTTCCACGGTAAAACATTT…	4870
Copia/ltr_finder_scaffold355_29036_33906_+/98.4	98.4	GTTAGGACCGTTAGTTAAACGATGGCGTTTCAATTAAGAAGTCAAGTTAGACCGTTAGCCAAACTGCGTCGTTTAGTGTTGAAGTTTTAAGTTGTCAAGTTTCAGTCACCGTAGTTCTTATTAGTTGACATTTTGGTCCTTAAGAGACAGGTTGTTAGTTGTTGCTATTTTGCAGGAGACTGGGCACGGATCATGGCTTCTGTTGCCAGATCCTCCAGATCTTCAGGACTGTTTGTTGTATTTATCATTGGTCATGTTCATCTGAATACAATGTCAGTTTGCACGAAGTCTAGAACCCTTTCATTATGGTATCGGAGCATTTGCAACCTTTAACCAATTTGAGTGAGTGAGTGAGGTGCTTGAATAGGTGAGGTGATCTCGAGACAGGATGAGTGAGAC…	4870
Copia/ltr_struc_scaffold35_59366_64236_+/97.6	97.6	TGTTGAGGCACAAAATATGCAAACTGACAACTGAATTAGTTGCAGAGAATCATTGAAATAGACCTGATCAAGTGGCCTTGAAAACAGCCATGATCCCAACAGCATGAAACCCACGTTTAACAACCATAGGACTAAACTGCAAACTAATAGAAGTTCTGGACTGCGAAAGTAAACTATGAAACAGACTTAACAAACTAAACTAAACGACGTAGCTTCGATCTTCCTTAACACGCAAACAATTAAACCAAACGACATAGTTTCGATCTTCCTTAACACATCCTCCCCATGAACTGGAATTTCCAGAAAGAAAATCTCAGTTCATCTTCACCTTGAGTTCCAGCACCTCATCCTTCCATTTCTGTGCTGTCCACCAATCCAAGTCTGCTACGGAGCAAATAG…	4870
Copia/ltr_finder_scaffold10_350099_354970_-/98.7	98.7	TGTTAGGACCGTTAGTTAAACGGTGGCGTTCCAATTAAAGAACCAAGTTCGACCGTTAGCTAAACTGTGTCGTTTATCGTTGAAGTTTTAAGTTGTCAAGTTTCAGTCACTGTAGTTCTTTTAGTTGACAATTTGGTCCTTAAGATATAGGTTGTTAGTCGTTGCTAATTTGCAGGAGACTGGGCATGGATCATGGCTTCTGTTGCCAGATCCTCCAGATCTTCAGGTCTGTTTGTGGTGTTTATCTTTGGTAACAATCATCTGAATACATTATCAGTTTGCACGAAGTCTAAAACCCTGTCATTGTGGTATCAGAGCGATCTGGAACCTGTAACCAATAGCGAGTGAGTGAGTAAAGTGCTTAGAGAGGTGAGGCGATCTTAGATCAGAATGAGTGAA…	4871
Copia/ltr_struc_scaffold10_350098_354970_+/98.3	98.3	TGACAGGGTTTTAGACTTCGTGCAAACTGACAATGTATTCAGATGATTGTTACCAAAGATAAACACCACAAACAGACCTGAAGATCTGGAGGATCTGGCAACAGAAGCCATGATCCATGCCCAGTCTCCTGCAAATTAGCGACGACTAACAACCTGTATCTTAAGGACCAAATTGTCAACTAAAAGAACTACAATGACTGAAACTTGACAACTTAAAACTTCAACGATAAACGACACAGTTTAGCTAACGGTCGAACTTGGTTCTTTAATTGGAACGCCACCGTTTAACTAACGGTCCTAACAAATCCTCCCCTAAACTGAGCACCCTTATTCAACTGAAGAACTCAGTTCATGCTTGTTGAATCTCCAGGAAGACTGATCATTCCAAGCTTGCTCCTC…	4872
Copia/ltr_struc_scaffold3_641843_646715_+/98.7	98.7	TGTTGGAACAAAACTACGTCGTTTCTGTTTTAAGTCATTAAGTTATTGTGTCGATCAAAACTGTGTCGTTTTGGTTTTAATTTTCTTAGCTGTCGCAATTTGGTCACTAGTGTTCTGTTTGTTGACACTTTAGTCCGGTACGCAGTCTGTTAGTTAGTTCCAGTTTTTCAGGCTACTGGGATGAATCAGGGGCAGTCTGTTGCCAGATTCTCCAGATTCTCAGACCCTCTTTGTGTACTTATTGTTGCCTTTGATCCTCTGAATAAAAATGGTCAGATTGCACGAGTTCTAGTGATTACATTGTGGTATCAGAGCTCAAAGCAAGCTGTAACCAGAGTGTTGAGTGAAAACATATAAACGTTTAAGAAGCATAAGTGAGAGTGAGACTCAGCAGAAAAT…	4872
Copia/ltr_finder_scaffold296_168127_173002_+/99.6	99.6	GTTATGAATATTATAATTATGTGTATGAATGCCCATTTGTAACTCCTACCTTTGTAACTTCTATACATTGAACATGAAAATGAATATCCTATTTAAGTGTAGTTATACTAGTGATGTATAGGTTATGAATTCTAGAGCCTATAAATAGTGCTCTCTCTTGTACCATTTTCACACCTCAATAAGAAAGTACTTCTCCTCCCATGTTCTTGTTCTCTTTTGTTCTTAGTTTTATAACACGTTATCAGCACGAAGTTCTACCGTCGAGCAATCTCTTGTAATCATACAATGAGAGATTACTTTTAATCGTGAGATAAGCGGTGCACGCGGAACAATACAATTCCGCCCGCCATATGGCTAGTAAGATTTACGCTTTTGATGCCCGTGATATGGCCAATGAGA…	4875
Copia/ltr_finder_scaffold915_221919_226794_-/95.3	95.3	TGTGAATTCAGAGAACTGGAAGTGTGCACAGAGAGTTGGAAATTTCAATTATTGTATATTAACTGAAATGATTACACTCTTCCTATATATATGTACAACAGAGGAAGTAATGAGAATAGAAAAGTCAAAGTTAGTTATAACTATTCTAACTAACTACACCTCACTTCCTTACACCTATCCTTTGATTCTAACAGCCCCCACAAGCTAGGGAGTATATGTTAACGGTTCCCAGCTTGTACAACAGCATCTTCATGCGAGCAGCAGTCAATCCCTTTATGAACATGCCTGCTAACTGAACTTCAGTGGGAACATAACTCAGCTCAATCATACCCGATTGCAACCGTTCTCTAACAACATGACAGTCGATTTCTATGTGCTTCGTCCTTTCGTGGAACACGG…	4875
Copia/ltr_finder_scaffold201_447142_452021_+/85.5	85.5	GAGATTTGATGTAATGAATCTGTTATTCTGTTATTGCTAGTCACAACTGAATTGAATGTACAAGAGAGAGTGAAAGTTCTATTTATACCACTACAAATATCACTAATTCCATTGTGCTATCAAACTATAATTTAACGACACTATTTAATACCCCCCCCCCACACACACACAAACTGGGGAGTAGATATTCAACACACCCAGTTTGGACAGCAAGAACTGCATCCGAGGAGCAGCCAGACCTTTACTGAAGATGTCAGCTAACTCAGTCTCTGTTGAAACGTGTTTGAGCTGCACCAGTCCCGACTCAATTCGCTCACGAATCACATGACAATCTATCTCTATGTCCTTAGTACGCTCATGAAAAACATGGTTATGTGCAATATGGATTGCTGATTGGTT…	4879
Copia/ltr_finder_scaffold305_909579_914459_+/92.9	92.9	GATGTTTATTACCTTACAATGTTAGGTATTTATACAATAGGTGTAGTCCTTATTTAGGTAATAATATATGCTGCTACCTACACTATCATAATCCCACTAATTTGGGATTCTACTAACTACTATGGTAGGCTAAGATTAGGCAGGCATTACAGCTAATATCTGACTAGTATACTGCACTCTAATCATATCCTACGTCATATAATTCTACACTCCCCCTCAAGCTTGGCTGTAAATATTTTTAAGGCCAAGCTTGCACTGAAGCTTCTCGAATGCGTCTCGTGTGAGAGCCTTTGTCAGGATGTCAGCAGTCTGCAGTCTTGAAGGAACATACATCATGTCGAACTCCTTGTTATTTACCTTCTCAGAAATAAATTGCATGTCCAGTTCAACGTGTTTTGT…	4880
Copia/ltr_finder_scaffold398_96875_101756_-/92.7	92.7	TGAATTTCAAACTCATTTCTGAGTTGTTTTCCCTAAAAACCCATAGGACTTCAAGGTAGTTACCTTCAAGTCTATCCATGAGGATATTAGCACCTCTTGGTACTTGGACTCATGCCCCTTTAGTGTTGGACCCCTTGCCTATATAAAGGAGGTTGTAGTGTGGGATAACACACAGAAAAAATGATCTATCATAGCCTACAATTCTAAGCGACTCTAGTATCTAAAGCCTAAGAACTTGAGTGGAGACGGTCTTATCCTCGGAAGGGATTTCCTGATACCCAAGGCTTGTAGGGTGGAAATACTCTTTTNCCCATGATTCCGTCTTGATCCTAGATCTCATCACCTATCAGAATTTGAAGTATTGCTACTTGGAACTTCCTAAGCTAACATTCAAAAAGA…	4881
Copia/ltr_finder_scaffold184_360040_364922_+/100	100	GAAGATTGAGAGAATGAATTACTTTTATTCATGTCTCGTAGGTTTATTATATACAGCATTCCTCCTACTGACTAGGTAAGAAAATATCTACTCTAACTATTTAATAGGATCTGCTAGCTAAACTAGGATAGGACTAGAACTAACATGGTAACTATCTAACTAGCAAATAAACTAATAAGATCTGACTGTATACAAATAAGGAACGGGATTTCCTCACTCCCCCTCAAGCTTGGTGTAGATGTTGTACAAACCCAGCTTGGACTTGAAATGATCTGACTGTTCTCGTGGAAGTGCTTTTGTGAGTATGTCCGCGGTCTGCTGTTTGGACTGGACATATCTCACATCCACAACTCCCCTTTCCACCTTCTCAGTGATAAAATGCCTATCTATCTCGACATG…	4882
Copia/ltr_struc_scaffold208_122256_127138_+/98.2	98.2	TGTAGAAATAGTAGAATACCGATCTACTTATGTTATTAGAAGGCCCGTAGGCAATAGGGTTATATACACAAGGATTAGGAGAGACTTACTTTAACTAAGAATCTTATTCTAAGGTAATTACCCTAATAACAAATACCACTCCTAATAGGATACATACACTAGGTAATTTACTCTATTTACACGTAGGATTCTCTACACTCCCCCTCAGGCTTGGTGTAGATATTCACAAGAACAAGTTTGGACTTAAAGAATGTTAGGAGCTCTTGTGACAGAGCTTTAGTGAGAACAACAGCTGTTTGTTGCCTTGAAGGAACATAGCTGACCTCCACTATTCCGGTTTCAACTTTCTCTGTAATGAAGTGCTTGTCTATCTCGACATGCTTTGTTCTATCGTGATGG…	4882
Copia/ltr_finder_scaffold156_960479_965362_+/99.2	99.2	GGTGGTTAATCGTGGGAGTGTGCTGTTGAGATCATGGCTGATCTCAAGGCCACAGAATTATGACTTTTAATGAAGATTCCTGCAACTAATTTCAATTGTCAGTTTGCTTATCCTGTGCCTTAACATGTGATATCAGAGCCCTAACAAACTGTAACCAAATCAACAGAATTGAGTGATAGAAAAGAGAGGTGAGTTGAAAGTATTGTGAGTAGAACTTGTGAGTGTTAGAACAAACTCGTGAGAAGAAGAAACAAGCAAAATATGGCAGAGAGTTTTGCAGCAGTGAGTATCCCCAAGTATGATGGAGATTACGATCATTGGAGCCTCTTAATGGAGAATCTATTGCGTTCCAAGGAGTATTGGACGGTGGTTGAGGAAGGCTTCACAGAACCTGCTAAA…	4883
Copia/ltr_finder_scaffold1218_28036_32920_-/99.4	99.4	TGTGAAGATTGAAGAAATGGAAATGGAAGTGTTGAATCTGTTTTCTGTTATTACTGTGTAACTGAATTGAATACAAGAATGAAAGGGAAAATTCTATTTATATCACTACTAACTTTACTTACTACACTACAACTACTGAACTATAATTTAACATCATCTAACACCCCCCCTCAAACTGGGAATAGATGTTAAGTATGCCCAGTTTGGACAGCAGGAATTGCATCCTAGGAGCAGCCAGTCCCTTAGTAAAGATGTCAGCCAATTGAGTCTCCGTAGACACATATCGAAGTTGCACCAATCCTGACTCAATACGCTCACGAATCACATGACAATCAATTTCTATGTGCTTAGTCCGTTCATGAAAAATTGGATTGTGAGCAATGTGAATTGCTGACTGAT…	4884
Copia/ltr_struc_scaffold1218_28035_32920_+/99.7	99.7	TGTTAGATGATGTTAAATTATAGTTCAGTAGTTGTAGTGTAGTAAGTAAAGTTAGTAGTGATATAAATAGAATTTTCCCTTTCATTCTTGTATTCAATTCAGTTACACAGTAATAACAGAAAATAGATTCAACACTTCCATTTCCATTTCTTCAATCTTCACATGGTATCAGAGCTCCATTACTGAACTGATTCCACCATGACTGAATCATCTCAATCATCTTCTATTCTGTCCACACTCAACTCAAACCTTCCTCCTCAAAACTTCACCGATCACTTCGCGAATCCGCTGTATCTATCTCCCAGCGACAACCTATCGACTCCGATCGTCGGAGTGAAGCTGACAAATGAAAACTTCCATGTCTGGAGCAGATCCATGAGCGTGGCCTTGAGCATCAAG…	4885
Copia/ltr_finder_scaffold297_790072_794960_+/100	100	GTTATGAATATTATAATTATGTGTATGAATGCCCATTTGTAACTCCTACCTTTGTAACTTCTATACATTGAACATGAAAATGAATATCCTATTTAAGTGTAGTTATACTAGTGATGTATAGGTTATGAATTCTAGAGCCTATAAATAGTGCTCTCTCTTGTACCATTTTCACACCTCAATAAGAAAGTACTTCTCCTCCCATGTTCTTGTTCTCTTTTGTTCTTAGTTTTATAACACGTTATCAGCACGAAGTTCTGCCGCCGAGCAATCTCTTGTAATCATACAATGAGAGATTACTTTTAATCGTGAGATAAGCGGTGCACGCGGAACAATACAATTCCGCCCGCCATATGGCTAGTAAGATTTACGCTTTTGATGCCCGTGATATGGCCAATGAGA…	4888
Copia/ltr_finder_scaffold50_805367_810255_-/100	100	TGAGAAATCAGAGAGTAGGAGTAGAAGAAGAGTTTGGTAGATTCTGTTATTATTTCTTGTAATAGAAAGCTTGTACAAAACTCAGTATATATGTACAGTAGAGAAGAAGAAGAAATGGAAAGTCAAAGTTAGTTACAAGACTCTAACTAACTATACAGCAACTTCTTACACCTTCTCATTTCCATTCTCTATTTCTAACAGCCCCCACAAGCTGGGGAATATACATTAACCGTTCCCAGCTTGTACAGCAGCATCTTCATGCGAGCAGCCGTTAGTCCTTTCGTAAATATATCCGCTAACTGAAACATAACTCAATTCGATCATTCCTGACTGCAAACGCTCTCTAACAACGTGACAGTCGATCTCTATGTGCTTCGTTCTCTCGTGGAACACCGGATT…	4888
Copia/ltr_struc_scaffold50_805366_810255_+/100	100	TGTTAGAAATAGAGAATGGAAATGAGAAGGTGTAAGAAGTTGCTGTATAGTTAGTTAGAGTCTTGTAACTAACTTTGACTTTCCATTTCTTCTTCTTCTCTACTGTACATATATACTGAGTTTTGTACAAGCTTTCTATTACAAGAAATAATAACAGAATCTACCAAACTCTTCTTCTACTCCTACTCTCTGATTTCTCATGGTATCAGAGCTACTGATCCAGTAGTTCATCAAACCAATCCCTGCTCCGATGACGAACTCCGGCGAGTTTTCGCCGTCTCCACAAGCCGCTGCTAATCACCCGCTCACCATCTCCAACTTGGCGGATTTACTGACCACTACTCCAATCCTCTCTTCCTTTCTCCAGGGGACTCCCTGTCCACTCCATTGATCGGAGTT…	4889
Copia/ltr_finder_scaffold355_53826_58716_+/92.8	92.8	GTAGAGAATCCTACAGATTAGCTAAGTAACCTAGTATACATCCTCTATTAGTTGTATTATGTATTATTAGGTAATTATCTCCTAATAGGATTCCTAGAATAGGTAAGTCTTATATGGAGACTTGTGTATATAACCCCTATTGCCTACGGGCCTTTTAATAATAAGACTAGATCATTATTCTCTCAAATCTACATGGTATCAGAGCCTTCTCTGTATCTTAAACCCTAAAGACTTCCGCCACCCTAAAACCCTAACGTCTTCCGCTGTCGCTACTTCCGATCGAAACGATTGTGAGGGCAAGGACGATACACGTGAGATGTCGCTACTTCCGATTGAAGCCATGACGAGTGAAGAAACCATATCTGTGAGCACAGGAGCTGCTGCTACGGGAAATAACCA…	4890
Copia/ltr_struc_scaffold885_131595_136485_+/98.9	98.9	TGTTAAGGAACAATCAAAACTGCGTCGTTTGATTTAGTTGGTTAAGTCTGTTTCATAGTTTACTTTCGCAGTCCAGAACTTCTATTAGTTTGCAAAGTAGTCCAATGGTTGTTAAACGTGGTTTCATGCTGTTGGGATAGTTGCTGTTTTCATGGCCACTTGATTAGGCCTATTTCAATGAATCTCTGCAACTAATTCTAGTTGTCAGTTTGCATATTTGGTGCCTTAACATGTGGTATCAGAGCCCCTAACAAACTGTAACCATAGTCACGAAATTGAGTGTTAGTAAAGAGAGGTGAAGTGAAAGGTGTTGAAAGTATACAAGAGATTGTGTAAAACTTGAGAGGAGAGCAGATCGGAATGGGAGAGAGTTTTGCAGCAGTGAGTATCCCTAAATAT…	4890
Copia/ltr_finder_scaffold465_836085_840976_+/98.6	98.6	GTTGGGTTGGTCCAACTACATATGGTGGTTGGATTAACCGGTTTTTAAGGATGAGTGATAATTTGTTTGGTTGTGTTATCTTGAACTTATTGGGAAGTTCAAAAGTAGTATTCTAGAAATCTCTATTATTAAATAGAGAGATTATTTATCTCTGAAATTACAGAGAAGAAAGTGAAGTGTGAGTGAGAGAGCAAAAGAAGAGAGGAGAAGGAAAAATAAGGTTGCTGGAAAGTTTTTGTTTTCAGGCAGGTCAGTCTGTTCAAAAGAGCATTCCGGAGAAACACGCCGTTGGATCGTCCTGAAATTTGGTGTGCTTGTTCAGGACGTTTTGGGCTTCAATCTGGCCGGAGGGATCGTTGTTCTGATCTCTGGTGTGTCGGGAATCGCTGCTGGACAGAG…	4891
Copia/ltr_finder_scaffold235_271315_276209_-/98.3	98.3	TGTGAAGTTTGGAGAATGGAAGAGAAGAGAAGAGAAGAAGGAGCTGTAATGAAACAGTTTTCTGTTATTACTGTTCAATTGAATTGAATTTACAAATAGAGGGAAAAGTTCTATTTATACCACTACATCTATCACTAACTACAATTGACTCTCACACTATAATTTATTACTATTTAACACCCCCCCACAAACTGGGGAGTAGATGTTCAATATACCCAGTTTGGACAGCAAGAACTGCATCCTGGGAGCAGCTAATCCCTTAGTAAAGATGTCCGCCAACTGAGTTTCTGTCGAGACGTGCTTGAGTTGAACTAAGCCTGATTCAATTTGCTCACCAATTACGTGACAATCGATTTCTATGTGCTTAGTACGCTCATGAAAAACAGGATTGTGAGCAAT…	4894
Copia/ltr_finder_scaffold165_858612_863507_-/94	94	TGTAGAATAAAGGTAATTTGCAATATGAAATTACCTTTAACAATTTAGAGATTTTTTATTTTTGAAATCTCTTTAAAAATATCTAAATCTCAACTACTCAACTAAACTAATTAATATGTTTTAATAACTAAACTAATTCTAGCCACACACTAAACCTACCAAGTGTGCTAGTATCTTCCTAAAGAGGTTGTATTGTCCTATAAATATGAACCCTCACTTTAGGCAAGTGTGAAGGGTAGAGAAACAAAAACAAGAAGAAGTAGAGAGTGTGAATGGTGAGGGAATTGGTCAAGTGACCAAATTGTAATATTTACAAAATTGAGTGATCAATTGAGTGAATTATCAAAATACTATCGTTTTCTCCTAAATTACGCTACATTTCCGCTAGCGCCCTAACAA…	4895
Copia/ltr_finder_scaffold388_49589_54484_-/93.6	93.6	TGCAAAATCCCACATCGGAGAGTGGAAGGGGCTGGGTGCTGTTTATAAGTGTGAGGGAAAGCCTCACCCTTTGAGCTAGCTTTTGGGGTGAGAAGGCCCAATAGCACCCAATAGTGGTATCAGAGGTCGAGGTTGTGTTGGGGCTGGTTTGTGTGGATGACAAGAATGGATGATTCAAGCGGAGCAATGATTAAGTTAACGTCATCAAATTACTCGATTTGGAAGCCACGAATGGAGGATATATTATTTTGCAAGGATCTCTATGAACCTATCGAAAGTGGAAGCGAGAAGCCGGAAGACAAGACAGAGAAGCAATGGGAGGTTTTGCATAGAAAGGCGGTGGCAATCATTCGGCAATGGATTGACCAAAGCATCTTTCACCATGTTGCGAAAGATACT…	4895
Copia/ltr_finder_scaffold605_253371_258266_+/100	100	GAGGAAATCCCGTTCCTTATGTGTATACAGTCAGATCTTATTAGTTTATTTGCTAGTTAGATAGTTACCATATTAGTTCTAGTCCTATCCTAGTTTAACTAGCAGATCCTATTAATTAGTTAGAGTAGATATTTTCTTACCTAGTCAGTAGGATGAATGCTGTATATAATAAACCTACGAGACATGAATAAAAGCAATTCATTCTCTCAATCTTCATGGTATCAGAGCCTACTCTGTACCTGATCTAAAACGATTCCGCTGCAATCCTAAGCCATGGTGACAGACGGAGCTTCAAACGGATCCGATACTGCTGGAGAGATCGCGAACTCCGTGGCACCAGCAGCGACGACGGATTACTCAAGCTTCCTCACCACACACAGGCTGGATGGCAAAAATTAT…	4895
Copia/ltr_struc_scaffold471_315718_320615_+/98.2	98.2	TGTTGGACGAAACTGCATCGTTTGGCTTCAAGTCGTTAAGTTGGAGTATTAGACAAAACTGTGTCGTTTGGTTTACAAGTTTTAAGTTGTTACAATTTGGTCACTAGAGTTCTATTAGTTTGACATTTTAGTCCTGTACGCAGTTTGTTATTTTGTTCCTGCATTTCAGGCTACTGGGATGAATCATTGGCAGTCTGTTGCCAGATTCTCAAGATTTCCAGGCCTTTCAGTATGTATTTATTGTTATCTTTGATCATCTGAATAAGATTGTCAGATTGCATGAGTTCTAAGGTTTACATTGTGGTATCAGAGCTCAAAGCAAGCTTTGTCCAGTGATTAGAGTGTGTAACCAGTGATTAGAGTGATCATACATATACACTTAGGAAACACGAGTGTTCT…	4897
Copia/ltr_finder_scaffold370_19944_24844_+/98.3	98.3	GCAGTTCGATGTAGTTCAGCAATGAAGAACAAACGGAGAAATGAAGAACAAACGGAGCAAATAATGGAGACCGTTAGTCAACGTCAAGACACAAGAGGAATTGGAGCTTAAGTGAAACGATGTGTTTTGTATTCCGTTTGTTTTCAATATGGCTGTATCAAATCGGGACACGTGTTTTTACCCGCGTTTACATTTCTGTTTTTACTGTTAAAGTTACCGTTGAGTTTACTATATAAACTCAACCAACTCAATGAATCGAACCACGGTTTTCAGACCTTCATTCCTATCCACTTCTTCTCTGCATTTCTTCTTCCTTCTTCTTCTTCCTTCTCTGCTCATTGATCGATTCTCCGATCAATCTGTTATGGTATCAGAGCTGGTTTCCAAACTCACTGCATC…	4900
Copia/ltr_struc_scaffold505_661851_666751_+/97.4	97.4	TGCGGTTGAGCTTGCAGTTATCAACTGCCACCCACAGCGTAGGAAGCAGCAAAAGTCGGAGATACAAACTTGCAGAATTCCAGTAATCAGAATGATTCTGGTATGATAATTCTTATTTCTGTGGTTTCCTTTACATATATACACAGTCTGCATCATTAGGATGCAGATCCAGCTCGTAGTAATCCCTACAAATCAGGGATTTATTCTACCTACCACTTACTATGAATACACTGCCTAAATCAGGCTAGACTGATTCTATAGGATAGCTAGATTACTCTAAGTTATACGCCTAATAATATCCTAGTTATTTCTGTAATTCAACACTCCCCCTCAAGCTTGGCTGTAGATGTTATGGAGGCCAAGCTTGCCTTGTAGATCATCGAACATATCTCTAGGTAG…	4900
Copia/ltr_struc_scaffold39_406650_411552_+/99.6	99.6	TGTTAAGCCAGCAAAACGGTGCCGCATAGATTAGTTGGGATTAATACCAAAACGTTGTCGTGTGTTTTTAGTTGGATTAGTTGCCAGTTTTATATTATTGTAATCGTAGTTCAGAACTTCTGTTTATTTACAATTTGGTCCTACGAGCTGTTGAACGTGGGAAGAGTGTTGTTGAGATCATGGCTGATCTCAAGGCCTCTTGACCTTTTAATGAAGATCTCTGTAACTAATTTCAGTTGTCAGTTTGTTTATCTCATGCCTTAACATGTGGTATCAGAGCCATAACAAACTGTAACCAAAGTAACAGAATTGTGTGATAGAAAGGAGAAGTGAGTTGAAAGTGTTGTGAGTAGAATTTGTGAGTGATCAAAGTAAACCCGTGAGAAGAAGAAACAAGCA…	4902
Copia/ltr_finder_scaffold249_136244_141147_-/93.7	93.7	TGAATAAGTGAAATTGTGCGTTTTGGTTTGTTAGATTAAGCTTGTTGTTCTTGCTATTTCAGTTTAGTATTTCAGTTTGTTTACATGTTGGTCCCTGCAGGATGTTAGTCGTGGCCGGTATTGATGTTGAGATCATGGTTGATCTCTTGGCTTGTAATCTATATATTAATGGATTCTCTGCAATTGAATTATTTGTCAATTTGCTATATACTGTGTTTACATGTGGTATTAGAGCAATTAACAAACTGTGACCATTTAAATCGATTAGGAGAGGTGTGAGTTGTAGTGCTGAAATTCGAGAGAGTTGCAAAATTAGAACTTGAGAAAAAGATTGAGTAATCATGAGTGAGGGCTTTGCTGGAGTGAGCATTCCCAAGTTTGATGGAGACTATGATCATT…	4903
Copia/ltr_finder_scaffold464_538637_543540_+/99.5	99.5	GTTGATCAGTTTAGTTAAACGGAGCGTTTTGATTAAGTCTATTAGTTTTGCTATTTCAGTCCAGAACTTTCGTTTGTTTACAATTCAGTCCCTTGAACAGACTGCTAGTCGTGGGGTGTGTTTGTTGAGTGCTGTTAAGATTCTTTCTGATCTTAAGCCTTATTTAATGGATACTGCACAACTGAATCAATTGTCAGCTTGCTGTGAATCACGTTTACATGTGGTATCAGAGCGTGAGCGAGTTGTAACCATTAAAAGTTGTGTAGCAGAGAGGTGTAGAGCAGTTGAGAGATAGTTTCCGAGACAGGAAGAACAAACATGGCTGATAGCTTTGCTGGAGTGGGGATTCCAAAGTATGATGGGGACTACGATCATTGGAGCTTGCTAATGGAGAATTTA…	4903
Copia/ltr_finder_scaffold2_1060580_1065484_+/87.2	87.2	GTTAAACTATCATAAACAATCGATGAACGACAAGCAAGACGAGATTTACGTGGTATCCCCGACGAGATTTACGTGGTATCCCCAACGAGAATCGTTGGGACTAATCCACAGTACAATGGCAGAGCTTTATTATTCCTCAAAATGTTAACCCTACAAGTTGACACTCATTCTCCTATTTATACCTACACATAATTACCCAAATCACCAAGGTAAATTACAAAAGACACCCCATATTTCTAACACCCTCCCTCAAATTGATGGTGCCAACGCAACATCAATTTGTGTGCGAGAAACCAATGGCGAGTGGAGGAGACAGCCTTCGTAAGTATATCAGCAGTTTGGTCTTCTGAAGTAATATACAAGAGAGCAATGACACCCTCTTCCACAAGCTGACGGATA…	4904
Copia/ltr_finder_scaffold45_870216_875120_-/95.9	95.9	TGACGATGAAAGCTCAAGAGAAGGAAGCAGCAGCAGTTGCTCGTGAAGTTCATACAGCTGCTCGTGAAGTTCATACAGCAGCTACGGAGTGATAAGGCAAAGGCAGGATTTTGCTAACGCCGTTATAACAGAAGTAGTCCGTTAAGTCAATTGTGTAAAGCGTTCCTTTGAAACGCTGCGTGTACGCTTATCCAATTTTACTGTTTAGTTACCGTTTTGTTAAACAGTGTAATACCGGTATTTTTACCGTTGATGTTCCTATAAATAAGAGCTGCTTCCATGGCTGCTGAGTAAGCTTTACTCACGCCATTTCCACTCCCTCTTTCTCGAGTTTTACATGGTATCAGAGCGTACAATCGTCGCATACTGAGCGATGGTCGACCTTACTTTACCATCGCA…	4904
Copia/ltr_struc_scaffold40_373580_378491_+/99.8	99.8	TGTTATGAATATAATTACTATAGTGAATGCACCATTGTGTAACTCCTTATTCCATTCTTCAATGTATTTCATTGTATTTATTTTCCCACCTTTATGTGTAATAATATTAGAGAGTATAAGTTATGATCTATGAGCCTATAAATAGAGCTCTCATTTGTAGCATTCTATACACCTCAATAAGAAAGTACTTCTCCTCCCATGTTCTTGTTCTCTTTTGTTCTTAGTTTTATAACACGTTATCAGCACGATTAAAAGTAATCTCTCATTGTATGATTACAAGATATTGCTCGACGGCAGAACTTCACAAAATATAGTAATAAGAATTTATTATTTGCCCATAGATGTATGAATTATGTTATGACCCTAACCTATTAAAATTGCAGTTATTTCATAATTCAT…	4911
Copia/ltr_struc_scaffold167_457967_462884_+/99.8	99.8	TGTTAAGCCAGCAAAACGGTGCCGCATAGATTAGTTGGGATTAATACCAAAACGTTGTCGTGTGTTTTTAGTTGGATTAGTTGCCAGTTTTATATTATTGTAATCGTAGTTCAGAACTTCTGTTTATTTACAATTTGGTCCTACGAGCTGTTGAACGTGGGAAGAGTGTTGTTGAGATCATGGCTGATCTCAAGGCCTCTTGACCTTTTAATGAAGATCTCTGCAACTAATTTCAGTTGTCAGTTTGCTTATCTCATGTCTTAACATGTGGTATCAGAGCCCTAACAAACTGTAACCAAAGTAACAGAATTGTGTGATAGAAAGGAGAAGTGAGTTGAAAGTGTTGTGAGTAGAATTTGTGAGTGATCAAAGTAAACCCGTGAGAAGAAGAAACAAGCA…	4917
Copia/ltr_finder_scaffold1649_360_5278_-/100	100	TGAAGATTGAGAGAATGAATTGCTTTTATTCATGTCTCGTAGGTTTATTATATACAGCATTCATCCTACTGACTAGGTAAGAAAATATCTACTCTAACTAATTAATAGGATCTGCTAGTTAAACTAGGATAGGACTAGAACTAATATGGTAACTATCTAACTAGCAAATAAACTAATAAGATCTGACTGTATACACATAAGGAACGGGATTTCCTCACTCCCCCTCAAGCTTGGTGTAGATGTTGTACAAACCCAGCTTGGACTTGAAATGATCTGACTGTTCTCGTGGAAGTGCCTTTGTGAGTATGTCAGCGGTCTGCTGTTTGGACTGGACATATCTCACATCCACAACTCCCCTTTCCACCTTCTCAGTGATAAAATGCCTGTCTATCTCGACAT…	4918
Copia/ltr_struc_scaffold1649_359_5278_+/100	100	TGAGGAAATCCCGTTCCTTATGTGTATACAGTCAGATCTTATTAGTTTATTTGCTAGTTAGATAGTTACCATATTAGTTCTAGTCCTATCCTAGTTTAACTAGCAGATCCTATTAATTAGTTAGAGTAGATATTTTCTTACCTAGTCAGTAGGATGAATGCTGTATATAATAAACCTACGAGACATGAATAAAAGCAATTCATTCTCTCAATCTTCATGGTATCAGAGCCTACTCTGTACCTGATCTAAAACGATTCCGCTGCAATCCTAAGCCATGGTGACAGACGGAGCTTCAAACGGATCCGATACTGCTGGAGAGATCGCGAACTCCGTGGCACCAGCAGCGACGACGGATTACTCAAGCTTCCTCACCACACACAGGCTGGATGGCAAAAATTA…	4919
Copia/ltr_struc_scaffold235_299836_304756_+/91.9	91.9	TGTTGAAATTAGTAATCTACAATCTAGAGTTTTCTAATTCTAGATTAATCAACCAAAATATCTAAACTACCACCTAAACTTATTAAATATGATATAACAATTAAAGAAAAGAGAAAAAACAATCACCACAACTTGACGCGGTGTAGGTGGAGTAATGTAAGTATAAATATGTAAGGTGTTTAGTGTTGTGAAGAGGGCATATAGTGAGTTGGAAAACATAAAGAAAAATATAAGTCTTGAATTCTCTGTAAGCAGCAGAGTGTTTGGGTGAGGGCGTAAGGAATTGGTCAAGTGACCAAATTGTAAAAATCAAATAGTTGAGTGGCTATTTGAATAAGTTATCAAAGTACGATCATATTCGGTCCTAAATTCCGCAACATTTCCGCTAGCGCCCCAACA…	4920
Copia/ltr_finder_scaffold660_13581_18502_-/90.9	90.9	TGGATAGAATCCCACAGATTAGCTAAGTAACCTATTATACATTTCCTATTATTTGTATTATGTATTATTAGGTAATTACCTCCTAATAGGATTTCTAGAGTAGGTAAGTTTCATATGGAGACTTGTGTATATAACCCCTATTGTCTACGGGCCTTCTAATAACAAGAGTAGATCATTATTCTCTCAAATCTACATGGTATCAGAGCCTTCACTGTACCTTAAACCCTAAAGACTTCCGCCACCATAAAACCCTAACGTCTTCCACTGTCGCTACTTCCGATCGAAGTCATGACGAGTGAAGGAACCATATCTGTGAGCACAGGAGCTGCTGCTACCGGAAATAACCAGACCACAATGGCACCAGTGATGAACACATATTACTCAGGATTCCTGACTACG…	4921
Copia/ltr_struc_scaffold660_13583_18505_+/81.8	81.8	AGATTTGAGAGAATAATGATCTACTCTTGTTATTAGAAGTCCCGTAGGCAATAGGGGTTATATACACAAATCAATCTCCATATGAGACTTACCTACTCTAAGAATCCTATTAGGAGGTAATTACCTAATAATACATAATACAACTAATAGGGGATATATAATAGGTTACTTAGCTAATCTGTAGAATTCTCTACACTCCCCCTCAAGGTTGGTGTAGATATTCACAAGACCAAGCTTGGACTTGAAGTACTCTAGGAGCTCTTGAGACAGAGCCTTAGTGAGAACATCAGCTGTTTGTTGCCTTGACGGTACATAGCTGACTTCCACTATTCCAGTTTCAACCTTTTCTGTTATGAAGTGCCTGTCTATCTCGACATGCTTTGTTCTGTCATGATGGAC…	4922
Copia/ltr_finder_scaffold204_186059_190983_-/98.9	98.9	TGTTAAGAAACTAATGGATTGAAAATATAACTATAAAGAACAATGGAAAGGAAGAGACACAAAAGAGAGGGAAAGATAACTTTCTTATTCATTCACTATTGGTACAAGATGAACATCTATTTATAGGTGAGGAACAATTTCATAGGATTCTAGCATTATTACATACATGAATAGGTACATGAATGAGCACATGAATGAGTATATAAATGGGGCTATGAATAGTATTGAATTACATTGAGTAATGGACATTCATCACATATATTCTTCATAACACTCCCCCTTGAATGTCCATTGGTTAAGAATGTGCATCATGTTCTTTGAATACGCTATTTGATACTGCCTCGTTAAAAACCTTACCAGGAAAACCCTGTGGGAAAAACCATGGTTAAGGGAAAAAGA…	4924
Copia/ltr_finder_scaffold355_61366_66290_-/92.4	92.4	TGTTGGTTTCAGTTGATATTTCTTTGATTTTACCTATTACTTAGTTACCTTTTGTATTCCCAATAGCTGTAGACTGCTAGCTAATTTAGTGACTAACATACAACTGTTGGCGTGTAAACAAATCAGTAGTTAGTAGGTAGACAGATCAGATCCCTTAATCAGAGGGATCTTCCTATGCTAACCTAGTAAGTTTTATGTGTATATAAACCCCATTCAGAGGGTGAGAATAATAATACAACATACTGAGTTTATAACTCGTATATGGTATCAGAGCCTATACGGCATAAAAAATTCTTTCTTGATCATCATCATCATGTCGGATCTCTCCGATTCCGAGACTCCCACAACCGTAGCGCCACCAGTCATGAGGCTATACACGGATAATTCTACTGTCCAGAT…	4924
Copia/ltr_finder_scaffold577_147258_152183_+/94.5	94.5	GTAGAGAATCCTACAGATTAGATAAGTCCCCTATTTAGTTGTATTATGTATTATTATTAGGTAATTACCTCCTAATAGGATTTCTAGAGTATATAAGTCTCATATGGAGACTTGTGTATATATACCTATCGCCTACGGGTCTTCTAATAATAAGAGTAGATTATCATTCTCTCAAATCTACATGGTATCAGAGCCTAAACCCTCTGTACCTTAAACCCTAAAGCCTTCCGGCACGCTACCTCCGATCGAAGCTATGACGAATGATGGAACCGTCTTTGTGAGCACAGGCGTTGTCCCTACTGAAAATAACCAGGGCACAGTCGTACCAGTGACGAACACAGACTACTCTGGTTTCCTCACTACGCATAAACTCGACGGCAAGAACTACCTTAAATGGTC…	4925
Copia/ltr_finder_scaffold10_212147_217073_-/92.8	92.8	TGAGAAAACGGAGAGCAGGAGAGGAAGAAGAGTTGGATTGATTCTGTTATTATTATTATTGTGTTGTAATGAATCATCCATGTAAGTATATGTACATATATATGAAGAGAAAAAAGAGAAAAGAGAAAGATGAAAGGTCAAATTTAGTTACAACGGCTATTTTAACTAACTCCTAACAGACTACCCCACACACTCCTTTCTGTCATTTCTTAATTCTAACAGCCCCCCACAAGCTGGGGAATATACATTAACCGTTCCCAGCTTGTACAGCAGCATCTTCATGCGAGCAGCCGTCAATCCTTTCGTAAATATATCCGCTAACTGAACTTCAGTGGGAACATAACTCAATTCGATCATTCCTGACTGCAAACGCTCTCTAACAACATGACAGTCGATCTC…	4926
Copia/ltr_finder_scaffold218_327125_332051_-/99.2	99.2	TGGATTGAGATTAAAGGAATTTTATTCCGCAATTCATTCATTGATTTGAGCTCGAGTTTTATACAATGGATAGAAAACAAAATGACAAAATACATCGAATCAATTTGTCTGGAAATGTTGCAGAATCAATTTGTCTAGAAAACAAAATGACAAAATACATCGAATCAATTTGTCTGGAAATGTTGCAGGTCTGAGAATTGTGCAACGGTATTGCCAGAAGCTGCAGAGAGTGAGCTGCCAGCTTGCTGGGTGAGAGAGGGAAGATCATTCATCATTATCCGTTTGGTTGCGACGACGCCGTGTTGCGCAATGAGCGTTTCTCCTTCTTGCAGTAGTTTAGTGATACGGTGCGCGTTGGAATGGCGGGAAAACAAGTGAGCTGAAAAGCTCCCTTTTCCT…	4926
Copia/ltr_struc_scaffold10_212146_217073_+/92.1	92.1	TGTTAGAATTAAGAAATGACAGCAAGGAGTGTGTGGGGTAGTCTGTTAGGAGTTAGTTAAAATAGCCGTTGTAACTAACTTTGACCTTTCATCTTTCCTTTCCTCTTCTTCTCTGTACATATACTTACATGGATGATTCATTACAACACAATAATAATAATAACAGAATCAATCCAACTCTTCTTCCTCTCCTGCTCTCCGTTTTCTCATGGTATCAGAGCTACTGATTCAGTAGTTCATCCAACCAGCTCCTACTCCGATGACGAACTCCGGCGAGTTTTCGCCATCTCCACAAGCCGCTGCTAATCATCCGCTCGCCGTCTCCCACTCTAGCGGATTCACCGACCACTACTCCAATCCTCTCTTCCTTTCTCCAGGAGACTCCCTGTCCGCTCCATT…	4927
Copia/ltr_finder_scaffold222_684217_689145_+/99.5	99.5	GAGAGGAAGCTTTCAATAGTATTATGATATATAGGATTACATAAGGGGTACATGGGTTTATATAGAGTTAGGATAGGAGAATCCTTCCTCAACTAGGAAAACTCTTATTACTATTCCTATACTAATAAGGAAAAATATTGAAACTTATTCCTATACTAATAAGGAAAATATAATATTTTTCAACACTCCCCCTCAAGCTTGGTGTAGATGTTAATTAACCCAAGCTTGGACAGTAAGTGGTCAAACACATCTTTTGAAAGAGGCTTCGTAAAAACATCTGCAGTCTGTTGCTTCGTAGGAACATATTCCACTCGAACCACACCAGAACTAACATTTTCAGTTATAAAATGACGATCTACCTCCACATGTTTAGTTCGATCATGATGAACAGGGTTGCGG…	4928
Copia/ltr_finder_scaffold44_503802_508730_-/97.2	97.2	TGTAGATTTGAGAGAATGATAATCTACTCTTATTATTAGAAGGCCCGTAGGCGATAGGGTTATATACACAAGTCTCCATATGAGACTTACCTACTCTAGAAATCCTATTAGGAGGTAATTACCTAATAATACATAATACAACTAAATAGGGATCTTATCTAATCTGTAGGATTTTTTACACTCCCCCTCAAACTTGGTGTAGATATTCACAAGGCCAAGCTTGGACTTGAAGTACTGGTACTCTAGAAGCTCTTGAGACAGAGCCTTAGTGAGAACATCAGCCGTCTGTTGCCTAGACGGTACATAGCTGATTTCCACTATTCCAGTTTCAACCTTTTCTGTTATGAAATGCCTGTCTATCTCGACATGCTTTGTTCTATCGTGATGGATAGGATTCTT…	4928
Copia/ltr_struc_scaffold44_503801_508730_+/96.4	96.4	TGTAGAGAATCCTACAGATTAGATAAGTTCCCTATTTAGTTGAATTATGTATTATTAGGTAATTACCTCCTAATAGGATTTCTAGAGTAGGTAAGTTTCATATGGAGACTTGTGTATATAACCCTATCGCCTACGGGCCTTCTAATAATAAGAGTAGATTATCATTCTCTCAAATCTACATGGTATCAGAGCCTAAACCCTCTGTACCTTAAACCCTAAAGTCTTCCGCCGACGCTACCTCCGATCGAAGCCATGACGAATGACGGAACCGTCTTTGTGAGCACAGGAGCTGTCCCTACTGGAAATAACCAGAGCACAGTCGTACCAGTGACGAACACAGACTACTCTGGTTTCCTCAATAGGCATAAACTCGACGGAAAGAACTACCTTAAATGGTCC…	4929
Copia/ltr_finder_scaffold736_203942_208872_+/99.6	99.6	GTTATGAATATTATAATTATGTGTATGAATGCCCATTTGTAACTCCTACCTTTGTAATTTCTATACATTGAACATGAAAATGAATATCCTATTTAAGTGTAGTTATACTAGTGATGTATAGGTTATGAATTCTAGAGCCTATAAATAGTGCTCTCTCTTGTACCATTTTCACACCTCAATAAGAAAGTACTTCTCCTCCCATGTTCTTGTTCTCTTTTGTTCTTAGTTTTATAACACGTTATCAGCACGAAGTTCTGCCGTCGAGCAATCTCTTGTAATCATACAATGAGAGATTACTTTTAATCGTGAGATAAGCGGTGCACGCGGAACAATACAATTCCGCCCGCCATATGGCTAGTAAGATTTACGCTTTTGATGCCCGTGATATGGCCAATGAGA…	4930
Copia/ltr_finder_scaffold57_1365968_1370899_+/100	100	GTGAAGATTGAAGAAATGGAGAATGGAAATGTTGAATCTGTTTTCTGTTATTACTGTGTAACTGAATTGAATACAAGAGGAAAGGGGAAAGTTCTATTTATATCACTACAATCATTACTTACTACACTACAGCTACTGAACTATAATTTAACACTATCTAACACCCCCCACAAACTGGGGAATAGATGTTCAGAATACCCAGTTTGGACAGCAAGAATTGCATCCTAGGAGCAGCCAGTCCCTTAGTAAAGATGTCAGCCAACTGAGTTTCCGTTGAGACATGTCTAAGTTGCACCAATCCTGACTCAATCCGCTCACGAATCACGTGACAATCAATTTCTATGTGCTTAGTCCGCTCATGGAAAACTGGATTGTGAGCAATGTGAATTGCTGACTGAT…	4931
Copia/ltr_finder_scaffold510_95110_100042_+/96.4	96.4	GTTGGGTTGGTCCAACTACATATGGTGGTTGGATTAATCGGTTTTTAAGGATGAGTGATAATTTGTTTGGTTGGGTTATCTTGAACTTATTGGGGAGTACAAAAGTAGTATTCTAGAAGTCTCTATTATTAAATAGAGAGATTATTTATCTATGAAATTACAGAGAAGAAAGGGAAGAGTGAGTGAGAGAGCAAAAGAAGAGAGGAGAAGAAAAAATAAGGTTGCTGGAAAATTTTCATTTTCCAGCAGGTTAGCCTGTTCAAAAGAGCATTCCTGAGAAACACGCCGTTGGATCGTCCTGAAATTTGGTGTGTTTGTTTAGGACGTTTTGGGCTTCAATCTGGCCGGAGGGATCGTTGTTCTGATCTCTGGTGTGTCGGGAATCGCTGCTGGACAGAG…	4932
Copia/ltr_finder_scaffold51_721962_726896_+/92.8	92.8	GTCTTGAGTAATCATAGTATATTTACCTATGTGTATCTAGCCCTAATGTCGGTAGTATAGGAAAAATTGTGATAAGTGAGTAGGTAAGGTGATCCCTAATTTATAGGGATTCACCGTATGAGTAATCTGCTCGCTAATGGGAACAACCTTTGTATATAACCCTAATACTCTACCTGAAATTATAATAACATACCAGAAATCATTTTCATTCTGGAATTCTTTATGGTATTAGAGTTAAGGTTCGTACTTTGAATCAAGTCTCGTTCCTTCTCTTCCTCGTACCATGGCAAACACAAACAACGAAGCTCTTCGGCCCGGTAACTCACCACCACATTCACCTTCTGTAACTTCAGAAGATCCCTCTCTAAAGCGCTCAAATCCAACAATTCCTTCAGATAC…	4934
Copia/ltr_finder_scaffold12_1603326_1608261_+/87.4	87.4	GGCAGGCAATAAATGTCACTTTATTGCACCGATTTTTTGGGTGATTGGCCAACTAAATGAATTAGCATTTCTGCATCCCATATCTTCATTCCCTTCTGATCTCAAATCGTCTTTCTTTTCTTTATAACATTTGAATTTCTTTGCTAGTAAATTGAGATAAATGATCTCAATTGGGTAGATAGGGGAGCGATAGAAAGTTCCGATAAATGTTTTACTGTGGTAGTAATACTTTCTTCTGAGCAATAAAATAGTGAGTAGTTGTTTCGGGGTTGGGAAACACTTGAGAGATACTTTTTTGGATCGACTTAGATCATCTTGTAGCTACCTTGTTATAGTGAAGAAGTGCTTGTAGCTGTCGCTGCTGCCGTAGATGTACTCTCCACAATGGAGGGAACTACG…	4935
Copia/ltr_finder_scaffold360_320925_325860_-/98.8	98.8	TGTTAGTTTGGTAGGAATTGCACAAATTTAGCTCGAGGTTTTCATTGATTGAGTCATTGGTTCATATACAAGTTTAGGAATTGGAAAACGACAAGTTGCACAGCTCATTAGCTGGCTAGGAGCGTTAGAGCTCTAACAGAAATGATCAGAAGTGAGCAGAGGCGAGCAGAGGTGAGCAGAGGTAAGGAAAAGGACGATGAGCTGGAGAAGACGATTGGAACGGTGACGTTTTCTTCTTATCCTTGCTGAAGCATGAACGCACCGTTTCACTTAATGGAGAAGCGTCGTGGAAATTGGCGGGAAAGGAAGGAAATGAAAAATCATTTCATTTACATCCAATACCCCCCCTCAAGCTGGTGGGCACAGGTTGTGCAAACCAAGCTTGGAGCTTAGGTAGAT…	4935
Copia/ltr_finder_scaffold201_373996_378934_-/100	100	TGTGAAGTTTGGATAATGGAAGAGAGGAGAAGAGAAGAAACAGAGAAGAAGAAGGAGCTGTGAAGAATTCTGTTTTCTGTTATTACTGTAGTATTCAATTTAGTTGTACAAATACAGGAAGAAGTTCTATTTATACCACTACACTTATCACTTACTGCAATTCGCTCTATAACTATAATTTACTACTATTTAACACCCCCCCACAAACTGGGGAGTAAATGTTCAATATACCCAGTTTGGACAGTAAGAACTGCATCCTGGGAGCAGCTAATCCCTTGGTAAAGATGTCCGCCAGCTGCGTTTCTGTTGACACATACTTGAGTTGCACTAATCCTGACTCAATTCGTTCACGAATCACGTGACAATCGATCTCTATGTGCTTAGTACGTTCATGAAAAA…	4938
Copia/ltr_finder_scaffold235_391769_396707_-/94.7	94.7	TGAATTGATGATCTTATTCATTAGACTGCTAGGTACTTATACAGTAGGAATAGCTCTAGATTAGGTAATTATATAGGCTCTACCTACCCTATCATAACCCCACTAATCCGGGATTCTACTTACTATAATTATAGGTTGAGATTAGGCTAATCTCTATAGCTAACATCTGACTATCTAATCATATCCTAATCATATCATAAGTCACATAATTTTACACTTCCCTCAAGTTTGGTTGTAAATATTTTTAAAACCAAGCTTGCACTGAAGCTTCTCAAACGTGTCCTGTGAGAGTGTCTTTGTTAGAATGTCGGCAGTCTGTACTCTGGAAGGAACATATAACATGTCAAACTCCTTGCTGCTCACCTTCTCAAAAATAAATTGTCTATCCAATTCAACGTG…	4938
Copia/ltr_finder_scaffold641_739874_744812_-/100	100	TGTGAAGTTTGATGAATGGAAGAGAAGAGAAGAACAGAGAAAGCGAAGAAGAAGGAGAAGCTGTAATGGAAAGTCGTTTTCTGTTATTACTGTACTGAATGAATTAAATGTACAAACAGAAAGGAGAATTCTATTTATACCACTACTACTATTATCTATTACAACTCACTCACATACTTATAATTTAACACCATTTAACACCCCCCACAAACTGGGGAGTAGATGTTCAATATACCCAGTTTGGACAGTAAGAACTGCATCCTGGGAGCAGCTAATCCCTTGGTAAAGATGTCCGCCAGCTGCGTTTCTGTTGACACATACTTGAGTTGCACTAATCCTGACTCAATTCGTTCACGAATCACGTGACAATCGATCTCTATGTGCTTAGTACGTTCGTGA…	4938
Copia/ltr_finder_scaffold876_283721_288659_-/97.1	97.1	TGTTCATTGTTTGATGCCTCGAGCAACATGATCATGGATAGTTTGAAACTAATAACTAAAATTAATATGGATGGTACGAAGTAAAATAAAATAAAATACGGTTTATTAGATGATGAAGTGATAAAGAAATGATTTTTCATTTCTTTCCCGCCAAAACTCAATCACTGCAACGCCTAAATGAAACGGAGCGTTTCAACCTCTTCACACCAACGACTAAATGAAACGGAGTGCTTCATCCCCAACGGTGATAAGATCAAAACATCACTGTTGTACTCTTCATCAACAGCTCATCGTCCTTTTCTCTGTTTTCTGCAAATTCCGTTGAGAGCTTCAGACTCTCTCTCTTTCTGCCAGCTACTAGCTGTGCAACTTGTCGTTTACTTCCTTTCATTCTCTATA…	4938
Copia/ltr_finder_scaffold18_197582_202521_+/100	100	GTGAAGTTTGATGAATGGAAGAGAAGAGAAGAACAGAGAAAGCGAAGAAGAAGGAGAAGCTGTAATGGAAAGTCGTTTTCTGTTATTACTGTACTGAATGAATTAATTGTACAAACAGAAAGGAGAATTCTATTTATACCACTACTACTATTATCTATTACAACTCACTCACATACTTATAATTTAACACCATTTAACACCCCCCCACAAACTGGGGAGTAGATGTTCAATATACCCAGTTTGGACAGTAAGAACTGCATCCTGGGAGCAGCTAATCCCTTGGTAAAGATGTCCGCCAGCTGCGTTTCTGTTGACACATACTTGAGTTGCACTAATCCTGACTCAATTCGTTCACGAATCACGTGACAATCGATCTCTATGTGCTTAGTACGTTCGTGA…	4939
Copia/ltr_struc_scaffold123_552401_557340_+/100	100	TGTTGAAAAATATTATATTTTCCTTATTAGTATAGGAATAAGTTTCAATATTTTTCCTTATTAGTATAGGAATAGTAATAAGAGTTTTCCTAGTTGAGGAAGGATTCTCCTATCCTAACTCTATATAAACCCATGTACCCCTTATGTAATCCAATATATCATAATACTATTGAAAAGCTTCCTCTCATAAATTCAATATGGTATCAGAGCCGCCGGCTATATCTTCCGCTGCCGTCGGTGTTAATCTCACTGTTGGTTCATCATGACCACGGACAACAAGATTGTTTCACCTTCTTCCTTTCCAAAACACTCGTCTTCTTCCACCATTCATCCTTCTTCTGTCATCTCCGAAACTGAGATGGCAGCCAACAACAACAACAACAATTTCGGATCTGAACC…	4939
Copia/ltr_struc_scaffold201_373995_378934_+/97.9	97.9	TGTTAAATAGTAGTAAATTATAGTTATAGAGCGAATTGCAGTAAGTGATAAGTGTAGTGGTATAAATAGAACTTCTTCCTGTATTTGTACAACTAAATTGAATACTACAGTAATAACAGAAAACAGAATTCTTCACAGCTCCTTCTTCTTCTCTGTTTCTTCTCTTCTCCTCTCTTCCATTATCCAAACTTCACATGGTATCAGAGCCTCCATTGTTGATCTGATTCCATCATGACTTCATCATCTCAATCATCGTCGATCCTCTCTACACTCAATTCTGCTCATCCTTCGAGCTATACCGATCATTTCTCAAATCCGTTGTTTCTATCTCCCAGTGACAATCTGTCATCTCCGATCGTCGGAGTGAAGTTGACGAACGAAAATTTCCACGTCTGGAGC…	4939
Copia/ltr_struc_scaffold641_739873_744812_+/100	100	TGTTAAATGGTGTTAAATTATAAGTATGTGAGTGAGTTGTAATAGATAATAGTAGTAGTGGTATAAATAGAATTCTCCTTTCTGTTTGTACATTTAATTCATTCAGTACAGTAATAACAGAAAACGACTTTCCATTACAGCTTCTCCTTCTTCTTCGCTTTCTCTGTTCTTCTCTTCTCTTCCATTCATCAAACTTCACATGGTATCAGAGCCTCCATTGTTGAGCTGATTTCGTCATGACTTCATCAACACAATCATCATCAATCCTTTCTACACTCAGTTCTGCTCATCCTTCAAACTACACCGATCACTTCGCGAATCCGTTGTTCTTGTCTCCCAGCGATAATCTCTCATCTCCGATCGTCGGAGTAAAGTTGACAAATGATAACTTTCATGTGT…	4939
Copia/ltr_struc_scaffold1042_129094_134034_+/100	100	TGTTAAATGGTGTTAAATTATAAGTATGTGAGTGAGTTGTAATAGATAATAGTAGTAGTGGTATAAATAGAATTCTCCTTTCTGTTTGTACATTTAATTCATTCAGTACAGTAATAACAGAAAACGACTTTCCATTACAGCTTCTCCTTCTTCTTCGCTTTCTCTGTTCTTCTCTTCTCTTCCATTCATCAAACTTCACATGGTATCAGAGCCTCCATTGTTGAGCTGATTTCGTCATGACTTCATCAACACAATCATCATCAATCCTTTCTACACTCAGTTCTGCTCATCCTTCAAACTACACCGATCACTTCGCGAATCCGTTGTTCTTGTCTCCCAGCGATAATCTCTCATCTCCGATCGTCGGAGTAAAGTTGACAAATGATAACTTTCATGTGT…	4940
Copia/ltr_struc_scaffold812_280544_285484_-/100	100	TGTTAAATGGTGTTAAATTATAAGTATGTGAGTGAGTTGTAATAGATAATAGTAGTAGTGGTATAAATAGAATTCTCCTTTCTGTTTGTACATTTAATTCATTCAGTACAGTAATAACAGAAAACGACTTTCCATTACAGCTTCTCCTTCTTCTTCGCTTTCTCTGTTCTTCTCTTCTCTTCCATTCATCAAACTTCACATGGTATCAGAGCCTCCATTGTTGAGCTGATTTCGTCATGACTTCATCAACACAATCATCATCAATCCTTTCTACACTCAGTTCTGCTCATCCTTCAAACTACACCGATCACTTCGCGAATCCGTTGTTCTTGTCTCCCAGCGATAATCTCTCATCTCCGATCGTCGGAGTAAAGTTGACAAATGATAACTTTCATGTGT…	4940
Copia/ltr_struc_scaffold86_1937854_1942794_-/99	99	TGTGAAGTTTGATGAATGGAAGAGAAGAGAAGAACAGAGAAAGCGAAGAAGAAGGAGAAGCTGTAATGGAAAGTCGTTTTCTGTTATTACTGTACTGAATGAATTAAATGTACAAACAGAAAGGAGAATTCTATTTATACCACTACTACTATTATCTATTACAACTCACTCACATACTTATAATTTAACACCATTTAACACCCCCCCACAAACTGGGGAGTAGATGTTCAATATACCCAGTTTGGACAGTAAGAACTGCATCCTGGGAGCAGCTAATCCCTTGGTAAAGATGTCCGCCAGCTGCGTTTCTGTTGACACATACTTGAGTTGCACTAATCCTGACTCAATTCGTTCACGAATCACGTGACAATCGATCTCTATGTGCTTAGTACGTTCGTG…	4940
Copia/ltr_struc_scaffold860_499811_504751_+/99.5	99.5	TGTGAAGTTTGATGAATGGAAGAGAAGAGAAGAACAGAGAAAGCGAAGAAGAAGGAGAAGCTGTAATGGAAAGTCGTTTTCAGTTATTACTGTACTGAATGAATTAAATGTACAAACAGAAAGGAGAATTCTATTTATACCACTACTACTATTATCTATTACAACTCACTCACATACTTATAATTTAACACCATTTAACACCCCCCCACAAACTGGGGAGTAGATGTTCAATATACCCAGTTTGGACAGTAAGAACTGCATCCTGGGAGCAGCTAATCCCTTGGTAAAGATGTCCGCCAGCTGCGTTTCTGTTGACACATACTTGAGTTGCACTAATCCTGACTCAATTCGTTCACGAATCACGTGACAATCGATCTCTATGTGCTTAGTACGTTCGTG…	4940
Copia/ltr_struc_scaffold436_43181_48126_+/95.2	95.2	TGAGAAATCAGAGACTAGGAGTAGGGGAAGTGTTTGGTAAATTCTGTTATGTATTCCTATTATGGAAAGCTTGCATACACTTAGTATATACGTACAGTAGAGAAGAAGATGAAATGAAATGGAAAAGTCAAAGTTAGTTACAAAAAACTCTAACTAACTATACAACACCTTCTTATACCTTTTCATTACCATTCTCTATTTCTAATAGCCCCTCACAAGCTGGGGAATATATATTAACCGTTCCCAGCTTGTACAGCAGCATCTTCATGCGAGCAGCCGTTAATCCTTTCGTAAATATATCCGCTAACTGAACTTCAATGGGAACATAATTCAATTCAATCATACCTGATTGCAAACGCTCTCTAACAACGTGACAATCGATCTCTATGTGTTTCGTTC…	4945
Copia/ltr_finder_scaffold35_447334_452282_-/94.7	94.7	TGAAGTTTGATGAATGGAAGAGAAGAGAAGAACAGAGAAAGCGAAGAAGAAGGAGAAGCTGTAATGGAAAGTCATTTTCTGTTATTACTGTACTGAATGAATTAAATGTACAAACAGAAAGGAGAATTCTATTTATACCACTACTACTATTATCTATTACAACTCACTCACATACTTATAATTTAACACCATTTAACACCCCCCCACAAACTGGGGAGTAGATGTTCAATATACCCAGTTTGGACAGTAAGAACTGCATCCTGGGAGCAGCTAATCCCTTGGTAAAGATGTCCGCCAGCTGCGTCTCTGTTGACACATACTTGAGTTGCACTAATCCTGACTCAATTCGTTCACGAATCACGTGACAATCGATCTCTATGTGCTTAGTACGTTCGTGAA…	4948
Copia/ltr_finder_scaffold148_12839_17792_+/95.4	95.4	GCTTCGAGCTTTTATAGGTGATGAGATCTAGGATCAAGACGGAATCGTGGGCACCACTTTTCGAAAAGAGTATTTTCACCCTTACAAGCCTTGGGTATAAGGAAATCCCTTTCGAGGATAAGACCGTCTCCACTCAAGTTCTTAGGCTTTAGATACTCGAGTCACTTTAGAATCATAGGCTAGGATAGATGTCTATTTTCTATGTGTATTTTGCACACTACTGCCTCCTTTATATAGGCAGAGGGGTCCAGGGACGAAAAGGTGTGAATACCTTACACCAAGAGGTGTCATTATCCCCAATGATAGACTTGTAGGCAACTTCACACGGGTTTTGGAGGGAAAACAACTCAGAAAGAGTTTGAATCAAACGAAAGGGTGTGTGCCCATTCATCCTAGGAG…	4953
Copia/ltr_finder_scaffold280_703358_708311_+/99.1	99.1	GAAGTTTGATCAATGGAGGAGAAGAGAAGAGCAGAGAAACGGAGAAGAAGGAGAAGAAGAAGAAGAAGAAGTAATGGAAGTCGTTTTCTGTTATTACTGTACTGAATGAATTGAATGTACAAACAGAAAAAGAAAATTCTATTTATACCACTACTTCTATTATTTACTACAACTAACTCACATACTTATAATTTAACACCATTTAACACCCCCCCACAAACTGGGGAGTAATTCAATATACCCAGTTTGGACAGCAAGAACTGCATCCTGGGAGCAGCTAATCCCTTGGTAAAGATGTCTGCCAGCTGCGTTTCTGTTGACACATACTTGAGTTGCACTAATCCTGATTCAATTCGTTCACGAATCACGTGACAATCGATCTCTATGTGCTTAGTACGT…	4953
Copia/ltr_struc_scaffold147_310067_315020_+/98.5	98.5	TGTGAAGTTTGGAGAATGGAAGGGAAGAGAAGAGCAGAGAACGAAGAAGAAGGAGAAGCTGTAATGGAAGTCGTTTTCTGTTATTACTGTGCTGAATGAATTAATTGTACAAACAGAAGGGAAAGTTCTATTTATACCACTACAACTATTACTTACTACAATTCACTCTCAGACTATAATTTAACACTATTTAACACCCCCCCACAAACTGGGGAGTAAATGTTCAATATACCCAGTTTGGACAGCAAGAACTGCATCCTAGGGGCAGCTAATCCCTTGGTAAAGATGTCTGCCAGCTGAGTTTCTGTTGACACATGCTTGAGTTGCACTAATCCTGATTCAATCCGTTCACGAATCACGTGACAATCAATCTCTATGTGCTTAGTACGTTCATGAAAA…	4953
Copia/ltr_finder_scaffold721_190987_195941_-/97.9	97.9	TGTGAAGATTGAAGAAAGGAAGAGAAGAGAAGAGAAGAGAAGAGAAGAGAAGAGAAGCTGTAATGAAACAGTTTTCTGTTATTATTGTTCAAATTGAATTGAATGTACAATAGAAGGAAAAGTTCTATTTATACCACTACAACTATCACTAACTGCACTTAACTACTAGACTATAATTTAATGCTATTTAACACCCTCCCCACAAACTGGGGAGTAGATGTTCAATACACCCAGTTTGGACAGCAAGAACTGCATCCGAGGAGCAGCCAATCCTTTAGTGAAAATGTCCGCCAACTGAGTTTCCGTCGAGACATGTTTGAGCTGCACTAATCCCGATTCAATTCGCTCACGAATTACGTGACAATCAATTTCTATGTGTTTAGTACGCTCATGAAAAAC…	4954
Copia/ltr_struc_scaffold721_190986_195941_-/97.2	97.2	TGTTAAATAGCATTAAATTATAGTCCAGTAGTTAAGTACAGTTAGTGATAGTTGTAGTGGTATAAATAGAACTTTTCCTTCTATTGTACATTCAATTCAATTTGAACAGTAATAACAGAAAACTGTTTCATTAGAGCTTCTCTTCTCTTCTCTTCTCTTCTCTTCTCTTCTCTTCCTTTCTTCAATCTTCACATGGTATCAGAGCCTCCATTGTGGAACTGATTTCACCATGACTGAATCATCTCAATCATCATCCATCCTATCCACACTCAATTCCAATCATCCTTCAAACTACACTGATCATTTTGCCAATCCATTATACTTGTTGCCCAGCGACAATCTTTCAACTCCGATCGTCGGAGTGAAGTTGACGAACGAGAACTTCCATGCCTGGAGCAG…	4955
Copia/ltr_finder_scaffold1202_160350_165309_+/100	100	GTTATGAATATTATAATTATGTGTATGAATGCCCATTTGTAACTCCTACATTTGTAACTCCTATACATTGAACATGAGAATGAATATCCTATTTAAGTGTAGTTATACTAGTGATGTATAGGTTATGAATTCTAGAGCCTATAAATAGTGCTCTCTTGTACTATCTTTACACATGAATAAGAATACTCTTCTCCTCTCATATTCTTGCTCTTCTTCCTTTTAGTTTCTTAACACGTTATCAGCACGATGTTCTACCTTCTCAAATATTTACAAAGTTGTATTTTTTTAAGATGTTCTTGTTCGTGGCCATCTTTAATTTCTGGTTTTCTTTCTACTAATTTTTATGTTGTCTAGTTTGCTATCTCTAATATACTATTTCATTTTTATTTTGATTAGTAT…	4959
Copia/ltr_finder_scaffold1247_218148_223107_-/100	100	TGTTATAAAACTAAACTCAAAGAAAGACAAGAACAAGAGAAAATATGGAGAGGGAGAGAGTTTCTTATTGATGTGTATGGAATGCTACAAATGAGAGCTCTATTTATAGGCTCATAGATCATAACCTATACTCTCTAATATTATTACACATAAAGGTGGGAAAATAAATACAATGAAATACATTGAAGAATGGAATAAGGAGTTACACAATGGTGCATTCACTATAGTAATTATATTCATAACACTCCCCCTTGAATGACCATTGGTTATACATCGTTCTTCGAATACGCTTTTGATACTGCCTCATTAAAAACCTTACCAGGAAAACCCAGTGGGAAAAACCATGGTTAAGGGAAAAAGAGTACAGCTGCGTATTGACTCCCCCTGATGAGGATATCA…	4959
Copia/ltr_finder_scaffold290_144142_149102_-/95	95	TGAAGATTAAGAGAATGAATTGATTCTTATTCATATACTGTAGGCTCAATATATACAATAGGCATTCTACTGATTAGGGAAGAAAATATTTACTATCACTACCTAATAGGATCTGATAGCTAAAATAGGGTAGGACTAATACTAACATGGTAACTATTTAACTAGCAAATAAAACAAATAAGATCCTAATATAAACACATAAGGAACGGGATTTCTTCACTCCCCCTCAAGCTTGGTGTAAATGTTGTGCAGACCAAGCTTGGACTTGAAATGTTCGGATAGTTCTCATGGAAGTGCCTTTGTGAGTATGTCAGCCGCCTGTTGTTTGGACTAGACATATCTCACATTCACAACTCCCCCTTTCACCTTTTCAGTGATAAATGCCTGTATATCTCGACA…	4960
Copia/ltr_struc_scaffold290_144141_149102_+/96.3	96.3	TGAAGAAATCCCGTTCCTTATCTATTTATATTAGGATCTTATATGTTTTATTTGCTAGTTAGATAGTTACCATGTTAGTATTAGTCCTACCCTATTTTAGCTAGCTGATCCTATTAGGTAGTGATAGTAAATATTTTCTTCCCTAATTAGTAGGATGCCTATTGTATATATTAAGCCTACGGGATATGAATAAGAATCAATTCATTCTCTTAATCTTCATGGTATCAGAGCCTTCTCTGTACCTTGCCTAGACGCTTCCACCACGATCTGAAGCCATAGTGGCAGAAGGAGCCCTGAACGTATCCGACACTGCTGGGACTGGAGATACCGCAAGCACTGTGGCACCAGCAGCAACAACAGACTACTCAAGCTTCCTCACCACACATAAGCTGGATGGAA…	4961
Copia/ltr_finder_scaffold81_4739_9701_+/92.4	92.4	GTAGAATCCAGAATAGAGATGATTCTGGTATGATGATTATTATTGCTGTGTTGTTGATTATACATATATAGACGGTCTGCACTGTTAGGGTGCAGAACCCCCTTATTGTAATCCCTATAAATCAGGGATTACTCTCCTACTACTTACTACTAATATTCTGCATAGATTAGGCTAGAAGATCAAATAATATAGCTAATTTACTCTAATTTCTACACCTAATCATAATCTAATTATCGCTGTAACACTCCCCCTCAAGTTTGGCTGTAGATGTTATGGAAGCCAAGCTTGACTTGTAGATCATCAAACATATCTCTAGGTAGAGCCTTAGTAAGAATATCTGCAATCTGCTGCTTAGATGGAACGTACTCCATCTCGAATTCCTTGTTGTTTACTTTCTCA…	4962
Copia/ltr_finder_scaffold50_548244_553211_+/95.4	95.4	GGGTTGGTCCAACTACATATGGTGGTTGGATTAACTGGTTTTTAAGGATGAGTGATAATTTGTTTGGTTGAGTTATCTTGAACTTATTGGGGAGTTCAAAAGTAGTATTCTAGATGTCTCTATTATTAAATAGAGAAATTATTTATCTATGAAATTACAGAGAAGAAAGTGAAGAGTGAGTGAGAGAGCAAAAGAAGAGAGGAGAAGAAAAATAAGGTTGCTGGAAAGTTTTCGTTTTCCAGCAGGTCAGCCTGTTCAAAAGAGCATTTCGGAGAAACACGCCGTTGGATCGTTCTGAAATTTGGTGTGCTTGTTCAGGACGTTTTGGGCTTCAATCTGGCCGAAGGGATCGTTGTTCTGATCTCTGGTGTGTCGGGAATCGCTGCTGGACAGAGGGTC…	4967
Copia/ltr_finder_scaffold218_407736_412704_+/94.9	94.9	GACTGAAATTATCAGACGAGAAGCAACAGCTCAACCATGGCATGAAGCTGGAAGAAGAAGGTGATGAAGTGTCGGACGATGAAGATAATGAATTAAGTGACCAAGTTGTCAATGAGTGAAAGTTGAGTGATCAACGTGTAACGCGAATTGAATGTTTTAAATAGAACTATGTCGTTTTGGTTTGGTAAGACGGTTGACTGCCACGTGTCGCAGTCATACCTCTCTTCTTATCGTTTAATTAGTTACCCTACAGTAAAACTGGAAACTAAGTGTATAAATTGAGAAATGCATAAATGAAAGAACTCAATCATTTCCAGCAAACATTTAAGCATTTCTTCTTTTCTTCTTCTCTTCCTCTCTCAATCGAGCTCATCTGAAATGGTATCAGAGCCTCCATTC…	4968
Copia/ltr_struc_scaffold67_2696130_2701100_+/90.1	90.1	TGTAGAATTATAATAGGATTTGTATTAGGGTTATAGTATTATTAGGTTAGTTTTTCTTGTATAGTGTTTCCTTTTCTAGTGCGGATAGTATTATAATTCTAGTCTTAGTAGAATTCTAACTTGTAGACTTGTAGCTCAAATTTCCTCTTCTATATAAGAGAGGCATGTACATACAAATTATTATCAAGTTATCATTCACAAATCTGCATGGTATCAGAGTCTGGTTCGGCAAAATTCTAATTTCGTGTCTCTCATTTCCCTTCCGTTTTAAGAAAAACCCTCAGAAAACCTCAAGAAAACTTTTTCCAGTTTTCTTTCAATCTCATCAATGGTGAACGACGATCTTTCTAATCATTCCATCAACTCCAAAATACCATCATCAAACTCCTCTAGTGTTCC…	4970
Copia/ltr_finder_scaffold329_144010_148982_-/99.2	99.2	TGTTGAAGATTAATCTACAATTTTCTAGATTAGTCTCTACCACTTTTACAAAAATATCTCAACTCCTAACTACCAAATTAATTAAGATGTGATATGTTAAAATAATTAAAATTTTACAAACCACAAATTCTACCTACTACTTGTATCATGGCTATTATAAATAGCCTCACTTGTAACAAAGTGGAGTGTGAGTTGAAGAAATAAGAAAGAAGAAGTAGAGAGGCATTTGTGAGTGGTGAGAGTAAAGGTCTAAGTGACCAAATTGTAATATTTACAAAATTGAGTGATTAATTGAGTGAGTTATCAAAATACTATCTTTTCGATCCTAAATTCCGCTACATTTCCGCTAGCGCCCCAACAAATTTGGTATCAGAGCTAAAGTTACGCTGAGTATGCTCT…	4972
Copia/ltr_finder_scaffold371_233023_237996_+/97.1	97.1	GATGAAGAAATGATTTTTCATTTCCATCTCCTTCCCGCCAAATCTCTACCTTTGCAACGTCTAAATGAAACAGAGTGTTTCAAGCTCTTCACACCATCATTTAAATGAAACGGAGCACTTCATCCCCAACAGTGATAAGAACAAAACGTCACCGTTGCACTCTTGATCAACAGCTCATCGTCCTCTTCTCTGATTTCTGCAAATTCTGTTGAGAGCTTCAGACTCTCCCTCTCTCTTTCTGCCAGCTACCAGCTGTGCAATTTGTCGTCTACTTCCATTCATTCTCTGTATATGAATGTAGCAATGATCAATGAAAACGTCGAGGCATTTTCCCAAATTTCAAATGAGTTAATATGGTATCAGAGCGAGGTTGAGAGTAACCATGCCAGCAGCTGAATA…	4973
Copia/ltr_struc_scaffold602_210983_215958_+/94.9	94.9	AGAAGAAGAGAAGAAGGGAATGAACTGTGCATCATCCAGAGAAGGAAATAAAAGAAGTTCATTATTGTTGGAGGAGGATGCACAGAGTGACCAGTTTACAACAGAGTGAAAGATCAGTGATCATGAATGCAAGTTGGACACTTTATGTTTAAAACGTTGTAACGATAAAACAGAGGATGAGGATGAAATGAACACTTGAGCTTTTCCAGAATTCTATCTTCTTGTTCTTCCTTCATTTCTCTCTGTCGACCATCTCGTCCATTTCTCACATGGTATCAGAGCTCGTCTAATGGTGGTCACGCCAGGAAACTCAACTTCGATCGTGTTTGGATCGATGCAAGATGAAGAAGATGATGGTGATAGCGACAACGCAAACCATCAACGCCACCGCAACCATGG…	4975
Copia/ltr_finder_scaffold806_129375_134351_+/94.9	94.9	GTTAAGAAACTAAAAGGAAGAAGAGCAAGAATATGGGAGGAGAAAAGTATTTTTATTGATGTGTAAAGATGATACAAGAGAGCACTATTTATAGGCTCTAGAATTCATAACCTATACATCACTAGTATAAATACACTTAAATAGAATAATCATTCTCATGTTCAATGTATAGGAGTTACAAAGGTAGGAGTTACAAATGGACATTCATACACATAATTATAATATTCATAACACTCCCCCTTGAATGACCATTAGTTAAAAATATTCATTATTCTTCGAATACGCTTTTGATACTGCCTCATTAAAAACCTTACAAGGAAAACCCAGTGGGAAAAACCATGGTTAAGGGAAAAAGAGTGCAGTACGTATCGACTCCCCCTGATGATGATATCGGTTGAG…	4976
Copia/ltr_struc_scaffold44_510189_515166_+/97.7	97.7	TGAAGAAATCCCGTTCATATTTGTATATATTCATATCACAGTTAGTTTATTTGCTAGTTAGATAGTTACCATGTTAGTACTAGACCTACCCTATTTTAGCTAGCAGATCCTATTACATAGTTAGAGTAAATATTTTCTCACCTAATCGGTAGGAGGCCTATTGTATATATTGAGCCTACGAGACATGAATAAAATTAGTCATTCTCTCAATCTTCATGGTATCAGAGCCTACTCTGTACCTTTCCTAAGCACTTCCGCTGCAATCCGAAGCCATGGTGACAGACGGAGCCTCAAACGGATCTGATACTGCTGGAGAGACCGCGAGCTCCATGGCACCAGCAGCAACTACGGATTACTCGAGCTTCCTCACCACACATAGGCTGGATCGAAAAAATTATC…	4977
Copia/ltr_struc_scaffold87_379475_384456_+/87.9	87.9	TGTAGAGAATCCTACAGATTAGCTAAGTAACCTATTATACGTCCCCTATTAGTCGTATTATGTATTATTGGGTAATTACCTCCTAATAGGATTCCTGGAGTAGGTAAGTCTCATATGGAGTAATTGGAGACGTGTGTAGATAACCCCTATTGCCTACGGGCCTTCTAATAACAAGAGTAGAATATTATTCTCTCAAATCTACATGGCTTCAAAGTCTTCTCTATACCTTAAACCCTCAAGACTAGCGCCACCCTAAAACCCTAACGTCTTCCGTCGTCGCTACTTCCGACCATGACGAGTGAAGGAACCATATCTGTGAGCACAGGAGCTGCTGCTACTGGAAATAACTAAAGCACAATGGCACCGGTGATGAACACAGATTACTAAGGATTCCTGACT…	4979
Copia/ltr_finder_scaffold87_379476_384456_-/86.3	86.3	TGTAGATTTGAGAGAATAATGTTCTATTCTTGTTATTAGAAGGCCTGTAGGCAATAGAGGTTATATACACAAGTCTTCATATGAGATATACTTGTTCTAGAAATCCTATTAGGAGGTAATTACCTAATAATACAAAATACAACTAATAGGGGACGTATAATAGGTTACTTAGTTAATCTGTAGGATTCTCTACACTCCCCCTCAAGTTTGGTGTAGATATTCACAAGACCAAGCTTGGACTTGAAGTACTCTAGGAGCTCTTGAGACAGAGCCTTAGTAAGAACATCAGATGTTTGTTGCCTTGACGGTACATAGCTGACTTCCACTATTCTAGTTTTAACCTTTTCTATTATGAAGTGTCTGTCTATCTCGACATGCTTTGTTCTGTCGTGATGGATA…	4980
Copia/ltr_struc_scaffold378_31869_36850_+/90.9	90.9	TGTAGATGTAAGAGAATAGAATGCTCTTATTATTATGATAGCCCGTAGGCAATAGGGTATATATACACAAGTCTCCATATGAGACTTACCTACTCTAGGAATCCTATTAGGAGGTAATTACCTAATAATATATACTATAGTTAATATAGTTACTATAGGGAAACATAAATACATATCCTAATTAGGAACTACATAAGATTATCTACACTCCTCCTCAAGCTTGGTGTAGATATTCACAAGACCAAGCTTGGACTTGAAGTACTTTAGGTGCTTGTGTGATAGAGCCTTTGTGAGAACATCGGCTGTTTGTTGCTTGGAAGGAACATAGCTAACTTCCACTATTCCAGTTTCAACCTTTTCTGTTATGAAATGTTTGTCTATCTCGACATGTTTAGTCAT…	4981
Copia/ltr_struc_scaffold398_475512_480493_+/99.4	99.4	TGTTGAGATACGGCATAGTTATTGTTATTATTGTTCCTTTTCTAGTATATCTTGATTAGGAAGTTGTTAGAGTCCAATAAGGCCATTCCTTCCTTGCATAGGAAGTCAGTATTATTTTAATAAGGGTAGTAGCCTTTTCCTACAAGGACTTGGACTCTAACCCCAGGTGTACAGCTCTATTATAAATAGAGCTAGTTATCATTCAAGATGAATAACAATGAGATTATTCTAAACCCTAATTTAGCATGGTATCTGAGCCGCCGGTTCTCAATTCCGCTGCCGGTAATACAAGTTCGCCTCTGTCTTGACCAGTGACGAGTCGGTCGGACTCTAATTCTTCTTCTTCAATCCCCATTGCTGAAATCCTACAACCTGAAGCCGGAACAATGTCGAGCAACA…	4981
Copia/ltr_struc_scaffold185_559809_564791_+/91.6	91.6	TGTAGATTTGATAGAATAATGATCTACACTTCTTATTAGAAGGCTCATAGGCATTAAGGGTTATATAAGCAATTCACCATATGAGATTTACCTTTTCTAGGAATCTTATTAGGAGGTAATTACCTAATAATACATAATACAACTAATAGGCGACGTATAATAGGTTACTTAGCTAATCTGTAGGATTCTCTACAGTCCCCCTCAAGCTTGGTGTAGATATTCACAAAATCAAGTTTGGACTTGAAGTACTTTAGGAGCTCTTGAGACAGAGCCTTAGTGAGAACATCAGCTGTTTGTTGCCTTGAAGGAACATAACTGACTTCCACTATTCCAGTTTCAACCTTTTCTGTTATGAAGTGTCTATCTATCTGGACATGCTTTCTTTTGTCTTGATGGACA…	4982
Copia/ltr_finder_scaffold239_78536_83521_+/90.5	90.5	GCAGAAACGATGATGAAGAACAAACGGCGTTAAGGAAAAGGAAGAAGACCGTTGGTCAACGTGAAGGAAAGAAGAAGATACGCTTAAGTGAAACGACGAGTTTCATTTTCCGTTTGTTTCTTATCGTTGATGTATTAAACATTGCCACGTGGTTTTACCCGCATTTCACTTTTCTGTTTTTACTGTTTTGTTACCGTTGGGTTAGTATATAAACCCAACCAAACATAGTGAAATGGTTATGAGTTTTCAGACTCCATCCTTATCTTCTTCTTCTTCATTTCTGCTCCTTCTCTGCGTCTTTCATCGATCTCGGAATCAAACTAATATGGTATCAGAGCCTATGCTATCAAACTAGCATCATTGAATCGAAGTAATGAAGATGATGATGATGATGATGAT…	4985
Copia/ltr_finder_scaffold170_93311_98300_+/96.1	96.1	GATCGTAATCTCGATCGAAATCGCAGAGAAAATGCAGAGAGGAAAAAGAAGAAGATAAGAATGAGAGTCTGAAAACCCATATCGATTCATTTAGTTTGGTTGGGTTTTATACTAACCCAACGGTAACAAAACAATAAAAACATAAATGTAAACGCGGGTAAAACCACGTGGCATTGTTTAATACATCAACGATAAAAACAAAACGGAAGATGAAACTCGTCTTTTCATTTAAGCGCTTCTTCTCCTTCTCTTCACGTTGACTAACGGTCTTCTTCTTAACGCCGTTTGTTCTTCATCGTTTCTGCATTTGATACCCTCCCACAAGTTGGAGAGTAGACATCATATACTCCCAACTTGCCATGCAGCAGCTGAAGGCGAGTTCGATGCAACGCCTTAGTG…	4989
Copia/ltr_finder_scaffold320_209659_214651_-/93	93	TGTTAAAATATGGATCTTTCACTCACTTCATGGACAACAAAGCCACCAACAAATCTCCATCAGCAAGCCACCAAAATTAAATAAAGTTAGTTGTGATTAGATGATAAAATAAATGTATTTAGTCTCGTTTAGTTTGTAAAGGCTATATAAAGCCTTACAACCATTGTGTATTAATCAATTTATTCCATAAACACAAAAGAAAGAAGCAGCTTGCTTTCTCTGCTTCACTTCAACAAATTTCCAATATTTTTCTACTTTACAAAACAATCACCCAATTTTATCTTTTCACATATCAATCATCAAACTTCCAATCTTTACATTTCAATCACCACATCATTCCAACATGGTATCAGAGCCCTAATTGTTCTTACTAGCCAAAAATAACTTCCGAAAAAATTA…	4992
Copia/ltr_finder_scaffold222_974903_979896_-/98.5	98.5	TGTTAAACGCAGCAAAGAACAAACGGAGTTAAGGAAGACCGTTGGTCAACGTCAAGAGAAGGAAGAGAAGCGCTTAAATGAAACGACGAGTTTTATCCTCCGTTTGCGTTTTAACTATTGATGTATCAAACGTGGACACGTGTTTTTACCCGCGTTTATAATTTCGTTTTTACTGTTGAAGTTACCGTTGGGTTTGGTATAAAAACCCAACCAACAAAATGAATCAACTCAGACTTTCAGATTCAATCTTATCTTCTTCTCTGCATTTTGATCGACACTCCGATCAATCTGATATGGTATCAGAGCGGGTTTAAATCAATCTAAAGCTTAACGATGACTCGAAGTCAGGATGATGATGAAGATAATGATGAACAAACCAACCATCAGCACACTTCAGGA…	4993
Copia/ltr_finder_scaffold617_299292_304289_-/99.5	99.5	TGTGAATTCAGAGAGTTGAGAGTGTGTAAACAGAGAGAAATGTAGAATTCTGTTATTGTATTTCTTAGTTTCATTGTAGAGCTCTGCAACTATATATGTACAAAAGGAAAGGAATGCAATGAAGTCAAAGTTAGTTACAACAGTAATAACTAACTCTACCACACTCTTCTATACCTACTAGCTGCTATCCTTCGATTCTAACAGCCCCCCGCAAGCTGGGGAGTATATATTAACGATTCCCAACTTGTATAACAGCATCTTCATGCGAGCAGCAGTCAGTCCTTTCGTGAACATGTCTGCTAGCTGAATCTCAGTGGGAACATAATTCAACTTAATCATTCCCGATTGCAATCGTTCCCTAATTTTTTTTTATCGTGACAATCGATCTCTATGTGTTTC…	4997
Copia/ltr_struc_scaffold617_299291_304289_+/99.5	99.5	TGTTAGAATCGAAGGATAGCAGCTAGTAGGTATAGAAGAGTGTGGTAGAGTTAGTTATTACTGTTGTAACTAACTTTGACTTCATTGCATTCCTTTCCTTTTGTACATATATAGTTGCAGAGCTGTACAATGAAACTAAGAAATACAATAACAGAATTCTACATTTCTCTCTGTTTACACACTCTCAACTCTCTGAATTCACATGGTATCAGAGCTTGTTTAGCTCGATCCTTTCATTCCGATGACTAACTCCGGCGACTCCTCGCCGCCTCCACAGTCCACCGTCAATCGCTCTCTCATCACATCCAATCCCCTCGCACACCCTTAATCAACTCCAATCGCTCTCTCATCACATCCAATCCACTCGCTGATCATTACTCAAATCCGTTCTTCCTATCC…	4998
Copia/ltr_finder_scaffold13_176821_181822_+/94.6	94.6	GGACGAGCTTAAGTGTCAGTCCCTAGCTTCATCTAGCTCACCGAGGAGCTGATCCTAACTAGTTTCAGCTAGCTCCTGAGCTAAAGTGAGGTTTCCCGTCAACTCACATCTCTGTTTTAACTTTGGTATCACACCAGGGTCAAGTCCATGGTGCATATTTCCAACATTCCTCCCCCATTTTAGTGAAGTCTGTGATTTCGCTAAAATTACAACAAATATCCAACCGAAAACTCTTACATCAATGAAAATGTCACGAAGTTGAATTTTCATCTAGTATATTACACATTCCAAAATACTCGAATATAGGGGTGTCTCTATGGATTGAACCCGTCTACTCATTTGAGTATCTGAAGATAATATACACAAGAGTTTATCCTATCTATTCTAAGATATCTTGAC…	5001
Copia/ltr_finder_scaffold376_363089_368090_+/93.9	93.9	GTTGGGAATATGATAGTTCAACCACTTGAGTGAACCAACTCTGACCAAGTGTGGAACGACGTCGTTGCAATTAACTGCAACTCAGCCACACTGCAACAGAAATGGTTATCGTTGGAAGGGGGAAGAAGTGATGATCTTAGGCTGATCTTCTCTTGGATTCACTCAACAAACCACTCCGTTTTTCCATCAACAGAATGAGTGGAACTAAGCACGATGTTGCAAGAAACTGGAGGCAACAAGGGACTGATAAATAGCCCTTGAGCAGCCCATAGAAAACACACAGAAACTAATGACTTGCAGCACAAGTGTTCTTCCTCTCTTCTAAACTTTACAAGTGATTACCTTGGAAGTTCTTTTCTGATACATTGATTTAGTGTGGCAATCGGAAATAGTGTGGCA…	5001
Copia/ltr_finder_scaffold117_588350_593356_-/96.8	96.8	TGAAATGATTTTTCATTCCCGCCAAAACTCTACTCCTCCAACACTTTAGTGAAACGGTGCGTTGCTTTTCCTCTGCGCCAGCACTTAAGTGAAACGGAGCGTTCCATCATCAACGGAGATAAGAATGAAACGTCACCGTTGTACTCTGCATCACCAGCTCATCGTCCTCTTCTCTGCTCCTCCTGTAAATTCAGTTAGAGCTTCAGAGCTTCAGACTCTCTCTCAGCCAGCTGCTAGCTGTGCAACTTGTCGCTTAGCTTTCTTTCAATTCTGTATATGAACGATTGAACAATCAATGAGAACGTTGAGTCATTTTCTACTAAAATCCTAAAGGAAATAACATGGTATCAGAGCGAGGTTGAGAGTAGCCATGGTTCCTTACTACCTTCATGGTAGTGA…	5006
Copia/ltr_finder_scaffold151_711931_716940_+/99.4	99.4	GAGAAGCAGCAATCCAACGATGGCCTGAAGCTCGAGGAGAAAGGTGGTGAAGAATCGGATGATGAAGACAGTGAACTAAGTGACCAAGTTGTCAATAAGTAAAAGTCGAGTGATCAATGTGTAACGAGAGTTAAATGTTTTAAGTTGAACTGTGTCGTTTTGTTTTGGTAAGACAGATGACTGCCACGTGTCGCAGTCATACCTCTATTCTTACCGTTTAATTAGTTACCCCAACAGTAAAACTGGAAGCTGAGTGTATAAGTACTGAAATGAAGAAATGAAGAACTCAACGATTTCCAGCAATCATTTCAGTACTCTTTCTTCCTTCCTCCCTCCCTCTCGCTCGATTGAGCTCATCTGAAATGGTATCAGAGCCTCCGATCGAGATCTAAACGTCAC…	5009
Copia/ltr_finder_scaffold16_96358_101367_+/100	100	GTTGAATTACAGAAATAACTAGGATATTATTAGGCGTATCACTTAGTGTAATCTAGCTATCCTATAGAATCAGACTAGCCTGATTTAGGCAGTGTAATCATAGTAAGTGGTAGGTAGGATTAATCCCTGATTTGTAGGGATCACTACTAGCTGGATCTGCATCCTAATGATGCAGACTGTGTATATATGTAAAGAAAACCACAGAAATAAACATCAATCATACCAGAATCACTTAGAGTTCTGGATTTCTGCATGGTATCAGAGCTTAGATTCAGACCTTGAATCCAGCTCCATCAACCTTCTCTCTTCTATCTCTCTCACTCTCATCTGATGGCGAACACGAACGAGGAAGTTCAAGTCCCATCCTCGCCATCTGTGACTTCAGGAGATCCCTCCCAG…	5009
Copia/ltr_finder_scaffold76_365550_370563_-/100	100	TGTGGAATTCCAGAATGATAATGATTCTGGTATGATTATTATTGCTGAAATGTTGTTTACATATATATACAGGTTCTGCACCATTAGGGTGCAGAATCACTCATTTGTAATCCCTGTAAATCAGGGATTACTCTACCTACTACTTTCTACTATTATTCTGCATAGATTAGGCTAGAAGAATTGAATAATCCAGCTAACCTACTACTGATTTCTATGCCTACTCATACTCTACTAATTACTGTAATTCAACACTCCCCCTCAAGCTTGGCTGTAGATGTTGTGAAGGCCAAGCTTGCCTTGTAATTCATCAAACATATCCCTAGGCAGTGCCTTAGTGAGAATGTCTGCGATCTGCTGCTTCGATGGAACGTACTCCATCTCGAATTCCTTGTTGTTTAC…	5013
Copia/ltr_struc_scaffold76_354533_359547_+/99.6	99.6	TGTGGAATTCCAGAATGATAATGATTCTGGTATGATTATTATTGCTGAAATGTTGTTTACATATATATACAGGTTCTGCACCATTAGGGTGCAGAATCACTCATTTGTAATCCCTGTAAATCAGGGATTACTCTACCTACTACTTTCTACTATTATTCTGCATAGATTAGGCTAGAAGAATTGAATAATCCAGCTAACCTACTACTGATTTCTATGCCTACTCATACTCTACTAATTACTGTAATTCAACACTCCCCCTCAAGCTTGGCTGTAGATGTTGTGAAGGCCAAGCTTGCCTTGTAATTCATCAAACATATCCCTAGGCAGTGCCTTAGTGAGAATGTCTGCGATCTGCTGCTTCGATGGAACGTACTCCATCTCGAATTCCTTGTTGTTTAC…	5014
Copia/ltr_struc_scaffold76_365549_370563_+/100	100	TGTTGAATTACAGTAATTAGTAGAGTATGAGTAGGCATAGAAATCAGTAGTAGGTTAGCTGGATTATTCAATTCTTCTAGCCTAATCTATGCAGAATAATAGTAGAAAGTAGTAGGTAGAGTAATCCCTGATTTACAGGGATTACAAATGAGTGATTCTGCACCCTAATGGTGCAGAACCTGTATATATATGTAAACAACATTTCAGCAATAATAATCATACCAGAATCATTATCATTCTGGAATTCCACATGGTATCAGAGCGAGGGTATATTCATTAGATCTAAGCCCCGTTCTCCTTCTGAAAACTCCTATCTTCTTCTCTATTTTCTCATCCTCCAGCCATGAACAACGCTGACAACATTCCACAGTCTCCCTCTGTGACTACAGAGGATCCGTC…	5014
Copia/ltr_finder_scaffold274_340215_345230_-/99.2	99.2	TGTGGAATTCCAGAATGATAATGATTCTGGTATGATTATTATTGCTGAAATGTTATTTACATATATATACAGGTTCTGCACCATTAGGGTGCAGAATCACTCATTTGTAATCCCTATAAATCAGGGATTACTCTACCTACTACTTTCTATTATTGTTCTGCATAGATTTAGGCTAGAAGAATCGAATAATCCAGCTAACCTACTACTGATTTCTATGCCTACTCATACTCTACTAATTACTGTAATTCAACACTCCCCCTCAAGGTTGGCTGTAGATGTTGTGAAGGCCAAGCTTGCCTTGTAATTCATCAAACATATCCCTAGGCAGTGCCTTAGTAAGAATGTCTGCGATCTGCTGCTTCGATGGAACGTACTCCATCTCGAATTCCTTGTTGTTTA…	5015
Copia/ltr_finder_scaffold462_1225629_1230644_-/100	100	TGTGGAATTCCAGAATGATAATGATTCTGGTATGATTATTATTGCTGAAATGTTGTTTACATATATATACAGGTTCTGCACCATTAGGGTGCAGAATCACTCATTTGTAATCCCTATAAATCAGGGATTACTCTACCTACTACTTTCTATTATTGTTCTGCATAGATTTAGGCTAGAAGAATCGAATAATCCAGCTAACCTACTACTGATTTCTATGCCTACTCATACTCTACTAATTACTGTAATTCAACACTCCCCCTCAAGGTTGGCTGTAGATGTTGTGAAGGCCAAGCTTGCCTTGTAATTCATCAAACATATCCCTAGGCAGTGCCTTAGTAAGAATGTCTGCGATCTGCTGCTTCGATGGAACGTACTCCATCTCGAATTCCTTGTTGTTTA…	5015
Copia/ltr_finder_scaffold505_609447_614462_+/99.6	99.6	GTGGAATTCCAGAATGATAATGATTCTGGTATGATTATTATTGCTGAAATGTTGTTTACATATATATACAGGTTCTGCACCATTAGGGTGCAGAATCACTCATTTGTAATCCCTATAAATCAGGGATTACTCTACCTACTACTTTCTATTATTGTTCTGCATAGATTTAGGCTAGAAGAATCGAATAATCCAGCTAACCTACTACTGATTTCTATGCCTACTCATACTCTACTAATTACTGTAATTCAACACTCCCCCTCAAGGTTGGCTGTAGATGTTGTGAAGGCCAAGCTTGCCTTGTAATTCATCAAACATATCCCTAGGCAGTGCCTTAGTAAGAATGTCTGCGATCTGCTGCTTCGATGGAACGTACTCCATCTCGAATTCCTTGTTGTTTAC…	5015
Copia/ltr_finder_scaffold208_810631_815647_-/98	98	TGTAGAAATCCAGAGATCAGAATGATTCTGGTATGATTATTATTGTTTCTGTGTTTCCAGTTACATATATACAGGGTCTGCACCATTAGGGTGCAGAATCACCTATGATAATCCCTATAAATCAGGGATTATACTACCTACCACTTACTACGAATATACTGCATAAATTAGGCTAGATAGATCAACTAGGACAGCTAGCTTACTCTAATTTCTACGCCTACTCACACCCTAATTATTGCTGTAATTCAACACTCCCCCTCAAGCTTGGTGATTCAACGCGCCCCCTCAAGCTTGGCTGTAGATGTTATGGAGGCCAAGCTTGCCTTGTAGATCATCAAACATATCTCTAGGTAGAGCCTTAGTAAGGATATCTGCAATCTGCTGCTTGGATGGAACGTA…	5016
Copia/ltr_struc_scaffold274_340214_345230_+/99.6	99.6	TGTTGAATTACAGTAATTAGTAGAGTATGAGTAGGCATAGAAATCAGTAGTAGGTTAGCTGGATTATTCGATTCTTCTAGCCTAAATCTATGCAGAACAATAATAGAAAGTAGTAGGTAGAGTAATCCCTGATTTATAGGGATTACAAATGAGTGATTCTGCACCCTAATGGTGCAGAACCTGTATATATATGTAAACAACATTTCAGCAATAATAATCATACCAGAATCATTATCATTTTGGAATTCCACATGGTATCAGAGCGAGGGTATATTCATTAGATCTAAGCCCCGTTCTCCTTCTGAAAACTCCTATCTTCTTCTCTATTTTCTCATCCTCCAGCCATGAACAACGCTGACAACATTCCACAGTCTCCCTCTGTGACTACAGAGGATCCGT…	5016
Copia/ltr_struc_scaffold462_1225628_1230644_+/100	100	TGTTGAATTACAGTAATTAGTAGAGTATGAGTAGGCATAGAAATCAGTAGTAGGTTAGCTGGATTATTCGATTCTTCTAGCCTAAATCTATGCAGAACAATAATAGAAAGTAGTAGGTAGAGTAATCCCTGATTTATAGGGATTACAAATGAGTGATTCTGCACCCTAATGGTGCAGAACCTGTATATATATGTAAACAACATTTCAGCAATAATAATCATACCAGAATCATTATCATTCTGGAATTCCACATGGTATCAGAGCGAGGGTATATTCATTAGATCTAAGCCCCGTTCTCCTTCTGAAAACTCCTATCTTCTTCTCTATTTTCTCATCCTCCAGCCATGAACAACGCTGACAACATTCCACAGTCTCCCTCTGTGACTACAGAGGATCCGT…	5016
Copia/ltr_struc_scaffold721_291640_296656_+/100	100	TGTGGAATTCCAGAATGATAATGATTCTGGTATGATTATTATTGCTGAAATGTTGTTTACATATATATACAGGTTCTGCACCATTAGGGTGCAGAATCACTCATTTGTAATCCCTATAAATCAGGGATTACTCTACCTACTACTTTCTATTATTGTTCTGCATAGATTTAGGCTAGAAGAATCGAATAATCCAGCTAACCTACTACTGATTTCTATGCCTACTCATACTCTACTAATTACTGTAATTCAACACTCCCCCTCAAGGTTGGCTGTAGATGTTGTGAAGGCCAAGCTTGCCTTGTAATTCATCAAACATATCCCTAGGCAGTGCCTTAGTAAGAATGTCTGCGATCTGCTGCTTCGATGGAACGTACTCCATCTCGAACTCCTTGTTGTTTA…	5016
Copia/ltr_finder_scaffold669_41343_46360_-/96.8	96.8	TGTGGAATTCCAGAATGATAATGATTCTGGTATGATGATTATTGCTGAAATGTTGTTTACATATATATACAGGTTCTGCACCATTAGGGTGCAGAATCACCTCATTTGTAATCCCTATAAATCAGGGATTACTCTACCTACTACTTTCTATTATTGTTCTGCATAGATTTAGGCTAGAAGAATCGAATAATCCAGCTAACCTACTACTGATTTCTATGCCTACTCATACTCTACTAATTACTGTAATTCAACACTCCCCCTCAAGCTTGGCTGTAGATGTTATGAAGGCCAAGCTTGCCTTGTAATTCATCAAACATATCCCTAGGCAGTGCCTTAGTAAGAATGTCTGCGATCTGCTGCTTCGATGGAACGTACTCCATCTCGAATTCCTTGTTGTTT…	5017
Copia/ltr_struc_scaffold33_1919731_1924749_+/99	99	TGTATCAACGGATATGAGGCCTCCGCTAGGTGACAATGGGAGAGATGAGCTGGCACATGACTCAGCATATAGGGAATTGAACATAGTACAGAGTTAGTTAGTGTTTTTGTATTGTAGTTAGGATTTTACATTTCTGCCACTTTGGCTTTGTATATACAGTGCAGTTGCACCATTAATGGAAGTAAGAATTCTTCCCCATTCTTCATTTCTCCTCTCCTTCTCTCGATCATCTCTGTCAACATGGTATCAGAGCTGTAAGCTCATCCATCACCTTGAGTTGCCGCCATGGCCAACGATGAGGTCGAAGGGAAGGAAGAACCCTCCGGCGTGAAGCTAATCCCACAATCGGAAAAACCCATTCATTACTACATCAACCCAAATGAGAACCTATCTCAGGCA…	5018
Copia/ltr_struc_scaffold43_776930_781948_+/99.8	99.8	TGTGGAATTCCAGAATGATAATGATTCTGGTATGATTATTATTGCTGAAATGTTGTTTACATACATATATACAGGGTCTGCACCATTAGGGTGCAGAATCACCTCATTTGTAATCCCTATAAATCAGGGATTACTCTACCTACTACTTTCTACTATTATTCTGCATAGATTAGGCTAGAAGAATCAAATAATCCAGCTAACCTACTCTGATTTCTACGCCTACTCATACTCTACTAATTACTGTAATTCAACACTCCCCCTCAAGCTTGGCTGTAGATGTTATGAAGGCCAAGCTTGCCTTGTAAGTCATCAAACATATCCCTAGGCAGTGCCTTAGTAAGAATATCTGCGATCTGCTGCTTCGATGGAACGTACTCCATCTCGAATTCCTTGTTGTTT…	5018
Copia/ltr_struc_scaffold669_41342_46360_+/97.1	97.1	TGTTGAATTACAGTAATTAGTAGAGTATGAGTAGGCGTAGAAATCAGAGTAGGTTAGCTGGATTATTTGATTCTTCTAGCCTAATCTATGCAGAATAATAGTAGAAAGTAGTAGGTAGAGTAATCCCTGATTTATAGGGATTACAAATGAGGTGATTCTGCACCCTAATGGTGCAGACCCTGTATATATGTATGTAAACAACATTTCAGCAATAATCATCATACCAGAATCATTATCATTCTAGAATTCCACATGGTATCAGAGCGAGGGTATATTCAGTAGATCTAAGCCCCGTTCTCCTTCTGAAAACTCCTATCTCCTTCTCTATTTTCTCATCCTCCAGTCATGAACAACGCTGACAACATCCCACAGTCTCCCTCTGTGACTACAGAGGATCCG…	5018
Copia/ltr_struc_scaffold786_34726_39745_+/99.8	99.8	TGTTGAATTACAGAAATAACTAGGATATTATTAGGCGTATAACTTGGAGTAATCTAGCTATCCTATAGAATCAGTCTAGCCTGATTTAGGCAGTGTATTCATAGTAAGTGGTAGGTAGAATAAATCCCTGATTTGTAGGGATTACTACGAGCTGGATCTGCATCCTAATGATGCAGACTGTGTATATATGTAAAGGAAACCACAGAAATAAGAATATCATACCAGAATCACTCAGATTTCTGGATTTCTGCATGGTATCAGAGCTTTGATTCAGACCTTGAATCCAGCTCCATCAACCTTCCTTCTTCTATCTCTCTCACTCTCATCTGATGGCGAACACGAACGATGAAGTTCAAGTCCCATCCTCGCCATCTGTGACTTCAGGAGATCCCTCCCAGA…	5019
Copia/ltr_struc_scaffold942_17638_22659_+/97.4	97.4	TGTTGAATTACAGAAATAACTAGGATATTATTAGGCGTATAACTTAGAGTAATCTAGCTATCCTATAGAATCAGTCTAGCCTGATTTAGGCAGTGTATTCATAGTAAGTGGTAGGTAGAATAAATCCCTGATTTGTAGGGATTACTACGAGTTGGATCTGCATCCTAATGATGCAGATTGTGTATATATGTAAAGGAAACCACAGAAATAAGAATTATCATACCAGAATCATTCTGATTTCTGAAATTCTGCATGGTATCAGAGCTTAGATTCAGACCTTGAATCCAGCTCCATCAACCTTCTCTCTTCTATCTCTCTCACTCTCATCTGATGGCGAACACGAACGAGGAAGTTCAAGTCCCATCCTCGCCATCTGTGACTTCAGGAGATCCCTCCCAG…	5021
Copia/ltr_finder_scaffold169_331105_336127_-/100	100	TGTTGAATTACAGAAATAACTAGGATATTATTAGGCGTATCACTTAGTGTAATCTAGCTATCCTATAGAATCAGACTAGCCTGATTTAGGCAGTGTAATCATAGTAAGTGGTAGGTAGGATTAATCCCTGATTTGTAGGGATCACTACTAGCTGGATCTGCATCCTAATGATGCAGACTGTGTATATATGTAAAGAAAACCACAGAAATAAACATCAATCATACCAGAATCACTTAGAGTTCTGGATTTCTGCATGGTATCAGAGCTTAGATTCAGACCTTGAATCCAGCTCCATCAACCTTCTCTCTTCTATCTCTCTCACTCTCATCTGATGGCGAACACGAACGAGGAAGTTCAAGTCCCATCTTCGCCATCTGTGACTTCAGGAGATCCCTCCCA…	5022
Copia/ltr_finder_scaffold25_508606_513628_+/97.5	97.5	GTTATGAATATTGTTATTATGGTGCATGAATGCCCATTGTGTAACCTATACATTAACCATGGGAATTAATACCATTATCTCCTATTCAAGTGTAATTATGTTAGTCATTAGGGGTTATGTATCATGAGCCTATAAATAGTGTTCACTCTTGTATGTTTGTGACACATCAATAAGAAGCTAAACTCTCTCCCTCTCCATATTTCTCTTGTTCTTGTCTTTCTTTGAGTTTAGTTTTATAACACGTTATCAGCACGAATGCTTTACATTCTTGAAGATTCAGGAAGACAACTATATCTATTTTGTTTATTAATGTTTTTCATTTTTTTAGTAGCATGCATACTGCTAGCAATGGCATTTTTCCTTTTTTGTTCATATGTATTTTTTAAATGATTTACTTTT…	5022
Copia/ltr_finder_scaffold272_1306805_1311827_-/100	100	TGTTGAATTACAGAAATAACTAGGATATTATTAGGCGTATCACTTAGTGTAATCTAGCTATCCTATAGAATCAGACTAGCCTGATTTAGGCAGTGTAATCATAGTAAGTGGTAGGTAGGATTAATCCCTGATTTGTAGGGATCACTACTAGCTGGATCTGCATCCTAATGATGCAGACTGTGTATATATGTAAAGAAAACCACAGAAATAAACATCAATCATACCAGAATCACTTAGAGTTCTGGATTTCTGCATGGTATCAGAGCTTAGATTCAGACCTTGAATCCAGCTCCATCAACCTTCTCTCTTCTATCTCTCTCACTCTCATCTGATGGCGAACACGAACGAGGAAGTTCAAGTCCCATCCTCGCCATCTGTGACTTCAGGAGATCCCTCCCA…	5022
Copia/ltr_finder_scaffold57_464601_469623_-/100	100	TGTTGAATTACAGAAATAACTAGGATATTATTAGGCGTATCACTTAGTGTAATCTAGCTATCCTATAGAATCAGACTAGCCTGATTTAGGCAGTGTAATCATAGTAAGTGGTAGGTAGGATTAATCCCTGATTTGTAGGGATCACTACTAGCTGGATCTGTATCCTAATGATGCAGACTGTGTATATATGTAAAGAAAACCACAGAAATAAACATTAATCATACCAGAATCACTTAGAGTTCTGGATTTCTGCATGGTATCAGAGCTTAGATTCAGACCTTGAATCCAGCTCCATCAACCTTCTCTCTTCTATCTCTCTCACTCTCATCTGATGGCGAACACGAACGAGGAAGTTCAAGTCCCATCCTCGCCATCTGTGACTTCAGGAGATCCCTCCCA…	5022
Copia/ltr_struc_scaffold169_331104_336127_+/100	100	TGCAGAAATCCAGAACTCTAAGTGATTCTGGTATGATTGATGTTTATTTCTGTGGTTTTCTTTACATATATACACAGTCTGCATCATTAGGATGCAGATCCAGCTAGTAGTGATCCCTACAAATCAGGGATTAATCCTACCTACCACTTACTATGATTACACTGCCTAAATCAGGCTAGTCTGATTCTATAGGATAGCTAGATTACACTAAGTGATACGCCTAATAATATCCTAGTTATTTCTGTAATTCAACACTCCCCCTCAAGCTTGGCTGTAGATGTTATGGAGGCCAAGCTTGCCTTGTAGATCATCGAACATATCTCTAGGTAGAGCCTTCGTGAGAATATCTGCAATCTGCTGCTTAGATGGAACGTACTCCATCTCGAACTCCTTGTTGTT…	5023
Copia/ltr_struc_scaffold2124_38407_43430_+/100	100	TGTTGAATTACAGAAATAACTAGGATATTATTAGGCGTATCACTTAGTGTAATCTAGCTATCCTATAGAATCAGACTAGCCTGATTTAGGCAGTGTAATCATAGTAAGTGGTAGGTAGGATTAATCCCTGATTTGTAGGGATCACTACTAGCTGGATCTGCATCCTAATGATGCAGACTGTGTATATATGTAAAGAAAACCACAGAAATAAACATCAATCATACCAGAATCACTTAGAGTTCTGGATTTCTGCATGGTATCAGAGCTTAGATTCAGACCTTGAATCCAGCTCCATCAACCTTCTCTCTTCTATCTCTCTCACTCTCATCTGATGGCGAACACGAACGAGGAAGTTCAAGTCCCATCCTCGCCATCTGTGACTTCAGGAGATCCCTCCCA…	5023
Copia/ltr_struc_scaffold274_259214_264237_+/98.8	98.8	TGCAGAAATCCAGAACTCTAAGTGATTCTGGTATGATTGATGTTTATTTCTGTGGTTTTCTTTACATATATACACAGTCTGCATCATTAGGATGCAGATCCAGCTAGTAGTGATCCCTACAAATCAGGGATTAATCCTACCTACCACTTACTATGATTACACTGCCTAAATCAGGCTAGTCTGATTCTATAGGATAGCTAGATTACACTAAGTGATACGCCTAATAATATCCTAGTTATTTCTGTAATTCAACACTCCCCCTCAAGCTTGGCTGTAGATGTTATGGAGGCCAAGCTTGCCTTGTAGATCATCGAACATATCTCTAGGTAGAGCCTTCGTGAGAATATCTGCAATCTGCTGCTTAGATGGAACGTACTCCATCTCGAACTCCTTGTTGTT…	5023
Copia/ltr_struc_scaffold57_464600_469623_+/100	100	TGCAGAAATCCAGAACTCTAAGTGATTCTGGTATGATTAATGTTTATTTCTGTGGTTTTCTTTACATATATACACAGTCTGCATCATTAGGATACAGATCCAGCTAGTAGTGATCCCTACAAATCAGGGATTAATCCTACCTACCACTTACTATGATTACACTGCCTAAATCAGGCTAGTCTGATTCTATAGGATAGCTAGATTACACTAAGTGATACGCCTAATAATATCCTAGTTATTTCTGTAATTCAACACTCCCCCTCAAGCTTGGCTGTAGATGTTATGGAGGCCAAGCTTGCCTTGTAGATCATCGAACATATCTCTAGGTAGAGCCTTCGTGAGAATATCTGCAATCTGCTGCTTAGATGGAACGTACTCCATCTCGAACTCCTTGTTGTT…	5023
Copia/ltr_struc_scaffold989_116743_121766_+/99.8	99.8	TGTTGAATTACAGAAATAACTAGGATATTATTAGGCGTATCACTTAGTGTAATCTAGCTATCCTATAGAATCAGACTAGCCTGATTTAGGCAGTGTAATCATAGTAAGTGGTAGGTAGGATTAATCCCTGATTTGTAGGGATCACTACTAGCTGGATCTGCATCCTAATGATGCAGACTGTGTATATATGTAAAGAAAACCACAGAAATAAACATCAATCATACCAGAATCACTTAGAGTTCTGGATTTCTGCATGGTATCAGAGCTTAGATTCAGACCTTGAATCCAGCTCCATCAACCTTCTCTCTTCTATCTCTCTCACTCTCATCTGATGGCGAACACGAACGAGGAAGTTCAAGTCCCATCCTCGCCATCTGTGACTTCAGGAGATCCCTCCCA…	5023
Copia/ltr_finder_scaffold249_225312_230340_-/98.4	98.4	TGTTAAAATATGGATCTTTCACTCATAGACAACAAGCCACCAACAAGCCACCAACAATCCACAAACAAGCCACCAACAAATCTCCATCATCAAGCCACCAAAATTAAATAAAGTTATTTGTGATAAGATGTTAAAATAAATGTACTTTGTCTTGTTAAGTTTGTAAAGGCTATATAAAGCCTTACATCTATTGTGTATCAATCAATCCAAGCAACTCCATTCCAAAAACACAAAAGAAAGAAGCAATTTGCTTTCTCTACTTCTCTCAACAACTTTCTTTGCTTTACAAAACAATCACCCAATTTCATCTTTTCACATATCAATCATCAAACTTTCATTCTTTATATTTCAATCACCACATTATTCCAACATGGTATCAGAGCCCTAATTGTTCTTACG…	5028
Copia/ltr_finder_scaffold11_583271_588302_-/94.1	94.1	TGAATGCAGCGAAGAACAAACAGAGTTAATCGAAGGACTGTTAGTCAACGTCAATGAAAGGAGAAGTCGAGTTAATTGAAACGGAGAGTTTCATTTTCCGTATGTTTTTCCAAGTTGATGTATGAACTAATGACACGTGTTTTTACCTGCCTTTGTAATTCCGTTTTTACTGTTCTTGTTACCGTTGAGGTTGGTATAAAACCCAACCAGCTGAATAAATCGGGTATCACTTTTCAGAGTTTCAACATTTCTTCCCGGCTTCTTAACTCTCTCTCAAATTCGATCATTCTTCGATCAATCTGTTATGGTATCAGAGCCTATCCCGACGATCTGAAACTCAACGATGATTTGAAGTCATGATGATGATGATGAAGATGATGAACATCCAAATCATCAACA…	5031
Copia/ltr_finder_scaffold261_1239995_1245031_-/91.7	91.7	TGTTTAGGATTAATCTACAATTTTCTAGACAATTCCATACAAATATCTCAACTACTCAACTAAATTAATTAATATATTTTGATAGCTAAACAAAATAAAAATAGCATAGCCACCCACATATAGCGGTTGTGATAAAAAAAATCTTATTAGTTTATTAATTTACGTTTAGTGTAAATAGCCTTCATGGCTAATGTCGTGGTGTGTGCAGAGTTGAGGAAATAAAAAAGAGGAAGCAGAGAGGCATCTGTGAGTGGTGAGAGTAAAGGTCCAAGTGACCAAATTGTAATATTTATAAATTTGAGTGATCAATTGAGTGAGTTATCAAAATACTATTTTTTCGGTCCTAAATTCCGCTACATTTCCTCTAGCACCCCAATAAATTTGGAATCAGAGCTAAAT…	5036
Copia/ltr_finder_scaffold261_979331_984367_+/97.1	97.1	GACGAAATCCCGTATATATTTGTATATAATTCAGATCATAGTTAGTTTATTTAGTTACCATCTTAGTCCTAGTTCTATCCTATTCTAACTAGTAGATCCTATTAAATAGTTAGAGTAAATATATTCTTACCTAATCAGTAGGAAGAATGCTGTATATATTGAGCCTACGGGACATGAATAAAATCATTAAATTCTCTCAATCTTCATGGTATCAGAGCCTGGTCTGTACCTTACCTAAACACTTCCGCTGCAATCCTAAGCCATGGTGACAGACGGAGCTTCAAACGGATCCGAGAATGCTGGAGAGATCGCGAACTCAGTGGCACCAGCAGCAACCACGGATTACTCAAGCTTCCTCACCACACACAGGCTGGATGGCAAAAATTATCTCAAATGGTC…	5036
Copia/ltr_finder_scaffold602_204587_209637_+/96.6	96.6	GTTATAAAACTAAACTCAAAGAAAGACAAGAACAAGAGAAAATATGGAGAGGGAGAGAGTTTTTTATTAAGGTGTAGATATGATACAATGTAGAGTCTTATTTATAGGCTCATGAAACCATAACCTATACATTCTAATATTAATACAATTAAGAGAGTAATATAATACATGATCAATGCAATGGGAGTTACACAATGAGCATTCAACTACATTTATATAAAATAGTCATAACACTCCCCTTGAATGTCCATTGGATAAAAATTAGACATCATTATCGAATACACTATTTGATGCTGCCTCGTTAAAAACCTTACCAAGAAAACCCATTGGGAAAACCATGGTTAAGGGAAAAAGAGTGCAGTGTGTATCGCCTCCCCCTNNNNNNNNNNNNNNNNNNNN…	5050
Copia/ltr_finder_scaffold28_1896549_1901604_-/99.5	99.5	TGTTAGAATCGAAGGATAGCAGCTAGTAGGTGTAAAAGAGTGTGGTAGAGTTAGTTATTACTGTAGTAACTAACTTTGACTTCATTACATTCCTTTCTCTTTGTACATATATAGTTGCAGTACTGTACAATCAAACTAAGAAATACAATAACAGAATTCTACATTTCTCTCTGTCTACACACTCTCAACTCTCTGAATTCACATGGTATCAGAGCTGGTTTACACAGCTGTTTAACACAATCATTTCATTCCGATGACCAACTCCGGCGACTATTCGCCGCCTCCACAGTCCACCGTCAATCGCTCTCTCATCACATCCAACACACTCGCTGATCATTACTCAAATCCGTTCTTCCTATCCCCTGGAGATTCACTCTCTACTCCACTGATTGGGATTAA…	5055
Copia/ltr_finder_scaffold326_133029_138086_+/89.9	89.9	GAATCCTCTAGGGTTTAGTGGAATCAGCTCATCTTTTCATTGAAGCAAGCCAGCCAGGGTTTATATACAAAGACAAGGAAGGAAGAAATGACAAATTGCACAACAATGAGCTGGTTGAAATGGTCAGGTGCAGCAACGGAAAAATGCAGAGGAGATGCAGGTGATGAGCTGTTGGTGCAGTGTACGAATGGTGACGTTTTCATTCCTATCCGTTCTTATTCCACAGCGCACCGTTTCACTTGGATGTTGGTTTGGCGGGAAAAGTGAAAAAAAATTCTTTTCTTTCTCCCTAATATCCCCCCTCAAGCTGGTGGGCACAGGTTGTGCAGACCAAGCTTGGAAATCAAATACTAGAACGGTGCTGGGGAGAGTGCGTCGGTCAGGACGTCAACGACTTGA…	5057
Copia/ltr_finder_scaffold3042_21146_26204_+/84.4	84.4	GTGGAATTCCAGAATGAGAATGATTCTGGTATGATTGTTATTGCTGAAATGTTATTTACATATATATACAGGTTCTGCACCATTAGGGTGCAGAATCACTCATTTGTAATCCCTATAAATCAGGGATTACTCTACCTACTACTTTCTATTATTGTCCTGCATAGATTTAGGCTAGAAGAATCGAATAATCCAGCTAACCTACTACTGATTTCTATGCCTACTCATACTCTACTAATTACTGTAATTCAACACTCCCCCTCAAGGTTGGCTGTAGATGTTGTGAAGGCCAAGCTTGCCTTGTAATTCATCAAACATATCCCTAGGCAGTGCCTTAGTAAGAATGTCTGCGATCTGCTGCTTCGATGGAACGTACTCCATCTCGAATTCCTTGTTGTTTAC…	5058
Copia/ltr_finder_scaffold520_61343_66402_-/96.8	96.8	TGAAGAAATGATTTTTCATTTCCATCTCTTTCCCGCCAAATCTCGACCTTTGCAACGTCTAAATGAAACGGAGCGTTTCAAGCTCTTCACACCAACACTTAAATGAAAAGGAGCACTTCATCCCCAACGGCGATAAGAACAAAACGTCACCGTTGCACTCTTGATAAACAGCTCATCGTCCTCTTCTCTGATTTCTGCAAAATCTGTTGAGAGCTTCAGACTCTCCCTCTCTCTTTCTGCCAGCTACCAGCTGTGCAATTTGTCGTCTACTTCCATTCATTCTCTGTATATGAACGTAGCAATCATCAATGAAAACGTTGAGGCATTTTCCCAAATTCCAAATGAGTTAATAATTCTCTAGACGAACCGTGCTATTATCGGAGAGGCTTCGTTCAATTT…	5059
Copia/ltr_finder_scaffold46_83963_89024_-/93.4	93.4	TGCAGTTCGATCAAGTCCAGCAATGAAGAACAAACGGAGAAATGAAGAACAAACGGAGCAGAAGATGGAGACCGTTAGTCAACGTGAAGACGGAAGAGAAATTGAAGCTTAAGTGAAACGATGTGTTTCGTATTCCGTTTGTTTTCAATATGGCTGTATCAAAATGGGACACGTGTTTTTACCCGCATTTACATTTCTGTTTTTACTGTTAAAGTTACCGTTGAGTTTACTATATAAACTCAACCAACTCAATGAATCGATTTACGGTTTTCAGACCTTCATTCCTATCCACTGACCTTCACTCCTATCCACTTCTTCTCTGCATTTCTTCTTCCTTCTTCTTCCTTCTTCTCTGCTCATTGATCGATTCTCCGATCAATCTGTTATGGTATCAGAGCT…	5061
Copia/ltr_finder_scaffold7_279057_284119_+/98.3	98.3	GTTATGAATTTTATAATTATGTGTATGAATACCCATTTGTAATTCCTACCTTTGTAACTTCTATACATTGAACATGAAAATGAATATCCTATTTAAGTGTAGTTATACTAGTGATGTATAGGTTATGAATTCTAGAGCCTATAAATAGTGCTCTCTCTTGTACCATTTTCACACCTCAATAAGAAAGTACTTCTCCTCCCATGTTCTTGTTCTCTTTTGTTCTTAGTTTCATAACACGTTATCAGCACGAAGTTCTGCCGTCGAGCAATCTCTTGTAATCATACAATGAGAGATTACTTTTAATCGTGAGATAAGCGGTGCACGCGGAACAATACAATTCCGCCCGAACCTCGGAATTACCAACAGTCTCGGTTCCCCTACGTCGNNNNNNNNNNNNNN…	5062
Copia/ltr_finder_scaffold262_628_5692_-/98.6	98.6	TGTTAGATTTCTGTGATGTGGAGATGGTTTGGAAGATGAAGGTGGAAGAATGGAGAAGAAAGGTGAAGAACGCAGAGAATGGAGTCTTGGATTAATTGGTAAAGGTGAGTCAAACGGTGAGTTTACAACCCAAACTCTAAGGGTTTTATAAGAAGGTTATTGTAACTTCCTAATGTAACAGAATGGTCAAAGAACTAAACAGAATAACAGAAATAACAACTAACTAATTTTTCCTAACAGACTGGTAACAAACTTTGAGTTTGTTTCCCTAATACCCTCCCGCAAACTAAGCATGGATTGATTCCAAGTGTAGTTTGGAAATGAGATTTCGAAAAGTGTGAACAGGTAATGATTTGGTGAAAGGATCCGCGAGTTGGTTATGAGTAGATATATGTTGGA…	5064
Copia/ltr_finder_scaffold55_57168_62234_+/95.5	95.5	GCACGATGAAGAACAAATGGCGTTAAGGAAAGAGGAAGGAGACCGTTGGTCAACGTGAAGAAAAGAAGAAGAAACGCTTAAATGAAACGACGAGTTTCAATTTCCGTTTGTTTCTTATCGTTGATGTATTAAACATTGCCACGTGGTTTTACCCGCGTTTCACTTTTCTGTTTTTACTGTTTTGTTACCGTTGGGTTAGTATATAAACCCAACCAAACAGAGTGAAATGGTTATGAGTTTTCAGACTCCATCCTTATCTTCTTCTTCTTCATTTCTGCTCCTTCTCTGCGCCTTTCATCGATCTCGGAATCAAACTAATATGGTATCAGAGCCTATGTTATCAAACTAGCATCAATGAATCGAAGTAATGATGATGATGATGATGATGATGAGCAGCAA…	5066
Copia/ltr_struc_scaffold651_662054_667122_+/93.9	93.9	TGTGGAATTACCTTATATGATTAGGATTTGTTAGCTGTCTTGATTAATCATGTTTATATTTATTTACGTGTATTTACCTTTAATATCAATAGTATAGGTTAAATTATGGTATTTGAGTAGATAAGGTGATCCTTGATTTGTGAGGATGCATCGTGTGAGTAATTTGCTCCCTAATGGGAGCAGTACCCTGTATATAATCCCTAGTGTTTTACCTGAAATAACATAACATAAAATATATCTTCTGGAATTTGTTATGGTATCAGAGCTTCGATTCTTACACTAAATCTATTCTCGTTTTTTCTTCTCTCTCAAACACCTCTCTTTCTTTATCATGACGAACACTAACAACGAGGTTCCTCAAACCGGCAACTCACCGCCGCGTTCATCCTCTGTGACTTC…	5068
Copia/ltr_finder_scaffold53_115586_120659_-/91.9	91.9	TGCAGGAAGCAGCAGTAGCTACTCAGGAAGCTGTTCGTTCAAGTTCAGCTGGGAATGCTAATGGTGTAAGGAAGGAGGACTTTAGTAACGGCGTGATGGAGCCGTTAGTCCGTTAGTCGATTGTATGAAGCGTTAATAAAAAATGCTGCATTTACGCTTATCATTTCACTATTTTTATTACCGTTAGTGAAAACAGTGTAATTCCAGTTTTTAACCGTTGCTGTGTTTATATATAAATAAGAAGCTCGTCCATGGCTGTGTTGCAAGCTTGCACACACAATTTCCATCCTCTTTCTCTCTGATTTAACATGGTATCAGAGCGTATCATCGTCGCATATTAGCGATGGTAGACCTCACTTCACCGTCGTAGGGATCTGGAGGTAGAGGACGAGGATCAGT…	5073
Copia/ltr_struc_scaffold105_142005_147079_+/95.2	95.2	TGTGGAATTACAGCGTATCATTATGATTTGTTAGCTGTAGGATTAGAGTAAGTTAGCTCTCTTGAGTAATTCTAGTATTCCTACCTACTTATATCTAACCCTAAATATCAGCAGTATAGGTATAATTGTAGTAAGAGGGTAGGTAAGGTGATCCCTGATTTATAGGAATCTACCGTGTGATTATTCTGCTCCCTAATGGGAGCAGCCCTTGTATATAAACTAAATACTCGACCAGGAAATAAAATCATCATACCAGAAATCATTTGCATTCTGGAATTCTTTATGGTATCAGAGCTAGGGTTCGTATACTAGATCAAAGCCTCGTTCCCTCTCTCTCTCACACCATGTCGAACACAAACAAGAAGCCCCTCGAACCGGCAACTCACCGCCACAGTCACC…	5074
Copia/ltr_struc_scaffold674_213418_218498_+/92.8	92.8	TCTTGAATATTAGTAATCTATATCTAGAATTTTCTACCTCTAGAGTAATAAAAAAAATATAAATCCCAACTACTCATAATAACTAAATTAATAATCATAACCACACACTAAACCTACCAAGTGTGCTAGTATCTTCCTAAGGTGGTTGTATTATGCTATAAATATGAAGGCTCACTTCAGGCAAGTGTGAAGTGCAGAGAAACATGTTGAAAAAAAGAAAGATTGAGAGAGTGAGTGAGCAGAAAGGCGTGAGGGTGAGGAATGAAAGGTCCAAGTGACCAAATTGTAATATCCACAAAATTGAGTTATTAATTGAGTGAGTTATCAAAATACTATCTTTTTCGATCCTAAATTCCGCTACATTTCCGCTAACGCCCCAACAAATTTGGTATCAGAGAT…	5080
Copia/ltr_finder_scaffold25_370374_375455_+/92	92	GTATCAGAAGAGGAGAAGAAGGACGTAAGCTGTGCATCGTCCAGAGAAGGAAATGAAGAAGATTCATTATCGTTGGAGGAAGATGCACAGAGTGACCAATTTGCAATGGAGTGAAAGTTCAGTGATCAAGAGTGCAAACTGGACACGTTATGTTTGTGAAGCTATGTCGTTTTGATTTCTATCGTTTATGTGTAATAAGTGAAACATGTGGCAACTTTCGTTTTTTACCGTTGAAGCTGTTATGTACAGTAAAATGGTAAAAACGTTGTAAGGATAAAATAGGGGATGAGGATGAGAATGAGACTTGAGCTTTTCCAGAAACTTTCTTCTTCTTCCTTCGTTTCTCTCTGTCGACCATCTCCTTCATTTCTCTTATTGTATCAGAGCTCATCTGATGGT…	5081
Copia/ltr_finder_scaffold164_86028_91111_-/100	100	TGCAGCATCCAAGGCTGGAAATGAAGAACATTCAACATTATTGCAGGAAGATGCGCAGAGTGACTAGATTGCAATGGAATGAAAGTTCGATGATTGAGCGTGCAACTGAGCTGGCTTTAGTTTAATGGAACTGCGTCGTTTTCATTATTACTGAATCTGTAATAAGTTGACACGTGTTTTAATTTCGTTTATTACCGTTAGATGTTAAACAGTAAAAACGGAAAAGGCTTGTACTATAAGAACAAAAGGGATGAGGATGAAATGAAGTAAGCTTTTCCAGAAATCTTCTTCATTTCCTTTCCTCTCTTTTTCCTTCCTTCCCTCTCCGTCGATCACCTCCTCCGATTCTTACATGGTATCAGAGCACCTCTAATGGTGGTCAATCAGGGAAACTCCACA…	5083
Copia/ltr_finder_scaffold272_651971_657054_+/100	100	GTTATGAATATAATTACTATAGTGAATGCACCATTGTGTAACTCCTTATTCCATTCTTCAATGTATTTCATTGTATTTATTTTCCCACCTTTATGTGTAATAATATTAGAGAGTATAGGTTATGATCTATGAGCCTATAAATAGAGCTCTCATTTGTAGCATTCTATACACCTCAATAAGAAAGTACTTCTCCTCTCATGTTCTTGTTCTCTTTTGTTCTTAGTTTTATAACACGTTATCAGCACGAAGTTCTGCCATCGAGCAANNNNNNNNNNNNNNNNNNNNNNNNNNNNNNNNNNNNNNNNNNNNNNNNNNNNNNNNNNNNNNNNNNNNNNNNNNNNNNNNNNNNNNNNNNNNNNNNNNNNNNNNNNNNNNNNNNNNNNNNNNNNNNNNNNNNNN…	5083
Copia/ltr_finder_scaffold415_67134_72226_-/94.8	94.8	TGTTGGGTTATCCCACATCGGAGAGTGGAAGGGGCTGGGTGATGTTTATAAGTGTGAGGGAAAGCCACACTCTCTGAGCTAGCTTTTGGGGTGAGAAGGCCCAATAGCACCCAACAGTGGTATTAGAGCTCGAGGTTGTATTGGAGCTGTTTTGGGTGGATGGCAAGAATGGACGATTCAAGCGGAGCAATGATTAAGTTCACGTCATCAAATTACTCGATTTGGAAGCCACGAAAGGATGATATATTATTTTGCAAGGATCTCTATGAACCTATCGAAAGTGGAAGCGAGAAGCCGAAAGACAAGACAGAGAAGCAATGGGAGGTTTTGCATAGAAAGGCGGTGGCAATCATTCGGCAATGGATTGACCAAAGCATCTTTCACCATGTTGCGAAAGAT…	5092
Copia/ltr_finder_scaffold472_1064294_1069387_+/94.8	94.8	GATCATCACGTTATTATAGAAATTCAGAAATCAGAATGATTCTGGTATGTTGAATATTATTTTTGTTGTTTCCCTTTACATATATACACAGTCTGCATCATTAGGATGCAGATCCAGCTCGTAGTAATCCCTACAAATCAGGGATTTATTCTACCTACTACTTACTATGAATACACTGCATAAATCAAGCAAGACTGATTCTCTAGGATAGCTAGTTTACTCTAAGTTATACGCCTAATAGTATCCTAATTATTTCTGTAATTCAACACTCCCCCTCAAGCTTGGCTATAGATGTTATGGAGGCCAAACTTGCCGTGTAGATCATCGAACATATCTCTAGGTAGAGCCTTAGTAAGAATATCTGCAATCTGCTACTTAGATGGAACGTATTCCATCTCG…	5093
Copia/ltr_finder_scaffold660_46060_51156_+/95.8	95.8	GTTAAAATATGGATCTTTCACTCATAGACAACAAGCCATCAACACAATCCACCAACAAGCCACAAACAAGCCACCAACAAATCTCCATCATCAAGCCACCAAAATTAAATAAAGTTAGTTGTGATAAGATGTTAAAATAAATGTACTTTGTCTTGTTAAGTTTGTAAAGGCTATATAAAGCCTTACAGCTATTGTGTATCAATCCAAGCAACTCCATTCCAAAAACACAAAAGAAAGAAGCAATTTGCTTTCTCTGCTTCTTTTAACAACATTCTTCGCTTTACAAAACAATCACCCAATTTCATCTTTTCACATATCAATCATCAAACTTTCATTCTTTACATTTCAATCACCACATTATTCCAACATGGTATCAGAGCCCTAATTGTTCTTACGGGC…	5096
Copia/ltr_struc_scaffold205_301580_306676_+/95.2	95.2	TGTGGAATTACAGCGTATAATTATGATGTGTTAGGTGTAGGATTAGAATGAGTTAGCTGTCCTTAGTGATTCTATCATTACTAGTTACATATATCTAGCCTAAATATTAGCAGTACAATTGTAGTAAGAAGGTAGGCAGGGTAATTTCTGATTTGTAGGGATTGATCGTGTGATGATTCTGCTCCCTAATGGGAGCAGCCTCTGTATATATACTACTATACAAACAGAAATAAACAATATACCAGAAATCCTAGTATTCTGAAATTTTTTATGGTATCAGAGCGAGGGTGCATATACTAGATCAAAGCCTCGTTCCCTCTCTTTTCCTCTTTCTATCTCTCTCTCACTCTCACGCCATGGCCAACACCAACAACGAAGTCCCTCGAACCGGCAACTCAC…	5096
Copia/ltr_finder_scaffold118_56200_61298_+/92.6	92.6	GGCATTGCAACATGTGAAATGAAGTGAAGAACACACGGCGTCAAGGAAGACCGTTGGTCAACGTCGAGAATGAAGAAGAGAAGATTTAATGAAACGATGTGTTTAGAGCTTTCCGTTTATTTCCGTTTGTGTTTTAACGTTGATGTATGAAACGGGGACACGTGTTTTTTACCCGCGTTTCTTATTACACTTTTACTGTTGAAGTTACCGTTGGGTTTTAGTATAAAAACCCAACCAATGGAATAAACCAACTCAGGCTTTCAGACCCATTCTATCTTCTTCCTTCTTCTCTGCATTTTCTTCCGTACAGCTTCTTCTTCATTCATCCATTCTTACATCCTTCAATCATCTTAATATGGTATCAGAGCGGGTGTTATCGATCTAGAACTACACGATGAC…	5098
Copia/ltr_finder_scaffold2_815461_820562_-/97.4	97.4	TGTTATAAAACTAAACTCAAAGAAAGACAAGAACAAGAGAAAATATGGAGAGGGAGAGAGTTTCTTATTTAGGTGTAGATATGATACAATATAGAGTTCTATTTATAGGCTCATAAAACCATAACCTATACATTCTAATATTAATACAATTAAGAGAGTAATATAATACATGATCAATGCAATGGGAGTTACACAATCAGCATTCAACTACATTTATATAAAATATTCATAACACTCCCCCTTGAATGTCCATTGGGTAAAAATTAGACATCATTATCGAATACACTATTTGATGCTGCCTCGTTAAAAACCTTACCAGGAAAACCCATTGGGAAAAACCATGGTTAAGGGAAAAAGAGTACAGCTGCGTATTGACTCCCCCTGATGNNNNNNNNNNNN…	5101
Copia/ltr_finder_scaffold300_109162_114267_+/94.5	94.5	GTTAAGAAACTAATGGATTGAAAATATAACTATAAAGAACAATGGAAAGGAAGAGACACAAAAGAGAGGGAAAGAGAACTTTCTTATTCATTCACTATTGGTACAAGATGAACATCTATTTATAGGTGAGGAACAATTTCATAGGATTCTAGCATTATTACATACATGAATAGGTACATGAATGAGCACATGAATGAGTATATAAATGGGGCTATGAATAGTATTGAATTACATTGAGTAATGGACATTCATCACATATATTCTTCATAACACTCCCCCTTGAATGTCCATTGGTTAAGAATGTGCATCATGTTCTTTGAATACGCTATTTGATACTGCCTCGTTAAAAACCTTACCAGGAAAACCCTGTGGGAAAAACCATGGTTAAGGGAAAAAGAG…	5105
Copia/ltr_struc_scaffold361_442623_447730_+/98.7	98.7	AGAAATGGAGGATGAGATCGACAAAGAGAAATGGAAGGAGAAGGAAGAAGAAGAAAGGTTCTGGAAAGCTTTTATGAATCTATTTCATCCTCATCCCCTATTTTATCCTTACAAAGCTTTTATCGTTTTACTGTAGTAACAGCTTCAACGGTAATAAACTAAAGTTGCCACGTGTACCAATTATTACATAAACGCTAGAAATGAAACGACATAGTTTGATAAACATAATAAGCCCAACTCGCATTCTTGATCACCGAACTTTCACTCTATTGCGCTTTGGTCACTTTGCATATCATCTTCCAACGGCACTGAAGCTTCTTCATCTCGACTCCTGGGCACTGCACACCTTACACCCTTTTTCTCCTCTTCTGACAGCCTCCCACAAGTTGGCGAATATAT…	5107
Copia/ltr_finder_scaffold196_277887_282996_-/100	100	TGTTGAATTACAGAAATAACTAGGATATTATTAGGCGTATCACTTAGTGTAATCTAGCTATCCTATAGAATCAGACTAGCCTGATTTAGGCAGTGTAATCATAGTAAGTGGTAGGTAGGATTAATCCCTGATTTGTAGGGATCACTACTAGCTGGATCTGCATCCTAATGATGCAGACTGTGTATATATGTAAAGAAAACCACAGAAATAAACATCAATCATACCAGAATCACTTAGAGTTCTGGATTTCTGCATGGTATCAGAGCTTAGATTCAGACCTTGAATCCAGCTCCATCAACCTTCTCTCTTCTATCTCTCTCACTCTCATCTGATGGCGAACACGAACGAGGAAGTTCAAGTCCCATCCTCGCCATCTGTGACTTCAGGAGATCCCTCCCA…	5109
Copia/ltr_finder_scaffold361_442617_447727_+/96.6	96.6	GGTATTAGAAATGGAGGATGAGATCGACAAAGAGAAATGGAAGGAGAAGGAAGAAGAAGAAAGGTTCTGGAAAGCTTTTATGAATCTATTTCATCCTCATCCCCTATTTTATCCTTACAAAGCTTTTATCGTTTTACTGTAGTAACAGCTTCAACGGTAATAAACTAAAGTTGCCACGTGTACCAATTATTACATAAACGCTAGAAATGAAACGACATAGTTTGATAAACATAATAAGCCCAACTCGCATTCTTGATCACCGAACTTTCACTCTATTGCGCTTTGGTCACTTTGCATATCATCTTCCAACGGCACTGAAGCTTCTTCATCTCGACTCCTGGGCACTGCACACCTTACACCCTTTTTCTCCTCTTCTGACAGCCTCCCACAAGTTGGCGA…	5110
Copia/ltr_struc_scaffold196_277886_282996_+/98.8	98.8	TGCAGAAATCCAGAACTCTAAGTGATTCTGGTATGATTGATGTTTATTTCTGTGGTTTTCTTTACATATATACACAGTCTGCATCATTAGGATGCAGATCCAGCTAGTAGTGATCCCTACAAATCAGGGATTAATCCTACCTACCACTTACTATGATTACACTGCCTAAATCAGGCTAGTCTGATTCTATAGGATAGCTAGATTACACTAAGTGATACGCCTAATAATATCCTAGTTATTTCTGTAATTCAACACTCCCCCTCAAGCTTGGCTGTAGATGTTATGGAGGCCAAGCTTGCCTTGTAGATCATCGAACATATCTCTAGGTAGAGCCTTCGTGAGAATATCTGCAATCTGCTGCTTAGATGGAACGTACTCCATCTCGAACTCCTTGTTGTT…	5110
Copia/ltr_finder_scaffold29_715160_720277_+/96.4	96.4	GTCGTTTTGGTTTTGTAAACGGATGACTGCCACGTGTCGCAATCATCCCTCACTCCTTACTGTTTAATTAGTTCCCTACAGTAAAACTGGAAGCTGATTGTATAAATGGAGAAATGCAAAAATGAAAGAACTCAACAATTTTTCCAGCAAACATTTTAGTCTTTCTCTCCTCTCTTCTTCTCTCAATCGAGCTCATCTGAAATGGTATCAGAGCCTCCGATCGAGACCTAGAGATATCTGAAATGGTCATCACTCCCAGAAGCTCCACCCCGATTGTATTTGGATCTGTCCAAGACAATGAAGATGATGATGGTGACAATGAAAATCTGCATCAGCAGCGTCACCACAACTCCGGAGGTAACTCAAACACTCCTCCACCTCCACTTGGTTTTGGTAGTC…	5117
Copia/ltr_struc_scaffold568_84078_89195_+/97	97	TGTAGAATTCCAGAGATTAGAATGATTCTGGTACGATGATTATTATTTATGTTGGTTCCCTTTACATATATACACAGTCTGCATCATTAGGATGCAAATCCAGCTTGTAGTAATCCCTACAAATCAGGGATTTATTCTACCTACTACTTACTATGAATACATTGCATAAATCAACTAGACTGATTCTCTAGGATAGCTAGTTTACTCTAAGTTATACGCCTAATAATATCCTAATTATTCCTGTAATTCAACACTCCCCCTCAAGCTTGGCTGTAGATGTTATGGAGGCCAAACCTGCCTTGTAGATCATCGAACATATCTCTAGGTAGAGCCTTAGTAAGAATATCTGCAATCTGCTGCTTAGATGGAACGTGCTTAGATGGAACGTACTTGTTGTTT…	5117
Copia/ltr_finder_scaffold98_763798_768930_-/100	100	TGGAAATGATTTTTCATTTTCCCGCCAAACTTCACACTCTCCAAGCTTCAAGTGAAACGGAGCGTTTCTTCCTCTCTACACCAACGACTAAATGAAACGGAGCGTTCTGTTAAGTGATGAAGATAAGAACAAAACGTCATCGTTGCACTGATCAGAACAGCTCATCGTCCTCTTCTCTGTTCCTCTGCATTTCTGCAAATTCCGTTAGAGCCTCAAGCTCACCTACTCTCTTTCAGCCAGCTACCAGCTGTGCACATTGTCTTTTAGCTTCTCATCACTTTGTATATGTACCACCTTTCTATCAATGAGAACGTTGAGCCATTTCATTTGAACACAAACGAGTTAATATGGTATCAGAGCGAGGTTAGAATCCACAATGGCAGCTGAATATCCCTTAGC…	5132
Copia/ltr_struc_scaffold318_228531_233663_+/96.1	96.1	TGTTGAGATACGGCAGAATAGTTATTATTATTATTTGTTCCTTTCCTAGCATGTCTTCATTAGGAAGTTATTACCTACAGATGTAGTAATACAGTCCAATAAGGACATTCCTTTCTTGCATAGGAAGTCAGTATTATTCTAATAAGGATAGTTGTCTTTTCCTACAAGGACTTGGACTCTAACCCTAGTTGTACAGCTCTATTATAAATAGAGCCGGTTATCATTCAAGATTATTAACAAGAGGATTATTACCTCATATTTTGGCATGGTATCAGAGCCTGGTTGGAACCCTAGGACCTCTCGCTCAGCAGCCGACCAACTCTCTCTCTCTTAAACTACTTTTTCTTCTTCTTCTTCCTGGACAGCAACCATGACCGGCAGAGTAACCAAGTTCGGAGA…	5132
Copia/ltr_finder_scaffold510_221021_226154_+/94.2	94.2	GAGAGAATAGAGTTTTAACGTCTTGTTTCATTCATTGATTAAGCTTAGGTCTTATACAATTGATTGCAAGCAAAATGACAAATGCGTAAGGAATCAATCAGTCTGAGAACATTGCAGGTCTGGGAATCGTATAACAGAAATTGCAGAGACTGAGTTGCCAGCTTGCTGAGGAAGAGGAAGAAGGGTCCTTATCCGCTTTGCTGGAACGACATCGCGTTGAGCAAGCAACGTCTCTCCTCGTTGCAACAAGTTAACGAAACGGTGCACATCATTTTGGAGGGAAAGTGAAGATGGAGATGAAAATTTCCCTTTTCCTAATACCCACCCACAAGCTGGAAGGCAGAGATTATGCATTCCGAGCTTGGAGAGAAGAAATCGGAAGGGGACTGGTCGTAGAGC…	5133
Copia/ltr_finder_scaffold138_182985_188120_+/96.9	96.9	GTCAGAAATGGAGAATGTGATCGACAGAGAGAAATGGGAGACGAAGGAAGAAGAAGAAAGGTTTTGGAAAGCTCAAGCTTCATTCTTATCCTCATCCCCTATTTTATCCTTACATTGTTTTACCGTTTTACTGTACATAACAGCCTAACGGTAATAAACGAAACTTGCCACGTGTTTGATTTATTACATAAAACGGGAAATGGAAACGACACAGTTTCATAACAAATTGTGTCCAACTCGCGTTCTCGATCAGTGGACTTTCACTCCATTGCAAATTGGTCACTCTGTGCATCTTCTTCCAACGGTACTGAGTTTTCTTCATTTCGACTTATGGACGCTGCACAGCTCAAGTCCTTCTTCTCCTCTTCTGATACCCTCCCACAAGTTGCCGAATATATA…	5135
Copia/ltr_finder_scaffold271_129062_134197_-/98	98	TGTTAATTTAGTTGGAATTGCAGAAATTTAGCTCACGTCTTTCATTCATTGAATCATTGGTTCATATACAAGTAATGGAATTGAAAGACGACAAGTTGCACAGCTCATTAGCTGGCCAAGAGCGTTAGAGCTCCAACAGAAAATGTGCAGAGGTGAGCAGAGGTGAGCAGAGGTGCAGGAAAAACGCAGAGAGGGAAAAGGACGATGAGCTGGAGAAGATGAGTGAGACGGTGACGTTTCAGTCTTATCCTTGCTGAGGCTTGAGCACACCGTTTCACTTAATGGTGAAGTGTGGCGGAATTTGGCAGGAAAGCTGAAATGAAAAATCATTTCATTACATCCAATACCGCCCCTCAAGCTGGTGGGCACAGATTGTGCAAACCAAGCTTGGAGCTTAGG…	5135
Copia/ltr_finder_scaffold362_125075_130217_-/99.8	99.8	TGTTGGTCCCGGATAATTGATGTGCAATAAAAATATGTACCACCAATATTAAAGCACCACAAAATTAGTTGGATCTCTAACCAACTAATTGAATTCCCACCAATATTAACCCCCACCTCCAATTTAGTGCACATGGAAATTAGTTGGGGATTCAACTAATTGGATGCCACAACCAATTGCTTTCAATTGGTCTCCCTACATTTCTAGTATAAAAGGGAAGCTAGTGCATCCCATTTCAATCATCCCTCTCTTCTTCCTTTCTCACTTCTCTAAGTGTTGTAGTGTAGCAATTTTCACTTGTTTAATAATTGAGATAAGTTATCTCAATTGGGTAGATAGGTGAGCGGTAGAAAGTCCCGGTAAATGTTTTACCGTGGTAGGAATACTTTCTTGTGAGCG…	5142
Copia/ltr_finder_scaffold58_5227_10373_+/93.3	93.3	GTAGATTTGAGAGAATAATTATCTACTCTTGTTATTAGAAGGCCCGTAGACAATAGGGGTTATATACACAAATCTCCATATGAGACTTACCTACTCTAGGAATCCTATTAGGAGGTAATTACCTAATAATACATAATACAGCTAATAGGGGACGTATAATAGGTTACTTAGCTAATTTGTAGGATTCTCTACACTCCCCCTCAAACTTGGTGTAGATATTCACAAGACCAAGCTTAGACTTGAAGTACTCTAGGAGCTCTTGAGACAGAGCCTTAGTGAGAACATCAGCTATTTGTTGCCTTGACGGTACATATCTGACTTCCACTATTCCAATTTCAACCTTTTCTGTTATGAAGTGTTTGTCTATCTCGACATGCTTTGTTCTGTCGTGATGGACAG…	5146
Copia/ltr_struc_scaffold297_612471_617618_+/80	80	TGTGGAATTACAGCATATAATTATGATTATGATGTGTTAGGTGTAAGATTAGAATAAGCTAGCTGTCCTTAGTGATTCTACCATTACTAGTTACATATATCTTGCTGATAAGCTTAATTATCAGCAGTATAATTATAGTAAGAAGGTAGATAGGTAATCCCTGATTTGTAAGGATCTACCGTGAGATGATTCTGTTTCCTAATGGGAGCAGCTTCTGTATATATATTAGTATTAAAACAAAAATAAAATAACATACCAGAAATTCTAGTATTCTGGAATTCTTTATGGTATCAGAGCATAGATTCGAACTCTGAATCAAGCCTCATCTCCTCTCTTTCTCGTACTATGGCGAACACAAACAACGAAGCTCAAGCTCCTTGGACCGGCAACTCTCCGCCA…	5147
Copia/ltr_struc_scaffold312_227396_232545_+/93.1	93.1	TGTTGGGTGCTATTGGGCCTTCTCATCCCAAAAGCTAGCTCAAAGGGTGAGGCTTTCCTTCACACTTATAAACAACACCCAGCCCCTTTCACTCACTGTTGTGGGATAACCCAACAACCTCCCCCTCACAAATCGGTCTCTCGATAGGCATTACCCATCTACCGGCTCTGAACGGATCACCATCGGTCCTTCGGACCGGATCCCGGGAGGTGTTGTCAACCTAGACTCTGATACCACTAATGAGAAATGAGGCAGCAATATCAAGCAAGAATAGAATGAACGAGACACAACGATTTTTACGTGGAAAATTCAAATCGGGAAAAATCAAGGGACCGTAGTCCAAGCAACAACTCCACTATACTTTGGTGGGATTACAAGTCCTCTCTAGGATACCTAGAG…	5149
Copia/ltr_finder_scaffold475_1198348_1203498_+/95.9	95.9	GGATTCGCTCAACAAACCACTCCAGATCTCCATCAACTGAACGAGTGGAATCAAACACGATGCAGCAAGGAACTGGATGCAACGAGGGACTGATAAATAGTCCCTTAGCAGTCCATGGAAAATACACAGAAGGTTGAGACTTGCAGCACAAGTGTTCTTCCTCTCTTCTAAACCTTATAAGTGATTACCTTGGGAAGTTCTTTCCTGACACATTGATTAGTGTGGTGATCGGGAATTAGCTTTAAGGGCAGTGGTTATACCACGATCACTTTCATTGTTCATTCACTGTTTGTTAAGTTTTACAGGTTGATCCTAAACTACTGAGGTCCTACATTCTACAATCTTAAAGCTAAGAACGATGTCCACATTAGCAAGATCAGTACCTGATCTGAGCAAACT…	5150
Copia/ltr_finder_scaffold450_31135_36288_-/96.3	96.3	TGAAGATGAAGAACGAAGTGAAGGAAGCAGCAGCAGCTGCTCGAGAAGATGTTACTCAGGGAGCCACTGTCAATGATGACGGAGTAAGGAAGAAGGACTTCAGTAACGGCGTCATAAAGTCGTTAACTCATTAATTGATTGTGAGAAGCGTTCGACTAAAACGCTGCGTTTCCGCTTATCATTTTACTATTTTTATTACCGTTGTGAAACAGTGTAATTCCGGTTTTTACCGTTGATGTGTTTATATAAATAAGAGCTTCAGCCATGGCTGTGATGCAAGCTTGCACACACCATTTCCATCTCCCTTTTCTTTGTTTTGATATGGTATCAGAGCCCGTCATCGTCGCGTACTAAGCGATGGTCGATCTCACTTCACCATCGCAAGGTTCTGGAGGAAGA…	5153
Copia/ltr_finder_scaffold149_301999_307153_-/99.6	99.6	TGAAATGCAGCCAAGAACACACGGCGTTAAGGGAAGACTGTGAGTCAACGTGAAGAAGTGAAGAGAAGATTTTAATGAAACGACGAGTTTTAGCTTTCTGTGTAATTTCCGTTTCCTTTCCGTTAAGTTGAGTTGTTGTTGAGTCAAACGGGGACACGTGTTTTACCCGCGTTTGTTACTCCGTTTTTACTGTTACAGTTACCGTTGGGTTTTAGTATAAAACCCAACCAACGATATGAATCAAACTCAGGCTTTCAGACCATTCTTATCTTCTTCATTTCTTCTCTGCATTTCTTCTCTGGTTTTCCTCCATTTCTACCAATCTTCAATCATCTTAATATGGTATCAGAGCGGGTTTAATCGATCTAGAACTACACAATGACTCGAAGTCATGATGAT…	5154
Copia/ltr_finder_scaffold668_27559_32717_+/94.5	94.5	GATTGATTCGTGAGGAAGAAGAAATGCAGAGGGAAAATGCAGAGAAGAAGGAAGAAGATAAGAATGGGTCTGAAAGCCTGAATCGATTTATTCCGTTGGTTGGGTTTTTATACTGAAACCCAACGGTAACTTCAACAGTAAAAACGAAATTATAAACGCGGGTAAAAAAACGTGTCCACATTTGATACATCAACGATTAAAACATAAACGGAAATAAACGGAAGTTAAACGGAAGATCAAAACTCGTCGTTTCATTAAATCTCTTCTCTTCTTTCCCGACGTTGACCAACGGTCTTCCTTCTAACGTCGTGTGTTCTTTGCTACGTTTCACACCCTCCCACAAGTTGGAGAGTAGATGTCATATACTCCCAACTTGCTCAGCAGCAACTGAAAGCGTGT…	5158
Copia/ltr_finder_scaffold418_571524_576683_-/99.6	99.6	TGTTAAGAAACTAATGGATTGAAAATATAACTATAAAGAACAATGGAAAAGAAGAGACACAAAAGAGAGGGAAAGAGAACTTTCTTATTCATCCACTATTGGTACAAGATGAACATCTATTTATAGGTGAGGAACAATCTCATAGGATTCTAGCATTATTACATATATGAATAGGTACATGAATGAGCACATGAATGAGTATATAAATAGGGTTATGAATAGTATTGAATTACATTGAGTAATGGACATTCATCACATATATTCTTCATAACACTCCCCCTTGAATGTCCATTGGTTAAGAATGTGCATCATGTTCTTTGAATACGCTATTTGATACTGCCTCGTTAAAAACCTTACCAGGAAAACCCTGTGGGAAAAACCATGGTTAAGGGAAAAAGA…	5159
Copia/ltr_finder_scaffold464_1614126_1619286_-/90.5	90.5	TGTTATGAATATTGTTATTATGGTGTATGAATGTTCATTGTGTAACCTATACATTAACCATGAGAATCAATACCATTATCTCCTATTCGAGTGTAGTTATGTTAGTCATTAGGGGTTATGTATCATGAGCCTATTGTATCATGAGCCTATAAATAGTGCTCACTCTTGTATGTTTGACACACATCAATAAGAATACTCTTCTCCTCCCATATTCTTACTCTTCTTTATTTTAGTTTCATAACACGTTATCAGCACGAAGTTCTGCCGTCGAGCAATTTCTTGTAATCGTGTGACAAAGAGTTAGTTTTACTTGCGGGATGAGCTAGTGCATACAAAACAACACATATGGCCAATGAGTTCATGCTTATGCTCCTTATGCCAGTTTTTGCAATTTTATTA…	5160
Copia/ltr_finder_scaffold46_284049_289215_+/96.5	96.5	GTCTATGAAACGCAGCGAAGAACATACGGCGTTAGGAGGAAGACCGTTGGTCAACGTCGAGAAGAGAAGAGAAGAGATTAATGAAACGACGAGTTTTGGCCTTCCGTTTAACTTCCGTTCCTTTCCGTTTATGTTTTAGTTGTTGATCTATCAAACGGGGACACGTGTTTTTACCCGCGTTTATAATTTCGTTTTTATTGTTGAAGTTACCGTTGGGTTTCAGTATAAAAACCCAACCAACGTAATGAATCGATTCAGGCTTTCAGATCCATCCTTATCCTTCTGCTTCTTCTCTGCATTTTTCTCTGCTCTTCTTCCCATTTCACGAACCTTCAATCATCTTAATATGGTATCAGAGCAGGTTGTTTCGATCTAAAACCTTACAATGACTCGAAGTCA…	5166
Copia/ltr_finder_scaffold108_287178_292349_+/97.1	97.1	GTTGGCTATGAGGTTCCAAGTAGCAATCGTTCGAGTGTTGATAGAAGAAGAGATCTATGATTAAGACAGAATCGTGGGCACCACTTTCCGAAAAGAGTATTTCCACCCTAACAAGCCTTGGGTATCAGGAAATCCCTTCCGAGGATAAGACTGTCTCACTCAAGTTCTTAGGCTTCAGATACTTGATTCACTCTCAGATTTCGTAGGCAAGGATAGATGTTAGTTTCTGTGTGTTTCTGCACACTTATTGCCTCTCTTATATAGGCAAAGGGGGGTAGGGACGAGTAGGTGTGAGTACCTAGCACCAAAAGGTGTCATTATCCCCAAGGATAGATTTTAGGCAACAGCAATCAGTTCCCTACGGGTTTTGGAGGGAAAACAACTCAGAAAGAGTTTGAA…	5171
Copia/ltr_finder_scaffold156_38355_43526_-/97.8	97.8	TGAAGAAGGAGAATGAAGCAGCTCCAGCTACTGGAGAAAGCAGCATTCATGAAGCTACTGCTGGGAATGAAGACGGAGTAAGGATGGACTTCAGTAACGGCGTCATAAGACCGTTAGCTCGTTAGATGGATGGAGGAAGCGTTTAACTAAAACGCAGCGTTTACGCTTATCAATTGCACTATTTTTATTACCGTTGTAAAACAGTACATTCCGGTTTTTTTACCGTTGATGCTTATATAAATAAAGAGTTCAGCCATGGCTGTGATGCAAGCTTGCACACACCATTTCTCTGCCTCTCTTTCCTCTGTTTTGTCATGGTATCAGAGCGAATCATCGTCGCATACTAAGCGATGGTCGACCTCACCTCACCGTCGCAAGGTTCTGGAGGAAGAGGACGGG…	5171
Copia/ltr_finder_scaffold102_648566_653738_-/88.8	88.8	TGTAGAAACCCAGAATAGAGACGATTCTGGTATGAATATTATTTCAGAATTATCTATACATATATATACAAGGTCTGTACCATTAGGGTGCAAAATCACCTTATTGTAATCCCTACAAATAAGGGATTACTCTACCTACTACTTACTCCTAATATTCTGCATAGATTAGGCTAGAAGAATCAAATAAGACAACTAACCTACTCTGATTTCTATGCTTAATCATAATTTAATTATTGCTGTAATTCAACACTCCCCCTCAAGCTTGGCTGTAGATGTTATGGAGGCCAAGCTTGCCTTGTAGATCATCAAACATATCTCTAGGCCGAGCCTTAGTAAAAATATCTGCGATCTGCTGCTTCGATGGAACGTATTCCATCTCGAATTCCTTGTTGTTTACTT…	5172
Copia/ltr_finder_scaffold228_207275_212448_+/98.8	98.8	GTTAGTTTCTTTAGAATTCAAGCAAAAGGCTCAACGTTTTCATTAATGATTGATCGTTCATATACAGGAGAAGAGGGGAGCTACATGACAAGGTGCACAGCTAGCTAGCTGGCTGAAAGAGAAAGAGAGGGAGCTTGCTGCTCCTTAACAGAATTTGCAGAAAGAACAGAGAAAGGACGATGAGCTGTTTGGTCCTCAGTGCAATGGTGACGTTTAGCTCTTATCTTCAGTGATAATGCAGCGCTCCGTTTCACTTGGTTTGTTGGTGCAGAGAGGAAGGACGCACCGTTTCACTTAAGCTTGAAGTGGAGGGAAAATAGCGGGAGATGAAAAATCATTTCATCATCTCTAATACCCCCCTCAAGCTGGGGGGCACAAGTTGTGCAGACCAAGCTTGGA…	5173
Copia/ltr_finder_scaffold203_141909_147083_-/99.6	99.6	TGTTATGAAGAATATATGTGATGAATGTCCATTACTCAATGTATTTCAATACTATTCATAACCCCATTTATATACTCATTCATGTGCTCATTCATGTACCTATTCATATATGTAATAATGCTAGAATCCTATGAGATTGTTCCTCACCTATAAATAGATGTTCATCTTGTACCAATAGTGATTGAATAAGAAAGTGATCTTTCCCTCTCTTTTGTGTCTCTTCCTTTTCATTGTTCTTTGTAGTCATATTTTCGATCCATTAGTTTCTTAACAATATNNNNNNNNNNNNNNNNNNNNNNNNNNNNNNNNNNNNNNNNNNNNNNNNNNNNNNNNNNNNNNNNNNNNNNNNNNNNNNNNNNNNNNNNNNNNNNNNNNNNNNNNNNNNNNNNNNNNNNNNNN…	5174
Copia/ltr_finder_scaffold203_27799_32977_+/98.4	98.4	GTTATGAATATAATTACTATATTGAATGCACCATTGTGTAACTCCTTATTCCATTCTTCAATGTATTTCATTGTATTTATTTTCCCACCTTTATGTGTAATAATATTAGAGAGTATAGGTTATGATCTATGAGCCTATAAATAGAGCTCTCATTTGTAGCATTCCATTCACCTCAATAAGAAACTCTCTCCCTCTCCATATTTCTCTTGTTCTTGTCTTTCTTTGAGTTTAGTTTTATAACACGTTATCAGCACGAAGTTCTGCCGTCGAGCAACTTCTTGTAATCATGAGCGAAGTGCATACAAACAATACATATGGCCAGTGAGTTCATGCTTATGCTCCGGATGCCCGTTTTTGCAATTTTATTATTGCGCACGAGTGCTCGATTCTCAAAAGTTT…	5178
Copia/ltr_finder_scaffold19_1231033_1236212_+/95	95	GCAGATACAGCGAAGAACAAACGGCGTTGAAGAGAAGACCGTTAGTCAACGTGAAGTGAAGGAGAAGAAGCATTTAAATGAAACGACGAGTTTTATCTTCCGTTTGTTTTACCAGTTGATGTATTAAACGATGACACGTGTTTTACCTGCGTTTATATTTTCGTTTTTACTGTTGTGTTACCGTTGGGTTAGTATAAAACCCAACTAGAGCTGAATGAATCGATTATGAGTTTTCAGACTCTCAAACTTATCTCCTTCTTCTTCTCTTCATTTCTCTGCGAAATCGATCGAGCTTTCGATCAAATTGTTATGGTATCAGAGCATTTATCGTCGATCTAACGATGATGACTCGAAGTAATGAAGACGATGATGATGATGATGATGAACAACAAAATCATC…	5179
Copia/ltr_finder_scaffold342_561508_566689_-/83.9	83.9	TGAATGCGATAAGGATGAGAATATGAGTCTTCTGGAATCGCACCATCTCCTTCATTCCATTTCGTTATTTATACAAACAGATTTTCCAATTTTACTGTAGGCTAACTACTCCAACGGTAAGAAAAGAAAGGTGACTACCACACGTGGCAGTCATCCCGTTACACACAATGAAACGATGCAGTAACACTTTAAACTATCATTTCTCCATTACACATTTAATCATTCAACTTTCATCCAAGAACGATTTGGTCACTGCGTTCATCATCTTCTGTATCAGATATGTTGTCAACTTCTTCTTCATTTCTCAGTTCATCATGGAGCTGCTTTCGTTATGTTAGCCTCCCATAAGTTGGCGAATAGATGTCAATTATTCCCAACTTGCCAAGGAAGTAATGTAAA…	5181
Copia/ltr_finder_scaffold388_49447_54629_-/96	96	TGCCTTCATCTGCTCCATGTGCATTTTTGCCTTATTAGTGTTGGGTTTGTTTCAATGTTTCTTGAAAGTTGTCCTTGAGGTATTTGATCAAGGTTCTGTATAATAGCAACAAACTACTAATCATTATTGGGTAGCCTGATGTTCCTGCAAAATCCCACATCGGAGAGTGGAAGGGGCTGGGTGCTGTTTATAAGTGTGAGGGAAAGCCTCACCCTTTGAGCTAGCTTTTGGGGTGAGAAGGCCCAATAGCACCCAATAGTGGTATCAGAGGTCGAGGTTGTGTTGGGGCTGGTTTGTGTGGATGACAAGAATGGATGATTCAAGCGGAGCAATGATTAAGTTAACGTCATCAAATTACTCGATTTGGAAGCCACGAATGGAGGATATATTATTTTGCAA…	5182
Copia/ltr_finder_scaffold650_94274_99457_+/88.6	88.6	GAGTTTTTTTCCCTCCAAAACCCGTAGGGACTTATTGGATGTTGCCTACAAGTGTATCCTTGGGGATAATGACACCTCTTGGTGCAAGTTACTCACACCTTTTCGTCCTTGACCCCTTACCTATATAAAGGAGGCAATAAGTGTGCAGAAAAACACACAGAAACTAATATCTATCCTTGCCTACGAATTCTGAGAGTGAATCAAGTATCTGAAGCCTAAGAACTTGAGTGAGACGGTCTAAGAACTTGAGTGGAGACGGTCTTATCCTCGTAAGGGATTTCCTGATACCCAAGGCTTGTAAGGGTGGAAATACTCTTTTCGGAAAGTGGTGCCCACGATTCCGTCTTGATCCTAGATCTCTTCGCCTATCAAAGCTCGAACGATTTCTACTTGGAACCT…	5183
Copia/ltr_finder_scaffold339_617796_622980_-/96	96	TGCAGAAATGACGAAGAACAAACGGCGTGAATAAGAAGACTGTTAGTCAACGTGAAGGAAAGAAGAAAGGAGTGCTTATTGAAACGGCGAGTTTTACTTTCCGTTTGTTTTAGTCGTTGATGTATTAAACAGTGACACGTGGTTTTACCCGCGTTTACATTTCTGTTTTTACTGTTTTCTTACCGTTGAGTTGGTATAAAACTCAACCAAACAGAATTAATCGAGTAAGAGTTTTCAGACTCTCATTCCTATCTTCTTCTTCTTCTTCTCTGCATTTTCTGCGTTTTTCCTTCGAGCTTTAGACCAAGTTAATATGGTATCAGAGCCTCTACTATCGAACTAATAGCAATGACTCGTAGTAATGAAGATGATGATGATGATGACGAGCAACAAAATCAT…	5184
Copia/ltr_finder_scaffold221_204862_210047_+/91	91	GACACTAGTATCCAGCTCAAGTTGAGCTGGACGAGCTTCAATGTCAGTCCCTAGCATCACCTAGCTCATAGAGGAGCTGATGCTAGCTAGTTTCTACTTGCTCCGAGCTAATGTGAGGTTTCCCGTGAGTCCATGTATCTGTACCAACACCGGCACAACACCAAGGTCAAGTCCATGGAGCTGCCATCACACCAAGTTCGAACCCTAGGTGCATATTTCCAACATTCCTCCCCCAGTTTAGTGAAGTATGTGAATACGCTAAAATTACAACAAATATCCAACCAAAAACTCTTGCATCAATGAAAATGTCACGAAGATTGAATTTCCATCTAGTATATTACACATTCTAAAATACTCGAATATAGGGGAGTCACTACGGATTGAACCCGTCTACTCATT…	5185
Copia/ltr_finder_scaffold383_35511_40698_+/94	94	GTAGAAATCCAGAAATCAAGATGATTCTGGTATGATTATTATTGTTTCTGTGTTTCCAGTTATATATATACAAGGTCTGCACCATTAGGGTGCAGAATCACCTTATGACAATCCCTACAAATCAGGAATTATACTACCTACTACTTACTACGAATATATTGCATAAATTAGGCTAGATAGATCAACTAGGACAGCTAGCTTACTCAAATTTCTACGCCTACTCACATCCTAATTATTGTTGTAATTCAACACTCCCCCTCAAGCTTGGCTGTAGATGTTATGGAGGCCAAGCTTGCCTTGTAGATCATCAAACATATCTCTAGGTTGAGCCTTAGTAAGGATATCTGCGATCTGCTGCTTGGATGGAACGTACTCCATCTCGAATTCCTTGTTATTTAC…	5187
Copia/ltr_finder_scaffold54_194824_200012_-/94.1	94.1	TGTTAGTTTAGTTGGAATTGTAGAAATTTAGCTCACGTCTTTCATTCATTGAATCATTGGTTCATATACAAGTGATGGAATTGAACGACGACAAGTTGCACAGCTCATTAGCTGGCCAAGAGCGTTAGAGCTCCAACAGAAAATAATCAGAGGTGAGCATAGGTGAGTAGAGGTGCAGGCAAAACGCAAAGAGGGAAAAGGATGATGAGCTGGAGAAGATGAGTGAGATGGTGACGTTTCAATCTTATCCTTGCTGAGGCTTGAGCGCACCGTTTCACTTAATGGTGAAGTGTCGCAGAATTTGGCGGGAAAACTGAAATGAAAAATCATTTCATTACATCCAATGCCCTTCTCTCCGCTATCCCAGCCCCCCCCCCCCCCCCCTCAAGCTGGTGGGCA…	5188
Copia/ltr_finder_scaffold279_554918_560107_-/99.4	99.4	TGTTGGTCCCGGATAATTGATGTGCAACAAAAATATGTACCACCAATATTAAAGCACCACAAAATTAGTTGGATCTCTAACCAACTAATTGAATTCCCACCAATATTAACCCCCACCTCCAATTTAGTGCACATGGAAATTAGTTGGGAATTCAACTAATTGGATGCCACAACCAATTGCTTTCAATTGGTCTCCCTACATTTCTAGTATAAAAGGGAAGCTAGTGCATCCCATTTCAATCATCCCTCTCTTCTTCCTTTCTCACTTCTCTAAGTGTTGTAGTGTAGCAATTTTCACTTGTTTAATAATTGAGATAAGTTATCTCAATTGGGTAGATAGGTGAGCGGTAGAAAGTCCCGGTAAATGTTTTACCGTGGTAGGAATACTTTCTTGTGAGCG…	5189
Copia/ltr_finder_scaffold57_813556_818745_-/97.2	97.2	TGGATCGACTCGGGTCACCTTGTAGCTACCTTGTTATAGTGAAGAAGTGCTCGTAGCTGTCGCTGCTGCCGTAGATGTACTCTCCGCATTGGAGGGGAACTACGTAAATCCCGGTGTTATTTACTTACTGTTTTGTGCTTGGCAATTTCGAGAATATTCGTTGTATATTGCATTATTAATATTACCACAGTAAATTGGTCTAAGGAGGTTGGCTTAATTATCGTCATTATAGTATTGTGGTGCTAATCACCCATCCATAGTGATTTTAAGTGTGGCGGACTACCGCCACTTCCAACTTACCTGGGAAATATTTACGGTGTGTGGTTTATTAGTGCAATATATTTACTCTATTCTCGTCCGCTGCGCCCCAACAGTGGTATCAGAGCACGGTTCATTATG…	5189
Copia/ltr_finder_scaffold239_5154_10346_+/97.4	97.4	GTTATAAAACTAAACTCAAAGAAAGACAAAAACAAGAGAAAATATGGGGAGGGAGAGAGTTTCTTATTGATGTGTAGATATGATACAATGTAGAGTCCTATTTATAGGCTCATGAAACCATAACCTATACATTCTAATATTAATACAATTAAGAGAGTAATATAATACATGATCAATGCAATGGGAGTTACACAATGAGCATTCAACTACATTTATATAAAATATTCATAACACTCCCCCTTGAATGTCCATTGGGTAAAAATTAGACATCATTATCGAATACACTATTTGATGCTGCCTCGTTAAAAACCTTACCAGGAAAACCCATTGGGAAAAACCATGGTTAAGGGAAAAAGAGTGCAGTTTGTATCGCCTCCCCCTGATGATAACATCGTTCCC…	5192
Copia/ltr_finder_scaffold33_1463641_1468834_-/96	96	TGAACAAAAAGGATCGAGCAAGCAGCGGAATGACTAAACGCTAATAACGACGAGAAATCGAGCAAGCGAGAAACTAAGCATCCACAACAACAAGATTGATGACGCAGTTCAGGTCACAAAGACCCTAATCTGCGGAGTCTCAGGAGGGGAAGACTCAGCCCAGAAATCTACTAGATAACGAAGAGCAGAATCCAAGTACAAGAGCAGAGCCAGTGACTGGACTACTCAGAACGAACATGCAACAACACAAGAAAAGGAATACAGAGTAAGGATTCAGAGAAACACTATCCATGAGGTCTCGAAGCGACGGCAGAAGCTTCAATGACTCAAACCCTAGCTGCGCAAGCAGTTCTCCAGAGAAACCCTCCGTCTTCTCTCCTTCTTTTCTCGTTCGCACGC…	5193
Copia/ltr_finder_scaffold33_388209_393402_+/100	100	GGAAATGATTTTTCATTTTCCCGCCAAACTTCACACTCTCCAAGCTTCAAGTGAAACGGAGCGTTTCTTCCTCTCTACACCAACGACTAAATGAAACGGAGCGTTCTGTTAAGTGATGAAGATAAGAACAAAACGTCATCGTTGCACTGATCAGAACAGCTCATCGTCCTCTTCTCTGTTCCTCTGCATTTCTGCAAATTCCGTTAGAGCCTCAAGCTCACCTACTCTCTTTCAGCCAGCTACCAGCTGTGCACATTGTCTTTTAGCTTCTCATCACTTTGTATATGTACCACCTTTCTATCAATGAGAACGTCGAGCCATTTCATTTGAACACAAACGAGTTAATATGGTATCAGAGCGAGGTTAGAATCCACAATGGCAGCTGAATATCCCTTAGCT…	5193
Copia/ltr_finder_scaffold225_81881_87075_+/99.7	99.7	GTGTTCAAATGAAATGGCTCAACGTTCTCATTGATAGAAAGGTGGTACATATACAAAGTGATGAGAAGCTAAAAGACAATGTGCACAGCTGGTAGCTGGCTGAAAGAGAGTAGGTGAGCTTGAGGCTCTAACGGAATTTGCAGAAATGCAGAGGAACAGAGAAGAGGACGATGAGCTGTTCTGATCAGTGCAACGATGACGTTTTGTTCTTATCTTCATCACTTAACAGAACGCTCCGTTTCATTTAGTCGTTGGTGTAGAGAGGAAGAAACGCTCCGTTTCACTTGAAGCTTGGAGAGTGTGAAGTTTGGCGGGAAAATGAAAAATCATTTCCAATACCCCTCCTCAAGCTGGTGGGCACAGATTGTGCAGACCAAGCTTGGATATTAAGTAGTTGAA…	5194
Copia/ltr_finder_scaffold196_897314_902511_-/100	100	TGTTACCATTCTGTTAGGAACTGTTAGTTAGTTATTCTTTCTGTTATTCTGTTTTAGTTTGTTACCATTCTGTTACTTTAGGCAGTTACAATGACTTCTTTATAAAACCCCAGAGTTTGGGTTGTAAACTCACGTTTTGCTTTTCACCTTTACCAATTAATCAACGACTCCATTCTTCTGTTCTTCATCCTTCTTCTTCCTTCTTCCATCTTCATCCATTCCTGTTTCCAGAAATCTAACATGGTATCAGAGGGATCTCGTCAATCCTCGATCCATTTGCATGCTTCCGCCTAATTGATTTTCCTCTCATTCCGCTCGTTCTCATCTCCTGCAATCTATCATCCTCAATGGCGGTCATCAACGACGATGAGACTCCTGGAGTTCCCCTCACCGGAGCTG…	5197
Copia/ltr_finder_scaffold772_55110_60312_+/97.1	97.1	GTTATGAATATAATTACTATAGTGAATGCACCATTGTGTAACTCCTTATTCCATTCTTCAATGTATTTCATTGTATTTATTTTCCCACCTTTATGTGTAATAATATTAGAGAGTATAGGTTATGATCTATGAGCCTATAAATAGAGCTCTCATTTGTAGCATTCCATACACCTCAATAAGAAACTCTCTCCCTCTCCATATTTCTCTTGTTCTTGTCTTTCTTTGAGTTTAGTTTTATAACACGTTATCAGCANNNNNNNNNNNNNNNNNNNNNNNNNNNNNNNNNNNNNNNNNNNNNNNNNNNNNNNNNNNNNNNNNNNNNNNNNNNNNNNNNNNNNNNNNNNNNNNNNNNNNNNNNNNNNNNNNNNNNNNNNNNNNNNNNNNNNNNNNNNNNNNNNN…	5202
Copia/ltr_finder_scaffold33_756462_761665_-/97.5	97.5	TGTTGAATGCAGCAAGAAAAAACGGAGTTAAGGAAGATCGTTAGTCAACGTGGATGGAAGGAAGAGAAGCAACTAAATGAAACGACGAGTTTTGATCTTCCGTTTATTTCCATTTGCGTTTTGACTTTCGATGTATCAAACGGGGACACGTGTTTTTACCCGCGTTTATATTCTCGTTTTACTGTTGAAGTTACCGTTGGGTTTGGTATAAAAACCCAACCAACAGAATGAATCAACTCAGACTTTCCAGACTCATTCTTATCTTCTTCTCTACAATTCTTCTTCTGCTTTTCTTCTTCCTTACGAATTGATCACTCTTCGATCAATCTAATATGGTATCAAAGCTGGTTTGAATCGATCTAAAACCTAACGATGAGTCGAAGTCAGGATGATGATGAA…	5203
Copia/ltr_finder_scaffold320_402687_407891_-/99.1	99.1	TGTTATAAAACTAAACTCAAAGAAAGACAAGAACAAGAGAAAATATGGAGAGGGAGAGAGTTTCTTATTGATGTGTAGATATGATACAATGTAGAGTCCTATTTATAGGCTCATGAAACCATAACATATACATTCTAATATTAATACAATTAAGAGAGTAATATAATACATGATCAATGCAATGGGAGTTACACAATGAGCATTCAACTACATTTATATAAAATATTCATAACACTCCCCCTTGAATGTCCATTGGGTAAAAATTAGACATCATTATCGAATACACTATTTGATGCTGCCTCGTTAAAAACCTTACCAGGAAAACCCATTGGGAAAAACCATGGTTAAGGGAAAAAGAGTGCAGTGTGTATCGCCTCCCCCTGATGATAACATCGTTCC…	5204
Copia/ltr_finder_scaffold40_220553_225757_+/96.5	96.5	GCTCTCTCAACTTATTGAATGTGAAGGATGGAATGAAGAAAGCAGTAGCAGCTGCTAAGGAAGATGATTACTCAGCAGGTGCTTTGAATGTTAACGGAAGGAAGGAAGACTTCACTAACAGCGTTGAGTAGAGATTAGTCCGTTAAGTTTGTTATGTAAAGCGTTGTGATGAAACGCTGCGTTTACGCTTATCCTTTCTACTGTTTTAGTTACCGTTTTGGTTAAACAGTGTAATTGGTTTTTACTGTTGAACTCAGTATAAATAAGAAGTTCATCCATGGCTGCAGAGCAAGCTTGCTCACGCCATTTTCAATCCTCTTCTCTCTGTTTTGATATGGTATCAAAGCGTGTATTCGTCACCTACTAACGATGGTCGACCTTACCTCACCCTCGATAGGA…	5204
Copia/ltr_finder_scaffold896_174565_179769_+/97.4	97.4	GGATGAAAAGAACCATTTCTTTTCTTTTCCCGCCAAGTTCCACTACTCGTCTTCTAATTGAAACGATGCGTTCAACCACCAGAAACACTTCACTTAAATGAAACGGTGCGCTCAAGGATCAACCAAGATAAGGCTGAAACGTCACCGTTGTAATCATCATCATCTCCAGCTCATCGTCCTTGCACTTCTCTGTTTTTCCTGCACATTTCCGTTAGAGCCTCTGATGCTCTCAGCCAGCTAATACGCTGTGCAAATTGTCGTCTTCCTTTCCTCCCCCCTGTATATGAACAAATGATTGACGAATGAGAACGTTGAGCTAATTTTCCCCTAAAACTCTAAGAGAAATAACATGGTATCAGAGCGGTATTAGGAATCGCCATGGCTGCAGCAGAGTACCCT…	5204
Copia/ltr_struc_scaffold320_402686_407891_+/97.7	97.7	TGTTCTGAATATTTTATATAAATGTAGTTGAATGCTCATTGTGTAACTCCCATTGCATTGATCATGTATTATATTACTCTCTTAATTGTATTAATATTAGAATGTATAGGTTATGGTTTCATGAGCCTATAAATAGGACTCTACATTGTATCATATCTACACATCAATAAGAAACTCTCTCCCTCTCCATATTTTCTCTTGTTCTTGTCTTTCTTTGAGTTTAGTTTTATAACACATTATCAGCACGAATGTTGTAGTTATCTTCTCGAAGTTTCACGAAGGTTGCTATTGGCTATATCTTGCTTTCCAAAGTTATTATTTTTATTTTTCTATCTTGTTTGTTTTCATTTCTTAATTTTCTTATAGTATCGTTTTTTTAAAAAACTAAATCTAAAGAAA…	5205
Copia/ltr_finder_scaffold274_151547_156753_+/98.1	98.1	GTTGGAAATATACACCATGGACTTGACCTTGGTGTGCTGCCAAAGATAGGATGAATATGTGAGCTGACGGGAAACCTCACTTAGCTCAGGAACTAAGCTTAACTAGCTAGCGTCAGCTCTTCGGTGAGCTAGACATAGCTAGGGACTGACACTGAAGCTCGTCCAGCTCAACCTTGAGCTGGATGACAGTGTCACTAGCTGAGGTACTCAGCTGAGCTGGAGTGAAGGTGGGGAGCTAGGTAGCAGGAGTGGCAACACTCCCACCTAGGTCGAATGGGTACACACCCTTTTCGTGTGATTCAAACTCAGTCTGAATTGTTTTCCCTCCAATACCCGTAGGAAACTTATTGGCTGCTGCCTACAAGCCTATCCTTAGGGATAGTGACACCTTTTGGTGCT…	5206
Copia/ltr_finder_scaffold67_952773_957980_+/96.5	96.5	GGAATGAAGAAAGCAGTAGCAGCTGCTGAGGAAGATGATCACTCTACAGGAGCTTTGAATGTTAACGGAAGGAAGGAAGACTTCACTAACGGCGTTAAGGGAGAGTAGTCCGTTAAGTGTTTGTGTAAAGCGTTGGCTTGAAACGCTGTGTTTACGCTTATCCATTTTCACTGTTTTAGTTACCATTTTGGTTAAACAGTGTAATCGGTTTTTACCGTTGAAATGAATATAAATAAGAAAGCTCAGCCATGGCTGAAGAGCAAGCTTGCTCACGCCATTTTCAATCTCTTTCTCTCTACTTTGATATGGTATCAGTGCACGTGTTCACTACTTACTAACGATGGTCGATCTTACCTCACCTCCGCAAGGTTCTGGAGGTAGAGGACGAGGATCAGCGGG…	5207
Copia/ltr_finder_scaffold931_309050_314258_+/98.6	98.6	GGAAATGATTTTTCATTTTCCCGCCAAACTTCACACTCTCCAAGCTTCAAGTGAAACGGAGCGTTTCTTCCTCTCTACACCAACGACTAAATGAAACGGAGCGTTCTGTTAAGTGATGAAGATAAGAACAAAACGTCATCGTTGCACTGATCAGAACAGCTCATCGTCCTCTTCTCTGTTCCTCTGCATTTCTGCAAATTCCGTTAGAGCCTCAAGCTCACCTACTCTCTTTCAGCCAGCTACCAGCTGTGCACATTGTCTTTTAGCTTCTCATCACTTTGTATATGTACCACCTTTCTATCAATGAGAACGTTGAGCCATTTCATTTGAACACAAACGAGTTAATATGGTATCAGAGCGAGGTTAGAATCCACAATGGCAGCTGAATATCCCTTAGCT…	5208
Copia/ltr_struc_scaffold28_96935_102143_+/99.6	99.6	AGCTATTGGAAATGATTTTTCATTTTCCCGCCAAACTTCACACTCTCCAAGCTTCAAGTGAAACGGAGCGTTTCTTCCTCTCTACACCAACGACTAAATGAAACGGAGCGTTCTGTTAAGTGATGAAGATAAGAACAAAACGTCATCGTTGCACTGATCAGAACAGCTCATCGTCCTCTTCTCTGTTCCTCTGCATTTCTGCAAATTCCGTTAGAGCCTCAAGCTCACCTACTCTCTTTCAGCCAGCTACCAGCTGTGCACATTGTCTTTTAGCTTCTCATCACTTTGTATATGTACCACCTTTCTATCAATGAGAACGTTGAGCCATTTCATTTGAACACAAACGAGTTAATATGGTATCAGAGCGAGGTTAGAATCCACAATGGCAGCTGAATATCC…	5208
Copia/ltr_finder_scaffold217_874910_880119_+/99.6	99.6	GATGGTTATATTAGCAATAATCAGTAACTGAATGTGAACAATGAATGTAAAACAGAAGTGATCGTGGAGAGGCCACTGCCCTTGAAGCAATTTCCCGAACCACACACAAATCAGAGTGTCGAGAAAAGCTTCCCAGGGTAATCACTGGAATTGAATCGGAATTCAAAGTATGAAAGATAGTTGTGGAGCTAGTCTCTCTGTTTCGCGTGTTATTTCCAGAACTTCAAGCATATCTCTATATACTCGGTTCTGTTACTGCGCTGTTGATCCGCAGTCCGCTCCACTTCCTTCATTTCAGGAAGACCAGTAGAATTCGTTGAGAATAATCGGGGAAGGGAGATCAGGTCGTGCTCATCATCTCTCCCTCCATTTCCAACGGTCAACTCCAGTACTGTTAAG…	5209
Copia/ltr_struc_scaffold705_103057_108267_+/95.7	95.7	TGTTAGGACCGTTAGTTAAACTACGGCGTTTTAATAAAGGACTCAAGTTAGACCGTTAGTTAAACTACGTCGTTTGATGTTAAGGTTTTAAGTTGTTAAGTTTCAATCACTGTAGTTCTTATTAGTTGACAGTTTAGTCCTTAAGAGATAGGTTGTTAGTCGTTGCTATTTGCAGGAGACTGGGCATGGATCATGGCTTCTGTTAACATATCCTCCAGATCTTCAGGTCTGATTGCTGTACTTATCGTGAGTCATGTTCATCTGAATACAATGTCAGTTTGCACAAGCTTAGAACCCTTTTATTATGGTATCAGAGTGATTTGCAACCTGTAACCAAATTGAGTGAGAGTTAAGGTACTTGGAGAAGTGAGGTGATCTCTAGACAGGATGAGTGAGGCC…	5210
Copia/ltr_finder_scaffold320_889003_894214_+/99.2	99.2	GTTAAAATATGGATCTTTCACTCATAGACAATAAGCCACCAACAAAATCCACCAACAAGCCACCAACAAGCCACAAACAAGCCACCAACAAATCTCCATCATCAAGCCACCAAAATTAAATAAAGTTAGTTGTGATAAGATGTTAAAATAAATGTACTTTGTCTTGTTAAGTTTGTAAAGGCTATATAAAGCCTTACATCTATTGTGTATCAATCCAAGCAACTCCATTCCAAAAACACAAAAGAAAGAAGCAATTTGCTTTCTCTGCTTCTTTTAACAACTTTCTTCGCTTTACAAAACAATCACCCAATTTCATCTTTTCACATATCAATCATCAAACTTTCATTCTTTACATTTCAATCACCACATTATTCCAACATGGTATCAAAGCCCTAATTG…	5211
Copia/ltr_finder_scaffold159_321555_326771_-/93.2	93.2	TGAATGCAGCAAGAACAAATGGAGTTAAGGAAGACCGTTAGTCAACATGGATAGAAGGAAGAGAAGCAACTAAATGAAACGACGAGTTTTGATCTTCCGTTTATTTCCATTTACGTTTTAACTCTCGATGTATCAAACGGGGACACGTGTTTTTACCCGCGTTTATATTCTCGTTTTACTGTTGAAGTTACCGTTGGGTTTGATATAAAAACCCAACTGAATGAATGAATTTTGTCTCATTCTTATCTTCTTCTCTGCAATTCTTCCTCTGCTTCTTCTTCTTCCTTACGAATTGATCATTCTTCGATCAATCTAATATGTTATCAGAGCGGGTTTGAATCAATCTAAAACCTAACGATGAGTCGAAGTCAGGATGATGATGAAGATGAAGATGAACAA…	5216
Copia/ltr_finder_scaffold346_699164_704381_-/91.3	91.3	TGTATTTTGCCTCTTATATTATTAGGGAAACAAACTCAAAGTTTGTTACCGGATTGTTAGGAAAAGTTAGTTAGTTGTTATTTCTGTTATAATGATTAGTTACAGTGGCTTTTCTGTTACATTAGGCAGTTACAATGACCAACATATAAAACCCTTGGAATTTAGATTGTAAACTCTACCGTTTTGTTCATCTTCTACATTCAATCAAAATCATCTTCTGTGTTCTTCTCCTTTCTTCTCCCAAATCCACTCCAATTCACAGAACTCTAACATGGTATCAGAGGGATCTCGTCGATCCTCCTCGATCCAGATGCGTGCTTCCGTCTGATCATCTTCATTCTTCCGCTCGTTCTCGTCTCCTGCAGCTCGTCTTCTTCAATGGCAGTCATCAACGACGAC…	5217
Copia/ltr_finder_scaffold19_101363_106582_+/98.8	98.8	GTTGAATGCAGCAAGAACAAACGGAGTTAAGGAAGACCGTTAGTCAACGTGGATGGAAAGAAGAGAAGCAACTAAATGAAACGACGAGTTTTGTTCTTCCGTCTATTTTCATTTGCGTTTTATCTCTTGATGTATTAAACGGGGACACGTGTTTTTACCCGCGTTTTATTTCTCGTTTTACTGTTGAAGTTACCGTTGGGTTTAATATAAAAACCCAACCAGCTGAATGAATCAACTCAGACTTTCCAGACTCATTCTTATCTTCTTCTCTGCATTTCTTCCTCTGCTTTCTTCTTCTTCCTTCGATTTGATCATTCTTCGATCAATCTAATATGGTATCAGAGCGGGTTTGAATCAACCTAAAACCTAACAATGAGTCGAAGTCAGGATGATGATGAA…	5219
Copia/ltr_finder_scaffold471_162235_167454_+/98.4	98.4	GAAGATGAATGATGAACTGAAGGAAGCAGCAGTAGCTACTCAGAAGAATGATCACTCAGTACCAGCTACGAGTGTTAACGAAGTGAGGAAGGAAGACTTCACTAACGGCGTTATGAAGAGACTAGTCCGTTAAGTGAAATGTGTAAAGCGTTGTCTTGAAACGTTGCGTTTACGCTTATCTATTTCTACTGTTTTAGTTACCGTTGGTTAAACAGTGTAATCGGTTTTTACCGTTGATGTTAGTATAAATAAGAACTCCTTCCATGGCTGTCGAGTAAGCTTACTCACACCATTTCCAACCTTCTTCTCCTCATTTGATATGGTATCAGAGCGTGTAATCGTCGCATACTAGCGATGGTCGACCTCACCTCACCGTCGCAAGGATCTGGGGGTAGAGGA…	5219
Copia/ltr_finder_scaffold1462_4227_9450_-/97.5	97.5	TGATGAAGAACAAACGGCGTTAAGCAAAAGGAAGAAGACCGTTGGTCAACGTGAAGAAAAAAGAGAAGAGATGCTTAAGTGAAACGATGCGTTTCAATTTCCGTTTGTTTCTTGTCGTTGATGTATTAAACTTTGCCACGTGGTTTTATCCGCGTTTTTCACCTTTCTGTTTTACTGTTTTGTTACCGTTAGGTTGGTATATAAACCCAACCAAACAGAGTGAAATGGTTAAGAGTTTTCAGACTCCATTCCTATCTTCTTCTTCCTTCTGCTCTTTCTCTGCTCATTCAATCGATCTCTGAATCAAACTAATATGGTATCAGAGCCTTATGCTATCTGATTAGCAACAATGAATCGAAGTAACGAAGATGATGATGATGATGATGAACAGCAAAATCA…	5223
Copia/ltr_finder_scaffold280_1778475_1783700_-/99.1	99.1	TGAAATGCAGCCAAGAACACACGGCGTTAAGGGAAGACTGTGAGTCAACGTGAAGAAGTGAAGAGAAGGTTTTAATGAAAACGACGAGTTTTAGCTTTCTGTGTAATTTCCGTTTCCTTTCCGTTAAGTTGAGTTGTTGTTGAATCAAACGGGGACACGTGTTTTACCCGCGTTTGTTACTCCGTTTTTACTGTTACAGTTACCGTTGGGTTTTAGTATAAAACCCAACCAACGATATGAATCAAACTCAGGCTTTCAGACCATTCTTATCTTCTTCATTTCTTCTCCGCATTTCTTCTCTGGTTTTCCTCCATTTCTACCAATCTTCAATCATCTTAATATGGTATCAGAGCGGGTTTAATCGATCTAGAACTACACAATGACTCGAAGTCAGGATGA…	5225
Copia/ltr_finder_scaffold50_1034531_1039761_+/99.2	99.2	GTTGGGAATATGCAGTTTTAAATCAAAACCAACCCGAGTCCAAGCTGTTGATCAAACCAACAGCCAAACTAAACAGAACGGCACCGTCTCAATGGTTACTGTTAATCTAACAGAATATGACCGTTGGAGCAAGAGGGAGAGATGATGATCGCCTTCTGATTTCCCTCCTGATTTTGCTCAACCAACGATCTTCCGGAGGTCGTGGGGAGAGCCACAGTGATGGAATGGAGACTCTACTGCATGTCCATATAAAACCAGAGTGCTCTTCACCCCAGAAGATACACAGAGATTAACACAATCACCATTGATTATTAGAGTTGATACAGTGATTACCTTGAGAGCATTTCTAGCACCTTCGATTGTTGTGGTGTAAGGGAAATAGCTTTAAGGGCAGTGGCT…	5230
Copia/ltr_finder_scaffold61_231515_236745_-/97.1	97.1	TGTTAGAGTTCTGTGAATTTGGAGTGAGTTTGGAAGAAGGAAGGAGAAGAGAGGAGAAGAACACAGAGCTCGTTTGATTGAATGTGAAAAGTGAGAAGTGAAACGGTGAGTTTACAACCCAAACTCCAAGGGTTTTATATGTTGGTCACTGTAACTAACTAATGTAACAGAAAGGCTATTGTAACTAACTATTATAACAGAATTAACAACTAACTAACTTTTCCTAACAATCTGGTAACAAACTTTTGAGTTTGTTTCCCTAATACCCTCCCGCAAACTAAGTATGGATTGATTCCAAGTGTAGTTTGGAAATAAGATTTCGAAAAGTGTGAACTGGTAGTGATTTGGTGAAAGGATCAGCGAGTTGATTTTGAGTAGATATGTGTTGAACTTTTAGAA…	5230
Copia/ltr_finder_scaffold59_840640_845877_-/98.8	98.8	TGTTATGAATATAATTACTATAGTGAATGCACCATTGTGTAACTCCTTATTCCATTCTTCAATGTATTTCATTGTATTTATTTTCCCACCTTTATGTGTAATAATATTAGAGAGTATAGGTTATGATCTATGAGCCTATAAATAGAGCTCTCATTTGTAGCATTCTATACACCTCAATAAAAAACTCTCTCCCTCTCCATATTTCTCTTGTTCTTGTCTTTCTTTGAGTTTAGTTTTATAACACGTTATCAGCACGAAGTTCTGCCATCGAGCAANNNNNNNNNNNNNNNNNNNNNNNNNNNNNNNNNNNNNNNNNNNNNNNNNNNNNNNNNNNNNNNNNNNNNNNNNNNNNNNNNNNNNNNNNNNNNNNNNNNNNNNNNNNNNNNNNNNNNNNNNNNN…	5237
Copia/ltr_finder_scaffold61_144240_149477_-/96.4	96.4	TGAAGATGAAGGATGAAATGAAGCAAGCAGCAGCAGCTATTCAGGAAGCTGTTTGCTTAGGATCAGCTGTGAACGCTAACGGAGTAAGGAAGGAAGATTTCAGTAACGGCGTTATGAAGCCGTTAGCTCGTTAAGTAGATTGTATGAAGCGTTGATCAAAAACGCTGCGTTTACGCTTATCATTTTACTGTTTTTATTACCGTTGGTGAAACAGTGTAACCGGTTTTTACCGTTGATATGTTTATATAAATAAGAAGCTCAACCATGGCCGTAGTGCAAGCTTGCACACGCCATTTCCATCCCTCTTCTCTCTGTTTTGATATGGTATCAGAGCGTGTCATCGTCGCATACTAGCGATGGTCGATCTCACTTCACCGTCGCAAGGATATGGAGGTAGAG…	5237
Copia/ltr_struc_scaffold116_189410_194649_+/96.8	96.8	TGTTGGGAATAAGAAGTTACAACCAACTCAAACCAAAACCAATTGAGCAAACCAAACAGACATAACCAGAGCAAAACGTCACCGTTGCAACTAACGGGACTACCTTCCCCTAAAACAGAATTATGACTGTTAGAACAGAGGAAGAGGTGATGATCATGATCTGATCTTCCTCCTAATATTGCTCAACAACCCCTAACAACTCGTCGATAGGAGTGGAGTAAAACACGCAGGAACAAGGGGGCCTGGAGGATACAAGTTCTATAAGAACACCAAAGCAAACCCCCTGGACAGATAGTTCTACAACTATAGAAATTAAGCTCCTATAAACATTGAGTAGTTGGTGATTACCTTGGAAGCTTTCCTATCACCTTGATTGCTGTGGTGATTGGGAAATCGCTA…	5239
Copia/ltr_finder_scaffold242_241729_246971_-/92.2	92.2	TGAAGTTCAGATTTATCAGAAGAGGAGAAGAGGGATGCAGGCTGTGCAACATCCAAAGCGGGAAATGAAGAACACTCATCATTGTTGGAGGAAGATGCGCAGAGTGACTAGATTGCAATGGAGTAAAAGTTGGATGATTGAACATGCAACTGAGCTGCTTTTGGTTTAATGGAACTATGTCGTTTTCATTATTACTGAATATGTAATAAGTTGACACGTGGCTATTTTCGTTTTTGTTATTTTCTTTTGTTACCGTTAGGCTGTTATACAGTAAAAACGGTAAAAGCTTGTAACTATAAGAACAAAGGGATGAGGATGAGAATAAGCAAGCTTTTCCAGAAATCTTCTTCATCTTCCTTCCTTTCTTCTCTGTCGACTGCCTTCTCCGTTTCTTACATG…	5242
Copia/ltr_finder_scaffold128_180289_185533_+/88.2	88.2	GGGCATGTCAAACTACATATGGTGGTTGGGTTAACAACTTTTTAAGGAGTAATAACAATTGTTTTGGTTGGGTTATCTTGAACTTATTCGGGAGTTCAAAAGTGGTATTCTAGAAGAATCTATTAGAAAATAGAGGGATTAATTGTCTCTAAAATTACATAGAAGAAAGAGAAGAGAGTGAGAGAGCAAAAGAAAGATAGGAGAAGAAAAGATAAGGTTGCTTGAAGTTTTCATTTTTACAGCAGGTCAGCCTGTTCAAGAGAGCATCTCGAAAAATTTGGTGATCGTTCTAAAATTTGGTGTGCATGTTCAGGACTCTTTTGGCTTCAATCCTGGCTAGGGGGGTCGTTGTTCTGATATTTTTTTTGTTGGGAATCGCTGCTGGACAGAGGGTCTACG…	5244
Copia/ltr_finder_scaffold454_197153_202398_-/85.9	85.9	TGAAATGCAGGAACGATGAAGAACAAACGGCGTTAGGAAAAGAGGAAGAAGACCGTTGGTCAACGTGAAGAAATGAAGAAGAAATGTTTTAGTGAAACGGCGAGTTTTGATTTCCGTTTGTATCTTGTCGTTGCTTTCCGTTTGTATCTTGTCTTTGGTTTCCGTTTGTATCTTGTCGTTGCTGTATTACACATTGCCACGTGGTTTACCCGCGTTTTACCTTTCCGTTTTTACTGTTGTTACCGTTGGGTTATTATATATAAACCCAGAAACAGAATGAAAGAATTAAGTTTCCAGACTTCATTCTTATCTTCATCTTCTCCATTTCTGCTCGTTCTCTGCAACCTTCAAATCAAAGTAATATGGTATCAGAGCTTATGCTATCGGATTAGCATCAAT…	5245
Copia/ltr_struc_scaffold151_265914_271162_+/99.8	99.8	TGTTAAGAAACTATAAGGAAGAAAAGCAAGAATATGGGAGGAGAAGAGTATTCTTATTGATGTGTCCCAAACATACAAGAGTGAGCACTATTTATAGGCTCATGATACATAACCCCTAATGATTAACATAATTACATTTGAATAGGAGATAATGGTATTGATTCCCATGGTTAATGTATAGGTTACACAATGGGCATTCATGCACCATAATAACAATATTCATAACACTCCCCCTTGAATGTCCATTGGATAAGAATATATATTATGTTCTTCGAGTACAATATTGATACTGCCTCATTAAAAACCTTACCAGGAAAACCCAGTGGGAAAAACCATGGTTAAGGTAAAAAGAGTACAGTTACGTATTGACTCCCCCTGATGATGACATCCGTTGATATC…	5248
Copia/ltr_finder_scaffold12_590209_595463_+/86.9	86.9	GTTCCATATTCAGACACCAACCACTGTTAAACGCAGCGAAGAACACACGACGTTAGAAGGAAGACCGTTGGTCAACGTCGAAGGAAAGAAGAGAAGAGTTTAATGAAACGTCGAGTTTTGGACTTCCGTTTATCTTCCGTTGAGTTTTAACCTTTGATGTATCAAACGTGGACACGTGTTTTACCCGCGTTTATATTTTCGTTTTTACTGTTGAAGTTACCGTTGGGTTTTAGTATAAAAACCCAACCGACAGAATAAATCGATTTAGACTTTCCAGACTCAATCCTATCTACTTCTTCTCTGCATTTCTTCTTCCTCTGCATTTCTTCTTCCTCACGAATCAATCGATTCTTCTATCATTCTAATATGGTATCAGAGCGGGTTATATCGATCTAAAGC…	5254
Copia/ltr_finder_scaffold1302_95712_100969_+/95.5	95.5	GTATCAGAAGAGGAGAAGAAGAGCAGTAGCTGCACATCATCCAGAGAAGGAAATGCATTACCGTTGGAAGAAGATGATCAGAGTGACCAGTTTGCAACAGAGTGAAAGTTCAATGATCATAAGTGCAAGCTGGACACTTTCCGTTTAATGAAGCTGTGTCGTTTTACTTAAGACGTTATGTAATAATTGGACCACGTGGCCATCTTCGTTTATTACCGTTTTAGTTTGTTACTACAGTAAAAGGTGAAAATGCTGTAACGATAAGAGCAAAGGAAATGAGAAATGAAGGATAAGTTTTCAGCATCCATCTTCTTCTTCCTTCACTCTCTCTCGTTTCTCTCCATCGACCTCTCTCACCCATTTCTCACATGGTATCAAAGCGCACCTGATGGTGGTCAC…	5257
Copia/ltr_finder_scaffold731_64787_70047_+/99.2	99.2	GTTATGAATATAATTACTATAGTGAATGCACCATTGTGTAACTCCTTATTCCATTCTTCAATGTATTTCATTGTATTTATTTTCCCACCTTTATGTGTAATAATATTAGAGAGTATAGGTTATGATCTATGAGCCTATAAATAGAGCTCTCATTTGTAGCATTCCATACACCTCAATAAGAAACTCTCTCCCTCTCCATATTTCTCTTGTTCTTGTCTTTCTTTGAGTTTAGTTTGATAACACGTTATCAGCACGAAGTTCTGCCGTCGAGCAACTTCTTGTAATCATGAGCGAAGTGCATACAAACAATACATATGGCCAGTGAGTTCATGCTTATGCTCCTGATGCCCGTTTTTGCAATTTTATTATTGCGCACGAGTGCTCGATTCTCAAAAGTTT…	5260
Copia/ltr_finder_scaffold159_28907_34170_-/98.2	98.2	TGAAATGCAGCCAAGAACACACGGCGTTAAGAGAAGACCGTTGGTCAACGTCGAGAAGAGAAGAGAAGAGATTTAATGAAACGACGAGTTTTAGCTTTCCGTTTAACTTCCGTTCATTTCCGTTTATGTTTAGTTGTTGATGTATCAAACGGGGACACGTGTTTTTACCCGCGTTTGTTATTTCGTTTTTACTGTTGAAGTTACCGTTGGGTTTCAGTATAAAACCCAACCAACGATATGAATCAAACTCAGGCTTTCAGACCCATCCTTATCTTCTTCTTCTTTCTCTGCATTTTCCTCTGCATTTCTTCTTCTTCACGAATCATCTATCATCTTAATATGGTATCAGAGCAGGTTGAATCGATCTAAAACTGCATAATGACTCGAAGTCAGGAAGAT…	5263
Copia/ltr_finder_scaffold594_97852_103122_-/91.3	91.3	TGTGAAATGAAGTGAAGAACACACGGCGTCAATGAAGACCGTTTGGTCAACGTCGAGAATGAAGAAAGGAGATTTTAATGAAACGACGAGTTTAGAACTTTCCGTTTGATTCCGTTTATTTCCGTTTATGCTTTCCGTTTATTTCCGTTTGTGTTTTAACGTTGATGTATGAAACGGGGACACGTGTTTTTACCCGCGTTTCTTATTACACTTTTACTGTTGAAGTTACCGTTGGGTTTTAGTATAAAAACCCAACCAATGGAATAAACCAACTCAGGCTTTCAGACCCATTCTTATCTTCTTCCTTCTTCTCTGCATTTCTTCCGTACTGCTTCTCCTTTCTTACGAATCAATCCATCCTTCCATCATCTTAATATGGTATCAGAGCAGGTTATATCG…	5270
Copia/ltr_finder_scaffold1007_333173_338447_+/95.9	95.9	GGGTCAAGATATATCAAATGCAGTTCGATCAAGTCCAGCAATGAAGAACAAACGAAGAAATGAAGAACAACCGGAGCTGAAGATGACGACCGTTAGTCAACGTCAAGACACAAGAGGAATTGGAGCTTAATTGAAACGGTGAGTTTTTGTATTCCGTTTAATTTCACTATGGCTGTGTCAAACGTGGACACGTGTTTTTACCCGCGTTTACATTTCTGTTTTTACTGTTGAAGTTACCGTTGGGTTTAGTATAAAAACCCAACCAACTGAATGAATCGATTCACGGTTTTTTTAGACCTTCATTCCTATCTTCTTCTTCTCTGCATTCCTTCCTCTTCCTTCTCTGCTCATTGATTGATCTTCAGATCAATCTGTTATGGTATCAGAGCTGGTTTCGTC…	5274
Copia/ltr_finder_scaffold212_336615_341889_+/91.1	91.1	GTTATAAAACTAAACTCAAAGAAAGACAAGAACAAGAGAAATATGGAGAGGGAGAGAGTTTATTATTGAGGTGTGTCGAATGATACAAATGAGAGCTCTATTTATAGGCTCATGGAATAGTAACATATACTCTCTAACATTACTACACATAAAGGAGGGAAATAAACTACATTGAATAATACAATAAACATAGGAGTTACAATTGGGCATTCACTATGGCAATAATCTTCATAACACTCCCCCTTGATTGCCGAATGGTTAACGATATAATTCTCCGAATACACTTTTGATACTGCCTCATTAAAAACCTTACCAGGAAAACCCATTGGGAAAAACCATGGTTAAGGGAAAAAGAGTGCAGTACGTATCGACTCCCCCTGATGATGATATCGGTTGAGA…	5274
Copia/ltr_finder_scaffold371_494736_500010_-/97.4	97.4	TGTTATGAAGAATATATGTGAGGAATGTCCATTACTCAATGTAATTCAATACTATTCATAACCCCATTTATATACTCATTCATGTGCTCATTCATGTACCTATTCATATATGTAATAATGCTAGAATCCTATGAGATTGTTCCTCACCTATAAATAGATGTTCATCTTGTACCAATAGTGAAGGAATAAGAAAGTTTTCTTTCCCTCTCTTTTGTGTCTCTTCCTTTTCATTGTTCTTTGTAGTCATATTTTCGATCCATTAGTTTCTTAACACGTTATCAGCACGAAGCTCTAGCCTCTCAAAGATTCGCAAAGGTTGCTCATAGATATATCCTAATTTCTATAGTTTTATTTATGTTTAGTTTACATTCTATTTGTTATATATATGAACATTATTGT…	5274
Copia/ltr_finder_scaffold92_303994_309268_+/99.7	99.7	GTTGAAGATTAATCTACAATTCTCTAGATTAGTCTCTACCACTCTTACAAAAATATCTCAACTCCTAACTACCAAATTAATTAAGATGTGATATGTTAAAATAATTAAAATTTTACAAACCACAAATTCTACCTACTACTTGTATCATGGCTATTATAAATAGCCTCACTTGTAACAAAGTAGTGTGTGAGTTGAAGAAATAAGAAAGAAGAAGTAGAGAGGCATTTGTGAGTGGTGAGAGTAAAGGTCTAAGTGACCAAATTGTAATATTTACAAAATTGAGTGATCAATTGAGTGAGTTATCAAAATACTATCTTTTCGATCCTAAATTCCGCTACATTTCCGCTAGCGCCCCAACAAATTTGGTATCAGAGCTAAAGTTACGCTGAGTATGCTCTG…	5274
Copia/ltr_finder_scaffold76_162187_167469_+/98.7	98.7	GTTGTAAAACTAATACAGACAAAGAATAAGAATATGGGAGGAGAAAATGCTTTCTTATTGAGGTGTGAAGAATGATATAAATGAGAGCTCTATTTATAGGCTCATGGAATAGTAACATATACTATCTAACATTACTACATATAAAGGAGGGAAATAAACTACATTGAATAATACAATAAACATAGGAGTTACAATTGGGCATTCACTATGGCAATAATTTCATAACACTCCCCCTTGATTGCCCAATGGTTAACGATATACAGTATTCTCCGAATACGCTTTTGATACTGCCTCATTAAAAACCTTACCAGGAAAACCCAGTGGGAAAAACCATGGTTAAGGGAAAAAGAGTACAGCTGCGTATTGACTCCCCCTGATGATGATATCAGTTGAGATCCT…	5282
Copia/ltr_finder_scaffold411_146732_152019_-/99.4	99.4	TGCAGTTCGATCAAGTCAAGCAATGAAGAACAAACGGAGAAATGAAGAACAGACGGAAATGGAGGCAATGACCGTTAGTCAACGTGAAGACACAAAAGGAATTGGAGCTTAATTGAAACGACGAGTTTTATATTCCGTTTGTTTTCATTTACGGCTGTATCGAATTGGGACACGTGTTTTTACCCGCGTTTTACATTTCAGTTTTACTGTTGAAGTTACCGTTGGGTTTATTATAAAAACCCAACCAACGGATTGAATCGATACTGGTTTTCAGACCTTCATTCTTATCTTCTTCTTCTCTGCATTTCTCTTCCTTTCCTCTCTGTTCATTTATCGATCCTCGATCATTCTGATATGGTATCAGAGCGGGTTTGATCACCCTAAATCTAAGCAATGAAT…	5287
Copia/ltr_finder_scaffold475_1662080_1667367_+/98.2	98.2	GAAGAGAAGTGAAGAACACACGGCGTCAATGAAGACTGTTAGTCAACGTCGAGAATGAAGAAGAGAGGAATTAATGAAACGACGAGTTTAGAGATTTCCGTTTATTTCCGTTTGTGTTTTAACTTCGATGTATGAAACGGGGACACGTGTTTTTACCCGCGTTTCTTATTACACTTTTACTGTTGAAGTTACCGTTGGGTTTTAGTATAAAAACCCACCCAATGGAATAAACCAACTCAGGCTTTCAGACCCTTTCTATCTTCTTCTTCCTTCTCTGCATTTCCTTCCTTACTGCTTCTTCTTCATCCATTTCTGCTTGCTTCGATCATCTTAATATGGTATCAGAGCGGGTTTTATCGATCTAGAACTACGCGATGACTCGAAGTCAGGATGATGATG…	5287
Copia/ltr_finder_scaffold148_52817_58105_-/98.8	98.8	TGTTACCAGATTGTAAGGAAAAATTAGTTAGCTGTTATTTCTGTTATTATGATTAGTTACTTTGACCATTCTGTTACATTAGGCAGTTACAATGACCAACTTATAAAATCCTTGGAGTTTGGGTTGTAAACTCCACCGTTTTGTTCATCTTCATCATTCAATCTAAATTTCTGTTTCTGCGTTCTTCCCTTTCATTCTTCTTCCATCTCCCAAATCCACTCCAAATCACAGAAATCTAACATGGTATCAGAGGGATCTCGTCAATCCTCGATCCATTTGCATGCTTCCGCCTAATCAATCTTCTTCTTCCGCTCGTTCTCGTCTCCTGCAAATCATCTTCTTCAATGGCGGTCATCAACGACGATGAGGCTCCTGGAGTCCCTCTCACCGGAGCTGGTA…	5288
Copia/ltr_finder_scaffold488_298761_304052_-/100	100	TGTTATGAATATTATAATTATGTGTATGAATGCCCATTTGTAACTCCTACATTTGTAACTCCTATACATTGAACATGAGAATGAATATCCTATTTAAGTGTAGTTATACTAGTGATGTATAGGTTATGAATTCTAGAGCCTATAAATAGTGCTCTCTTGTACTATCTTTACACATGAATAAGAATACTCTTCTCCTCTCATATTCTTGCTCTTCTTCCTTTTAGTTTCTTAACACGTTATCAGCACGAAGTTCTGCCGTCGAGCAACTTCTTGTAATCATGAGCGAAGTGCATACAAACAATACATATGGCCAGTGAGTTCATGCTTATGCTCCTGATACCCGTTTTTGCAATTTTTTTATTGCGCACGAGTGCTCGATTCTCAAAAGTTTACAAAGAT…	5291
Copia/ltr_finder_scaffold12_27537_32830_+/90.1	90.1	ATGCCCAGAGTGTCAGAAGAGGAGAAGAAGGACGTGAGCTGTGCATCGTCCAGAGAAGGAAATGAAGAAGATTCATTACCGTTGGAGGAAGATGCACAGAGTGACCAACTTGCAATGGAGTGAAAGTTCAGTGATCAAGAGTGCAAGTCAGGAACGTCATGTTATGAAACTGTGTCGTTTTTGTTTTATCGTTTATGTATAAGTAAGACACGTGGCGATTTTCACTTGTTACCGTTGAGGCTGTTATGTACAGTAAAACGGTAAAAATGATGTAAGTATAAAACAGAGGATGAGGATGGAATGAAAGGCAAGCTTTCCATAACTTTTCTTCTTCTTCCTTCGTCTCCATCTCAATCGATCATCTCCTCCAAATTTGATATGGTATCAGAGCACTTCTAA…	5293
Copia/ltr_finder_scaffold1982_55571_60868_+/98.7	98.7	GCCTCAAGCTATCAGAAGAGGAGAAGAAGGATTCAGGTTATGCAGCATCCAAGGCTGGAAATGAAGAACATTCAACATTATTGCAGGAAGATGCGCAGAGTGACTAGATTGCAATGGAATGAAAGTTCGATGATTGAGCGTGCAACTGAGCTGGCTTTAGTTTAATGGAACTGCGTCGTTTTCATTATTACTGAATCTGTAATAAGTTGACACGTGTTTTAATTTCGTTTATTACCGTTAGATGTTAAACAGTAAAAACGGAAAAGGCTTGTACTATAAGAACAAAGGGGATGAGGATGAAATGAAGTAAGCTTTTCCAGAAATCTTCTTCATTTCCTTTCCTCTCTTTTTCCTTCCTTCCCTCTCCGTCGATCACCTCCTCCGATTCTTACATGGTAT…	5297
Copia/ltr_finder_scaffold734_156802_162101_+/95.8	95.8	GGAGTTCGAGCATTTCCAGCAGTGAAGAACAAACGGAGAAATGAAGAACAAACGGAGCTGAAGGTGACGACTGTTAGTCAACGTCAAGACACAAGAAGGATTGGAGCTTAATTGAAACGATGTGTTTTATGTTCCGTTTATTTCACTTTGGCTGTATGAAACGCGGACACGTGTTTTTACCCGCATTTACATTTCTGTTTTTACTGTTAAAGTTACCGTTGGGTTTAGTATAAAAACCCAACCAACTCAATGAATCGGGTTACGGTTTTCAGACCTTCATTCCTATCTTCTTCTTCTCTGCATTTCTTCTTCCTTCTTCTCTGCTCACTGATCGATTCTCCGATCATTCTGTTATGGTATCAGAGCTGGTTTCATCCACTTAAATCTCGACAATGACTC…	5299
Copia/ltr_finder_scaffold269_65058_70365_-/100	100	TGTTATGAAGAATATATGTGATGAATGTCCATTACTCAATGTAATTCAATACTATTCATAACCCTATTTATATACTCATTCATGTGCTCATTCATGTACCTATTCATATATGTAATAATGCTAGAATCCTATGAGATTGTTCCTCACCTATAAATAGATGTTCATCTTGTACCAATAGTGAAGGAATAAGAAAGTGATCTTTCCCTCTCTTTTGTGTCTCTTCCTTTTCATTGTTCTTTGTAATCATATTTTCGATCCATTAGTTTCTTAACACGTTATCAGCACGAAGCTCTAGCCTCTCAAAGATTCGCAAAGGTTGCTCATAGATATATCCTAATTTCTATAGTTTTATTTATGTTTAGTTTACATTCTATTTGTTATATATATGAACATTATTGT…	5307
Copia/ltr_finder_scaffold23_212507_217818_-/95.3	95.3	TGTTGGTCCCAAATAATTTATGTGCAATTAAAACATGTATCACCAATATTAAAGCACCACAAAATTAGTTGGATCTCTAACCAACTAATTGAATTTCCACCAATATTAAACCCCACCTCCAATTTAGTGCACATGGAAATTAGTTGGGGATTCACCTAATTGGATGCCACAACCAATTGCTTTCAATTGGTCTCCCCACATTTCTAGTATAAAAGGGAAGCTAGTGCATCCCATTTCAATCATCCCTCTCTTCTTCCTTTCTCACTTCTCTAAGTGTTGTAGTGTAGCAATTTTTTTTGTAGTGTAGCAATTTTCACTTGTTTAATAATTGAGATAAGTTATCTCAATTGGGTAGATAGGTGAGCGGTAGAAAGCCCCGATAATTGTTTTACCGTGGTA…	5311
Copia/ltr_finder_scaffold10_70844_76159_-/93.9	93.9	TGTTCCTTATTGTTAGTTTGGTAGGAATTACACAAATTTAGCTCGCACCTTTCATTAATTGAATCATTGGTTCATATACAAGTTTTGGAATTGGAAAACGACAAGTTGCACAGCTCATTAGCTGGCTAGGAGCGTTAGAGCTCTAACAGAAATGATCAGAAGTGAGCAGAGGTGAGCAGAGCTGAACAGAGGTGAGGAAAGGACGATGAGCTGAAGAAGACGATTGGAACGGTGACGTTTTCTTCTTATCCTTGCTGAAGCCTGAGCGCACCGTTTCACTTAATGGAGAAGCGTCGTAGAATTTGGCGGGAAAGGAAGGAAATGAAAAATCATTTCATTTACATCCAATACCCCCCCTCAAGCTGGTGGGCACAGGTTGTGCAAACCAAGCTTGGAGCT…	5315
Copia/ltr_finder_scaffold54_62444_67760_+/91.5	91.5	GTTGAATACATCAAGAACAAACGGAGTTAAGGAAGACCGTTAGTCAACGTGGATGGAAAGAAGAGAAACAACTAAATAAAACGACGAGTTTTGATCTTCCGTTTATTTCCATTTACGTTTTAACTCTCGATGTATCAAACGGGGACACGTGTTTTTACCCGCGTTTATATTCTCGTTTTACTGTTGAAGTTACCGTTGGGTTTGATATAAAAACCCAACTGAATGAATGAATCGACTCTCATTCTTATCTTCTTCTCTGCAATTCTTCCTCTGTTTCTTCTTCTTCCTTACGAATTGATCATTCTTCGATCAATCTAATATGGTATCAGAGCGGGTTTGAATCAATCTAAAACCTAACGATGAGTCGAAGTCAGGATGATAATGAAGATGAAGATGAAC…	5316
Copia/ltr_finder_scaffold668_41570_46886_+/92.1	92.1	GCACCCAGGGTTCGACCTTAGTGTGATGGGAGCACCATGGACATGACCTTGGTGCTATGTCGGTGTTGGTACGGATGCATGGACCCACGAGAAACCTCATATTAGTTTAGAGCAAGCAGGAACTAACTAGCATCAGCTCCTGTATGAGCTAGGTGATGCTAGGGACTGACACTGAAGCTCATCCAGCTCAACTTGAGCTGGATACTAGTGTCAGTAGCTATGACTGGTTCACACCTCTTCGTGAGATTCAAAATCAAATTATGAGTTGTTTTCCCTTCAAACCTGTAGGGCTAACTACCTTCTTGTCTATCCATAGAGATAATGACTCCTCTTGGTGCATACAGTCGTACCCCTTCAGTACTGGACCCCTTGCCTATATATAGAAGGCAACTGTGTGGG…	5316
Copia/ltr_finder_scaffold127_64042_69359_-/95.7	95.7	TGTTAGAGTTCTGTAAATCTGGAGAGGATTTGGAAGAAGGAAGAAGAAGGAAGAAGAAGAACGCAGAACTTGTTTGATTGAATGTGTAAAGTGAAAAATGAAACGGTGAGTTTACAACCCAAACTCTAAGGTTTTTATATGTTGGTCATTGTAACTGACTGAAATAACAGAAAGGTTATTGTAACTAATTATGATAATAGAAATAACAGCTAACTAACTTTTCCTAACAAACTGGTAACAAACTTTTGAGTTTGTTTCCCTAATACCCCCCGCAAACTAAGTATGGATTGATTCCATGCGTAGTTTGGAAATAAGATTTCGAAAAATGTGAACTGGTAGTGATTTGGTGAATGGATCAGCGAGTTGATTTTGAGTGGATATGTGTTGGACTTTTAGAAA…	5317
Copia/ltr_finder_scaffold780_33655_38973_-/98.2	98.2	TGTTATGAATATTGTTATTATGGTGCATGAATGCCCATTGTGTAACCTATACATTAACCATGGGAATTAATACCATTATCTCCTATTCAAGTGTAATTATGTTAGTCATTAGGGATTATGTATCATGAGCCTATAAATAGTGCTCACTCTTGTATGTTTGGGACACATCAATAAGAATACTTTTCTCCTCTCATATTCTTGCTCTTCTTCTTTTAGTTTTTAACACGTTATCAGCACGAAGTTCTGCCGTCGAGCAACTTCTTGTAATGCGACAAAGAGTTAGTTTTACTTGTGGGATGAGCAAGTGCATACAAACAATACATATGGCCAGTGAGTTCATGCTTATGCTCCTGATGCCCGTTTTTGCAATTTTATTATTGCGCACGAGTGCTCGATTCT…	5318
Copia/ltr_finder_scaffold28_61020_66339_+/99.4	99.4	GTTGAAGATTAATCTACAATTCTCTAGATTAGTCTCTACCACTCTTACAAAAATATCTCAACTCCTAACTACCAAATTAATTAAGATGTGATATGTTAAAATAATTAAAATTTTACATACCACAAATTCTACCTACTACTTGTATCATGGCTATTATAAATAGCCTTACTTGTAACAAAGTGGGGTGTGAGTTGAAGAAATAAGAAAGAAGAAGTAGAGAGACATTTGTGAGTGGTGAGAGTAAAGGTCTAAGTGACCAAATTGTAATATTTACAAAATTGAGTGATCAATTGAGTGAGTTATCAAAATACTATCTTTTCGATCCTAAATTCCGCTACATTTCCGCTAGCGCCCCAACAAATTTGGTATCAGAGCTAAAGTTACGCTGAGTATGCTCTG…	5319
Copia/ltr_finder_scaffold67_977790_983111_-/98.5	98.5	TGTTAAGAAACTAATTGATTGGAAATATAACTATAAAGAACAATGGAAAGGAAGAGACACAAAAGAGAGGGAAAGAGAACTTTCTTATTCATTCACTATTGGTACAAGATGAACATCTATTTATAGGTGAGGAACAATTTCATAGGATTCTAGCATTATTACATACATGAATAGGTACATGAATGAGTATATAAATGGTGCTATGAATAGTATTGAATTACATTGAGTAATGGACATTCATCACATATATTCTTCATAACACTCCCCCTTGAATGTCCATTGGTTAAGAATGTGCATCATGTTCTTTGAATACGCTATTTGATACTGCCTCGTTAAAAACCTTACCAGGAAAACCCTGTGGGAAAAACCATGGTTAAGGGAAAAAGAGTGCATTGCGTA…	5321
Copia/ltr_finder_scaffold127_1248621_1253943_+/97.4	97.4	GTTGGAAATATGCACCAAGGATTCGACCTTGGTGTGATCCCAAAGATAGGATGGAAACGTGAGTTGAAGGGAAACCTCACTTAGCTCGGGAACTAGCTGTACTAGCTAGCATCAAGCTCTTCGTTGAGCTAAGCTGAAGCTAGGGACTGACACTGAAACTCGTCCAGCTCAAACTTGAGCTGGTTGATAGTGTCACTAGCTGAGATACTCAGCTGAGCTAGAGTGAAGGTGGAAAGCTAGGTAGCAGGAGTGGTAACACTCCCACCTAGGACGAATGTGCACACACCCTTTCGTGTGATTCGAACTCTGTCTGAATTGTTTTCCCTCCAAAACTAGTAGGGAACTGATTGGCTGTTGCCTAAAATCTATCCTTGGGGATAATGACACCTTTTGGTGCTA…	5322
Copia/ltr_finder_scaffold729_292664_297987_-/98.7	98.7	TGTTGGCTATGAGGTTCCAAGTAGCAATCGTTCGAGTGTTGATAGAAGAAGAGATCTAGGATTAAGACAGAATCGTGGGCACCACTTTCCGAAAAGAGTATTTCCACCCTAACAAGCCTTGGGTATCAGGAAATCCCTTCCGAGGATAAGACTGTCTCACTCAAGTTCTTAGGCTTCAGATACTTGATTCACTCTCAGATTTCGTAGGCAAGGATAGATGTTAGTTTCTGTGTATTTCTGCACACTTATTGCCTCTCTTATATAGGCAAAGGGGGGCAGGGACGAGTAGGTGTGAGTACCTAGCACCAAAAGGTGTCATTATCCCCAAGGATAGATTTTAGGCAACAGCCAATCAGTTCCCTACGGGTTTTGGAGGGAAAACAATTCAGACATAGTTCG…	5323
Copia/ltr_finder_scaffold62_454675_460008_+/99.6	99.6	GTTATGAAACTAAACTCAAAGAAAGACAAGAACAAGAGAAATATGAAGAGGGAGAGAGTTTCTTATTGAGGTGTATGGAATGCTACAAATGAGAGCTCTATTTATAGGCTCATAGATCATAACCTATACTCTCTAATATTATTACACATAAAGGTGGAAAAATAAATACAATGAAATACATTGAAGAATGGAATAAGGAGTTACACAATGGTGCATTCACTATAGTAATTACATTCATAACACTCCCCCTTGAATGACCATTGGTTATACATCGTTCTTCGAATACGCTTTTGATACCGCCTCATTAAAAACCTTACCAGGAAAACCCAGTGGGAAAAACCATGGTTAAGGGAAAATGAGTACAGCTGCGTATTGACTCCCCCTGATGAGGATATCAAC…	5333
Copia/ltr_finder_scaffold148_12839_18175_-/89.8	89.8	TGGTGTGATACCAAAGTTAATACGGATACGTGAGTTCACGGGAAACCTCACTTTATCTCGAAGCTAGCTGAAACTAGCTGGCATCAGCTCCTCTATGAGCTAGATGAAGCTAGAGACTGACAATGAAACTTGTCCAGCTCAATCTTGAGTTGGATGATAGTGTCACTAGCTGCAGTACTGAGCTGAGCTAGAGTGATGGTAGGGAGCTAGGTAGTTAGAGTGATAACTCTCTCTCCTAGGACGAATGGGCACACACCCTTTCGTTTGATTCAAACTCTTTCTAAGTTGTTTTCCCTCCAAAACCCGTGGGACTTCAAGGCCAAAGCCCGTGGGACTTCAAGGCAGTTGCCTACAAGTCTATCCTTGGGAATAATGGCACCTCTTGGTGCAAGGTATTCA…	5336
Copia/ltr_finder_scaffold906_512828_518168_-/99.6	99.6	TGTTAAGAAACTAATGGATTGAAAATATAACTATAAAGAACAATGGAAAGGAAGAGACACAAAAGAGAGGGAAAGAGAACATTCTTATTCCTCCACAATTGGTACAAGATGAACATCTATTTATAGGTGAGGAACAATTTCATAGGATTCTAGCATTATTACATACATGAATAGGCACATGAATGAGCACATGAATGAGTATATAAATGGGGCTATGAATAGTATTGAATTACATTGAGTAATGGACATTCATCACATATATTCTTCATAACACTCCCCCTTGAATGTCCATTGGTTAAGAATGTGCATCATGTTCTTTGAATACGCTATTTGATACTGCCTCGTTAAAAACCTTACCAGGAAAACCCTGTGGGAAAAACCATGGTTAAGGGAAAAAGA…	5340
Copia/ltr_finder_scaffold66_1216302_1221643_+/82.8	82.8	GTCGTTGCATTTTCAAAAAGAGTAATTTTTTAGGTGAAGTTGGCAATTGAGAAGAACACTAAGCATCGATGTTATGTTATTTACAGTGCATTACTCCCCGAGACTCGAAGACAGCAGGCTAACTTATTTTTGATGTGTTAATTGTAAGTGATGCAGTAAGGATGGGTTTGAATCTTAATATTAGGAGAGTAGTGTTTTACAATCTCTCCAAATACAACGGTGACAAGATGGTACCTGTTCCAGCAACTCAGATCAAGCATGTTGGGGCGCTAGTGGAAATGTAGCGGAATTTAGGATCGAAAAGATAGTATTTTGACAATTCATTCAATTGATCACTCAAATTTATAGATATTACAATTTGGTCACTTGGACCTTTACTCTCACCACTCACAAATGCCT…	5341
Copia/ltr_finder_scaffold96_263148_268490_-/99.6	99.6	TGTTATGAAACTAAACTCAAAGAAAGACAAGAACAAGAGAAATATGGAGAGGGAGAGAGTTTCTTATTGAGGTGTATGGAATGCTACAAATGAGAGCTCTATTTATAGGCTCATAGATCATAACCTATACTCTCTAATATTATTACACATAAAGGTGGGAAAATAAATACAATGAAATACATTGAAGAATGGAATAAGGAGTTACACAATGGTGCATTCACTATAGTAATTATATTCATAACACTNNNNNNNNNNNNNNNNNNNNNNNNNNNNNNNNNNNNNNNNNNNNNNNNNNNNNNNNNNNNNNNNNNNNNNNNNNNNNNNNNNNNNNNNNNNNNNNNNNNNNNNNNNNNNNNNNNNNNNNNNNNNNNNNNNNNNNNNNNNNNNNNNNNNNNNNNN…	5342
Copia/ltr_finder_scaffold841_37842_43186_-/99.5	99.5	TGGAGAAGCCACTGCCCTTAAAGCGATTTCCCAGTCACCACTTCAATGTGACGAGAAAGCTTCCAAGGTAATCACCCAATGTAAGCTTAGTTTGTTTCAGATGAATCAATCAACTAGAACTGTGTGCTTTTCAGCGAGTGAAGGAGAGAGTTCTTATAGAACTCATCCACTCCTGGTTTTTCCTGCTTTTCCATGAGCTATCCCACTACTGAAGCGAATCAAACGGGGTTAGTTGAGCAACTGGTTGGAGGAAGATCAGAGCAGAATCATCATTTCTTCCTCTGTTCTAACGGTCACAATAGGGGAGCAGTCCCGTTAGTTGCAACGGTGACGTATTGCTCTGTTCTTTTCCGGTTTGGGTTGCTCAACCGGTTTCCGGTTCGAGTTCGTTGAAGCTGC…	5344
Copia/ltr_finder_scaffold296_11236_16595_+/99.4	99.4	GCAGTTCGATCAAGTGTAGTGATGAAGAACAAACGGAGAAATGAAGAACAGACGGAGCAGAAGGTGGAGACCGTTAGTCAACGTCAAGACACAAAGAGAATTGGAGCTTAAATGAAACGACGCGTTTTGTATTCCGTTTGTCTTCGATATGGTTGTATTAAAACGGGACACGTGTTTACCCGCGTTTTACCTTTCAGTTTTTACTGTTTTAGTTACCGTTGAGTTTACTATATAAACTCAACCAAACTCAGTGAATCGGTTAATGGTTTTCAGACCTTTTATCCATATCCATTTCTTCTCTGCGTTTCTTCCTTCTTCTTCTTCCTTCTCTGCTTACTGATCGTTCCTCCGATCATTCTGTTATGGTATCAGAGCTGGTTTCAATCAGCTAAAACTCAA…	5359
Copia/ltr_finder_scaffold212_19852_25215_-/96.5	96.5	TGAAATGTAGGTAAGCGTCAAGTGAAATGCTCCGTTTCAATCTCATTCAGCTCTTCATGTTTTGACGTTGACTAACAGTCTTCTTGCAACTCCGTCAGTTCTTCGCTTCATTCAATACCCTCCCACAAGTTGGACAGTGTACATCGTAAACTCCCACTTGCCAAGAAGCATTTGCAGACGAGTGAGATGGAGAGCTTCAGTAAACACATCTGCAGGTTGTATCTCAGTATCTATATGCTTCAAATGTACTATCCCTGATTTGATCATCTCCCTTGTTACATGGTAGTCAATCTCAATGTGTTTAGTCCTTTCATGGAAAACGGGATTCTCTGCTATATAGATAGCAGACTTACTATCACAGTGTACCTGCATAGGCATAAGAACTCGAATGCCCAATTC…	5363
Copia/ltr_finder_scaffold86_9003_14371_+/100	100	GATCTATGAGCCTATAAATAGAGCTCTCATTTGTAGCATTCCATACACCTCAATAAGAAACTCTCTCCCTCTCCATATTTCTCTTGTTCTTGTCTTTCTTTGAGTTTAGTTTTATAACACGTTATCAGCATGAAGTTCTGCCGTCGAGCAACTTCTTGTAATCATGAGCGAAGTGCATACAAACAATACATATGGCCAGTGAGTTCATGCTTATGCTCCTGATGCCCGTTTTTGCAATTTTATTATTGCGCACGAGTGCTCGATTCTCAAAAGTTTACAAAGATTGATATTTGATTGCTATTTACTCGATTCTCTTATTCTTCTACCTACTTTCTTTTTGTTTCAAAACTAGATTTAGTTTGCGATTTCAAATGTTATTACATTGATTTACTCGATTCC…	5368
Copia/ltr_finder_scaffold9_777425_782795_-/96.7	96.7	TGTAGATTTGAGAGAATTATGATCTACTCTTGTTATTAGAAGGTCTGTAGGCAATAGGGTTATATACACAAGTCTCCATATGAGACTTACCTACTCTAGGAATCCTATTAGGGGGTAATTACCTAATAATACATAATACAACTAAATAGGAAACTTAGCTAATCTGTAGGATTCTCCACACTCCCCCTCAAGCTTGGTGTAGATATTCACAAGACCAAGCTTGGACTTGAAGTACTCTAGGAGCTCTTGAGACAGAGCCTTAGTGAGAACATCAGTTGTTTGTTGCCTTGACGGTACATAGCTGACTTCCACTATTCCAGTTTCAACCTTTTCTGTTATGAAGTGCCTGTCTATCTCGACATGCTTTGTTTTGTCATCGAGCTTTCTACCCTGGTCTAT…	5370
Copia/ltr_struc_scaffold9_777424_782795_+/97.8	97.8	TGTAGAGAATCCTATAGATTAGCTAAGTTCCCTATTTAGTTGTATTATGTATTATTAGGTAATTACCCCTAATAGGATTCTAGAGTAGGTAAGTCTCATATGGAGACTTGTGTATATAACCCTATTGCCTACAGGCCTTCTAATAACAAGAGTAGATCATAATTCTCTCAAATCTACATGGTATCCGTATCAGAGCCTTCTCTGTACCTTAAACCCTAAAGACTTCCGCCACCCTAAACCCTAACGTATTCTGTCGGCGCTACTTCCGATTGACGAATGAAGGAATCGTGTCTGTGAGCACAGGAGCTGGCGCTACTGGAAATAACCATAGCACAATGGCACCAGTGATGAACACAGACTACTCAGGATTCCTTACTACGCACAAACTCGACGGAAAGA…	5371
Copia/ltr_finder_scaffold45_522559_527933_+/93.9	93.9	GAAACGCAACGAAGAACATACGGCGTTAGAAGGAAGACCGTTGGTCAACGTCGAGAAGAGAAGGGAAGAGATTTAATGAAATGACGAGTTTTGACCTTTCGTTTAACTTCCGTTCCTTTCCGTTTATGTTTTAGTTGTTGATGTATCAAACGGGGGCACGTGTTTTTACCCGCGTTTATAATTTTGTTTTTACTGTTGAAGTTACCGTTGGGTTTCAGTATAAAAACCCAACCAACGGAATGAATCGATTCAGGCTTTCAGACTCATCCTTATCTTTCTCCTCCTTCTCTGCATTTTTCTCTGCTTTTCTTCTCATTCACGAACCTTCAATCACCTTAATATGGTATCAGAGTGGGTTGTATCGATCTAAAACCTTGCAATGACTGGAAGTCAGGAAGA…	5374
Copia/ltr_finder_scaffold130_50758_56139_+/90.2	90.2	GTGTCATTTGATGTTGAACTTTTATGTTGTTAAGTTTTAGTCACTAGAGTTTTTGTTCATTGACATTTTAGTCCTAAAGTCAGTCTCTTAGTAGTTGCTAGTTTTCAGGCTACTGGGTATGGATCAATGGCTTATGTTGTCAGATTCTCTAGATTTCTAGGCCTCATTTTTCTGTACTTATTGCTGCCATTGCTCATCCGAATACAATTGTCATATTGCACGGGTTCTATAGTCTTTCACCACTGTCGTCTCTATTCTTTTCGTTACAAGATTCCTCTAAGCGACGACTCTTCAAAATCCTCCTCCTCCATCACAGTATGAAGCTCCTCCGGTCCCTCCGATTCAAATCCAAGAGGCTGACAATCGACTCCACACTGCCTCCAACGAAAACCTAGGAGT…	5381
Copia/ltr_finder_scaffold674_252551_257939_+/98.3	98.3	GTTATGAAAATTATTGCCATAGTGAATGCTTAAATGTAACTCCTATGTTTATTGTATTAGTCAATGTAGTTTATTTCCCTCCTTTATGTGTAGTAATGTTAGAGAGTATATGTTACTATTCCATGAGCCTATAAATAGAGCTCTCATTTGTATCATTCTTCACACCTCAATAAGAAACTCTCTCCCTCTCCATATTTCTCTTGTTCTTGTCTTTCTTTGAGTTTAGTTTTATAACACGTTATCAGCACGAAGACTCTATGTTATTTCATAAATTATGAAGCATGGTGTTCGTCCGATCATATCTTATATGCCAGAAGTCGTTTACATATGCCACTCTATTTGGTATATTGTTTTCGATATTGTTGGCTAATACTAGCTCATTCTAAATCATATTTCTTT…	5388
Copia/ltr_finder_scaffold262_242043_247432_+/91.7	91.7	GTAGCCACCTGCCATGAAGTCCCACGGGTTTTGGAGGGATAACAACTCAGAAAGAGTTTGAATCAAATGAAAGGGTGTGTGCCCATTCGTCCTAGGAAGGAGAGTTATCATTCCAACTACCTAGCTCCCCACATTCACTCCAGCTCAACTTAGTACCGCAGCTAGTGACACTATCATCCATCTCAAGGTTGAGCTGGACGAGCTTGAGTGTCAGTCCCTAGCTTCATCTAGCTCACCAAGGAGCTGATGCTAGCTAGTTTCAGCTAGCTTCTGAGCTTAAGTGAGGTTTCCCGTCAACTCACGTATCTGTCTTAACTTTGGTATCACACCAAGGTCAAGTCCATGGTGCATATTTCCAACATTCCTCCCCCATTTTAGTGAAGCCTGTGATTTAGCTAA…	5389
Copia/ltr_finder_scaffold172_113213_118611_-/98.1	98.1	TGTTATGAATATAATTACTATAGTGAATGTATCATTGTGTAACTCCTTATTCCATTCTTCAATGTATTTCATTGTATTTATTTTCCCACCTTTATGTGTAATAATATTAGAGAGTATAGGTTATGATCTATGAGCCTATAAATAGAGCTCTCATTTGTAGCATTCCACACACNNNNNNNNNNNNNNNNNNNNNNNNNNNNNNNNNNNNNNNNNNNNNNNNNNNNNNNNNNNNNNNNNNNNNNNNNNNNNNNNNNNNNNNNNNNNNNNNNNNNNNNNNNNNNNNNNNNNNNNNNNNNNNNNNNNNNNNNNNNNNNNNNNNNNNNNNNNNNNNNNNNNNNNNNNNNNNNNNNNNNNNNNNNNNNNNNNNNNNNNNNNNNNNNNNNNNNNNNNNNNNNNNNN…	5398
Copia/ltr_struc_scaffold46_892273_897676_+/88.7	88.7	TGTTGGCCTTGTGACTCAGGCCCAACACACTTAGGATCAGTCCGGGGCAACTCGTCGGATGGGTTAGTCCACTGGTTGGCCCGCGGCCCAGCTATATCAGCAGGAAGTTGTGGTAACAAAAATAGAACGCGTGTGGAAGAAAGAGAAAGGAAATCAGAGGGTTTCTGGAGTACTGCCAGCGCTGCTAGGGTTTGCGTCATCGGAGCTTCTGTCGCTTCGAGACCTCAAGGATAGTGTTTTCTCTGAATCCTTACTCTGTAGTCTCTTCTTGTGTTGTTGCATGTCTATTCTGGGTAGGTCTGTTACTGATTCTGCTCTTGTACTCGGATTCTGCTCTTCGTGATCTAGTGGATTTTCTGAGTCTCCCCCTCCCGAGACTCTGCAGATTAGGGTCTTTGT…	5403
Copia/ltr_finder_scaffold308_152580_157984_+/98.8	98.8	GTTGGTCCCGGATAATTGATGTGCAAATAAAACATGTATCACCAATATTAAAGCACCACAAAATTAGTTGGATCTCTAACCAACTAATTGAATTCCCACCAATATTAACCCCCACCTCCAATTTAGTGCACATGGAAATTAGTTGGGGATTCAACTAATTGGATGCCACAACCAATTGCTTTCAATTGGTCTCCCCACATTTCTAGTATAAAAGGGAAGCTAGTGCATCCCATTTCAATCATCCCTCTCTTCTTCCTTTCTCACTTCTCTAAGTGTTGTAGTGTAGCAATTTTCAGTTGTTTAATAATTGAGATAAGTTATCTCAATTGGGTAGATAGGTGAGCGGTAGAAAGTCCCGGTAAATGTTTTACCGTGGTAGGAATACTTTCTTGTGAGCGA…	5404
Copia/ltr_finder_scaffold416_467756_473164_-/97.4	97.4	TGTTATGAAGAATATATGTGATGAATGTCCATTACTCAATGTAATTCAATACTATTCATAGCCCATTTATATACTCATTCATGTGCTCATTCATGTACCTATTCATGTATGTAATAATGCTAGAATCCTATGAAATTGTTCCTCACCTATAAATAGATGTTCATCTTGTACCAATAGTGAATGAATAAGAAAGTTCTCTTTCCCTCTCTTTTGTGTCTCTTCCTTTCCATTGTTCTTTATAGTTATATTTTCAATCCATTAGTTTCTTAACACGTTATCAGCACGAAGCTCTGCCTCCTAATATTTCCTTGAAGATTCACGAAAATCGCTATATCCTTTTATTTATTACAATCATTATCATTTTTACGTCATTTGAATTTCTATCCATAATACATTTTC…	5408
Copia/ltr_finder_scaffold915_32061_37470_-/99.4	99.4	TGTTATAAAACTAAACTCAAAGAAAGACAAGAACAAGAGAAAATATGGAGAGGGAGAGAGTTTCTTATTGATGTGTAGATATGATACAATGTAGAGTCCTATTTATAGGCTCATGAAACCATAACCTATACATTCTAATATTAATACAATTAAGAGAGTAATATAATACATGATCAANNNNNNNNNNNNNTTGAAGAATGGAATAAGGAGTTACACAATGGTGCATTCACTATAGTAATTATATTCATAACACTCCCCCTTGAATGTCCATTGGGTAAAAATTAGACATCATTATCGAATACACTATTTGATGCTGCCTCGTTAAAAACCTTACCAGGAAAACCATTGGGAAAAACCATGGTTAAGGGAAAAAGAGTGCAGTGTGTATCGCCTCCCCCT…	5409
Copia/ltr_finder_scaffold484_18958_24374_+/91.7	91.7	GATTGGCGGATTTTACCCCGCTTTCAAATACCCACTAGATCGCTCTAGTGGGATCGTAATTCTCCCTAGGGTCTTTCTATTCTTATTACTCAAGTTGATGTTCAAACTAAACCAAGTGACAAATTGAATTTATTTTTGGATTGTTTTAAGTAACTAATTAACAACTAATCATGCAATTAAAAGGTAAACGAATTCAAGAGATTAAGTTTCAGATAAGGAATGAAGGTTGGTCAGATTCGAATCCACTAAAGCTAGCAATGTACGAATGAATGATTAATTATCTCGGTTATTCAGGTTATAACGGCTCGGCAATTTCCTAATGTAGTCTTAGATCACTCTCGCGCCTCTAAGGATCTATTCCGTCTAACTGTAGATTCCTCTCTCGAGCTAATCTACACC…	5416
Copia/ltr_finder_scaffold413_501931_507359_-/96.5	96.5	TGTTATGAAGATAATTGTAGTGAATGTCAAATTGTGTAAGTCCTCATTCTAAGATTAATGTATTTTATTCCCCTCCTTTATGAGTATGGTTTAATGTATTTCATTTTCCTCTTTTATGTGTAATAATATTAGAGAGTGTATGTTATGATTTCATGAGCCTATAAATAGAGCTCTCATTTCTAGCATTCCATACACCTCAATAAGAAAGTACTTCTCCTCACATATTCTTGTTCTCTTCTTTGTTCTTAGTTTTATAACACGTTATCAGCACTAGTGCNNNNNNNNNNNNNNNNNNNNNNNNNNNNNNNNNNNNNNNNNNNNNNNNNNNNNNNNNNNNNNNNNNNNNNNNNNNNNNNNNNNNNNNNNNNNNNNNNNNNNNNNNNNNNNNNNNNNNNNNNN…	5428
Copia/ltr_finder_scaffold321_99858_105293_+/92.3	92.3	GAGTTGTTTTCCCTCCAAAACCCGTAGGGACTTCATGGTTGTTGCCTACAAGTCTATCATTGGGAATAATGACACCTCTTTGTGCAAGATACTCACAACTTTTATTCCTTGACCCCTTGCCTATATAAAGGAGGCAATAGTGGTGCAGAAAACACACAGAAACTAACATCTATCCTTGCCTACGAATTCTGAGAATGATTCAAGTATCTGAAGCCTAAGAACTTGAGTGAGACGGTCTTATCCTCGGAAGGGATTTCCTGATACCCAAGGCTTGTAAGGGTGGAAATACTCTTTTCGGATTGTGGTGCCCACGATTCCGTCTTGATCCTAGATCTCATCACCTATCAAAACTCGAAGGATTGTTACTTGGAACCTCCTAAACTAACATTCGAAAAGAGT…	5435
Copia/ltr_finder_scaffold35_204768_210203_-/99.6	99.6	TGCAGTACCTGCCATCTAGCTAAACAGAAGACTCTACCCTATTCTCGTAGTATGTCTAGAGCTGCTAAGTCTTTTGAGCTCGTCCACATGGACATTTGGGGTCCCTTAAACACTGTTTCTCACAATGGATATTCCTATTTTCTCACCATTGTTGATGACAATTCTCGTTGTGTTTGGACTTATTTGATGCACAATAAAGGAGAAACTGGTGCTTTAATTGCCAGTTTTTGTGAACTAGTCCATACTCAGTTTCAATCGAATGTCAAAACTATTCGTTCAGACCAAGGGTTTGAATTTTGTATGTCATCTTTCTTTGCCTCCCATGGAATCATGCACCAAACCAGTTGCGTAGGCCAGGCTCAGCAAAATGGTAGCGTAGAACGTAAACATCAACACCTC…	5435
Copia/ltr_struc_scaffold157_283535_288974_+/89.1	89.1	TGTTGGGTTGGTCCAACTACATATGGTGGTTGGATTAACCGATTTTTAAGAATTAGTGGTAATTGGTTTGGTTGGGTTATCTTGAACTTATCGGGGAGTTCAAAAGTAGCATTTTAGAAGTCTCTATTATTAAATAGAGGGATTATTTATCTCTGAAATTACAGAGAAGAAAGTAAAGAATGAGTGAGAGAGCAAAAGAAGAGAGGAGAAGAAAAGATAAGGTTGCTAGAAAGTTTTCGTTTTCCAGCAGGTCAGCCTGTTCAAGAGAGCATTCCGGAGAAACACACCGTTGGATCGTTCTGAAAATTGGTGTTCTTGTTCAGGACGTTTTGGGCTTCAATCTGGCTGGAGGGATCGTTGTTTTGATCTCCGATTTTTCGGGAATTTCTGTTAGACAGA…	5439
Copia/ltr_struc_scaffold488_311059_316502_+/95.5	95.5	TGTGAAATTACAGCGGATGATTATGATGTCTTAGCTGTAGGATCAGAGTAAGTTAGCTATCTTGAGTAATTCTAGTATTTCTATCTACGTATATCTAGCCTAAATAACAGCAATATAGGTATAATTATAGTAAGAGGGTAGGTAAGGTAATCCCTGATTTATAGGGATCTTCCGTGTGATTATTCTACTCTCTAATGGGAGCAGCGTCTGTATATATACTAATACTCAGTCAGGAATAAAATCAACATACCAGAATTCAATTACATTATGGAATTCTTTATGGTATCAGAGCGAGGGTTCATATACTAGATCAAAGTTTCGTTCCCTCTCTCTCTCTCTCACTCGCACACCATGGCCAACACAAACAACGAAGTCCCTCAAACCGGCAACTCACCGCCA…	5443
Copia/ltr_finder_scaffold138_443302_448761_-/99.8	99.8	TGAAGGAAACAATGAGGGATTAGCAGCAACAGCACACACGCAAAAGAACAGAAAGAGAGCAGAGAATGAAGCGGTGGTGATCGTGGAGAAGCCACTGCCCTTAAAGCGATTTCCCAGCCACCACAGAGATCAATGTGACTGGAAAGCTTCAGAGGTAATCACCAATCTATCTACTTATGTGTTTTTTAGTTGGTCGTTCAAAGCTTTATGTTTTTGCACTATGTCCAGTGAGTGTATAGGAGAGTTCTTATAGAACACGTCCACTCCTGGATCTCTTGCTTTCCCGTGCACCACCCCACTACTGCAGCTGAACAAGCGGGGTTCGTTGAGCAAAGCATGGAGGAAAATCAGAGCAGAATCATCACTTCTTCCTCCGTGTCAACGGTCACAAGAATGGAG…	5459
Copia/ltr_struc_scaffold138_443301_448761_+/99.9	99.9	TGTTAGGAATAAGCAGTTTCCAACGAACTCGAACCGGTAGCCAGTTGAGCGAACCAAACCGGAAATGGGCAAAGCTAAACGTCACCGTTGCAACTAACGGACTGCTCCATTCTTGTGACCGTTGACACGGAGGAAGAAGTGATGATTCTGCTCTGATTTTCCTCCATGCTTTGCTCAACGAACCCCGCTTGTTCAGCTGCAGTAGTGGGGTGGTGCACGGGAAAGCAAGAGATCCAGGAGTGGACGTGTTCTATAAGAACTCTCCTATACACTCACTGGACATAGTGCAAAAACATAGAGCTTTGAACGACCAACTAAAAAACACATAAGTAGATAGATTGGTGATTACCTCTGAAGCTTTCCAGTCACATTGATCTCTGTGGTGGCTGGGAAATCGCT…	5460
Copia/ltr_finder_scaffold1595_25432_30901_+/95.2	95.2	GTCGGCCTTATGACTCAGGCCCAATGCGCTTAGGGTTAAGCCCGGGGTCAACCATTGGATGGGTCAGTCCACGGCTGGCCCGCAGCCCAGCTATATAAGCAGAAGCTTCAGTTGACAGGTGATAGAAGAGAGAGAGAGAGAGTGCGTGCGAAAGAAAGAAAAGGAGAGAAGACGGAGGGTTTCTCTAGAGAACTGCTTGCGCAGCTAGGGTTTGCGTCGTCGAAGCTTCTGCCGTCGCTTCGAGACCTCAGGGATAGTGTTTCTCTGAATCCTTACTCTGTATTCCTTGTCTTGTGTTGTTGCATGTTCGTTCTGAGTAGTCCTGTTGCTGGTTCTGCTCTTGTACTTGGATTCTGCTCTTCGTGATCTAGTGGATTTCTGGGCTGAGTCTCACCCACC…	5469
Copia/ltr_finder_scaffold420_96323_101802_+/91.4	91.4	GTTAGTTTGGTTGGAATTACAGAAATTCAGCTCTCATCTTTCATTGATTGAATCATTGGTTCATATACAAGTTATGAAATTGGAAGACGACAAGTTGCACAGCTCATTAGCTGGCCAGGAGCGTTAGAGCTCTAACAGAAATGATCAGAAGTGAGCAGAGGTGAGCAGAGGTGAGCAGAGAAAGGAAAAGGACGATGAGCTGGAGAAGACGATTGGAACGGTGACGTTTTCTTCTTATCCTTACTGAAGCTTGAGCGCACCGTTTCACTTAATGGAGAAGTGTCGTGAAATTTGGCGGGAAAGGAAGGAAATGAAAAATCATTTCATTTACATCCAATACCATGGCTTGACAAATATCCGAATCTGTGGAGTTGGCAAGCAAGTTTTCACACCACGTGT…	5479
Copia/ltr_finder_scaffold55_476051_481531_+/91.4	91.4	GGGCTTCACATTCACATCCTACTACTCTAACTATTATTTCGTATGAGCTATTTACAAGTGATCATGTCATGAAGTCCATGACTACTCAACCCCAACTATGGACTAAATGAGAGGAAACCAATACACATATGGGTTTTATGGGAGCCCATAGTGAAGTGCATATAAACAAGGTTGAGGTTGTGGTCCCCAACACACCAAGACAAGATACACACATATTCCCCCCATCTAGAGTTTGTGAGGTTTCTGTGAGTGGATCTTAGGTGCCTTGGTTGAGGAAGGCTACTGAACCTCCCTCATTTTTTTTTTTTTTCCACTCGTAGTCGATTTCTCTATCCAAAGACTAAGATTTGATGTTACAATTGTAATCTTAAGATGGTTATAGAAATTAAAACTAGTATA…	5480
Copia/ltr_finder_scaffold116_484857_490341_+/81.7	81.7	GAATCTCACGAAAAGGTGTGTACCCATTCATCCTAGGAGAACGAGTAACCACCCCAGCTACCTAGCTCCCTACCATCACTGTAGCTCAGCTCAGCATCCCAGCTAGTGACACTAACTGTGATGCTGAGCTGGACGAGCTTCAGTGTCAGTCCCTAGCATCATCTAACTTGCTCTGAGCTAAGCTAATATGAGGTTTTCCGTGAGTTCATGCATCCATCCCAACTCCGGCATCGCACCAAGGTCAAGTCCATTGTGCTGCCATCACACCAAGGTCGAACTGAGGTGCATATTTCCAACATTTCTCCCCCATCTTAGTGAAGTCTGTGAATTTGCTAAAATTACAAAAATATCCAACCGTAAACTCTTTGCATCAATGAAAATGTCACGAAGATTGAATTT…	5484
Copia/ltr_finder_scaffold300_198001_203491_+/92.7	92.7	GACACTATCATCCAGGTCAAGGTTGAGCTGGATGAGCTTTAGTGTCAGTCCCTAGCTTTATCTAGCTCACAGAGGAGCTGATGCTAGCTACTTTCAGCTAGCTCATGAGCTAAAGTGAGGTTTCCCGTGAACTCACGTATCCGAATTAACATCGGTATCACACCAGGTCAAGTCCATGGTGCATATTTCCAACATTGCTCCCCCATTTTAGTGAAGTCTGTGATTTTGCTAAAATTACAACAAATATCCAACCGAAAACTCTTGCATCAATGAAAATGTCACAAAGATTGAATTTTCATCTGGTATATTACACATTCCAAAATACTCGAATATAGGCGTGTCACTATGGATTGAACCCGTCTACTCATTTGAGTCTCTGAAGATAATATACACTAGAGT…	5490
Copia/ltr_struc_scaffold263_39917_45407_+/99.7	99.7	TGTATTAACTCGTTTGTGTTCAAATGAAATGGCTCGACGTTCTCATTGATAGAAAGGTGGTACATATACAAAGTGATGAGAAGCTAAAAGACAATGTGCACAGCTGGTAGCTGGCTGAAAGAGAGTAGGTGAGCTTGAGGCTCTAACGGAATTTGCAGAAATGCAGAGGAACAGAGAAGAGGACGATGAGCTGTTCTGATCAGTGCAACGATGACGTTTTGTTCTTATCTTCATCACTTAACAGAACGCTCCGTTTCATTTAGTCGTTGGTGTAGAGAGGAAGAAACGCTCCGTTTCACTTGAAGCTTGGAGAGTGTGAAGTTTGGCGGGAAAATGAAAAATCATTTCCAATACCCCTCCTCAAGCTGGTGGGCACAGATTGTGCAGACCAAGCTTGGA…	5490
Copia/ltr_finder_scaffold167_201191_206686_-/97.5	97.5	TGTTATGAAACTAAACTCAAAGAAAGACAAGAACAAGAGAAATATGGAGAGGGAGAGAGTTTTTTATTGAGGTGTGTAGAATGATATAAATGAGAGCTCTATTTATAGGCTCATGGAATAGTAACATATACTCTCTAACATTACTACACATAAAGGAGGGAAATAAACTACATTGAATAATACAATAAACATAGGAGTTACAATTGGGCATTCACTATGGCAATAGTTTTCATAACACTCCCCCTTGATTGCCCAATGGTTAACGATATACAGTATTCTCCGAATACGCTTTTGATACTGCCTCATTAAAAACCTTACCTGGAAAACCCATTGGGGAAAACCATGGTTAGGGAAAAAGAGTGCAGTGCGTATCGACTCCCCCTGATGATGATATCGGTT…	5495
Copia/ltr_finder_scaffold311_271590_277086_-/99.5	99.5	TGTTGGTCCCGGATAATTGATGTGCAACAAAAATATGTACCACCAATATTAAAGCACCACAAAATTAGTTGGATCTCTAACCAACTAATTGAATTCCCACCAATATTAACCCCCACCTCCAATTTAGTGCACATGGAAATTAGTTGGGGATTCAACTAATTGGATGTCACAACCAATTGCTTTCAATTGGTCTCCCCACATTTCTAGTATAAAAGGGAAGCTAGTGCATCCCATTTCAATCATCCCTCTCTTCTTCCTTTCTCACTTCTCTAAGTGTTGTAGTGTAGCAATTTTCACTTGTTTAATAATTGAGATAAGTTATCTCAATTGGGTAGATAGGTGAGCGGTAGAAAGTCCCGGTAAATGTTTTACCGTGGTAGGAATACTTTCTTGTGAGCG…	5496
Copia/ltr_finder_scaffold547_93943_99444_-/99.6	99.6	TGTTATAAAACTAAACTCAAAGAAAGACAAGAACAAGAGAAAATATGGAGAGGGAGAGAGTTTCTTATTGATGTGTATAGAATGCTACAAATGAGAGCTCTATTTATAGGCTCATAGATCATAACCTATACTCTCTACTATTATTACACATAAAGGTGGGAAAATAAATATAATGAAATACATTGAAGAATGGAATAAGGAGTTACACAATGGTGCATTCACTATAGTAATTATATTCATAACACTCCCCCTTGAATGACCATTGGTTATACATCGTTCTTCGAATACACTTTTGATACTGCCTCATTAAAAACCTTACCAGGAAAACCCAGTGGGAAAAACCATGGTTAAGGGAAAAAGAGTACAGCTGCGTATTGACTCCCCCTGATGATGATATCA…	5501
Copia/ltr_struc_scaffold248_184864_190371_+/94.7	94.7	TGTTGGGTTGGTCCAACTATATATGATGGTTGGATTAATCGGTTTTTAAAGATTAGTGATAATTTATTTGGTTAGGTTATCTTGAATTTATTGGAGAGTTCAAAAGTAGCATTCTAGAAGTCTCTATTATTAAATAGAGAGATTATATATCTCTGAAATTACAGAGAAGAAAGTGAAGAGTGAGTGAGAGAGCAAAAGAAGAGAGGAGAAGAAAAGATAAGGTTGCTGGAAAGTTTTCGTTTTCCAGCAGGTCAGCCTGTTCAAGAGAGGATTCCGGAGAAACACACCGTTGGATCGTCATGAAATTTGGTGTGCTTGTTCAAGACGTTTTGTGCTTCAATCTGGCCAGAGGGATTGTTATTCTCATCTCTAGTTTGTCGGGAATCGCTGCTGGACAGA…	5507
Copia/ltr_finder_scaffold190_112535_118044_-/95.5	95.5	TGGCCTTATGACTCAGGCCCAATGCTGTTAGGGCCAAGCCCGGGGCCATCCACTGGATGGGTCAGTCCGTGGTTGGTCCGCAGCCCATCTATATAAGCCACAGCCTCAGTTGACAGGCGAGAGAAGAGAGAGTGCGCGTGCAAAAGAGATTAGAAGAGAGAACGCGAAGAGTTTCTCTGGAGAACTGCTAGCGCAGCTAGGGTTTGCGTCGTCGAAACTTCTGCCATCGCTTCGAGACCTGAGGGATAGTGTTTTCTCTGAATCCTTACTCTCTATTCCTTTCTTGTGTTGTTGCATGTTCGTTCTGAGTAGTCTAGTCACTGGCTCTGCTCTTGTACTGGGATTCTACTCTTCGTGATCTAGTGGATTTTTGGGCTGAGTCTCCCCCTCCCGAGACTC…	5509
Copia/ltr_finder_scaffold1469_11642_17152_-/94.8	94.8	TGAACTAAAGGATCGAGCAAGCAGCGGGATGGCTAAACGCTAATAACGATGATTAATCGAACAAGCGAGAAACTAAGTATCCACAACAACAAGATTGATGACGCTGCTCAAGTCACAAAGACCCTAATCTGCGGAGTCTCGGGAGGGGGAGACTCAGCCCAGAAATCCACTAGATCACGAAGAGCATAATCCCAGTACAAGAGCAGAGTCAGTGACTAGACTACTCAAAACGAACATGCAACAACACAGGAAAGGAATACAGAGTAAGGATTCAGAGAAACACTATCCCTGAGGTCTCGAAGCGACGGCAGAAGCTTCAACGACGCAAACCCTAGCTGCGCAAGCAGTTCTCCAGAGAAACCCTCCGTCTTCTCTCTTCTATTCTCGCAGGCACGCGCA…	5510
Copia/ltr_finder_scaffold266_55898_61409_-/95.1	95.1	TGGTTTGTAAAAATTTAATTATTTTAACATATCACATTTTAATTAATTAGGTACTTAGGAGTTGAGATATTTTTGTAAGAGTTGTAGAGACTAATCTAGAGAATTGTAGATTAATTCTCAACACCCCCTCTTAATCTGCAATTCGGAGTAAGTGTCTGAACTTCTCGAGTTTGTCCTTTGTAACTGCCTTCGTCAAGATATCTGCTGGTTGATCATCTGTGTTGATGAATTCCATTGCGATATCTCTGTTGTTGACTAGGTCTCATATGAAATGGTGTCGTAACTCAATATACTTCGACCTTGCGTGAAATACTGGATTCTTCATCATGGGTTTGGCTGACATGTTGTCACAGTGAATAATGGTTGGTTCATTATCACCTTGTTGCAAGTCTTCAATTA…	5511
Copia/ltr_struc_scaffold1469_11641_17152_+/96.8	96.8	TGTTGGCCTTATGACTCAGGCCCAATGTTGTTAGGACTAAGCCCGGGGCCATCCGCTGGATGGGCCAGTCCGTGGTTGCTCCGCAACCCAGCTATATAAGTCGCAGCCTTAGTTGACAGAGAATAGAAGAGAGAGAGAGAGTGCGCGTGCCTACGAGAATAGAAGAGAGAAGACGGAGGGTTTCTCTGGAGAACTGCTTGCGCAGCTAGGGTTTGCGTCGTCGAAACTTCTGCCGTCGCTTCGAGACCTCAGGGATAGTTTTCTCTGAATCCTTACTCTGTATTCCTTTCTTGTGCTATTGCATGTTCGTTCTGAGTAGTCTAGTCACTGGCTCTGCTCTTGTACTGGGATTATGCTCTTCGTGATCTAGTGGATTTCTAGGCTGAGTCTCCCCCTCCC…	5511
Copia/ltr_struc_scaffold218_33767_39278_+/95.1	95.1	TGTTGAATAAAGATAATTTGCAATATGGAATTACCTTTAACAATCTAGAGATTTCCCACTCTATAAGTCTCTCTAAAAATATCTAAATCCCAACTACTCATTATAGCTAAACTAATAATCCTAGCCACACACTAAACCTACTAAGTGTGCTAGTATCTTCCTAAGGAGGTTGTATTACCCTATAAATATGAAGTCTCACCTTAGCCAAGTATGAAGTGTAGAGAAACAAAATAAATAAGAAAGAAGAAGTGGAGAGTGTTCAGTTAGGAGTTTGAAAGGTCCAAGTGACCAAATTGTAATATCCATAAAATTGAGTGATTAATCGAGTGAGTTATCAAAATACTATCTTTTCGATCCTAAATTTCACTACATTTCCGCTAGCGCCCCAACAAATTTGAT…	5511
Copia/ltr_struc_scaffold50_845262_850775_+/96.7	96.7	TGAACAAATAGATTGAGCAAGGCAGCGGAACAACTAAACGCTAATCACGACGAGAAATTGAGCGAGCGAAATCTAAACATTCACAACAACACGATTGATGACGCAATTCAGATCACAAAGACCCTAATCTGCGGAGTATCAAGAGGGGGAGACTCAGCCCGGAAATCCACTAGATCACGAAGAGCAGAATCCGAGTAAAAGAGTAGAATCAGTAACGGACCTACCCAGAACGAACATGCAACAATACAAGAAGAGAATACAGAGTAAGGATTCAGAGAAAACACTATCCCTGAGGTCTCGAAGTGACGGCAGAAGCACCAATGACGCAAACCCTAGCAGCGCAGGCAGTTCTCCAGAAACCCTCCGATTTCCCTTCTCTTTCTTCCACACGCGCGTTCT…	5513
Copia/ltr_finder_scaffold473_33644_39169_+/99.3	99.3	GTTATGAAGAATATATGTGATGAATGTCCATTATTCAATATAATTCAATACTATTCATAGCCCCATTTATATACTCATTCATGTGCTCATTCATGTACCTATTCATGTATGTAATAATGCTAGAATCCTATGAAATTGTTCCTCACCTATAAATAGATGTTCATCTTGTACCAATAGTGAATGAATAAGAAAGTTCTCTTTCCCTCTCTTTTGTGTCTCTTCCTTTCCATTGTTCTTTATAGTTATATTTTCAATCCATTAGTTTCTTAACACGTTATCAGCACGAAGCTCTAGCCTCTCACAGATTCACAAAAATTCACGAAGATTGCTTCAAGCTATATCCTAATTTCTATTACGTTCAAAGTTATGTTTTTTTTCTATCAGCCCATTTTTCTTTAT…	5525
Copia/ltr_finder_scaffold563_129840_135367_-/100	100	TGTTATGAATATTTTATATAAATGTAGTTGAATGCTCATTGTGTAACTCTCATTGCATTGATCATGTATTATATTACTCTCTTAATTGTATTAATATTAGAATGTATAGGTTATGGTTTCATGAGCCTATAAATAGGACTCTACATTGTATCATATCTACACATCAATAAGAAACTCTCTCCCTCTCCATATTTTCTCTTGTTCTTGTCTTTCTTTGAGTTTAGTTTTATAACACGTTATCAGCACGAATGCTGTAGTTATNNNNNNNNNNNNNNNNNNNNNNNNNNNNNNNNNNNNNNNNNNNNNNNNNNNNNNNNNNNNNNNNNNNNNNNNNNNNNNNNNNNNNNNNNNNNNNNNNNNNNNNNNNNNNNNNNNNNNNNNNNNNNNNNNNNNNNNNNN…	5527
Copia/ltr_finder_scaffold196_1894680_1900218_-/96	96	TGAGAGCTGGAGCTGGATCATATTAGAAGAGGAGAAGAAGGATTCAGGTTATGCAGCATCCAAGGCTGGAAATGAAGAACATTCAACATTATTGCAGGAAGATGCGTAGAGTGACTAGATTGCAATGGAATGAAAGTTCGATGATTGAACGTGCAACTGAACTGGCTTTAGTTTAATGGAACTGCGTCGTTTTCATTATTACTGAATATGTAATAAGTTGACACGTGTTTTAATTTCGTTTATTACCGTTAGATGTTAAACAGTAAAAACGGAAAAGGCTTGTACTATAAGAACAAAGGGGATGAGGATGAAATGAAGTAAGCTTTTCCAGAAATCTTCTTCATTTCCTTTCCTCTCTTTTTCCTTCCTTCCCTCTCCGTCGATCACCTCCTCCGATTC…	5538
Copia/ltr_struc_scaffold159_207382_212921_+/100	100	TGAAGATTGAGTGAATTGATTTTATTCATGTCCCGTAGGCTCAATATATACAGCATTCTTCCTACTGATTAGGTAAGAATATATTTACTCTAACTATTTAATAGGATCTACTAGCTAGAATAGGATAGGACTAGGACTAAGAAGGTAACTAAATAAACTAACTATGATCTGAAATATATACAAATATATACGGGATTTCCTCACTCCCCCTCAAGCTTGGTGTAAATGTTGTGTAGACCAAGCTTGGACTTGAAGTGTTCTGACAGTTCTCGTGAAAGAGCCTTTGTGAGTATGTCAGCAGTCTGCTGTTTAGACTGGACATATCTCACATCCACAACTCCCCCTTCTACCTTTTCAGTGATAAAATGCCTGTCTATCTCGACATGCTTAGTCCTGTCG…	5539
Copia/ltr_finder_scaffold97_17923_23487_+/95.1	95.1	GAGTAAACCAACGGACAAACCAAAGCGAAACGTCACCGTTACAACTAACGAGACTCCTCGCTTCCTAACAGAATTATGACCGTTGGAACAGAGGGAGAGGTGATGATCATGAACTGATCTTCCTCCTGATTTTACTCAACAAACTTTCAATAATTCATCTAATGAAACAAGTGGAGTAAAACAAGTAAGAATAGGGGGGTCTGGTACTGCAAAATCCTACAAGAAGACTTGAATGAAAACCCCTGAAAAATACACGTCTTTTACACTTGAATTAAGCTTCTTCTATCGATAGATTGGTTGGTGATTACCTTGGAAGCATTTCCTATCACTTTGATCATTGTGGTGACCGGGAAATAGTTTTAAGGGCAGTGGCCTTTCCACGATCACCTTTATTTCATA…	5564
Copia/ltr_finder_scaffold19_338185_343751_+/98.3	98.3	GTTGGAAATATACACCATGGACTTGACCTTGGTGTGCTGCCAAAGATAGGATGAATATGTGAGCTGACGGGAAACCTCACTTAGCTCAGGAACTAGCTTAACTAGCTAGCGTCAGCTCTTCGGTGAGCTAGACATAGCTAGGGACTGACACTGAAGCTCGTCCAGCTCAACCTTGAGCTGGATGACAGTGTCACTAGCTGAGGTACTCAGCTGAGCTAGAGTGAAGGTGGGGAGCTAGGTAGCAGGAGTGGCAACACTCCCACCTAGGTCGAATGGGTACACACCCTTTCGTGTGATTCAAACTCAGTCTGAATTGTTTTCCCTCCAATACCCGTAGGAAACTTATTGGCTGCCTCCTACAAGCCTATCCTTAGGGATAGTGACACCTTTTGGTGCTAG…	5566
Copia/ltr_finder_scaffold37_915232_920812_+/86.1	86.1	GATGGTAGAGAGCTAGGTAGTTGGAGTGATAACTCTCTCTCCTAGGACGAATGGGCACACACCCTTTCGTTTGATTCAAACTCTTTTTGAGTTATTTTTCCTCCAAAAACCGTGGGACTTCAAGGCAGTTGCCTACAAGTCTATCCTTGGGGATGATGGCCCCTCTTGGTGCAAGGCATTCACACCTTTTCGTCCCTGAACCCTTTTGCCTATATAAAGGAGGCAGTAGTGTTGCAGAACACACACAGAAAGCAGACATCTATCCTAGCCTACGATTCTAAAGTGACTCCAGTATCTAAAGCCTAAGAACTTGAGTGGAGACAGTTTTATCCTCGGAAGGGATTTCCGATACCTATGGCTTATAGGGTGAAAATACTCTTTTCGGAAAGTGGTACCCAT…	5580
Copia/ltr_finder_scaffold87_750813_756393_+/98.5	98.5	GTTATAAAACTAAGAACAAAGAAGAAAACAAGAACATGAGAGGAGGAGTACTTTTTTATTGAGGTGTGTGGAATGCTACAAATGAGAGTTCTATTTATAGGCTCATGAAATCATAACCTACACTCTCTAATATTATTACACATAAAAGAGGGGAATGAAATACATTAAACCATACACATAAAGGAGGGGAATAAAATACATTAATCATAGAATGAGGAGTTACACAATTTGACATTCACTACAATTATCTTCATAACACTCCCCCTTGAATGTCCATTGGTTAACGATATACATCATTCTTTGAATACGCGTTTGATACTGCCTCGTTAAAAACCTTACCAGGAAAACCCAGTGGGAAAAACCATGGTTAAGGGAAAAAGAGTGCAGTGCGTATCAACT…	5580
Copia/ltr_finder_scaffold92_192129_197722_+/98.1	98.1	GTTTCTGTTGGGGCGCTAGCGGAAATGTAGCGGAATTTAGGATCGAAAAAAATATTATTTTGATAACTCACTCAAATGATCACTCAACTATTTTGATTTTACAAGTTGGTCACTCCTCACAATTTTTTCACACCTCTCTTGAACGTGGAAGACAACTTATGTCTCTTGCCCACCTTCTTTAAGTCCCTTATCTTTCTCTATTCTCTTTGTTTTCTGTCTTTTTGTTTCTATGCCTTTACTGCCCAAGACTAAAGGCATATATATACTAGTAGCTAAATATTATTTTAATAAGATATTTCTAATGAACCGACTTAACATGTGGTTCTAATTTTTAGTTTTATTTTTAATATCATATCATAATTAATTAAGTAGTTGGTAGTTGAGATTTGTGTAGATTTC…	5593
Copia/ltr_struc_scaffold314_387286_392881_+/94.1	94.1	TGTTGGGAATAAGTAGTTGAAACCAACTCAAACCGGAAACCAGTTGAGCAAACCAAACGGACATAACCAGAGCAAAACGTCACCGTTGCAACTAACGGGACTGCTCCTATACTGAAACAGAATTATGACCGTTAGAACAGAGGAAGAGGTGATGATCATGATCTGATCTTCCTCCTGATCTTGCTCAACAACCCCGCACAACTCGCGTACAGGAGTGGGGTGTAACACGGAGGAACAGGGAGGCCTGGAGTGGAAGAGTTCTATAAGAACACTTTCGAACACCCTCTGTACAAAGACACGGTGATATAACTACTGAAACTCGGCTACTAGGAGGATTGATTAGTTGGTGATTACCTTGGAAGCCTTCCCATCACCTTGATTGCTGTGGTGATTGGGAAA…	5595
Copia/ltr_finder_scaffold27_548841_554437_-/96.5	96.5	TGTTGGGAATAAGTAGTTACAACCAACTCGAACCGGAAACCAGTTGAGCAAACCAAATGGACACAACCAGAGCAAAACGTCATCGTTGCACTAACGAGACTGCTCTTTTACTGGAAACAGAAATGTGACCGTTAGAACAGAGGAAGAGATGATGATCTTTATATGATCTTCCTCCTAATTCTGCTCAACTACTCCGCATAACTCGCTCGCAGGAGTGGGGCGATCTCACGAAGGAACTAGAGGGTAGAGTTCTATAAGAACACCCTAGAAAACCCTCTGGAGATATAGGATGAATAACTACTGAAAATAAAACAAGAAGAAGATAGATTAATCAGTGATTACCTTGGAAGCCTTCCGACCTTGATTGCTGTGGTGACTGGGAAATCGCTTTAAGGGCAG…	5596
Copia/ltr_struc_scaffold27_548840_554437_+/96.9	96.9	TGTTGGAAACAATAATACCTTAGCAGGAAAAACAGGAAAACGTTGGAGCAACAATATGAAAAACAAAGTGATCGTGGAGAGGCCACTGCCCTTAAAGCGATTTCCCACACCACAGCAATCAAGGTGATGAGAAGGCTTCCAAGGTAATCACTGATTAATCTATCTTCTTCTTGTTTTATTTTCAGTAGTTATTCATCCTATATCTCCAGAGGGTTTTCCAGGGTGTTCTTATAGAACTCTACCCTCTAGTTCCTTCGTGAGATCGCCCCACTCCTACAAGCGAGTTATGCGGAGTAGTTGAGCAGAATCAGGAGGAAGATCAGATAAAGATCATCATCTCTTCCTCTACTCTAACGGTCACATTTCTGTTTCCAGTAAAAGAGCAGTCATGTTAGTGCA…	5597
Copia/ltr_finder_scaffold618_410152_415750_+/100	100	GAAATGCAGGAACGATGAAGAACAAACGGCGTTAGGAAAAGGAGAAGAAGACCGTTGGTCAACGTGAAGAAATGAAGAAGAAATGTTTTAATGAAACGGCGAGTTTTGGTTTCCGTTTGTATCTTGTCGTTGCTGTATTACACATTGCCACGTGGTTTACCCGCGGTTTACCTTTCCGTTTTTACTGTTGTTACCGTTGGGTTATTCTATATAAACCCAGAAACAGAATGAATAAACTAAGTTTCCAGCTTCATTCTTATCTTCTTCTTCTTCATTTCTGCTCGCTCTCTGCACCTCCAAATCAAACTAATATGGTATCAGAGCCTATGCTATCAGATTAGCATCAATGAATCGAAACAACGAAGATGATGATGATGATGATGATCATCAGAATCATCA…	5598
Copia/ltr_finder_scaffold74_790461_796062_+/90.1	90.1	GAGCTAATGCATGTGAAGAATTGAAACAAAACGGCAAACGCTTCTTCTTAGCCAAAGGGAAGACAACACATTTTATTATCGTGAAATCGGAATGTTTACATGAATACAAAAGTACATGATCAAAAGAGGAATGACCTAAACGCTGGTGCCAAATCATGGGAGTCACAATATATACCAGATAATAGAGCTGGGACAACATGCAAGGAGGCATTGAAAAGGTACAAGCCAGATTGTTGGTTAGCTGTGCCAATCGTCTGTTGAATAAGAAGGTCCTAAATCAAACAATGAGAGCGGGCAAAGTCAAGGTGCAAGGATGCTGATGAGTCAAGCTACAAATCGAAAGCAAGTTGAAACAAAAAGAAGGAATAACAAGAACATGTTAAAGTAGTAACGAAGGAC…	5601
Copia/ltr_finder_scaffold568_222194_227799_-/78.3	78.3	TGTTGAAAGTAAGTAATCAATAATCTAGAGTATTCTTTCTCTAGATCACTCCACAAAAATATCTCAACTACTCAATTAAACTAATTAATATGTTTTAATAACTAAACTAATCCTAGCCACACACTAAACCTACTAGCCACACACTAAACCTACCAAGTGTGCTAGTATATTCCTAAGAAGGTTGTATTGTCCTATAAATATGAAGTCTCACTTTAGGTAAGTGTGAAGTGTAGAGAAACAAAACAAATAAGAAAGAAGAAGTAAAGAGCAAATTGTGAGGGTGAGGGAATTGGTCAACTGAATAAGAAAGAAGAAGTAGAGAGGCATCAGTGAGTGGTGAGAGTAAAGGTCCATGTGACCAACTTGTAATATTTATAAATTTAAGTGATCAATTTAGTG…	5605
Copia/ltr_finder_scaffold300_66673_72282_-/94.1	94.1	TGTTGGAAATATGCACCATGGACTTGACCTTGGTGTAATGCCAAAGCTAAGACGAATATGTGAGTTGACAGGAAACCTCACTTTAGTCAGGAGCTAGCTGAAACTAGCTAGCATCAGCTCTTTGGTGAGCTGGATGAAGCTAGGGACTGACACTGAAGCTCGTCCAGCTCAACCTTGAGCTGGATGACAGTGTCACTAGCTGCGGTACTTAGCTGAGCTGGAGTGAAGGTAGTTGGAGTGATAACTCTCCCACCTAGGACGAATTAGCACACACCCTTTCGTTTGATTCAAACTCTTTCTGAGTTGTTTTCCCTCCAAAACCCGTAGGGACTTCATGGTTGTTGCCTACAAGTCTATCCTTGGGGATAATGGTGCCTTTTGGTGCAAGATACTCACACC…	5609
Copia/ltr_finder_scaffold594_60507_66123_+/98	98	GTTGGAAATATGCACCAAGAACTCAACCTTGGTGTGATCCCAAAGATAGGATGGATATGTGAGTTGAAGGGAAACCTCACTTAGCTCGGGAACTAGCTGAACTAGCTAGCATCAGCTCTTCGTTGAGCTAAGCTGAAGCTAGGGACTGACACTGAAACTCGTCCAGCTCAAACTTGAGCTGGTTGATAGTGTCACTAGCTGAGATACTCAGCTGAGCTGGAGTGAAGGTGGGAAGCTAGGTAGCAGGAGTAGTAACACTCCCACCTAGGACGAATGGGCACACACCCTTTCGTGTGATTCGAACTATATCTGAATTGTTTTCCCTCCAAACCCGTAGGGAACTGATTGGCTGTTGCCTAAAATCTATCCTTGGGGATAATGACACCTTTTGGTGCTAGG…	5616
Copia/ltr_finder_scaffold272_2141094_2146727_-/99.6	99.6	TGTTGGTCCCGGATAATTGATGTGCAACAAAAATATGTACCACCAATATTAAAGCACCACAAAATTAGTTGGATCTCTAACCAACTAATTGAATTCCCACCAATATTAACCCCCACCTCCAATTTAGTGCACATGGAAATTAGTTGGGGATTCAACTAATTGGATGTCACAACCAATTGCTTTCAATTGGTCTCCCCACATTTCTAGTATAAAAGGGAAGCTAGTGCATCCCATTTCAATCATCCCTCTCTTCTTCCTTTCTCACTTCTCTAAGTGTTGTAGTGTAGCAATTTTCACTTGTTTAATAATTGAGATAAGTTATCTCAATTGGGTAGATAGGTGAGCGGTAGAAAGTCCCGGTAAATGTTTTACCGTGGTAGGAATACTTTCTTGTGAGCG…	5633
Copia/ltr_finder_scaffold1630_332098_337732_-/99	99	TGTTGGTCCCGGATAATTGATGTGCAACAAAAATATGTACCACCAATATTAAAGCACCACAAAATTAGTTGGATCTCTAACCAACTAATTGAATTCCCACCAATATTAACCCCCACCTCCAATTTAGTGCACATGGAAATTAGTTGGGGATTCAACTAATTGGATGTCACAACCAATTGCTTTCAATTGGTCTCCCCACATTTCTAGTATAAAAGGGAAGCTAGTGCATCCCATTTCAATCATCCCTCTCTTCTTCCTTTCTCACTTCTCTAAGTGTTGTAGTGTAGCAATTTTCACTTGTTTAATAATTGAGATAAGTTATCTCAATTGGGTAGATAGGTGAGCGGTAGAAAGTCCCGGTAAATGTTTTACCGTGGTAGGAATACTTTCTTGTGAGCG…	5634
Copia/ltr_struc_scaffold1630_332097_337732_+/99.4	99.4	TGTTGGGGCGCAGCGGACGAGAATAGAGTAAATATATTGCACTAATAAACCACACACCGTAAATATTTCCCAAGTAAGTTGGAAGTGGCGGTAGTCCGCCACACTTAAAATCACTATGGATGGGTGATTACCACCGCAATACCATAATGACGATAATTAAGCCAACCTCCTTAGACCAATTTACTGTGGTAATATTAATAATGCAATATATAACGAATATTCTCGAAATTGCCAAGCACAAAACAGTAAGTAAATAACACCGGGATTTACGTAGTTCCCCTCCAATGCGGAGAGTACATCTACGGCAGCAGCGACAGCTACGAGCACTTCTTCACTATAACAAGGTAGCTACAAGGTGATCCGAGCCGATCCAAAAATAGTGTCTCTCAAGTGTTTCCC…	5635
Copia/ltr_finder_scaffold156_2211045_2216683_-/95.9	95.9	TGTTGGCTTATGAGGTTCCAAGTTGCAATCGTTCGAGTGTTGATAGAAGAAGAGATCCAGGATTAAGACAGAATCGTGGGCACCACTTTCCGAAAAGAGTATTTCCACCCTTACAAGCCTAGGGTATCAGGAAATCCCTTCCGAGGATAAGACTGTCTCACTCAAGTTCTTAGGCTTCAGATACTTGAATCACTCTCAGAATTCGTAGGCAAGGATAGATGTTAGTTTCTGTGTATTTTCTGTACACACATTGCCTTCTATATATAGGCAAGGGGTCAAGGACGAGTGAGTGTGAGTATCTAGCACCAAAAGGTGTCACTATCCCTAAGGATAGGCTTGTAGGCAGCAGCCAATAAGTTTCCTACGAGTATTGGAGGGAAAACAATTCAGACTGAGTTT…	5638
Copia/ltr_finder_scaffold915_428447_434089_+/99.5	99.5	GAAGATTGAGAGAATGAATTACTTTTATTCATGTCTCGTAGGTTTATTATATACAGCATTCCTCCTACTGACTAGGTAGGAAAATATCTACTCTAACTATTTAATAGGATCTGCTAGCTAAATTAGGATAGGACTAGAACTAACACGGTAACTATCTAACTAGCAAATAAACTAATAAGATCTGACTGTATACAAATAAGGAACGGGATTTCCTCACTCCCCCTCAAGCTTGGTGTAGATGTTGTACAAACCCAGCTTGGACTTGAAATGATCTGACTGTTCTCGTGGAAGTGCCTTTGTGAGTATGTCTGCGGTCTGCTGTTTGGACTGGACATATCTCACATCCACAACTCCCCTTTCCACCTTCTCAGTGATAAAATGCCTGTCTATCTCGACATG…	5642
Copia/ltr_finder_scaffold25_1393186_1398831_+/100	100	GTTATGAATATAATTACTATAGTGAATGCACCATTGTGTAACTCCTTATTCCATTCTTCAATGTATTTCATTGTATTTATTTTCCCACCTTTATGTGTAATAATATTAGAGAGTATAGGTTATGATCTATGAGCCTATAAATAGAGCTCTCATTTGTAGCATTCCATACACCTCAATAAGAAACTATCTCCCTCTCCATATTTCTCTTGTTCTTGTCTTTCTTTGAGTTTAGTTTTATAACACGTTATCAGCACGAAGTTCTGCCGTCGAGCAACTTCTTGTAATCATGAGCGAAGTGCATACAAACAATACATATGGCCAGTGAGTTCATGCTTATGCTCCTGATGCCCGTTTTTGCAATTTTATTATGCGCACGAGTGCTCGATTCTCGAAAGTTTA…	5645
Copia/ltr_finder_scaffold1412_40_5692_-/89.2	89.2	TGAATATAGCATTCAAATCAGTAGTAGTTGACGAACAATACTTGAGTGATTCAGAGGATGAAATTGATGCACAAATCCACATGCATAGCAGAAAAATTAAGAAATTATTAAATTATAAAAAAATCAAAAGCGAAATATTCATGATAGAGGATTTCTAGATAAGTCTAAAACTATGTATCCAAAATGAGGTAGTGTTTTTGTTTTGTCAAAATTGCAGCAAAGAGACAGGTATAGAAAAGATGAATTAGAAGAAGAACATGATGGAAATAATTGCTTTAAATGTGGAAGACTGAGACACTTTCGAGGAGAATGCGCATACAAATCTAAATACCGAAACAAAAGATCCCCCAAAAAAACCAAAAACCCAAAACAAGGTCCTATCCAATAAATTGAGAGACT…	5652
Copia/ltr_struc_scaffold1007_201225_206878_+/97	97	TGATGGTTAGTATGGCAACAATCCGTAACAAAACATAAACAACAAAAGAAACTATAAGTGATCGTGTAGAAGTCACTACCCTTAAAGCAATTTTCCGATCACCACAACAATCAGAGTGATGAGAAAAGCTCCACAAGATAATCACTTAGATCGACTGAAACAGTATATCAAGGAAGGTTGGTTGAATGTGAAGCTAGTTCAGTGTATATGATTTCCAGAACTTCATTCCTGCATTTATATGCAGTTCTACTGCTTCATCTCCAGCTAACGTGTTCAGCTCCACTTCCTGTGTTGATGGAGTTCTAGGGAGTTAGTTGAGAGAAATTAGGAGGGAGACCAGGTCATGTTCATCATATCTCCCTCCATCCCCAATGGTCAAATCCAGTTCTGTTAGGTTAC…	5653
Copia/ltr_finder_scaffold2124_159968_165622_-/97.5	97.5	TGAAAGGAACAATGACGGATTAGCAGGGACAACAAGAACACAAGTACGATAATGAAACAAGTGCAGCGAGCGTAATAAGCGTAGCAAGTGAAATGGTGGTGATCGTGGAGAATCCACTGCCCTTAAAGCGATTTCCCAGTCACCATAGTGATCAAAGTGACGGGAAAGCTTCCAAGGTAATCACCCAATCTAATCTCAGTTTTGCAGATGAATCAGTAGTTTTAAAACTATCTCTATATTCCAGTGAGTGAAGGAGAGAGTTCTTATAGAACTCGTCCACTCTTGGTTCTCCTGCTTTCCCGTAAACCACCCCACTACTGAAGCGAATCAAGCAGGGTTTGTTGAGCAAAAGACTGGAGGAAGATCAGAGCAGAATCATCATCTCTTCCTCTGTTCTAA…	5654
Copia/ltr_struc_scaffold2124_159967_165622_+/97.1	97.1	TGTTAGGAATAAGCAGTTTTCAACGAACTCGAACCGGAAACCAGTTGAGCAAACCAAACCGGAAATGAACAGAGCAAAACGTCACCGTTGCAACTAACGGGACTGCTCCATTCTTGTGACCGTTAGAACAGAGGAAGAGATGATGATTCTGCTCTGATCTTCCTCCAGTCTTTTGCTCAACAAACCCTGCTTGATTCGCTTCAGTAGTGGGGTGGTTTACGGGAAAGCAGGAGAACCAGGAGTGGACGAGTTCTATAAGAACTCTCTCCTTCACTCACTGGAATATAGAGATAGTTTTAAAACTACTGATTCATGTGCAAAACTGAGATTAGATTGGGTGATTACCTTGGAAGCTTTCCCGTCACGTTGATCACTGTGGTGACTGGGAAATCGCTTTAA…	5655
Copia/ltr_finder_scaffold222_824643_830300_+/100	100	GGAAATGATTTTTCATTTTCCCGCCAAACTTCACACTCTCCAAGCTTCAAGTGAAACGGAGCGTTTCTTCCTCTCTACACCAACGACTAAATGAAACGGAGCGTTCTGTTAAGTGATGAAGATAAGAACAAAACGTCATCGTTGCACTGATCAGAACAGCTCATCGTCCTCTTCTCTGTTCCTCTGCATTTCTGCAAATTCCGTTAGAGCCTCAAGCTCACCTACTCTCTTTCAGCCAGCTACCAGCTGTGCACATTGTCTTTTAGCTTCTCATCACTTTGTATATGTACAACCTTTCTATCAATGAGAACGTCGAGCCATTTCATTTGAACACAAACGAGTTAATAGAAGCTCGATGTTCGTTAGGTCATCAAGTATGAGATGAAACAGGGAGAGTCA…	5657
Copia/ltr_finder_scaffold37_689221_694880_-/97.7	97.7	TGCAGTTCGATCAAGTCAAGCAATAAAGAACAAACGGAGAAATGAAGAACAGACGGAAATGAAGGCAATGACCGTTAGTCAACGTGAAGACACAAAAGGAATTGGAGCTTAATTGAAACGACGAGTTTTGTATTCCGTTTGTTTTCATTATGGCTGTATCAAATCGGGACACGTGTTTTTACCCGCGTTTTACATTTCAATTTTTACTGTTGAAGTTACCGTTGGGTTTAGTATAAAAACCCAACCAACAGATTGAATCGATACGGGTTTTCAGACCTTCATTCTTATCTTCTTCTTCTCTGCATTTCTCTTCCTTTCTTCCCTGTTCATTGATCGACCTTCGATCAATCTGATATGGTATCAGAGCGGGTTTGATCACCCTAGATCTCAACGATGAAT…	5659
Copia/ltr_struc_scaffold74_72541_78201_+/97.3	97.3	TGTTAGAACAGCAAATGAACCGGAACTGGAAATAAAACAACAAATCAAGTAATAGTGATCATGGAGAAGCCACTGCCCTTGAAGCAATTTCCCTATCACCACAACGATCAAAGTGACGAGAAAAGCTCCCTAAGGTAATCACTAGCAAAGAGGTAAAGATCAAGAAGGGAAGTTGGCAAATAGAGATCATGCTGCAAAACTGCTCCCTTTCAAGAACTCAAGTCTAACCTTTATAGGTTGCACACTTCAATGAATTCTTGGAGTCTCGTGTTGAGTTCCACTTCTTCTGTTGATGGAATCATAGGGAATCGGTTGAGAGAATCCAGGAGGAAGATCAGTCCATGATCATCATCTCTCCCTCCATTCCAACGGTTAGTTTTCTGTTAGCAGCGAGTGAAG…	5660
Copia/ltr_finder_scaffold46_64960_70627_-/90.5	90.5	TGGGTTTGACCTTGGTGTGATGGCAACACCATGAATTTGACTTTGGTGCGATAACGGAGTTGGGACGGATGCGTGAAATCACGAGAAACCTCACATTAGCTCAGAGCAAGCTGGAACTAGCTTGCATCAACTCCTCTATGAGCCAGATGATGCTAGGGACTGACACTGAAGCTCCTCCAGCTCAACCTAGAGCTGGATATTAGTGTCACTAGCTGCAGTACTAAGCTGAGCTACAGTGATAGTCAGGAGCTAGGTAGTTGGGGTGGTTACTCCTTCTCCTAGGACGAATGGGAACACACCGTTCAATCAATATCTAAACATAGGTATCAAGGTAGTTACCTTCGAGTCTATCCATGAGGATAATGACTCTTCTTGGTGCATGCATTTGCACCCTTTCAG…	5667
Copia/ltr_finder_scaffold380_243869_249554_+/95	95	GTGATTCAAACTCAGTCTGAATTGTTTTCCCTCCAATACCCGTAGGGAACTTATTGGCTGCTGCCTACAAGTCTATTCTTGGGGATAGTGACACCTTTTGGTGCTAGATACTCACACCTATTCGTCCTTGACCCCTTGCCTATATAAAGGAGGCAATAAGTGTGCAGAAAAGACACAGAAACTAACATCTATCCTTGCCTACGAATTCTGAGAGTGAATCAAGTATCTGAAGCCTAAGAACTTGAGTGAGACGGTCTTATCCTCGGAAGGGATTTCCTGATACCCAAAGGGTGGAAATACTCTTTTCGAAAAGTGGTGCCCACGATTCCGTCTTAATCCTAGATCTCTTCTTCTATCAACGCTCGAACGATTGCTACTTGGAACCTCACAGCCAACAAT…	5685
Copia/ltr_finder_scaffold117_19311_25002_-/99.5	99.5	TGTTGGGCTTTGGCCTTGTATCCTGAAACGGGTACGGACCAACCCGACTAATTTCTCCACCATCTTCAAATAAATTCTGTTTCTTTTCCTTCCCGTCGACTAACCCACAGCCTCTTCCTCATCGGCCGGCAGCTTCTCTTCCCCCTCACTTCGACACCGCCCGCAGATTCTCTCCGGAAATTCCTTCCCCCCATAAATCTGAAATCTCAGTTTATTTCAAAATTTTGAATCACATTCCAGACATGAATATTTGTTTGATTCTACACAGGTACATAATTGTAAATTCGCCTTAAATCTGAAATCTAGTAGATTTGAAGATTCCGGCCGGAATTGATGGTAAAAGATCGTAAACGAAAACCGTGCGAGAAGAGAATGGCTAAGCAATCATCCAAGCAAGTG…	5691
Copia/ltr_finder_scaffold446_93433_99127_-/97.4	97.4	TGTTGGTTCCGGATAATTGATGTGCAACAAAAATATGTACCACCAATATTAAAGCACCACAAAATTAGTTGGATCTCTAACCAACTAATTGAATTCCCACCAATATTAACCCCCACCTCCAATTTAGTGCACATGGAAATTAGTTGGGGATTCAACTAATTGGATGCCACAACCAATTGCTTTCAATTGGTCTCCCCACATTTCTAGTATAAAAGGGAAGCTAGTGCATCCCATTTCAATCATCCCTCTCTTCTTCCTTTCTCACTTCTCTAAGTGTTGTAGTGTAGCAATTTTCACTTGTTTAATAATTGAGATAAGTTATCTCAATTGGGTAGATAGGTGAGCGGTAGAAAGTCCCGGTAAATGTTTTACCGTGGTAGGAATACTTTCTTGTGAGCG…	5694
Copia/ltr_finder_scaffold327_14589_20295_+/100	100	GTTATAAAACTAAACTCAAAGAAAGACAAGAACAAGAGAAATATGAAGAGGGAGAGAGTTTCTTATTGAGGTGTATGTAATGCTACAAATGAGAGCTCTATTTATAGGCTCATAGATCATAACCTATACTCTCTAATATTATTACACATAAAGGTGGAAAAATAAATACAATGAAATACATTGAAGAATGGAATAAGGAGTTACACAATGGTGCATTCACTATAGTAATTATATTCATAACACTCCCCCTTGAATGACCATTGGTTATACATCGTTCTTCGAATACGCTTTTGATACTGCCTCATTAAAAACCTTACCAGGAAAACCCAGTGGGAAAAACCATGGTTAAGGGAAAAAGAGTACAGCTGCGTATTGACTCCCCCTGATGATGATATCAGT…	5706
Copia/ltr_finder_scaffold1_125824_131536_-/98	98	TGTAAGAATTAGAGTAGCAACAATCCGTAATTGATAAGAACAGAAACAAAGAAAAGAAGTGATCGTGGATGAGCCACTGCCCTAGAAGCAATTTCCCGATCACCACACTAATCAAAGTGTCGAGATATGCTTCCCAAGGTAATCACTGCAGAAATTGATGATTGTTCTATATATCTTGAGTTGATCTTTTAGAGTACTATATATCTCACGTCTCTAACTCCAGAATAGTGCTAGTTTTCAAGACGTGATCTTCTGTTATTGTCGTCTGTTCAAGCTCCGGGATCAACTCCACTTCCTGATATTATGGACTTCCAGTAGAGTTCGTTGAGAAGAATCAGGGGGAGATCAGTTCAAGTTCATCATGTCTCCCTCCAAATCCAACGGCCATAAATATAGTTC…	5712
Copia/ltr_finder_scaffold308_203039_208752_-/89.2	89.2	TGAGAAACGCTTAGAGAAAGAAGTTTTCCAACAGGGACTAGGTCTTCAATCACACTTTCTCCAAAATTCAAGTCGTCCCTTTATAGGAAGCTCACTTACCTAAATTATAGGAGTTTCGTGTTGAGTTCCACAACTTCTGTTGATGGAATCACGGAGAATTGGTTGAGAGAATCTAGGAGGAAGATCAGTCCATGATCATCATTTCTCCCTCCATTCCAACGGTCAAATTCTGTTAGTAGTGAGTGACTCATTCCGTTAGTGTAACGGTGTCGTTTTCACTACTGGTTTGATAGTTGGTTCACTCGGTTGATTCCTCTGGTTTGAACCTTCATATTCCCAACAATACCCCACGAATATGGAGATTCAACCGCACATCAACTTAATTCAAGAATTTCTGCA…	5713
Copia/ltr_struc_scaffold1_125823_131536_+/97.6	97.6	TGTTAGGAATCTGAAGGTTCAACCAGTAGAGTTGACCAAATAACCAATGAACCAAATCAGTTCTGGAAACGACACCGTTACTCTAACGGACTAAAACTAACGGAACTGTATTTATGGCCGTTGGATTTGGAGGGAGACATGATAAACTTGAACTAATCTCCCCCTGATTCTTCTCAACGAACTCTACTGGAAGTCCATAATCGCAGGAAGTGGAGTTGATCCCGGAGCTTGAACAGACGACAATAACAGAAGATCATGTCTTGAAAACTAGCACTATTCTGGAGTTAGAGACGTGAGATATATAGTACTCTAAAAGATCAACTCAAGATATATAGAACAATCATCAATTTTCTGCAGTGATTACCTTGGGAAGCATATCTCGACACTTTGATTAGTGTG…	5713
Copia/ltr_finder_scaffold751_41595_47314_-/99.6	99.6	TGTTATGAAGATAATTGTAGTGAATGTCAAATTGTGTAACTCCTCATTCTATGATTAATGTATTTTATTCCCCTCCTTTATGTGTATGGTTTAATGTATTTCATTCCCCTCTTTTATGTGTAATAATATTAGAGAGTGTAGGTTATGATTTCATGAGCCTATAAATAGAGCTCTCATTTGTAGCATTCTACACACCTCAATAAGAAAGTACTCCTCCTCTCATGTTCTTGTTCTCTTCTTTGTTCTTAGTTTTATAACACGTTATCAGCACGAGTGNNNNNNNNNNNNNNNNNNNNNNNNNNNNNNNNNNNNNNNNNNNNNNNNNNNNNNNNNNNNNNNNNNNNNNNNNNNNNNNNNNNNNNNNNNNNNNNNNNNNNNNNNNNNNNNNNNNNNNNNNNN…	5719
Copia/ltr_finder_scaffold384_147742_153475_+/88.4	88.4	GTTGAAGATTAATCTATAATTCTCTAGATTAATATCTACAATTCTTTCAAAAATAACTCAACTCCTAACTACCAAATTAATTAAGATGTGATATGTTAAAATAATTAAAATCTTACAAACCACAAATTCTACCTACTACTTGTATCAAGGCTATTATTAATAGCCTCACTTGTAAGAAAGTGGAGAATGAGTTGAAGAAATAAGAAAGAAGTAGAGAGGTATTTGTGGGTGGTGAGAGTAAAGGTCCAAGTGACCAAATTGTAATATTTACAAAATTGAGTGAGTTATCAAATACTATCTTTTCGATCCTAAATTCCGCTANNNNNNNNNNNNNNNNNNNNNNNNNNNNNNNNNNNNNNNNNNNNNNNNNNNNNNNNNNNNNNNNNNNNNNNNNNNNNN…	5733
Copia/ltr_finder_scaffold10_205462_211203_+/98.7	98.7	GTCATAAAACTAAACTCAAAGAAAGACAAGAACAAGAGAAAATATGGAGAGGGAGAGAGTTTCTTATTGATGTGTAGATATGATACAATGTAGAGTCCTATTTATAGGCTCATGAAACCATAACCTATACATTCTAATATTAATACCATTAAGAGAGTAATATAATACATGATCAATGCAATGGGAGTTACGCAATGAGCATTCAACTACATTTATATAAAATATTCATAACACTCCCCCTTGAATATCCATTGGGTAAAAATTAGACATCATTATCAAATATACTATTTGATGCTGCCTCGTTAAAAACCTTACCAGGAAAACCCTTTGGGAAAAACCATGGTTAAGGGAAAAAGAGTGCAGTGTGTATCGCCTCCCCCTGATGATAACATCGTTCCC…	5741
Copia/ltr_finder_scaffold517_206278_212023_-/75.8	75.8	TGCCATTATCCCAAAAGATAGACTTCTATGAAGTCCCACTGGTTTTGGAGGGAAAACAACTCAGAAAGAGTTTGGGTTTTGGAGGGAAAATAACTCAGAAAGAGTTTGAATCAAACGAAAGGGTGTGTGCCCATTCCACACAAGAAAGTGTGAGTGCCCATTCGTCCTAGGAGAGAGTGTTATCACTCCTACTACCTAGCTCCCCACCATCACTCTAGCTCAGCGTAGTGCCGCAGCTAGTGACACTACCATCTAGCTCAAGGTTGAGCTGGACGAGCTTCAGTGTCAGTCCCTAGCTTCATCCTGCTCACAGTGGAGCTGATGCCAGCTAGTTTTAGCTAGCTCCGAGCTAAAGTGAGGTTCTATTGTTAGCTAGCTCCGAGGTAATGTGAGGTTTCC…	5745
Copia/ltr_finder_scaffold370_27178_32939_-/99	99	TGTTGGTCCCGGATAATTGATGTGCAACAAAAATATGTACCACCAATATTAAAGCACCACAAAATTAGTTGGATCTCTAACCAACTAATTGAATTCCCACCAATATTAACCCACCTCCAATTTAGTGCACATGGAAATTAGTTGGGGATTCAACTAATTGGATGCCACAACCAATTGCTTTCAATTGGTCTCCCCACATTTCTAGTATAAAAGGGAAGCTAGTGCATCCCATTTCAATCATCCCTCTCTTCTTCCATTCTCACTTCTCTAAGTGTTGTAGTGTAGCAATTTTCACTTGTTTAATAATTGAGATAAGTTATCTCAATTGGGTAGATAGGTGAGCGGTAGAAAGTCCCGGTAAATGTTTTACCGTGGTAGGAATACTTTCTTGTGAGCGAT…	5761
Copia/ltr_struc_scaffold370_27177_32939_+/98.7	98.7	TGTTGGGGCGCAGCGGACGAGAATAGAGTAAATATATTGCACTAATAAACCACACACCGTAAATATTTCCCAGGTAAGTTGGAAGTGGCGGTAGTCCGCCACACTTAAAATAACTATGGATGGGTGATTACCACCGCAATACCATAATGACGATAATTAAGCCAACCTCCTTAGACCAATTTGCTGTGGTAATATTAATAATGCAATATACAACGAATATTCTCGAAATTTCCAAGCACAAAACAGTAAGTAAATAACACCGGGATTTACGTAGTTCCCCTCCAATGCGGAGAGTACATCTACGGCAGCAGCGACAGCTACGAGCACTTCTTCACTATAACAAGGTAGCTACAAGGTGATCCGAGCCGATCCAAAATAGTGTCTCTCAAGTGTTTCCCA…	5762
Copia/ltr_finder_scaffold580_15381_21164_-/87.7	87.7	TGTTATAATTCTATTAGCAATCAAACCGAATCAAGTTTAGATTGGTGAACCAGTTAAATTCCTTGATCGCCCGGTTTGTTGTGTTTGTCTTGTGTTCTCTTGCAGATTATTGAAACGGTGCGCTCTATCCTCAGTCACTTCATATATAAAGGGACAGAGGTGATATTCTGAAGATAGAGTCTGATCATCCATTCCAAAAATCCTAGCTCTCTGTCTCTCAACTATAAAGAAGAAGACAAAGCATTTGACGGCGATATGAAGATCTCCGGCCCCGGTCTGTGCTCCGATCACTACTCGGGGAACTTCCGGGAGAAGTTCCTCAACCTGAAGGGGGTCGAATCCCTTTGAGTATCTTCTCTGTATCGTTGTTAGATTGTTTGAGTTCTTTGGTTGTTCTAG…	5783
Copia/ltr_struc_scaffold580_15380_21164_+/88.1	88.1	TGATATCAGATGAAGCTGTAGAAGAACAAATCTAATCGTAGATCTACAAGAAGTTTCGGCTCGCAAGATTTGAACAGAAAGCTAAATGCAGAAAGTAAAAAGATACAGGGATTTGTTGACGCTGTTTGGAGAAAACTCCTACTCAGGGGAGCCTCAAAGAGGGAAGACTCAACCCGAATCCACTATCAGCAGAGAGCACTCAATTTCAGATTACAAAACAGGAAGAAAAACCCAAGACCTAACCCTAGAACAACCAAAGAACTCAAACAATCTAACAACAATACATAGAAGATACTCAAAGGGATTCAACCCCCTTCAGGCTGAGGAACTTCTCCCCTGAAAGTTCCCTGAGTAGTGATCGGAGCACAAACCAGTGGCGGAGATCTTCAGATCGCCATC…	5784
Copia/ltr_struc_scaffold211_40585_46378_+/94.8	94.8	TGTAGAGAATCCCACTGTTTAGTTAATTAGCTTGTTGTACGTTTCCTATTAGCTGTATTAGGTTTTATTAGAATAATTACCTCCTAATAGGATTCCTAGATTAGGTAAGTCTTATATAGAGATTTATGTATATAACCTAGCTGCCTACGAGCTATCCTAGAATATTAAGATCGATGTTCTCTCAAATCTACATGATATCACAGCCTTCTCTGATCGAAGTCATGACGAATGAAGGCACCATGAGTGTATATGTGAGCACAGGAACAGGTGCTACTGAGAATAACCAGAGCACGATGACAACAAACTACTCAGGCTTCCTTATTATGCAAGCTTGACGGAAAGAATTATCTCAAGTGGTCCAAGACCGTTCAGATGCATATCAAAGAAAGAGGCAAAAGA…	5793
Copia/ltr_finder_scaffold339_545924_551727_+/96.4	96.4	GTTGGCTATGAGGTTTCAAGTAGCAATCGTTCGAGTGTTGATAGAAGAAGAGATCTAGGATTAAGACAGAATCGTGGGCACCACTTTCCGAAAAGAGTATTTCCACCCTAACAAGCCTTGGGTATCAGGAAATCCCTTCCGAGGATAAGACTGTCTCACTCAAGTTCTTAGGCTTCAGATACTTGATTCACTCTCAGATTTCGTAGGCAAGGATAGATGTACCTTTCTGTGTGTTTCTGCACACTTATTGCCTCTCTTATATAGGCAAAGGGGGGTATGGACGAGTAGGTGTGAGTACCTAGCACCAAAAGGTGTCATTATCCCCAAGGATAGATTTTAGGCAACAACCAATCAGTTCCCTACGGGTTTTGGAGGGAAAACAACTCAGAAAGAGTTTGA…	5803
Copia/ltr_finder_scaffold101_58632_64451_-/97.9	97.9	TGCTGATGGTTCAAACTTTTACAAAGATCCTGAGCATTACAGAAAGCTAGTTGGAAAATTAATCTACCTCACTACAACTAGAGCAGACATCAGCTTCGCAGCACAACAAGTCAGCCAATTTATGGAAAATCCTACAGAAGACCACTACAAAGCAGTGACAAGGATTCTGCGATATCTTAAGGGAGCTCCTGCATCTGGCCTTTTCTTCCCAAGCACTTCCAGTATACAATTGAAAGCCTTCAGTGATTCAGATTGGGCAGCTTGTCCAGACAGCAGACGATCAATTACAGGATACTCCATTTTCCTTGGTACTTCCCTCATATCCTGGAAAAGCCAGAAGCAGAGCACAGTATCAAGGTCATCCTGTGAAGCAGAATATCGAGCTTTAGCTCATACTAC…	5819
Copia/ltr_finder_scaffold156_2237734_2243564_-/92	92	TGTGAAGATTGAAGAAATGAAAATGAATGTAATGAATCTGTTTTCTGTTATTACTGTGTAACTGAAATTGAATTACAAGAGAAAGGGGAAAGTTCTATTTATATCACTACAACTATCACTTACTACACTCAGCTACTCCGCTATTCTCACCATAACTGACCCTGTCCAACCCCCCCCCCCCCCCCCCACAAACTGGGGAATAGATGTTCAGAACACCCTGTTTGGACAGCAAGAATTGCATCCGAGGAGCAGCCAGTCCCTTAGTAAAGATGTCAGCCAACTGAGTTTCCGTTGAGACGTGTCTAAGCTGCACCAATCCTGACTCAATCCGCTCACGAATCACATGACAATCAATCTCTATGTGCTTAGTGCGTTCATGAAAAACGGGATTGTAAGCAA…	5830
Copia/ltr_struc_scaffold308_203038_208872_+/91.3	91.3	TGTTGGGAATATGAAGGTTCAAACCAGGGGAATCAACCGAGTGAACCAACTATCAAACCAGTAGTGAAAACGACACTGTTACACTAACGGAATGAGTCACTCACTGCTAACAGAATTTGACTGTTGGAATGGAGGGAGAAATGATGATCATGGACTGATCTTCCTCCTGGATTCTCTCAACCAATTCTCCGTGATTCCATCAATAGAAGTTGTGGAACTCAACGAAACTCCTATAATTCAGGTAAGTGAGCTTCCTATAAAGGGACGACTTGAATTCTGGAGAAAGTGTGGTTGAAGACCTAGTCCCTATTGGCAAACTTCTTTCTCTAATCTTTACTCTGTTGCTAGTGATTGGGAGCGTTTCTCATCACTCTGATTGTTGTGGTGATCGGGAAATTG…	5834
Copia/ltr_finder_scaffold45_55233_61072_-/95.2	95.2	TGTTAAGAATAAGCAGTTTCCAACGAACTCGAACCGGTAATCAGTTGAGCAAACCAAACCGGAAATGAACAGAGCTAAACGTCACCGTTGCAACTAACGGGACTGCTCCATTCTTGTTACCGTTAGAACGGAGGAAGAGATGATGATTCTGCTCTGATCTTCCTCCAGGCTTTGCTCAACGAACCCCGCTTATCTCGCTGCAGAAGTGGGGTGGTGTACGGGAAAGCAGGAGAACCAGGAGTGGACGAGTTCTATAAGAACTCTCTCATTCACTTACTGCATAGAAGCAGAGCTTTTACAACCACTACTCAAAACAACGGAAATAGATATATTGGTGATTACCTTGGAAGCTTTCCAGTCACATTGATCACTGTGGTGGCTGGGGAAACGCTTTAAGGG…	5839
Copia/ltr_finder_scaffold955_5311_11157_+/98.5	98.5	GTTATAAAACTAAGAACAAAGAAGAGAACAAGAACATGGGAGGAGAAGTACTTTCTTATTGAGGTGTGTGGAATGCTACAAATGAGAGCTCTATTTATAGGCTCATGAAATCATAACCTACACTCTCTAATATTATTACACATAAAAGAGGGGAATGAAATACATTGAATCATACACATAAAGGAGGGGAATAAAATACATTAATCATAGAATGGAGTTACACAATTGGGCATTCACTACATTATTATCTTCATAACACTCCCCCTTGAATGTCCATTGGTTAANNNNNNNNNNNNNNNNNNNNNNNNNNNNNNNNNNNNNNNNNNNNNNNNNNNNNNNNNNNNNNNNNNNNNNNNNNNNNNNNNNNNNNNNNNNNNNNNNNNNNNNNNNNNNNNNNNN…	5846
Copia/ltr_finder_scaffold380_527497_533369_-/89.7	89.7	TGTTGGTCCTGGATAATTGATTTGCAAATAAATATATGCACCATCAATATTAAAGCACCGCAAAATTAGTTGGATCTCTAATTAACTAATTGAATTCCCGCCAATATCAAAACACCAATATTAAAGCACCACAAAATTAGTTGGATCTCTAACCAACTAATTGAATTCCCAACTACATCATTTATATGATTCCTTATCATTTGGTTATAAAAGGATGTAGAGGATGCATTGTGAAATTTCATCCCTTTCTTCTTCCTTTCTCACTTCTATGTACTCTTTTCTTTTAGTAGTGTTGTAGTATAGCACTTTCCCTTGTTTCATAATTGAGATAAGTTTTCTCAATTGGATAGATAGGTGAGTGGTAGAAAGTCTTGGTAAGTGTTTTACCGTGGTAGGAAT…	5872
Copia/ltr_struc_scaffold380_527493_533369_+/91.5	91.5	TGTTGGGGCGCAACAAATGAGAATAGAGTAAATATATTGCACTAATAAACCACACACCGTAAATATTTCCCAGGCAGGTTGGAAGTGACGGTAGGCCGCCACACTTAAAATCACTATGGATGGGTGATTACCACCGCAATACCATAATGATGATAATTAAGCCAACCTCCTTATACCAATTTACTACGGTAATATTAATAATGCAATATACAATGAATATTCTCAAGCACAAAACAGTAAGTAAATAACACCGGGATTTACGTAGTTCCCCTCCAATGCGGAGAGTACATCTACGGCAGCAGCGACAGCTACGAGCACTTCTTCACTATAACAAGGTAGCTTACAAGGTGAATCGAGTCGATCCAAAATTAGTGTCTCTCAAGTGTTTCCCAACCCGAA…	5876
Copia/ltr_finder_scaffold1359_20435_26330_-/93.7	93.7	TGAATACCTAATTGTATAATTTCTCATTTTATGGTTAATGTATTTTATTCCCCTCCTTTATGTGTATAATTTAATGTATTTCATTCCCCTCTTTTATGTGTAATAATATTAGAGAGTGTAGGTTATGATTTCATGAGCCTATAAATAGAGCTCTCATTTGTCGCATTCCATACACCTCAATAAGAAAGTACTTCTCATCCCATGTTCTTGTTCTCTTCTTTGTTCTTAGTTTTATAACACGTTATCAGCACGAGTGCTCTGCCTATCTTCTCGAAGTTTCACGAAGGTTGCTATTTGCTATATCTTTTTTTCCAAATTTTTAGGCAACAATATTTATAAAATATTTTATGCATTTTTCTAAGTGAACTCACATTATATTGTTAGCATTTTTTCCATCCT…	5895
Copia/ltr_finder_scaffold140_6653_12574_+/100	100	GTTATAAAACTAAACTCAAAGAAAGACAAGAACAAGGGAAAATATGGAGAGGGAGAGAGTTTCTTATTGATGTGTAGATATGATACAATGTAGAGTCCTATTTATAGGCTCATGAAACCATAACCTATACATTCTAATATTAATACAATTAAGAGAGTAATATAATACATGATCAATGCAATGGGAGTTACACAATGAGCATTCAACTACATTTATATAAAATATTCATAACACTCCCCCTTGAATGTCCATTGGGTAAAAATTAGACATCATTATCGAATACACTATTTGATGCTGCCTCGTTAAAAACCTTACCAGGAAAACCCATTGGGAAAAACCATGGTTAAGGGAAAAAGAGTGCAGTGTGTATCGCCTCCCCCTGATGATAACATCGTTCCC…	5921
Copia/ltr_finder_scaffold462_428581_434504_+/99.6	99.6	GTTATGAATATTTTATATAAATGTAGTTGAATGCTCATTTGTAACTCCCATTGCATTGATCATGTATTATATTACTCTCTTAATTGTATTAATATTAGAATGTATAGGTTATGGTTTCATGAGCCTATAAATAGGACTCTACATTGTATCATATCTACACATCAATAAGAAACTCTCTCCTTCTCCATATTTTCTCTTGTTCTTGTCTTTCTTTGAGTTTAGTTTTATAACAATAATTTTAATATGAAAATTTTCAAATTTTTAAATCNNNNNNNNNNNNNNNNNNNNNNNNNNNNNNNNNNNNNNNNNNNNNNNNNNNNNNNNNNNNNNNNNNNNNNNNNNNNNNNNNNNNNNNNNNNNNNNNNNNNNNNNNNNNNNNNNNNNNNNNNNNNNNNNNNN…	5923
Copia/ltr_finder_scaffold604_137888_143811_+/97.6	97.6	GTTGGCTATGAGGTTCCAAGTAGCAATCGTTCGAGTGTTGATAGAAGAAGAGATCTAGGATTAAGACAGAATCGTGGGCACCACTTTCCGAAAAGAGTATTTCCACCTTAACAAGCCTTGGGTATCAGGAAATCCCTTCCGAGGATAAGACTGTCTCACTCAAGTTCTTAGGCTTCAGATACTTGATTTACTCTCAGATTTCGTAGGCTAGGATAGATGTACTTTTCCTGTGTGTTTCTGCACACTTATTGCCTCTCTTATATAGGCAAAGGGGGGCAGGGACGAGTAGGTGTGAGTACCTAGCACCAAAAGGTGTCATTATCCCCAAGGATAGATTTTAGGCAACAGCAATCAGTTCCCTACGGGTTTTGGAGGGAAAACAACTCAAAAAGAGTTTGA…	5923
Copia/ltr_finder_scaffold27_562378_568304_-/98.9	98.9	TGTTATGAATATAATTACTATAGTGAATGCACCATTGTGTAACTCCTTATTCCATTCTTCAATGTATTTCATTGTATTTATTTTCCCACCTTTATGTGTAATAATATTAGAGAGTATAGGTTATGATCCATGAGCCTATAAATAGAGCTCTCATTTGTAGCATTCCATACACCTCAATAAAAATGCTCTTCTCCTCTCGTGTTCTTCTATTTCTCCATCCTTAGTTTCTTAACACGTTATCAGCATGAAGTTCTGCCGTCGAGCAATTTCTTATAATCATGCGACAAAGAATTAGTTTTACTTGTGGGATGAGCAAGTGCACACAAAATAGTACATATGGCCAGTGAGTTCATGTTTATGCTCCTGATGCCCTTTTTTGCAATTTCATTATTGCGCACG…	5926
Copia/ltr_finder_scaffold383_86316_92244_+/90	90	GAGATTCAAATTCATTTCTGAGTTATGTTCCCTCCAAACCCGTAGGATTTCAAGGTGGTTACCTTCAAGTCTATCCATGGGGATAATGACTCCTCTTTGTGAATGCATTCATACCCCTTCAGTCCTGGAACCTTTTCTTATATAAAGAAGGCAGTAGTGTCGAAGAATAGACAGAAACAATCTATCCTACCCTACCATTCTAAGTGACTCTAGTATCTAAAGCTTAAGAACTTGAGTGGAGATGGTCTTATCCTCGGAAGGGATTTCCTGATACCCAAGGCTTGTAGGGTGGAAATACTCTTTTCGGAAAGTGGTACCCACAATTCCGTCTTGATCCTAGATCTCATCACCTATCAAAGCTCGAAGAGTTGCTACTTGGAACCTCCCAATCTAACATTC…	5928
Copia/ltr_finder_scaffold306_205483_211443_+/94.8	94.8	GTTGGAAATATGCACCAAGGATTCGACCTTGGTGTGATCCCAAAGATAGGATGGAAACGTGAGTTGAAGGGAAACCTCACTTAGCTCGGGAACTAGCTGTACTAGCTAGCATCAAGCTCTTCGTTGAGCTAAGCTGAAGCTAGGGACTAACACTGAAACTCGTCCAGCTCAAACTTGAGCTTGTTGATAGTGTCACTAGCTGAGATACTCAGCTGAGCTAGAGTGAAGGTGGAAAGCTAGGTAGCAGGAGTGGTAACACTCCCACCTAGGACGAATGGGCACACACCCTTTCGTGTGATTCGAACTCTGTCTGAATTGTTTTCCCTCCAAAACCAGTAGGGAACTGATTGGCTGTTGCCTAAAATCTATCCTTGGGGATAATGACACCTTTTGGTGCTA…	5960
Copia/ltr_finder_scaffold257_510422_516394_+/97.1	97.1	GTTGACATGGATCAAGCCTAACAGATAAGGCTCAGCCATTGCAGTCATCTCGGCCCATACACAGCCCACACAGAATTGGACAGAGTCCAACTCAAGCTGTCGTTCAGTAATAGAAGCGAGCATTGTTATCGATTAACCAATTCATACTAACCCTAATTGCCACTTTCGACTCGCATAATTGAAAAGGGAACTCCATTGAAATGCGAAGAAACAGAAGTCGAGCATGGAAAGAAGGAAGCTTCGGACTTACCTTCTTCGCTGAACGAGAGCAAGCTACGGCATCAATAAATACCAGTCGCTACAAACCTCACAGGTGCGGCTTCTCAACCGAAGATAAACACAGTAAGGCTAGGTGTGCTGTCTGAAGGACGATCGCACGACTGGAGCTGGAGCGTCAAC…	5972
Copia/ltr_struc_scaffold157_20518_26530_+/98.5	98.5	TGTTGATATAAATCAAGCCTGAGTGATAAGGCTCAAGCCTTGGCCCATGAACAGCCCACATAACTCGGACGGAAGCCCAATTTGAGTGGATACTGAGGACAAGTAGCGAGCTTCATTGGTGTAAAATAATCCCAATTACTAACCCTAGTCGACAGTCTGTTTTGGCTTTCAGAATCAGAAAGAGAAGGCGGTCGCGACGCGAAGAACTCGAAGCTAAGCATGGAAAGAAGGAAGCTTCGAGCCTGCTCGCTTCATTAAAGGGATGTAAGCCACGACATCAATAAAAGCCAGAAGTTGCCGACTTCTCCAAGTGCGCCTCTCAACTGGAAATAAACACGTCAAGGCTTGGAGTGCTATCTGAAGGAGTTGTGCGCGACTGGAGCTGGAGCTACATCGATC…	6012
Copia/ltr_finder_scaffold342_484666_490685_+/97	97	GTTGGCTATGAGGTTCCAAGTAGCAATCGTTCGAGTGTTGATAGAAGAAGAGATCTAGGATTAAGACAGAATCGTGGGCACCACTTTCCGAAAAGAGTATTTCCACCCTAACAAGCCTTGGGTATCAGGAAATCCCTTCCGTGGATAAGACTGTCTCACTCAAGTTCTTAGGCTTCAGATACTTGATTCACTCTCAGATTTCGTAGGCAAGGATAGATGTACTTTTCTGTGTGTATCTGCACACTTATGGCCTCTCTTATATAGGAAAAGGGGGGCAGGGACGAGTAGGTGTGAGTACCTAGCACCAAAAGGTGTCATTATCCCCAAGGATAGATTTTAGGCAACAGCAATCAGTTCCCTACGGGTTTTGGAGGGAAAACAATTCAGACAGAGTTTGAA…	6019
Copia/ltr_finder_scaffold678_81346_87370_-/95.1	95.1	TGCGGATTCATTGCACAATGGATCAGTTGGATTTCAAAATGTCAGTTAACCACCACTTTCTCAATCATTCGGAATGAGCGGGTGTTCAGATATTTCTCCTTCATCAAGAGGCCTGTGACAAGATGACCCTTTATCTTCCATTTTTTTTTTCGTATGCACACAGGGACTTTCATTCCTTCTACAAAAAGAGATCGTAGTAAAACGTATCGTTGGATTACGACCTAACTCGCATTATCCATTCCGTCTTCATCTTATTTTTGCAAATGATACATATTTATTTTTACGAACCTTCCAATTAGAATCCACCAATCTTCTTCGTCTTTTCAAACTATCAAACCGTGAGTAATCAAAAAATTAATTTATCTTAATTGGCAATTACTTTCTGTAAATTGAAGCCTA…	6024
Copia/ltr_struc_scaffold18_163786_169820_+/97.8	97.8	TGTGGAATTACAGCATATAATTATAATGTGTTAGGTGTAGGATTAGAATAAGCTAGCTGTCCTTAGTGATTCTACCATTACTAGTTACATATATCTAGCCTAATTATCAGCAGTATAATTGTAGTAAGAAAGTAGGTAGGGCAATCCCTGATTTGTAGGGATCTACCGTGAGATGATTCTGCTCCCTAATGAGCAGCTTCTGTATATATACTAGTATGAAAACAGAAATAAGGTGACATACTAGAAATCCTAGTATTCTGGAATTCTTTATGGAATCACAGTTTAGATTCATTCTCTGAATCAAGCCTCATCTCCTCTCTTTCTCTTTCTCGTACTATGGCCAACACAAACAATGAAGCTCAAGCTCCCCAGACCGGGAACTCTCCGCCAGCCTCGCCT…	6034
Copia/ltr_finder_scaffold272_1626272_1632315_+/90	90	GTGAAGTTTGATGAATGGAAGAGAAGAGAAGAACAGAGAAAGCGAAGAAGAAGGAGAAGCTGTAATGGAAAGTCGTTTTCTGTTATTACTGTACTGAATGAATTAAATGTACAAACAGAAAGGAGAATTCTATTTATACCACTACTACTATTATCTATTACAACTCACTCACATACTTATAATTTAACACCATTTAACACCCCCCCACAAACTGGGGAGTAGATGTTCAATATACCCAGTTTGGACAGTAAGAACTGCATCCTGGGAGCAGCTAATCCCTTGGTAAAGATGTCCGCCAGCTGCGTTTCTGTTGACACATACTTGAGTTGCACTAATCCTGACTCAATTCGTTCACGAATCACGTGACAATCGATCTCTATGTGCTTAGTACGTTCGTGA…	6043
Copia/ltr_finder_scaffold46_64549_70610_-/86.5	86.5	TGATGGCAACACCATGAATTTGACTTTGGTGCGATAACGGAGTTGGGACGGATGCGTGAAATCACGAGAAACCTCACATTAGCTCAGAGCAAGCTGGAACTAGCTTGCATCAACTCCTCTATGAGCCAGATGATGCTAGGGACTGACACTGAAGCTCCTCCAGCTCAACCTAGAGCTGGATATTAGTGTCACTAGCTGCAGTACTAAGCTGAGCTACAGTGATAGTCAGGAGCTAGGTAGTTGGGGTGGTTACTCCTTCTCCTAGGACGAATGGGAACACACCGTTCAATCAATATCTAAACATAGGTATCAAGGTAGTTACCTTCGAGTCTATCCATGAGGATAATGACTCTTCTTGGTGCATGCATTTGCACCCTTTCAGCCCTGGACCCCTTTGCT…	6061
Copia/ltr_finder_scaffold783_1170228_1176354_+/94.3	94.3	GTTAGAACAATTATAATCACATAAGCAATTCCCTAGAACATCATCTTGTTAGATCATCAAAGGTTAATAGATGTTGGAGATACCTGGATTCATGATGATCGTCTGAAACTGGATGCGGAAACTATTAGACGATCAATAACCGGACGATACTGCTACGAGCACGAACCGGGAGATTCAGTAGCCTTCCTCAACCAAGGCACCTTAGATCCTCTCACGGGAAGCCTCACACACTCTAGATGGGGAGAATATGTGTGTATGTTGTCTTGGTGTGTTGGGGACCACAACCTCAAACTCCTTATATACACCTCACTATGGGCTCCCATAAAACCCATATGTGTATTGGTTTCCTCTCATTTAGTCCATAGTTGGGGTTGAGTAGTCATGGGCTTCATGACATGA…	6126
Copia/ltr_finder_scaffold1360_14176_20305_+/88.5	88.5	GAAACTACTATGAAGTTGGATATGGTTCTCACCGGCTCAATGCCACGCGGCTCCTTCTGATCCTGATATGTTCGCTTTTCGTTGATTTCCAAGATCCATATCCAACTTTATAGTAGTTTCATATAATCTAACCTTACCCATTCGTAGTGGTTAACGGTTTTAACCATAACCCACAAAATACCCAGTCAATGCGGTTAATAACCGTCAAACTCGGTGAGGGTACGGTCGGTTTAACGGTTAAACGGTCAGAATTGTCAACCCTAGTTTTATTGTCTGGCAGGCTGATGGGAGAGAGAGAGAGTTGTTCGTGCTTCTTCTTATTTGAATTCTATTAATTCTCTTGATTACTTTCCGCTTTTTTAGTTATTCCGATTCACTTTTCAAATAGGTTGGTTTACA…	6129
Copia/ltr_finder_scaffold368_4267_10402_+/96.4	96.4	GTTGGGAAAATGGTGAAAGGGTGAATGAGAAATTGTATCTCGAGTATCTTGGTAATATCGATCTTACACTCTAACTGAATCAAACAATTTTAGTCTATCACGGACGCGTGGGAAAAGACAGATATTGGTTTAAATTAATCTGGTTTGGGTAATAATCGGAACCGAGTGGGATGGTTACCAACACTCTCCTGTTTAAATGAATTCATGGCTGTTGTAGCATTGACTGATAGCTTACTACATGTCTCTACACCACCACATCATGTGATGATAATGCAAGCACCGTTTACAAACGGCCTTGAAAGTTTGTGATCTGCAAAACCTTTAAATAGGTTGTCAGGCACTCTATAGCCTCTATATATATTGTGGTAGTTTTCATTTCATAAAAAAACAGCAAGAGAG…	6135
Copia/ltr_finder_scaffold346_698245_704381_+/89	89	GTGGATTGGAGTGGATTTGGGAGAAGAAGGGAGAAGAACATAGAAGATTAACTTTGATTGAATGTAGAAGATGAACAAAACGGTAGAGTTTACAACCCAAACTCTAAGAGTTTTATATGTTGGTCATTGTAACTGCCTAATGTAACAGAAAAGCCACTGTAATTAATCGTAATAACATAAATAACGACTAACTAACTTTTCCTAACAATCCGGTAACAAACTTTGAGTTTGTTTCCTTAATATATTGTGCAAAGATTTGGCTAAATGATATTTTAACAGATTTAGTTAGATTTGTATATTAATTTTATTTTTTAATTAACAAATGAAGACCCACGAGAATTTCAGAAAAAGAAAAACAAACAATAGAGAAAACTAACCTCCTGTTTTTCAGTCCATCTG…	6136
Copia/ltr_finder_scaffold130_197901_204040_-/88	88	TGAATTATTCCAGCCGCGGCCCAATACTTTCAAGTTGTTGCAGTTTCGCCCGAAAGTTTTGAGTTAAGCCATAATTGTTCCGTTCTTTGACGTTTGACTGTATTTTTCGAGTCAACCCGCTTAAGTCCAGGTGGGTTGGTTTAAGGGGGTAATATCTTGCATTTTAAATTTTTATATTTTACTTGTGTTATTTATGCTTCTTTGAATTACATGAATAATAATTGGATTTTAAAGGTTTTAAATGCATTATATGTGACAACATGACATGTCAATTATATGTGATCCATATATTCTATTATATCCTAAGTGATACGTTACATGTCAATTATATATTGCTGATATGATATGTTACATGTATTGTTCAGTTGAACAAGTTCTATTGTAAGAGTAATATTTGTA…	6139
Copia/ltr_finder_scaffold271_129062_135234_+/98	98	GGATGTAATGAAATGATTTTTCATTTCAGTTTTCCCGCCAAATTCCGCCACACTTCACCATTAAGTGAAACGGTGTGCTCAAGCCTCAGCAAGGATAAGACTGAAACGTCACCGTCTCACTCATCTTCTCCAGCTCATTGTCCTTTTCCCTCTCTGCGTTTTGCCTGCACCTCTGCTCACCTCTGCTCACCTCTGCATATTTTCTGTTGGAGCTCTAACGCTCTTGGCCAGCTAATGAATTGTGCAACTTGTCGTCTTTCAATTCCATTACTTGTATATGAACCAATGATTCAATGAATGAAAGACGTGAGCTAAATTTCTGCAATTCCAACTAAATTAACATGGTATCATAGCGGAATTGAAAACACCATGGCTGCAGCAGAATACCCTCTAGCTGAT…	6172
Copia/ltr_finder_scaffold161_367459_373637_-/100	100	TGTTATGAATATAATTACTATAGTGAATGCACCATTGTGTAACTCCTTATTCCATTCTTCAATGTATTTCATTGTATTTATTTTCCCACCTTTATGTGTAATAATATTAGAGAGTATAGGTTATGATCTATGAGCCTATAAATAGAGCTCTCATTTGTAGCATTCCATACACCTCAATAAGAAACTCTCTCCCTCTCCATATTTCTCTTGTTCTTGTCTTTCTTTGAGTTTAGTTTTATAACACGTTATCAGCACGAAGTTCTGCCATCGAGCAANNNNNNNNNNNNNNNNNNNNNNNNNNNNNNNNNNNNNNNNNNNNNNNNNNNNNNNNNNNNNNNNNNNNNNNNNNNNNNNNNNNNNNNNNNNNNNNNNNNNNNNNNNNNNNNNNNNNNNNNNNNN…	6178
Copia/ltr_finder_scaffold297_512690_518961_+/100	100	GTTATGAATATAATTACTATAGTGAATGCACCATTGTGTAACTCCTTATTCCATTCTTCAATGTATTTCATTGTATTTATTTTCCCACCTTTATGTGTAATAATATTAGAGAGTATATGTTATGATCTATGAGCCTATAAATAGAGCTCTCATTTGTAGCATTCCATACACCTCAATAAGAAACTCTCTCCCTCTCCATATTTCTCTTGTTCTTGTCTTTCTTTGAGTTTAGTTTTATAACACGTTATCAGCACGAAGTTCTGCCGTCGAGCAACTTCTTGTAACCATGAGCGAAGTGCATACAAACAATACATATGGCCAGTGAGTTCATGCTTATGCTCCTGATGCCCGTTTTTGCAATTTTATTATTGCGCACGAGTGCTCGATTCTCAAAAGTTT…	6271
Copia/ltr_finder_scaffold21_68862_75134_+/99.4	99.4	GTTACGAATTGAGAGAGAAGTGTTTCAAGGCGTGATTCATTAATGTTTCGAGTTCAGTTCATATACAATCGATTACAAGCAAAGAGACAAAATGCGTAAGGAATCAACAGTCTGGAAATCATGTTTGCAGGTTTGAGATTTGCTCAACGGAAATGGCAGAGCATGTGTTGCCAGCTAGCTGAGCAGGAGGGAGAAGGCCTCTTATCCAATTTGAGGGAACGGTGTCGCATTGTGCCAGCAGTGCTTCTCCTCGTTGCAACAGATTAGTGAAACGGTGTGCATCGTCTTGGCGCGAAAGTGAAGATGGAGCTGAAGGCGAAAAGTTCCCTTTTCCTAATAATCGCGACTGCAATGAGAGAGGCGGATGTCGGAGGTGAGCCAGAAAAGATTTGATAAAAA…	6272
Copia/ltr_finder_scaffold29_690664_696946_+/91.4	91.4	GTTATGAAGATAATTGTAGTGAATGCCCAATTGTGTAACTCCTTATTCTATGGTTAATGTATTTTATTCCCCTCCTTTATGTGTATGATTTAATGTATTTCATTCCCCTCTTTTATGTGTAATAATATTAGAGAGTGTAGGTTATGATTCCATGAGCCTATAAATAGAGCTCTCATTTGTAGCATTCCACACACCTCAATAAGAAAGTACTTCTCCTCCCATGTTCTTGTTCTCTTCTTTGTTCTTAGTTTTATAACACGTTATCAGCACGAGTGCTCTGCTATTTTCTTGAAGTTTCACGAAGGTTGTTATTTGCTATATCTTGTTTTCCAAAGTTATTATTATTATTATTTATCTTGTTCTTTTATTTGCTTATAAAATCTTCTTTTTCAAAATTAG…	6282
Copia/ltr_finder_scaffold130_197901_204229_+/85.9	85.9	GACACAGTTTAGAAATAGTACAAAATATAATTAAAATTATACATAAACGATACTGGTAACCTTTGCAGAAAAACTGGAATATTACGCCAAACAACTTATTCCCGGAAGCTGGTGTCAAACAGTGAATGGACCCATCTCTTAAAACAAATCCTGGAAATATACAGTCTCATCAATATCCCAACTTCAGCCTTGCGGCAGATGAACAGATCCTCTATTAATTCTTCTAATACCATAGAACCTGTCACGAACTAGTGGGTGGCTTGGGGTCAGTCTTCCGAAGTTATCATATAGATATCAATATTGAAAATCATTGAAAAAGATAACCATATAGCATGTAAAGCACGTTGGACAACTCTGACTCTACTTTGCATATTTTAATTTTGATCCCGGCTCACATAT…	6328
Copia/ltr_finder_scaffold205_103310_109659_+/90.1	90.1	GGTTTCTGCACACTTATTGCCTACTTTATATAGGAAAGGGGTCAAGGACGAATAGGTGTGAGTATCTAGCACCAAAAGGTGTCACTATCCCCAAGAATAGACTTGTAGGCAGCAGCCAATAAGTTCCCTACGGGTATTGGAGGGAAAACAATTCAGACTGAGTTTGAATCACACGAAAGGGTGTGTACCCATTCCTGTTACCACTCCTGCTACCTAGCTCCCCACCATCACTCCAGCTCAGCTGAGTACCGCAGCTAGTGACACTATCATCCAGCTCAAGGTTGAGCTGGACGAGCTTCAGTGTCAGTCCCTAGCTTCATCTTAGCTCACCGAAGAGCTGATGCTAGCTAGTTCAGCTAGCTCCTGAGCTAAAGTGAGGTTCCCTGTCCGCTCACATAT…	6349
Copia/ltr_finder_scaffold361_251962_258319_+/99.5	99.5	GATTTATAGCCGATAATAGCTGAATTAGACTTAATTTCTATGTCCTATTTGGTTTTCAATAACAAAAATTTGGTAAGAAATTCAATCGATTGAAATGTTCTTAGCGGTCAGATTGGTGATATAGAATTCATCTCAACCTAGTTGGTTATAGGCTCTGCCCAATTTTCTCGGACGTCACATGTTCGAATAGTAGCTCTAGCTTTTAATTTCGTTTTAATTTTCTTACAGCAGTAGCTAAAACGACGTAGTTTCAAAGAATGGAGACTCGCTCTAATCAAACGATGGCGTTGCGATTTGTGTTGCTGATGTGAGCAATGAGATCAGGTTCCCCCTTCATCTTTCCTTTCCAGAGATGGAGACCTTCCCCAGCTGCTCCATTGATCTCGGAGTTAACTCCGT…	6357
Copia/ltr_finder_scaffold651_221006_227365_+/92.1	92.1	GTTAGGATCCATACAATCAGTAATAGCTGTCAGATTTCTATACTACTGTCAGCTATATTATTGTGATCATCATTCCTATAATTAGTTGATTAGATGTCAGATATGGTAGAAGATATGATTCACAATCAAAGAAAATCATTTCCTAATAGGATAGTAGTCAGTAGCTTAGTCCTATATGCACTAGTTAGTTCTACCTATGAAATATATAATAAAAACATTCTTACCTCTGTACATGTCAACCCTTAGAGTTTCAGTTCCTCCTCTAATTCTCCATGGCTTCAGAACCTACCAATGGTGATTCAATTGTGGATCCTGTCACTTCTACTCCTCCGCGTTCTGTTCAACCAGCGGCTGCCGACAATCCTCATCTGCAGATCACCACTATCAAGCTGAAGGGGA…	6359
Copia/ltr_finder_scaffold515_231207_237590_+/94.7	94.7	GTTATGAATATTGTTATTATGGTGCATGAATGCCCATTGTGTAACCTATACATTAACCATGGGAATCGATACTATTATCTCCTATTCAAGTGTAGTTTTGTTAGTCATTCGGATTATGTATCATGAGCCTATAAATAGTGCTCACTCTTGTATTTTTGACACACCTCAATAAGAATGTTATTCTCCTCTCATATTCTTGTTCTTCTTCTTTTAGTTTCTTAACACGTTATCAGCACGAAGTTCTGCCATCGAGCAACTTCTTGTAATCATGCGACAAAGAGTTAGTTTTACTTGTGGGATGAGCAAGTGCATACAAACAATACATATGGCCAGTGAGTTCATGCTTATGCTCCTGATGCCCGTTTTTGCAATTTTATTATTGCGCACGAATGCTCGATT…	6383
Copia/ltr_finder_scaffold917_643771_650184_+/100	100	GTGAAGTTTGATGAATGGAAGAGAAGAGAAGAACAGAGAAAGCGAAGAAGAAGGAGAAGCTGTAATGGAAAGTCGTTTTCTGTTATTACTGTACTGAATGAATTAAATGTACAAACAGAAAGGAGAATTCTATTTATACCACTACTACTATTATCTATTACAACTCACTCACATACTTATAATTTAACACCATTTAACACCCCCCCACAAACTGGGGAGTAGATGTTCAATATACCCAGTTTGGACAGTAAGAACTGCATCCTGGGAGCAGCTAATCCCTTGGTAAAGATGTCCGCCAGCTGCGTTTCTGTTGACACATACTTGAGTTGCACTAATCCTGACTCAATTCGTTCACGAATCACGTGACAATCGATCTCTATGTGCTTAGTACGTTCGTGA…	6413
Copia/ltr_finder_scaffold43_1351444_1357880_-/96.2	96.2	TGTTATGAAGATAATTGTAGTGAATGCCAAATTGTGTAACTCCTCATTCTATGTTTAATGTATTTTATTCCCCTCCTTTATGTGTATGGTTTAATGTATTTCATTTCCCTCTTGAATGTGTAATAATATTAGAGAGTGTAGGTTATGATTTCATGAGCCTATAAATAGAGCTCTCATTTGTAGCATTCCATACACCTCAATAAGAAAGTACTTCTCCTCCCATGTTCTTGTTCTCTTCTTTGTTCTTAGTTTTATAACACGTTATCAGCACGAGTGCTCTGCCTATTTTCTCGAAGTTTTCACGAAGCATGTCGAATATTTCCAAACTTGAGTTTGTGGCCGTTGACGTTTCGGGCAAAAATTACCTCTCGTGGGTCTTGGATGCTGACATCCATTTGC…	6436
Copia/ltr_finder_scaffold46_2161_8684_-/97.6	97.6	TGTCATCGTCCAGCTCAAACTTGAGCTGGTTGATAGTGTCACTAGCTGAGATACTCAGCTGAGCTAGAGTGAAGGTGGAAAGCTAGGTAGCAGGAGTGGTAACACTCCCACCTAGGACAAATGGGCTCACACCCTTTCGTGTGATTCGAACTCTGTCTGAATTGTTTTCCCTCCAAAACCCAGTAGGAAACTGATTGGCTGTTGCCTAAAATCTATCCTTGGGATAATGACACCTTTTGGTGCTAGGTACTCACATCTACTCGTCCCTGCCCCCCTTTGCCTATATAAGAAAGGCAATAAGTGTGCAGAAACACATAGAAAAAGTACATCTATCCTAGCCTACGAAATCTGAGAGTGAATCAAGTATCTGAAGCCTAAGAACTTGAGTGAGACAGTCTT…	6523
Copia/ltr_finder_scaffold153_446029_452572_-/100	100	TGTTATAAAACTAAGAACAAAGAAGAGAACAAGAACATGGGAGGAGAAGTACTTTCTTATTGAGGTGTATGGAATGCTACAAATGAGAGCTCTATTTATAGGCTCATGAAATCATAACCTACACTCTCTAATATTATTACACATAAAAGAGGGGAATGAAATACATTGAATCATACACATAAAGGAGGGGAATAAAATACATTAATCATAGAATGAGAGTTACACAATTGGGCATTCACTACATTATTATCTTCATAACACTCCCCCTTGAATGTCCATTGGTTAACGATATACATCATTTTTTGAATACGCGTTTGATACTGCCTCGTTAAAAACCTTACCAGGAAAACCCAATGGGAAAAACCATGGTTAAGGGAAAAAGAGTACAGCTGCGTATTG…	6543
Copia/ltr_finder_scaffold15_1116639_1123249_-/99.6	99.6	TGGCAACTTAACAACCTGAAGCACACGAATGTCTTTGATCAGCAGATTGCTGTCTGTCCAGTTGTGCTCCAGCAGTCTTCACAGCGTCCAGCAGCAACTCAGCAGCAACTAGTAGATCCAAAGCCCCAGCTCCAGTCGTACAATCTCCCTCTTGATTTCCTGTGAGCCTGGTCGTGATTTCTTGTCCCGTCGATTAAGCGCAGCCCTCACGAGCAGTTGCAGCTTCTATTTATTTCCATTCGATTCATCTGCTAGCGAGGATGTCGAGTGGCGAAGCTTCCTTCTTTCCTTCTTTCCTTCTCTGTAGACCGTACTTCTTGGTTGTAAGAACCACGCTACTCCGATTGCTGCTAGCTTCCCGCGATGTATCGATGATTTCGATGATCTCTAGGGTTAGTG…	6610
Copia/ltr_struc_scaffold1073_55939_62551_+/99.9	99.9	TGTTGACATAAATCAAACCTGAGTGATAAGGCTCAAGTCCTGGCCCATGCACAGCCCACACAAACTCGGAGTGAAGCCCAACCCAAGTTGACACTCAGGAAGAAGAGGCGAGTTTTATTGTCGTAAAGTTCATTCTAACCCTAATTGACAGCTTTTGACTTACAGAATCAAAAAGGACAAAGAAGGCGGCCGCGATGCGAAGAACTCGAAGCCAAGCATGGAAAGAAGGAAGCTTCGAGTTTGCTTGCTGCATTAAATGGAAGTAAGTCACAGCATCAATAAAAGCCAGAGGCTGCCTACTTCTCGAATTGCGCTTCTCAACCGGAAATAAGCACATCAAAGCTGGGGTATCGTCTGAAGAACTTCTGTACGACTGGAGCTGGAGCTGCATTGATCGAA…	6612
Copia/ltr_finder_scaffold132_842387_849000_+/97.1	97.1	GTAGATAATCCTATGTAGTTCCTAATTAGGATATGTATTTCCGTTTTCCTATAGTAACTGTATTAACTATAGTACATATTATTAGGTAACTACTTCCTAATAGGATTCTTAGAGTAGGTAAGTCTCATATGGAGACTTGTGTATATATACCCTATTGCCTACGGGCTATCATAATAATAAGAGCAGTCTATTCTCTTAAATCTACATGGTATCAGAGCCTACTCTGTAACCTAAACCCTAAACATCTCCGATCCCTAAACCCTAAAGGCTTCCGCCGACGCTACCTCCGATCGAGGCCATGACGAATGATGGAACCGTGTGAAGGTACCCCATAAAGCTCATATAATTTGATGGATATTCCTTCTGTTTTTTGGTTAGCAAGATCCTGTGCTGCCCAGA…	6613
Copia/ltr_finder_scaffold12_1830538_1837152_+/92.8	92.8	GTAGATTTGATAGAATGTTGATCTACCCTAATTATTAGAAGGCCCGTAGGCAACAGGGTTATATACACAAGTCTCTATATGAGACTTACCTAATCTAGAAATCCTATTAGAAGGTAATTACCCTAATAATAAATAATACAGCTAATAGGGTACGTGTAATAGGTTACTTAGCTAATCTGTAGGATTCTCTACATCACTCCCCCTCAAACTTGGTGTAGAAATTCACAAGACCAAACTTGGACTTGAAGAACTTTAGGAGCTTTTGTGACAGAGCCTCAGTGAGAACATCAGCTGTTTGTTGCCTTGAAGAAACATAACTGACTTCCACTATTCTAGTTTCAACTTTTTCTGTAATAAAGTGCATGTCTATCTCGACATGCTTTGTTCTGTCGTGATGGA…	6614
Copia/ltr_finder_scaffold37_1068_7683_-/91.9	91.9	TGTTATGAAGATAATTGTAGTGAATGCCCAATTGTGTAACTCCTCATTCTATGGTTAATGTATTTTATTCCCCTCCTTTATGTATATGATTTAATGTATTTCATTCCCCTCTTTTATGTGTAATAATATTAGAAAGTGTAGGTTATGATTCCATAACCCTATAAATAGAGCTCTCATTTGTAACATTATACGCACCATAATAAGAAAGTACTTCTCCTCTCATCTTCTTGTTCTCTCCTTTGTTCTTAGTTTTATAACACGTTATCAGCACGAGTGCTCTNNNNNNNNNNNNNNNNNNNNNNNNNNNNNNNNNNNNNNNNNNNNNNNNNNNNNNNNNNNNNNNNNNNNNNNNNNNNNNNNNNNNNNNNNNNNNNNNNNNNNNNNNNNNNNNNNNNNNNN…	6615
Copia/ltr_finder_scaffold127_1292085_1298740_+/92.4	92.4	GAGTTTTTTTCCCTCCAAACCCGTAGGACTTCAAGGTAGTTACCTTCAAGTCTATCCATAAGGATATTAACACCTCTTGGTACTTGGACTCGTGCCCCTTTAGTCCTGGACCCCTTACCTATATAAAGAAGGCTGTAGTGTGGGATAACCCACAGAAAAAACGATCTATCCTAGCCTACAATTCTAAGTGACTCTAGTATCTAAAGCCTAAGAACATGAGTGGAGACGGTCTTATCCTCGAAAGGGATTTCCTGATACCCAAGGCTTGTAGGGTGGAAATACTCTTTTCGGAAAGTGGTACCCACGATTCCGTCTTGATCCAGATCTCGTCACCTATCAAAAGTTTGAAGTATTGCTACTTGGAACCTCCTAAGCTAACATTCGAAAAGAGTATTTTCC…	6655
Copia/ltr_struc_scaffold235_411703_418421_+/95.7	95.7	TGTGGAATTACAACATATAATTAGGCAGTGTTAGGCGTAGGATTAGACTAAGTTAGCTGTCCTAATTTTATTCTATCATTACTAGCCTAATTATCAGCAGGATAATATAGTAAGATTATAGGTAAGGTAATCCCTGATTTGTTGGGATCTACCAGGAGACGATTCTGCTCCCTACTAGAGCAGCTTCTGTATATATGTACTGGTATCATACAGAAATAAAACATACCAAAATCCCTAAGCATTCTGGAAGTCTTTATGGTATCAGAGCCTAGATTCAGACCTTGAATCAAGCCGTATCTCCCTCCTTTCTTCTTCCGCATTCTCATCCTATGGGGAACACAAACAACGAAGCTCAAGCTCCCCGATCCGGGAACTCCCCACCATCCTCGCCTTCTATAA…	6718
Copia/ltr_finder_scaffold108_533868_540601_+/94	94	GTTGACGTAAACCAAGACTGAGTGATAAGGCTCAAGTTTCGGCCCATGAACAGCCCACTGACAGAAGCCCAACCCAAGCTGTCATTCAGGAGAAGCAGCAAACATTAGAGTCGTGAATTAATCCTAACCCTAATTGGCATTTTCATTTACAGAAACAAAAAGGAGAAGGCGGCCGCGATGCGAAGAACTCGAAGTCGAGTTTGGAAAGAAGGAAGCTTCGACCTTACTAGCTTCATTAAATGAAAGCAAGCCACGGCAACAATAAAAGCTAGAGGCTGCAAATCGTCCAAGTTGCGCTTCTCAACTGGAAATAAACACGTCAAAGCTTGGAGTTTCGTCTGAAGGATTTCTGCACGACTGAAGCTGGAGCTGGAGCTTAATCATCTTTTCTTATTGAAA…	6733
Copia/ltr_finder_scaffold29_1460028_1466798_-/91.2	91.2	TGAGAATTAATCTACAATTCTCTAGATAATTCCATAAAAGTATCTCAACTACTCAACTAAACTAATAAATATGTTTTGATAACTAAACAAAATAAAAATAATCTTAACCCCACACTAACCCTATCAAGTGTGCTAGTATCTTCCTAAAGAGGTTGTATTAGCCTATAAATATGAAGCCTTATCTTAATGCCCCAAATTTGGTATCAGAGCTAAAGTTACGCTGAGTACGCTCTGTGGTTCCGATTTTAATAACTAATCTTCCACATGATATAAATTAAAATTTAGTACTTTGATAAGCATATTATAACGTACCTTCACAAAACCCTCTCAAAACCTCTACCAAAAGAATCCCCTCATATTCCTACGGCAGCACCATTGTCAAGTTCCATGTTCGCCAAC…	6770
Copia/ltr_struc_scaffold29_1460024_1466801_+/92.5	92.5	TGTTGGGGCACTAAGATGAGACTTCATATTTATAGGCTAATACAACCTCATTAGGAAGATACTAGCACACTTGGTAGGTTAGTGTGTGGCTAGGATTATTTTTATTTTGTAGTTATCAAAACATATTAATTAGTTTAGTTGACTAGTTGAGAAATTTTTATGGAATTGTCTAGAAAATTGTAGATTAATTCTCAACACCCCCTCTTAATCTGCAATTTGGAGTAGGTGTTTGAACTTCTCGAGTTTGTCCTTCGTAACTGCATTCGTCATGATATCTACCGGTTGATCATCTGTGTTGATGAACTTCATTGTGATTTCTCCGTTGTTGCCTAGCTGTCGTATGAAATGGAGTCGTAACTTGATATGCTTCGACCTTGCGTGAAATACTGTATTCTTCGT…	6777
Copia/ltr_struc_scaffold50_1262787_1269591_+/96.1	96.1	TGATGGAGATGATCAGTTCCTATTGATTGGATGATTTTCAGCAACAATTTAACGAGGTTCCGCCAAAGTCGAAAAGACCTTGTCGTCAATCCTCGCTCAGAGGTTCCCCTCTGAGAGTTTGAAAGCTTCTTTGATTAAGATCCGATAAGTATTACAAGCTACCTAATTACCCTCCCAACCTAGTGAACCCCAGGTTCACTTCAAGCTCTCCGCTTGGAGTAATAACTGATAGACAAGCAAATATTGATTACCCTACCCAGCACTTAATACGCTCCCTGCATGCAAGTGCTTGATTACTCCTTTCTTAGATCAACACTCTCTCAAAAACTCTGCCGACTTCCTGCGATCCTTGGAGAATATATCCTGCTCCTGATCAATCAACAGAGAATCTTAGTTGCT…	6804
Copia/ltr_finder_scaffold315_50062_56906_-/99.2	99.2	TGTTGGTCCCGGATAATTTATGTGCAACAAAAGTATGTACCACCAATATTAAAGCACCACAAAATTAGTTGGATCTCTAACCAACTAATTGAATTCCCACCAATATTAACCCCCACCTCCAATTTAGTGCACATGGAAATTAGTTGGGAATTCAACTAATTGGATGTCACAACCAATTGCTTTCAATTGGTCTCCCCACATTTCTAGTATAAAAGGGAAGCTAGTGCATCCCATTTCAATCATCCCTCTCTTCTTCCTTTCTCACTTCTCTAAGTGTTGTAGTGTAGCAATTTTCACTTGTTTAATAATTGAGATAAGTTATCTCAATTGGGTAGATAGGTGAGCGGTAGAAAGTCCCGGTAAATGTTTTACCGTGGTAGGAATACTTTCTTGTGAGCG…	6844
Copia/ltr_finder_scaffold806_158780_165866_+/97.3	97.3	GTGCTTTTCAAGGTGAAGAAAACTCAATCAGGCTCAAGGACAATCAGAAGAAGGATTGTGCAATTTGAGTTGAAGCTTTGATCAAGCAATCGTCGCTGAAGTTCTGATGGGGCCTTTGGAGATAGCGGGAGCCGGACTGGATTAACGGTGACACCCTTGTCAAAGACCTAAAGAGTGTCAGGTTGTAAAGTCGCCAGTTTTTGTTCAATTTGAGATTATAGTATTTTTCTATTCAAACATAGTTGATTGAGTACTGAAAGACCTGCATGCTAGATTATTAACTAAAGTGATTAAAGTCAAGTTAGCTCCAACTACTGTTGCTCTGCACATCAGTAAATTTGAGGAACAAGTATTAGGTGTTTCTTTGAACTGAATAATCAATACTTGTTCATTCAGATT…	7086
Copia/ltr_finder_scaffold164_321154_328254_+/89.3	89.3	GGCCCAAGCTTGCTTAGCTCGCTATCCGCAAAAAACATTTTCTTCATGAAGAATATCCAGGAACTCCACCATCGTTCTTCGCATCTCCTCCGTAACCTTTGTTTGATCTTGCTTCCTAAGGTTTTCAAGCTCGGCTCTCTTTTGTTTTATCAAGCCTTTGAATTTTGGTTTTTCCATCTTGGCCCATCTAACAATGTTTTGTGAACGTCTCTATAAGCGTTCATAAACATCATGGTGTCGATGTTAATGCCAAGCCTCCTCCACGCATGGGCATAAGTTCGGTATCAGACACCATATATTCTCATATCTAAATTGATATGTATATGGTAGTGAAGGGCCCTTATTCATATTGAACACCAACGGAGAATGAATAGAACAATGGGCGACCATATTATGTAA…	7100
Copia/ltr_finder_scaffold33_680843_687960_-/94.9	94.9	TGAAGCCACAAATTTGAGTCAGTTGTGCCAAGAGGAAATTAATAAGTTGTGATATTTCTATAGTTAAGGCGGTTTGGTGTAGTATAAAAAGAAGTGTGGGTCTAGTTGTGGAGTGTAGATTGAGCATAAACAAAATAGAAAAAAGTGAGTTATATGCGTCCGAGAGAGTGTTGAGTGGAGAGTAGAGAGGAGTGAGTAATTCAGTGTGGTCAAGTGTGTAGTAAAAGTGTGAGTTTCCTTTAATTACAAAGTGGTCATTACAATTATAAAGTGTGCTTTTTAGTCCATCAAACTCAACAACTTGATATCAGAGCCTGAGGTTATACTGAGTATGTTCTGTGGTTGCAGTCTAAACTGATTTTCCACATCACAAAGATTTTCCTTTGGTACTAGATACAT…	7117
Copia/ltr_finder_scaffold233_233169_240296_+/97.7	97.7	GTTGTAGACTGATCCCTGTGGCGATAGCAAACGGATTGTTTCTGATAGAATGATCACAAAGACTTCATGAACTAACGTCTGAGTTTTAAGTTGTGCTAGGAGAGTTTAAAGACAGATAGTACTTTAGAGCTTCCAGCATACAATTTATTCAAAATAGTTCAATTGGATTTCTAACTATGAAATAACAAAGATAAAAAATGTGGCAACTTAACAACCTGAAGCACACGAATGTCTTTGATCAGCAGGTTGCTGTCTGTCCAGTTGAGCTCCAGCAGTCTTCACAGCATCCAGCAGCAACTCAGCAGCAACCAGTAAATCCAAAGCCCCAGCTCGAGTCGTACAATCTCCCTCTTGATTTCCTGTGAGCCTGGTCGTGATTTCTTATCCTGTCGTTTAAGC…	7127
Copia/ltr_finder_scaffold284_383543_390755_-/96.5	96.5	TGATCTTGAAGATATTTTCTTTTTTTCTTCAGTTAAGGCAAGATCTTTCCAGAAGCCAATTTCTGCACATTAATAAAACTAAAGACATAATGCATTGCATTATTAGTAACTTCAAATATAAGACAATAATCTCCCCCTAAGTCTGAGAATGCCTTTCATCGTGATGTTTTATAGTCTCCCTCGAAGTTTAGTACCTGATAAAACAAACTGAAACAATGATCTTCACAAATCAAAAGAGATCAGTCGAAATAAATCAAGTACTTTTATTGATAAACCAGAGAAGCCGAACGAGAACAAGAATAAAAAGAACAAGAAAAGAAAACCGAGTAAATAACTCTCTTATCAAAGAAAAAAAAGAAATAGAACACACATCTTAATGTGAAGAGAAACCCAAGTGCT…	7212
Copia/ltr_finder_scaffold3_744119_751427_-/94	94	TGTAATATCCCAGTTTTACCTTTTTGAAACAAACAAAAAATTGTCCCGGGACAGACACATGACACGGTTTAGAAATAGTACAAAATATAATTAAAATTATACATAAACGATACTGTTAACCTTTGCAAAAAAAACTGGAATATTACGCCAAAGTGGTGAGAAAGTAGTGCATCTTCTTCTGCCACCAACGGAAATCCACACCTTCAAACTTCTCAAGTTTTCCAAAGTATAATCATTAATAATAGTATTATTAATGTTCAGCATAAACATGTCATTGTTATAGTGGCCGAAGCCTACAAACACACCACCCTAAGATAATACATATCTTTAGATTTGTACACTTGTTAGTAGCCATATCTATTAAGCATACTACCCGACACTAAGTTCTTCCTAATCTTA…	7308
Copia/ltr_finder_scaffold355_706181_713565_-/99.7	99.7	TGGTTCAAGCAACTGTTGCTGAAGCTAAGCTGGGGCATTGGAGATAGCTGGAGCTTAGCTAAATCAACAGCGACTGCCTTGTTAGAAACCTGGAAAGTCTCAGGTTGTAGAGACGCCATTCTTTTTCAATTTCGATTATGTTTATGTCTATTTCAAACCTTGTTGATTGAGCAATAGACCACATGCATGTTAAACTGAATTACTAATGTTAACTAGGTTTCAGCTAGCTTAAACAGTTGGTTGTTTGCTTGTCTTTAAATCACAGAGCAAGAATCGATAGTTCCTTTGAACTGAATTATCTGTGTTTGTTCACTCAGATACAAAAACCGTGTCTTAACTATAAGGATTAGATCGCAACAAGTGGTATCAGAGCAGGTTTGCCCACTGAGCAAGAGTTCG…	7384
Copia/ltr_finder_scaffold586_146056_153446_+/95.6	95.6	GATGGGTCTTAAAGAGTTCAAGTCGGAAATGAACTAAATCAATTAGTTGTCTGGTTGGGTTAAAATAAGAAACAAGATAAACTCTCAGAATAAATAAAGGAAACATTGGGGGCTAGGATATTATCTTACTACAATGTATTGTACTTATCCATTTACAGCTTGCAGTAGCCAAAATGCATTAACTAAGATCCTCATATCGTCGGCCAAAGTTGTTTATATACCATGAATCGAAGAACACAGTGGCAGAGGCTTTCTGATTGAAGATATAGGAGTTCAAGCACTTGCATGTAGGGAGCCTGTTAAGTGCTAGGTAGGAGTTTCGATTATACTTGCATACAAGTCATAATTCTTAGTGGGGAGCTAGGTGTGTAGCTGGGAGCTTCACAGGGAAGGGTTAGT…	7390
Copia/ltr_finder_scaffold171_271545_278943_-/92.4	92.4	TGCAGTCTGATCCTTATGGCTAAGATACAGTTATCTAATCTGAATGGACAAGTATTGAATATTTAGTTCACAGAAATACTTAATACTGGTTCTTGAAGTTTACTGAATAGCAAAGCACTAATAGTAGAAACTGACTTGAACTTTAACCACTTAAGTTAATAATCTAGCATGCAGGGTTTCTAGTACTGAATCATCGATGCATGAACAAGAGAAACACTATAGATTCAAATTAACCAAAACGCTGGTGACTTTACAACCTGACACTCTTTAGGTCTTTGACAAGGCAGTCACCGTTAATCCAGTTCAGCCCCAGCTGTCTCCAAAGGCCCCAGCAGAACTTCAGCGACGGTTGCTTGGTCAAAGCTTCACCTCAATTTGTACAATCCTCCTTCTGATCGT…	7398
Copia/ltr_finder_scaffold371_477609_485010_+/98.4	98.4	GTTGACATGGATCAAGCCTAATAGATAAGGCTCAGCCATTGCAGTAATCTCAGCCCATACTCGGCCCATATAGAACTGGACTAAGTCCAACGCGAGCTGTCGTTCAGTAACAGAAGCGAGCATTAGTATCAATTGACCAATTCATACTAACTCTAATTGTCATTTTCAACTCGTAGAATCAAAAAGGGAACTCCATTGAAATGCGGAGAAACAGAAGTCGAGCATGAAAATAGGGAAGCTTCGGACTTACCTTCTTCGCTGAACGAGAGCAACCTACGGCGTCAATAAATACCAGTCGCTGCAAACCTCACACGCGTGGCTTCTCAACCGAAGATAAACACTGTAAGGCTAAGTGCACTGTCTGAAGGAAGATCGCTCGACTGAAGTTGGAGCATCAAC…	7401
Copia/ltr_finder_scaffold425_481_7942_-/90.1	90.1	TGAGCTAAGATGAAGCTAGGGACTGACACTGAAGCTCGTCCAGCTCAACCTTGGGCTGGATGATACTGTCACTAACTGCGGTACTGAGCTAAGCTGGAGTGAAGGTGGGGAGCTAGGTAGTTGGAGTGATAACTCTCTCTCCTAGGACGAATTGGCACATACCTTTTCATTTGATTCAAACTCTTTCTCAGTTTTTTTCCCTCCAAAACCCGTTGACTTCATGGCTGTTGCCTACTAGACTATCCTTGGGGATAATGGCACCTCTTGGTGCAAGGTAGTGTGCAGAAGTGTGCAGAATACACACGAAAAAAAACTTCTATCCTAGCCTACGAATTTTAAAGTGACTCTAGTATCTAAAGCCTAAGAACTTGAGTGGAGACGGTCTTATCCTCGGAAGGG…	7461
Copia/ltr_finder_scaffold729_165652_173118_+/97	97	GTTGACAATTGAAGCTTGTCGTATGGGCTTCTGTGTTTGTTCAATGTGACACAGGTCTTCTGGCCCACATAAACTTAAAAAGAACTGGCCCAAGTCAGTAGCCTGAGCCCAGCCAAAGACTGTTGACGCGTGTCTCGCATTAACCCTAGAAATCATCAAACTATCACGGGAAGCAGCCAGTGATCGGAGGATCGCAGTTTCCACTATGACGAGAAACCAGGTGTACATGCAAGGAAAGAAGGAAGGTTCGTCACTCGGATTCTTCGTCGGCGAAAGAATCGAATGGTGATAAATAGAAGCTGCGACTACTCTCACAAAATGCGCTTTCAACGGTATAGACAAACACGACCAGGCTCACAGTGCAATCAGGAGAAGGATTGTGCGATTGGAGCTGGAGCT…	7466
Copia/ltr_finder_scaffold320_175112_182701_-/94.1	94.1	TGTTGAAAGTAAGTACTCAACAATTTAGAGTATTCTTTCTCTAAATCACTCCACACAAATATTTCAACCTCCCAACTAATCTTATTAATTTGATATGAAGTTATAAAATAATGAAACAAAATGAAGACTACTAATTTGAGGTGGTGTAGGTGAAGATAACAAAAATATTTTATTATTCTAATGTAAAATTATGAGTATAAATAGGTTTTCTGCGTTGAGTTGGGTAAGTGGAAAGAAAACAAATTGTAAGCAAAGCAAAAGTGAGCAACGAGGTCAAATTGTGAGCAAAAAGGTGTATGTGAGCAAATCATGAGAGTGCGGGAATTGGTCAAATGACCAAGTTGTAATATTTAAAAAATTGAGTGATTAATTAAGTGAGTTATCAAAATACTATCTTAT…	7589
Copia/ltr_finder_scaffold2_457578_465197_+/89.8	89.8	GGCACGATCCTTAGAGGCGCGAGAGTGATCTAAGACTACATTTGGAAATTCCCAACCCATTATAACTTGAATAACCGAGATAACTTGTCGATCATCCATGGATTGTCAGCTTTAGTGGATTCGAATCCGAGCAACCTTCATTCCTATTTGAAACTCAACCTCTCGAATTTGTTTACCTTTGATTTTCATTCTTAGTTTTTAATTGGTTACTTGAAACGATCTCAAAAACAATCTTAAACTGTACTTGGTCTAGTTAGTGAATCAATTTGAGTAGTAGAAAGAAAAAGACCCTAGGGAAATTTACGATGCCACTAGAGCAATCTAGTGGGTATTTGAAAGCGGGGTAAAATCCACTCATCAAATTGGCGCCGTTGCCAGGGAACTTTTCTATTTCTAGGA…	7619
Copia/ltr_struc_scaffold222_809928_817555_+/97.9	97.9	TGTTGGTGTCTGATCCCTATGGCAAAAACACACGTATTGATTCTGAAAGAATAACCACAAAGACTTTCTGAACTGACTTTAGGATTCTAACTCATGCAAGGAGAAATAATAGTTAAAGGCAAAGAACTCTTAGAGTTTATAATCTATATCCCAGCATACAATCCATTCAAATGTTCAATCGAGAAGTTCTAACTATAGAATGACAGAAATAAACTAAAGTGGCAACTTTACAACCTGAAACACACTGTGTCTTTGACCACCAGGTTGCTGTCTGTCCAGTTGAGCTCCAGCAATCTTCACAGCATCCAGCAGAACTCAGCAGCAACCAGTTGATCCAAAGCCCCAGCTCCAGTCGTACAATCCTTCTCTTGATTGCACTGTGAGCCTGGTCGTGATTTT…	7627
Copia/ltr_struc_scaffold14_59906_67543_+/97.4	97.4	TGTTGGAACAGATTAGTTTCTACTGATGGGTTCGTCTCAAGCAATAGGACAGTCTCTTCCTGAGAAATCAAGGATAATCACAGAACATGTAAGGCCCAAGAAGAAGATCAAGCAGCGGAAGAAGAAGAGCAGTAACAGTACACACAACACACCGATTTAACGAGGTTGCGCCAAAGTCGAAAGACTTTGTCGTCAATCCTCGCTCAGAGGTTTCCCTCTGAGAGTTTGAAAGCTTCTTTGATTAAGATCAAATAAGTATTATAAGCTACCCAGTTACCCTCCCAACCTAGTGAACCCCCTGGTCCACTTCAAACTCCCCGCTATGAGAATAACCGATAAACAAGTAAACACTATTTCCTACCCAGCACATAACAGACTCCCTGCATGCAAGTGCTCGAA…	7637
Copia/ltr_finder_scaffold132_752729_760408_-/97.6	97.6	TGTAAGAAATGGGAGACGAGATCGACAAAGAGAAATGGAAGGTGAAGGAAGAAGAAGAAATGTTCTGGAAAGCTCAAGTGTTCATTTCATCCTCATCCCCTGTTATATCGTTTACAACGTTTTACCATTTTACTGTAGTAACAGCTTCAATGGTAATAAATGAAAGTTGCCACGTGGTCCAATTATTACATAAACGATAAAAATGAAACGACACAGCTTTGTAAACATAACGTGTCCAATTTGCATTCTCGATAACTGAACTTTCACTTCATTGTGCATTGGTCACTCTGTGCATCTTCTTCCAACGGTACTGAAGCTTCTTCATCTCGACTTTTGGACGCTGCATAGCTCACGTCTTTCTTCTCCTCTTATGACAGCCTCCCACAAGTTGGCGAATAT…	7679
Copia/ltr_struc_scaffold380_645167_652848_+/98.2	98.2	TGTTGGGCCTTAAAAAGGCTAAGTCGGAAATGCAAAAAAAATTAAAGTAACAAGACAGCTGTCACTATAGATTAAAATATGGAACAAATCAAAGTATTGGGGGTTGGGAATATCACTTTACTTTAACAAAACTATGCTTAGTGATCTACAGCTTGCAGGTGGCAAAATAATGCAACTGAGATCCTCTGTTGATCGATCGGAGCAAGATATATTCACCAAGGATCGCAAGAAGCAAGGTAGAGTTTTTTTAGAGAGCTTTGATCGAAGGAAGAAGTATTTGAGCTCTTGCATGCAGGGAGTGTGCTAAGAGCTGGGTAGGATTATTAGTGTTTACTTGTCTCTCAGTTATTACTTCGAGCGGGGAGCTAGAAGTGATCCAGGGGGATTCACTAGGTTGGG…	7681
Copia/ltr_finder_scaffold955_45662_53404_-/95.8	95.8	TGATTATGTAGGCAAACTAGCACAAGGAAATCAACAAAATTACAACCAGCACAACAATTTCTAGAATCGAAATAGGTATCAGGGCCAAAACGAATAAATACAACAACATAACTAGGTAATCAAAACTCCAATTACTCATGATATTAAGACAATTCTTCTAGGAATATAAATCAATGAGGAAATCACCAGTATGAAAGGAACAACTAACGGTTACAAGGAACCAAAATCTTTAGTGGATGAATTATGAGACATGGAGGAACAACCAGAACCAGTTACAGATTCACAATTAGCAAAATAAAAACTTAAGAAAATAAGGTTATAGAAACTATGGTCAAGGTTATAGTTTTTCATATCATGGACCATCATGATTTCTACCACAACAACACAAGTCTTTAATGT…	7742
Copia/ltr_finder_scaffold151_1540591_1548410_+/97.9	97.9	GTTGACAATAAAAGCCTGTTGAATGGGCTCTGGGTTTACGTGTACTTGTCTGTTTGTTATAGTGCAGGCTTTGTGGCCCGCATAAAGGAAGCTTGGTCCAAGTCCGCAGTCTGAGCCCAGTCGACAACTGCTGACGCGTGTCTAACACCTGCCTTAAAATCATCAACTCATCGCAAGAGGCAGCCAGCGATTGGAAAATCTTCCCCCCTCCATACGAGAAATCAGGCGAACATGCAAGGAAAGAAGGAAGGTTCGTCTCTCGGATTATTCGTCAGCAAGGGTATCTGATGGTGATAAATAGAGGCTGCGACCATCTCCAAAGGGCGCGCTTTCAACGGTGAAGTAAACTCAACCAGCCTCAAGGGCACAATCAGGTGAAGGATTGTGCAATTAGAGTTA…	7819
Copia/ltr_finder_scaffold339_636244_644085_+/98.1	98.1	GTTGACAGTTAAAGACTCTCGTATGGGCTTCTATGATCGTCCAACATGACACTGGTCTTCTGGCCCGCATAAACCCGACGTGAACCGGCCCAAGCCAGCCGCCTGAGTCCAACAAGAGAAAACTGATGACACGCGTATCGCACTAACCCTAGGAATCATCGAACCATCACGAGAAGCAGCCAGCGATCGGAGGATCGCATTTCTTCACACTAACGAGAAATCAGGTGCACATGCAAGGAAAGAAGGAAGCTTCGTCACTCGAATTCCTCGTCAGCAGAAGATGATAAATAGAAGCTGCGACCTCTCTTGCAAGATGCGCTTTTCAACGGTGAAGACGAACACGATAAAGCTTACAGTACAATCAGGAGCAGGATTGTACGATTGAAGCTGGAGATTTGG…	7841
Copia/ltr_finder_scaffold114_53143_61016_+/94.4	94.4	GTTAGATTTAGGGTAGAATGATTAATGGACTTATGTTATTCCTCCATAGGGTTACATCAATATATATACATAGAGATAACCTATTAGGTAAACTACCAAAACATACAATTTTATATTAGGAAGTTACAGCTATATATAATAATTCTAACTAATCAGGATTATTCTTTCTACATCCCCCTCAAGCTTGCCAGTGTAGATGTTCAACAGCCCAAGCTTGAACACAAAGTTGTCGAACAATTCCTTAGGAAGGGCCTTTGTGAATACATCTCCAGTCTGACATCTAGAGGGAACATACTCCATCTGCATAGCCCCTGAGGTTACATTCTCTATGATGAAATGTCTATCAAGCTCAACATGCTTGGTTCTATCATGATGGACGGGCTTCTTCACAATGCTGAT…	7873
Copia/ltr_finder_scaffold37_1499346_1507266_-/91.1	91.1	TGTTAAGACCTGATCCTCTTGCCTTCGATTACCAATTGAGACTGTTCAATAGAAAATACTAATTAAGCTCTTCATACAATTCTTGAGAAAGTTTGACATTTGGATAAGCAAAATACAAAATGCATGCAACACAAAATCGCTGGTTCTGGACATGCATGCAATGTTAACTATTCAGAACCTTCAGTCATAATCCACATATGCAGCAATAGTTTACTGGATAATAATCAGAAGATGTCCTAAGTAACAGGAAACAGAAATAAAAAGCTTTAAATGGCAACTCAGCAACCTTAAACACTCCGAGTCTTAGACGTCGATTAGCGAGTCTTGATTGACTCTGTTAAGCTCCAGCTTCACTCCAGCGTACAGAGTGGTCCAGTCAAGACTTCGATCGATGTAGCT…	7920
Copia/ltr_finder_scaffold29_1468687_1476662_+/95.2	95.2	GTTGACATGAATTAAGCCTAACTGACAGGCTCTGTTTGTTAGATGTTTCACAGGCTTCTCGGCCCACACAGAATTGGACAGAGCCCAACTCAAGTCGGTGCTCAGGAGGAGAAGCGGATATCACCTTCATGAACAAGAATTGTTCTAACCCTAGTTGTCGTTTCTGACTTGCAGAATCGGAGAAAGGTTCTACCTTGATACGAAGAAACAGGAGTGAAGCATGGAAAGAAGGAAGCTTTGGTACATGCCTCCTTCATCAACAAGAGCAAGCTCCGACAACAATAAATACTAGTCGCTGCAATTCCTCAAGGTGCGCTTCTGAACCAAAGAAAAAACACAACGAAGCTGGGTGTGCTTTCTGAAGGGCAAATCGCACGACTGGAGCTGGAGCAGCAACGA…	7975
Copia/ltr_finder_scaffold139_77307_85315_-/99.8	99.8	TGAGCATCTTGCAAATTTCTTAAAATGCTAAATTGACGCAATCTTGCACCTCTCTGAAGATGCTTCACTAAGAAAAAGAAACGGCTACCTTGACTCTTGAGTCCTGACACCACCGATTGATCAAACGCCCTCTGCACAACGGACAACAATATCAAGGGGATAGTACCTCGCTGGATTCTGGAATCAACTACTGTAGCTCATCTAAATCTCTCACACAACCATCTTGTGGGTCTCGAGGTACCTCTTTCTCTTCCTAGTCTAAATGTCTTAGACATGCATGACAACCAGCTTCAAGGTGATGTTCCTATTATTCCATTATCAACACTACCAATGACATATGTGGATTACTCCCACAACTTTCTCAACGGTTCCATTCCAGCTGAAATTAGCAATTACCTT…	8008
Copia/ltr_finder_scaffold13_184467_192479_-/93.3	93.3	TGTTGTAATCTGATCCCTCTTGTTTAGATTCGTGACTGGTTCTGTTTCAGCAGAGACCAGTTATTAAGCTCTTAATGCAACAAGGAAACAATCTTGCAATTGAATTGAATCAACATATGATATACGAAACTGGAACGATCTAGGACTGAGCATGCAAGTTGTAATGATGTTCAAGAAAGTAAATTTTGACACTTGCTGAAAGAGATTAGAGCTAGCTACTACTTCTAAGCAACGAGTAAGTCTAGTAGCTAGAAATGAAATGAACGAAATTAAATTGGCAACTCTGCAACCTTAAACACCTTGAGTCTTAAGACTCCGATTCGTAGCACTCGATCGACTTCGTTAGGCTCCAGCTATTCATGTAGCGTCTACGGTAACTCGATCCAAGTGACGAACATT…	8012
Copia/ltr_struc_scaffold13_184466_192479_+/95.4	95.4	TGTTGACATGGATCAAGACTGATTGATAGGCTCTGTTTGTACTTATGTTTGCTAGATGTATTACAGGTTATTCGGCCCATAAAGAGTTGGACGAAGCCCAATCCAAGTCGGTACTCAGGAGGAGATACGGGTATCGTCTCCAACCCTAGAATCATTTCAAACCCAGTTACTGTTGCAGACTCGAGCAATCAGAGAAAGAGGCTCTACCAATACGAGAAACCAGGAGCCAAGCAAGGAAAGAAGGAAGCTTCGTTACTTGCGTTCTTCATCAGCAAGAGGCAAGCTCAGGCAGCAATAAATACTCGCTGATGTGACTGCTAAAGGGGCGCTTTGCTACCGGAGTAAACACTACAAGCTGGGTGTGCAATCAAAGTGGAATTGTACGATTGGAGCTGGAGC…	8013
Copia/ltr_finder_scaffold2_455898_463939_-/95.9	95.9	TGACTGCCACTACTTGCGAGCTTCAATGGCTTCGCTCATTATTCCATGACCTTCACATTCCCATTTCCTCGGCCATTTCTTTATACTCTGACAATACCTCTATCATTCGCACAACCAAGAATCTCGTGGTGCACGAGTGTACCAAGCATATAGAATCTGATTGCCATCTTATTCGTGCTTGCGTTACTTCCAAACTCATTCGAGTTATTCACATTCCCACGGCTAATCAGCTCGGCGATCTTAAGACTAAACCATTGGGATATCCCGTTTTCACTACTTTGGTCTCCAAGCTTGGTCTCCTTAGTATACATCGTCCCGCTTAAAGGGGAATGTTGTATATATAAAGCAAGGGTAGTATAGGTTTATAATCTTCTTCTTATTCTTGTTATCCCTCTATTT…	8041
Copia/ltr_finder_scaffold33_1843890_1852053_+/97.9	97.9	GTTGAAGTCTGATCCTTCTGACTTTCAGCTATCAATCAATTCTGTTTCACCAGAGACTAAGAATCAAGTACTAGAATTAACCAGCAAAATAATTCAATACTTGAATCACTTAAACATCAACTGCATGCAGCAACATTTCACGGATTCTAAGCATGCAAGTTATCACAGTACTTTTAGATATTTCAATCCAGTTAACACTTGTAAAAAGAAAAACAGTTCGATTAATTTGAGGACTAAGTAATAACTATACTCAGTATCAAGAAAATAAAGTTAAAAACATGAGATAGGCAACTCTGCAACCTTAAACAGCTTGAGGCTTAGTCTACGATTCGTGACTCTTGATCGGCTCCGTTAAGCTCTAGCTCCTACTCAGGCATCCAGCGCAACCCAATCAAGTCT…	8163
Copia/ltr_finder_scaffold171_219339_227602_-/97.1	97.1	TGTTGGAGATCCAGGAATGCAGACATGGAAAGTTCGACAGCTCAATCGATCAGGATCAAACAAGATCATGAAACCAAGGAAAGAGATGATCTTGAACAAAGAAATCAAAGCAAACAATTGATTAAATGGCAACTCCAATGAATACAATATCAAGGGCTGATCTCGAAGAATAAGGAATGACAGCAGCAATATATATATACCAGAAGTAGAAGCTGATAAAAGTAACAACCATCACTGCAAAAACAAAAGGCATTGGTGATTGAAAGATTAGAAAAGCAGCTCTCGTGTCACTATTAGTCTGTGAGGCAGTCTAGTAGGTTACGAATCAGAGAGACGTAGAGAGAGTTAGGGTACTCGTTGAGTACGAAGGAAGGAACGACAGGGAAGTGTCGTTCTGCA…	8263
Copia/ltr_finder_scaffold156_2215985_2224250_-/89	89	TGTGTTTTCGAAAGGGTGTGTGCCCATTCGTCCTAGGTGGGAGTGTTACCACTCCTGCTACCTAGCTCCCCACCTTCACTCCAGCTTAGCTGAGTACCGCAGCTAGTGACACTATCATCCAGCTCAAGGTTGAGCTGGACGAACTTCAGTGTCAGTACCTAGCTTCATTTAGCTCACCGAAGAGCTGATGCTAGCTAGTTTCAGCTAGCTCCTGAGCTAACGTGAGGTTTCCCGTCCACTCACATATCCGTCTTATCTTTGGTATCACACCAAGGTCAAGTCCATGGTGCATATTTCAAACAGAACCTGCAAAAGGGCATCTAGCACCAGGTTTAGGGGGAAATCTGCCTTCTGCAGCTTCCTTCTTCTTCTTAGCTTTAACTTTGACACAATCCTCAT…	8265
Copia/ltr_finder_scaffold212_394032_402337_+/93.4	93.4	GAAGGGGTTGGATCCTTCTCTCCTTCACCTGCTAAGTCTCATCTCTTGTACTCTGTTAGTCTGGGTTCTTGCTCGTAGTTCTGTGTTGATTGCAGCTGTGTAACTGTCTCCTTACTTGCATCCTAGTGGATCTTTTCTGGTTGAGTCTCCCTCCCCGAGGCTCCGCTGAGTAGGAGAGTTTTCTCCGAACAGCGTTAACAATTCCTGGTGTCTTTTACTTTCTGCTATTTCATTTTATACCGATTAGTTGATTGTTCAGGTTCCGCTGCGATTAGATCAGATATCAAATTGGTATCAGAGCCTGGTTCGCTCTTGATCTGCGTTTGCCAGCTACGATCTAGGGTTTCTTGATTCGGGATCCTTGTAGTCTGGTCGATCTCGATTCCAGTCTACTTGAGG…	8305
Copia/ltr_finder_scaffold33_970182_978583_+/94	94	GTTGATGTCTGATCCTCTTGTTTTCAATTTCCAATTGAAGCTGTTTCAATAGAAAACGATGATTAAGCTCCTCATATAACTCTAGAGAAAGTCCAGTGCTTGAATGAACTTAACATGGAAAGCATGCAACATAAGATCACAAATTCTGGACATGCATGCAATATTAACTCTTCAGAAGTTTCAATCTCAATTAACATACGCATAAGCAGTTTATAAGATTGACACAATCAGCAATTGATGTTCTCAGTAACAAGAAACTAAAGTAAATAACTTTAAATGACAACTCTACAACCTTAAAGACTCTGAGTCTTAGACGTCGATTCGTGGCTCTTGATTGGCTCTGTTAAGCTCCAGCTCCACTCCAGCATCCAGAGTTATCCAATCAAGACTTCAATTGGT…	8401
Copia/ltr_finder_scaffold481_92702_101163_-/82.3	82.3	TGCAACATTGTATGCCAACTCATATGAAAATAAATTAATAACAAATAGTTTATCACTATTTACCTTTTGAAGCGTGATTACTAGCATGATGACTAGTACTTCCTGATTCCTTTAGATTGTTCTCGAGAGCTCCACTTGTACACACTAGCTGTGTTTCGGATCTTCTTTGTCAGAACTTGCTAAAACTCTTAATTGAAGAACAGATCTTCTTCGTTAAAGCATGCTAAAACTCTTAGTCAAAGAACGGATCTTGAGGGCATTTGGTGGCTAGGGTTTTTCTATCTGCAGACATTTCATGGCTTTAAATAAACACTTATCAATACCCGTATAATTATAGGATTTCTAATATACTCTAACCCTATTGGCGTACCAACTTACTTACCCTACCCAATATTTGAA…	8461
Copia/ltr_finder_scaffold450_38699_47192_+/95.9	95.9	AAAGATTGAGAGAATGAATGATTTTATTCATGTCCTGTAGGCTCAATATATACAGAATTCCTCCTACTGATTAGGTAAGAATATATTTACTCTAACTATTTAATAGGATCTAATAGCTAAAATAGGATAGGACTAGTACTAAGACGGTAACTATCTAACTAGCAAATAAACTAACTATGATCTGAATATATACAAATATATATACAGGATGTTTGACACTGATGGTAGCCATTAGATGTTATAGTTGCTGAAAATTTTCCAAACCAAGCTCTCGGAGACTGTTTTAGTCCGTACAGGGACTTCTCCAGCTTGCACACCTTTCTGCCGGTTTTAGCATGAGGCACCCCTTATGGAATTTCCATATAAACTTCCTCTGTTAATGCTCCCTTTAGGAATGCA…	8493
Copia/ltr_finder_scaffold273_115142_123813_-/94.8	94.8	TGTAGAATCCGGAATAGAAATGATTCTGGTATGATAATTCTATTGCTATGTTGTTGGTTATACATATATACACGGTCTGCATTGTTAGGGTGCAGAACCCCTTTATTGTAATTCCTATAAATAGGTATTATTCTCCTATTACTTACTACTAATATTCTGCGTAGAATAGATTAGAAGATCAAATAATACAGCTAACTTATTCTAATTTCTACACCTAATCATATTCTAATTATAGTTGTAATTCGACACTCCCCCTAAGCTTGGCTGGAAATGTTATTGAGGGCAAGCTTGCCTTATAGATCATCAAACATATCTCTAGGTAGAGCCTTAGTAAGAATATCTACAATCTGCTGCTTAGATGGAACGTACTCCATCTCGAATTCTTTGTTGTTAACTTTC…	8671
Copia/ltr_struc_scaffold273_115141_123813_+/97	97	TGTCGAATTACAGCTATAATTAGAATATGATTAGGTGTAGAAATTAGAGTAAGTTAGCTGTATTATTTAATCTTCTAGTCTATTCTATGCAGAATATTAGTAGTAAGTAGTAGGAGAATAATCCCTGATTTATAGGGATTACAATAAGGGGGTTCTGCACCCTAACAGTGCAGACCGTGTATATATGTATAATCAACAACATAGCAATAGAATTATCATACCAGAATCATTTCTATTCTGGATTCTACATGGTATCAGAGCGAGGGTGCATCCAGATCTAAACCCCATTCGTTCACTAAACTTCTGTCTCCATCTCTGTCTCTATTTCTCTCATCCTCACGTCATGACTAACACCAACGCTGAAGCCCCTCGAGCTGGCAGCTCACCACCACAGTCACC…	8672
Copia/ltr_finder_scaffold10_191930_200608_-/97.2	97.2	TGTTGAAAACTCAGAAGCAAAACATGGAAAGTTTGACAGCTCAACCGATCAAGATCAAACAAGATCACGATGCCAAGGAAAGTGACGATCTTGGACAAAGAAATCAAAGCAAAATATTGCTTAAATGGAAATTCCAACGGCTATATCATCAAAGGCAGCAGCTATATAATAAGCAGCAGAAGCCAATGAAGAATAATCATTGATTGCTGCAAAGATAAAGGCGTTGGTGATTGAAAGTTTAAAAAGGCAATTTGCGTGTCACTATAAGTCTGTGAAGCAGTCTAGTAGGTTACGAATCAGAGAGACATAGAATGAGTAAGGGTACTCGGTGAGTACGAAGGTAGGAACGATAGGGAAGTGCTGTTCCGTATCTCAGCTCGTTGGTCTCGAAGTGGTTCG…	8678
Copia/ltr_struc_scaffold10_191929_200608_+/97.2	97.2	TGAAATCCTTTCACTCAACCAATAATCTCGTCAAGTGAATCGAATCAATGAAATGAAACATAGAAATGAAACATAGAAATGAAGATACTGGTCGCAAAAGGAGAACCAGTTTCGTCTCCTCTCCTCACTGAACTCCCTCCCTAGGTTAAAGTATAGTTTAATGTTCTTCAGATGGGCCGACCAGCACTCTGAGCCCAATGCCTCAGCCCAAACCAAGGTCAGGCTTTAATAAACAACTCGCAACGTGATTTGCTCACAGACACCTAATTCGTAAATCAAACTGAACACGCAGTTTTAACGTGGATCGGAAATGATGCCTACTCCACGCCCGAGGACTGATTACCTCAGGAGTTATATTATTAATACTTAATAAAATAACGTACCTTCGTACTTACAACG…	8679
Copia/ltr_finder_scaffold205_729575_738545_-/98.5	98.5	TGGAAGTGGCGGTAGTCCGCCACACTTAAAATCACTATGGATGGGTGATTACCACCGCAATACCATAATGACGATAATTAAGCCAACCTCCTTAGACCAATTTACTGTGGTAATATTAATAATGCAATATACAACGAATATTCTCGAAATTGCCAAGCACAAAACAGTAAGTAAATAACACCGGGATTTACGTAGTTCCCCTCCAATGCGGAGAGTACATCTACGGCAGCAGCGACAGCTACGAGCACTTCTTCACTATAACAAGGTAGCTACAAGGTGATCCGAGCCGATCCAAAATAGTGTCTCTCAAGTGTTTCCCAACCCCGAAACAACTACTCACTATTTTATCGCTCACAAGAAAGTATTCCTACCACGGTAAAACATTTACCGGGACTTTCT…	8970
Copia/ltr_finder_scaffold444_45895_55224_-/92.1	92.1	TGATGGGTTCGATTAGTCTGAATACTTCCGAATAATTTAAATTAAATCTATAGAACTGATTGCTAGAATCAATTGAGTATAAAAATTGATCTACTTTGATTATAAAATGATAATATATATTAGTGTAACTTTAATATGATTAAAGTTTCATGAAATAGAATTGGTTAGTAGTTAACTGGTACAATTTATTCTAAAAGTAAAAGAAATTACAAACTTTTATGGTTTCATTCGAATGTTTTTCTCGCTTTATAATCAATTATGAAGTGGTTTTTGCCCAAGTCATCAAATCGTCGTTCTAAGCTCGTTCCACTTTTTGATAGAATTTAGTTTATGTTGCTTTAAGGTGGGTTGATTTAAGGGGGTAAATTCTTTAAGTTGCTATAGTTAGGATTTCGCGTG…	9329
Copia/ltr_finder_scaffold846_34419_44027_+/99.6	99.6	GGCCTCCGTTTTTGCTATTCTTTGATTTCCAATCACTACATAGGAAGAAAACAAAAGGATCCAAACATTTAGAGCAAAGAATAGCAAGGTTTTGATGAACTTTCCTTGCGTCTTTTCGACGCGGTTGACTAACCTTGTACGCAACTTTTGGCGATGATGGAGTAAGGATCTGCAAATTTTATAGAGATGAGGGGTGAGATGCTTGACAATGATGCCTCTTGGATAATGGAAATCCAATGTACAGTATGTTTGTCGTGTTCATTATCCTCATTTAAGTGACATTTCATGCATAATTGTATTACTTTAGGTAGACGTTTAGGATGTTTTATGCTTTTAAGCTTTTATCTCGATTTAGTGTCTCGGATCCGGTCGGAGTCCATTTGATATCATTTTGGAGTC…	9608
Copia/ltr_finder_scaffold116_658566_668355_-/97.1	97.1	TGTTATGAATATTGTTATTATGGTGCATGAATGCCCATTGTGTAACCTATACATTAACCATGGGAATCAATACCATTATCTCCTATTCAAGTGTAGTTATGTTAGTCATTAGGGGTTATGTATCATGAGCCTATAAATAGTGTTCACTCTTGTATGTTTGTGACACATCAATAAGAAGCTAAACTCTCTCCCTCTCCATATTTCTCTTGTTCTTGTCTTTTTTTGAGTTTAGTTTTTTATAAANNNNNNNNNNNNNNNNNNNNNNNNNNNNNNNNNNNNNNNNNNNNNNNNNNNNNNNNNNNNNNNNNNNNNNNNNNNNNNNNNNNNNNNNNNNNNNNNNNNNNNNNNNNNNNNNNNNNNNNNNNNNNNNNNNNNNNNNNNNNNNNNNNNNNNNNNNNN…	9789
Copia/ltr_finder_scaffold11_545679_555803_+/90.2	90.2	GTAGAATTACAACATATAATTATGTAGTATTAGGCGTAGGATTAGCAGAATCATATCTAGCCTAATTAGTAGTAGAATAATATAGTAAGATTGTAGGTAGGGTAATCCCTGATTTGTAGGGATTACCAAGAGACGATTCTGCTCCCTAATGGAGTAGTGTCTGTATATATGTATCAATATCGAACGGAAATAAACAATATACCAGAATACCTAAACATTCTGGAATTCTTTATGGTATCAGAGCTTAGATTTGTTGAATTACAGAAATAATTAGGATATTATTAGGCGTATAACTTAGAATAAACTAGCTATCCTAGAGAATTTGTCTAGCTTGATTTATGTAGTGTATTCATAGTAAGTAGTAGGTAGAATAAATCCCTGATTTGTAGGGATTACCAC…	10124
Copia/ltr_finder_scaffold51_903191_913637_+/85.7	85.7	GTTGAGATACGGCATAATAGTTATTATTATTTGTTCCTTTTCTATAGTTATTACCTATAGATATAGTAATAGAGTCCAATAAGGACATTCCTTTCTTGCATAGGAAGTCAGTATTATTGTAATAAGGGTAGTAGTCTTTTCCTACAAGAATTTGGACTCTAGTAGTCTTTTCCTACAAGGACTTGGACTCTAACCCTAGTTGTACAGCTCTATTATAAATATAGCTGATTATCATTCAAGATCAATAAGAACAAGAGGATTATTACCTCATAATTTGACATGGTATCAGAGCCTGGTTGGAACTCCAGAACCACCCGCTCTGCCGCCAACCAACTCTCTCTCTCCTAAACTTCTGTTTCTCTTCTTCTTCTTTTTTCTTCTTCCGAGCAGCAACCATGA…	10446
Copia/ltr_finder_scaffold329_198675_209122_-/91.3	91.3	TGATCGAAGAATCGATCGATTTGCAGAGAAGAAAAAATGCAGAGAGGAAGAAAAGTTTGAGACTCTGAAAGTGTTATTCGATTCATTCAGCGGGTTGGGTTTTATACCAACCAACGGTAACAACAACAGTAAAAACAAAAATATAAACGCGGGTAAAACACGTGTCATTGTTCCATACATCAACAGAGAAAACAGACGGAAAATGAAACTCGTCGTTTCAATTAAACTCTTCTCCTTCTGCACTTGACGTTGACCAACAGTCTTCTCTTCAACTCTGTTTGTTCTTCGCTGAGTTTAACACCCTCCCACAAGTTGGAGAGTAGATATCATATACTCGCAACTTGCCCAGAAGCAGCTGAAGGCGAGTTCGATGAAGCGCTTTAGTAAAAACATCTGCAG…	10447
Copia/ltr_finder_scaffold51_903191_913668_-/83.8	83.8	TGAGGTAATTCCTTTTGTTATTAATCTTGAGTGATAACCAGCTTTATTTATAATAGAGCTGTACAACTAGGGTTAGAGTCCAAGTCCTTGTAGGAAAAGACTACTAGAGTCCAAGTCCTTATAAGAAAAGACTACTACCCTTATTAAAATAATACTGACTTCCTATGCAAGAAAGGAATGTCCTTATTGGACTCTATTACTATATCTATAGGTGATAACTATAGAAAAGGAACAAATAATAATAACTATTCTGCCGTATCTCAACACTCCCCCTCAACTTGATGTAGGCATTATATAGATCAAGCTTGTTCTTCAAATACTACAGTACTTCCTTTGAGGTTGCTTTAGTGAGTAGGTCTGCTGTCTGTTATGCGGAAGGAACATAAGTGACGTCAATGA…	10477
Copia/ltr_finder_scaffold67_163192_174089_+/94.9	94.9	GTAGAAAGAATAATCCTGATTAGTTAGGATTATTCTGTATAGCTGTAACTTCTAATATAAAATTGTATGTTTCGGTAGTTTACCTTAATAGGTTATCTCTATGTATATATATTGAGGTAATCTTACGGAAGAATAATAATAAGTCTATTATTCATTCTACCCTAAATCGAACATGGTATCAGAGCCGACGGGTTCTTACCTTGTCGTCGGACTCATCTTCTCTTCTTCTTCTTCATCGTACCTATCATGACCTCTGGTTCTGACAGTGACGATTCCTCTCTCGCTTCCAACTCTATAACTAAAACACCTCAGACTACCTCTGCGCCGCCTACGACAGAGCATATGGCATCTAACTCAGATTTTCTTTCTGGCTCCGGTGGGTTCACGATACCGAAACTC…	10897
Copia/ltr_finder_scaffold35_201097_212209_+/94.4	94.4	GTGGAAGCTATTCAGAGAGTAGGAGTAGAAGAAGAGTTTGGTAAATTCTGATATGTATTTCTTATTATGGAAAGCTTACATTCATTCAGTATATATGTACAGTAGAGAAGAAGATGAAATGGAAAGGAGAAAAGTCAAAGTTAGTTACAACTGTTCTAACTAACTACACCACACATTCTTACACCTTCTCATCACCATTCTCTAACTCTAACAGCCCCCCACAAGCTGGGGAGTATACATTAACTGTTCCCAGCTTGTACAACAGCATCTTCATGCGAGCAGCCGTCAATCCCTTTATGAACATGCCTGCTAACTGAACTTCAGTGGGAACATAACTCAATTCAATCATACCTGATTGCAAACGCTCTCTAACAACGTGGCAATCGATCTCTATGTGTT…	11112
Copia/ltr_finder_scaffold55_652769_663976_-/94.6	94.6	TGACATTCACATCATTGGATTTAACATCATCATAGTCAACATCATCTTGCACATAAGTAAATTTCATGCTCCGGGTTAACTGAAAGGTAGCCTCCTCATTGCCAATGCACAAGGTGAGAGTTGTTAGCCTAGGAGGTTCCAAGTAGCAATGCTTCAAGGTTTGATAGTTGATGAGATCTAGGATCAAGATGGAATCATGGGTACCACTTTCCAAAAAGAGTATTTCCACCCTTACAAGCCTTGGGTATCAGGAAATCCCTTCCAAGGGTAAGACCGTCTCCACTCAAGTTCTTAGGATTCAGATACTTGAGTCACTTTAGAATCATAGGCTAGGATAGATGTCTATTTTCTGTGTGTATTCTGCCACACTACTGCCGCCTTTATATAGGCAAAGGGGTC…	11207
Copia/ltr_finder_scaffold512_2772_14200_+/85.9	85.9	GCAATGTGAATAGTGAAAGCACACTATAATGAGGAGCATGGTGTATAGTGCATATTGGATGTCCAAAATACCAAGGTGGCCTATGCATAGTAGAACTGTGTTATACCAAAGTGCAAGGTGTATAGTGTAAAGGCAGGGCACCATGCTGCACGGTGCATTGTGCATGATCGAAGTGCACCATACCGTAGTGCACGATGCATGGTGAATGGTGGAACTTCATCATACTAATGTCCATGGTGCATAGTGGAAGTGCACCGTACTAGGTGCATAGTGGAAGGTGGATGGCGGAAGTACACAATAGCAAGGTATACTATGCATATTGGGCATGCAATGTACTACGGTGCATAGTCCACAGCATAGCGCATGGTGGAAGTTTAAAATACCAAGGTGCATTGTGTA…	11428
Copia/ltr_finder_scaffold454_762731_775083_-/99.8	99.8	TGTCTGATTTGAATGATGGAGTCCGAGCAGGGAACTATTGAATGCCCTTTGGTACTATAAGTGTCTGATTTCAATGATGGAGTCCGAGCAGGGAACTATTGAATGCCCTTTGGTACTATAAGTGTCTGATTTCAATGATGGAGTCCGAGCAGGGAACTATTGAATGCCCTTTGGTACTATAAGTGTCTGATTTCAATGATGGAGTCCGAGCAGGGAACTATTGAATGCCCTTTGGTACTATAAGTGTCTGATTTCAATGATGGAGTCCGAGCAGGGAACTATTGAATGCCCTTTGGTACTATAAGTGTCTGATTTCAATGATGGAGTCCGAGCAGGGAACTATTGAATGCCCTTTGGTACTATAAGTGTCTGATTTCAATGATGGAGTCCGAGCAGGGA…	12352
Copia/ltr_finder_scaffold151_660177_672804_+/93.3	93.3	GCTATTGTCGGCGGCGTCTTGGGAAACACGTATATTTTGGCGATTCGGAAGAAATTGACCATGACTGATCTGAGTTTCCAAAACCTCCGCCTGTCAATCCCGCTAAATCAAGTCGCTCACGACTTCCTCACCAACGAAGAGAAGCTTCAGTTCGACAATGGAGAGAAGATCAAATTAGGGTCTTTCTTGGACCCAAATCTGGAAGCCTTCTCCGGAGGTCAATTAACCAAGTGGAGGATGAAAAGCTCCATAATTTACAATGTAATCGGAGTTTGGAGGTCCGTTCTGGCGAAGCGGCAACATAAGCGGTTGAGTCTGGAAGAAGGGGATGAGGTTGAGTTGTGGAGCTTCAGAAATTCTTCAGGGGAGCTCTGTTTTGTGATGATTAGCCATGACACT…	12627
Copia/ltr_finder_scaffold275_23233_36304_+/92.8	92.8	GGCCCTTGCAGCTTGTTGTATGAAACATTCAGCAATTCTAATGCAGCGGAGGATCCGAAATCCTGAGGTATTCTTCCGGTTAAAGAATTGTTTGAAAGATCGAGAATGGCCAATGTAGGCATCCTGGAAATGGTCTCCGGGATTTCTCCATATAACTGGTTATTATTGAGATTCAAATTCACTCGTCTCTTACAGGAGGCAACGCTGGCCGGAATCGTACCGGAGAAATTGCATGACGAGAGATCAATAACAGAAAGAGCAGGACAGAACTGAAACTGGCAGGACAGCCCTGAAACTGGCCAGGGATTTCGCCTTCCAGATTGTTTCCCGAGGCCATGAAGGATTGAAGATTGGGGATGGACAGAATTGTGGAAGGGAGATAAGATCTGAGGTTGTTTC…	13071
Copia/ltr_struc_scaffold306_11159_24247_+/97.1	97.1	TATTCTTCTCCATGATCACTATTTTATCAAATTTTCCCTTAATGGTTAGCATGGAAGGATGGTTGAATTTTTTGAATACATTATGCTGACGTGGATTACATACTGATGTTTTTGTTTAAGCTCAAGCACCCTGAGGTTTGCCTTGTCAGGTTTGGTCGGTTTAGAGATCGACCCAAACACCCATTTTGCCTTTTAAGTGAAGCACTGCGTTTGGCTTTAGTAATCAACCTTGCATTGATACTTACTTTGAGTGATTTGTGGGCATCTTTCTGAAATGTGATCTTGGAGAGTTAGGATTAGGGTTTCAGCCTCGTTAATTCTTGATTGAAACTGAATAGTAAGTGTAATTTTCTCCTCCTCTCGTATTCTTTTTTGTGGTTGTTGTTGCATGTGCATGAT…	13088
Copia/ltr_finder_scaffold156_2211045_2224234_-/89.9	89.9	TGTGTGCCCATTCGTCCTAGGTGGGAGTGTTACCACTCCTGCTACCTAGCTCCCCACCTTCACTCCAGCTTAGCTGAGTACCGCAGCTAGTGACACTATCATCCAGCTCAAGGTTGAGCTGGACGAACTTCAGTGTCAGTACCTAGCTTCATTTAGCTCACCGAAGAGCTGATGCTAGCTAGTTTCAGCTAGCTCCTGAGCTAACGTGAGGTTTCCCGTCCACTCACATATCCGTCTTATCTTTGGTATCACACCAAGGTCAAGTCCATGGTGCATATTTCAAACAGAACCTGCAAAAGGGCATCTAGCACCAGGTTTAGGGGGAAATCTGCCTTCTGCAGCTTCCTTCTTCTTCTTAGCTTTAACTTTGACACAATCCTCATGAAGTGATTGTCCTTC…	13189
Copia/ltr_finder_scaffold510_157380_170613_+/98.4	98.4	GACATGGATTAAGCCTAATAGATAAGGCCCTGTCATTGCAGCCATCACAGCCCATACCCGGCCCACATAAACCTGGACTAAGTCCAACGCAAGCTGTCGTTCAGTAATAGAAGCCATTAGTGGATTCGACTGACCAATTCATACTAACCCTAATTGCCATTTTTCAACTCGCAGAATCAAAAAGGGAACTCTATTGAAATGCGGAGAAACAAAAGTCGAGCATGGAAAGGGAGAAGCTTCGGACTTACCTTCTTGGTTGGATGAGAGCAACCCACGGCGTCAATAAATACCAGACGCTGCAGACCTCATAAGTGTGGCTTCTGAACCGGAGATAAACACTGTAAGGTTGAGCGTGTCGTCTGAAGGAAGATCGCGCGACTGGAAGCTGGAGCATCAACG…	13233
Copia/ltr_finder_scaffold845_5880_19154_+/94.3	94.3	GTGAGATAACGGAAAAAAGTGTTGATTCTATTATTACTTTCCCAATATATAGTACAGATGGAAGATGTAAATAGCAAAATAATACAAGTGTTATTAATAGTGACAAATAGGTCCTTAACACCCCCCCCCCTCTCAAGCTGGATAGTGGAGGTTAATCATGTGCAACTTGGAAACTACGTGCAGAAATGCAGTTGTCCCCAAGGGTTTCGTCAACACATCGGCCAGCTGATTTGTGGTTGAAGCATGGACCACCTTGATGAATCTAGAGGTGACTTTGTCTCAAACTACGTGATAGTCAATGTGTTTGCTACATTCGTGAGGCACATGATTCTCTACCATTTTGATGTCTGAGGTGCTATCACAAAATACAGGAATGGCATCGGGAAGGGTTAAATGAAA…	13274
Copia/ltr_finder_scaffold87_127250_140750_-/93.3	93.3	TGTCCCAAAATCTGGAGCATCTCATTGTATTGCTCCATAACCGGTCTAGTCTCGACCATCTTGTAATTTATGAAATTACTCACCAGGAACTTCGTACTCGAAGGATCCTCAGCCAAATACTTTGACTCCAGCGCATCCCACAACTCGTGGGCTGATTCATAATATTGATAGATATCAAATAATGAATCCGCCATGCCATTCAGTATATGGCTACGACATATGTAGTCGTCGTTGTCCCACTTTTGCTGCTTCCGTACTCGTTCCTCCTTCTTCTTGTCATCTATCTCCGTCTCCTCCTCAAGGTCTGGAGGATAAGGTGTAGAGAGAACGTACACAACCTTCAAGGTAGTCAGAAGGAAGTGCATCTTCTTCTGCCACCTTCGGAAATCTACTCCCTCA…	13500
Copia/ltr_finder_scaffold454_761491_775022_-/87.3	87.3	TGTCTGATTTCAATGATGGAGTCCGAGCAGGGAACTATTGAATGCCCTTTGGTACTATAAGTGTCTGATTTCAATGATGGAGTCCGAGCAGGGAACTATTGAATGCCCTTTGGTACTATAAGTGTCTGATTTCAATGATGGAGTCCGAGCAGGGAACTATTGAATGCCCTTTGGTACTATAAGTGTCTGATTTCAATGATGGAGTCCGAGCAGGGAACTATTGAATGCCCTTTGGTACTATAAGTGTCTGATTTCAATGATGGAGTCCGAGCAGGGAACTATTGAATGCCCTTTGGTACTATAAGTGTCTGATTTCAATGATGGAGTCCGAGCAGGGAACTATTGAATGCCCTTTGGTACTATAAGTGTCTGATTTCAATGATGGAGTCCGAGCAGGGA…	13531
Copia/ltr_finder_scaffold425_12_13609_+/90.3	90.3	GCATAATAGAAGTGCACCATTCCAATTTGAATGGTGCATAGTCCATTGTGGAAGGGCATCATACCAAGGCTTACGGTGTATAGTGGAAGTCTAGTTAGTACACCAAGCTACAAGTTGCATAGTGGATGGTGGAAGTACAAAATATCAAAGTGCAATGTGTATAATGTGTTAGCTTATGAGGTTCCAAGTAGCAATGCTTCGAGCTTTGATGGGTAATGAGATGTAGGATCAACACGGAATCTTGGGCACCACTTTTTGAAAAGAGTATTTGCATCCCTACAATCCTTGGGTATCAGGAAATCCCTTCTGAGGATAAGACCGTCTCCACTCAAGTACTTAGGCTTTAGATACTAGAGTCACTTTAGAATTCGTAGGCTAGAATAGAAGTCTGTTTCTGTG…	13597
Copia/ltr_finder_scaffold426_5605_19691_-/93.3	93.3	TGATAACGCTAGAATTTGTAGCAATTACCAATCCTTATATGCATGTTTTTGAGTGATTATTAGTGTGTTCGAGCTTCATTCTAGTGTGATTTTGTGTTTTGGCATTATATGTTTCTTTGTAGTATTTGTTGTCCACGGGTACTCTAGAGATAGGTGGTCTGATTATGAAGCTATGGACGTGAAGTAGAGCACGGTTGGAGCTCGAACGGAAGATCGAGAAATGAAATGGAGGAGCTGAGGAGCTGCACGCCGGGCAGCCCTAGGATGGTGTAAAATCACTGCCCTTAAACAGGGGAACATCGTGCACCCTTGCACGGCGTTCCTCCCATTCAAATATGAAAATTTTTGGAAAAAAGGAGGTGCACGCCGTGCACCCCCCAATTTCACCAGCTTCATATA…	14086
Copia/ltr_finder_scaffold39_31033_45276_-/96.6	96.6	TGCAGCCCTTTTTTATAAATAAATATTTTTTAAATTATTAAAAAATCGAGCTAAACCTCTTATTAAGCATATAGCAAGAATCGTACAAACTTGACATTTGAGAGTCGCCGCCCATATTTGGGTAACAAGGGAGAAGAAGAAACCTACATATCTTCCTACATCACATATTTATACTCCTAACATCCATATTAAAGCTACGACCGTATCGGGCAAATCAGAGAGAGACACCTACTTTTGTCTACCCTGATCAATGTAACAAAAACGAAAACACTAAAATACGAAAGCTAGCATACGAAAATCAAAAGGGGTACCTGGTCCAGCGGACACGTGCTGATGGAGCAACCGGAACTCCATCTAAGAAACTTGTGCGATCACTCGCATTGGCAAGCTGCCTCCTGC…	14243
Copia/ltr_finder_scaffold132_752729_767171_-/97.3	97.3	TGTAAGAAATGGGAGACGAGATCGACAAAGAGAAATGGAAGGTGAAGGAAGAAGAAGAAATGTTCTGGAAAGGTCAAGTGTTCATTTCATCCTCATCCCCTGTTATATCGTTTACAACGTTTTACCATTTTACTGTAGTAACAGCTTCAATGGTAATAAATGAAAGTTGCCACGTGGTCCAATTATTACATAAACGATAAAAATGAAACGACACAGCTTTGTAAACATAACGTGTCCAATTTGCATTCTCGATAACTGAACTTTCACTTCATTGTGCATTGGTCACTCTGTGCATCTTCTTCCAACGGTACTGAAGCTTCTTCATCTCGACTTTTGGACGCTGCATAGCTCACGTCTTTCTTCTCCTCTTATGACAGCCTCCCACAAGTTGGCGAATAT…	14442
Copia/ltr_finder_scaffold461_122694_137645_-/100	100	TGAAGATTGAGAGAATGAATTACTTTTATTCATGTCTCGTAGGTTTATTATATACAGCATTCCTCCTACTGACTAGGTAAGAAAATATCTACTCTAACTATTTAATAGGATCTGCTAGCTAAACTAGGATAGGACTAGAACTAACATGGTAACTATCTAACTAGCAAATAAACTAATAAGATCTGACTGTATACAAATAAGGAACGGGATTTCCTCACTCCCCCTCAAGCTTGGTGTAGATGTTGTACAAACCCAGCTTGGACTTGAAATGATCTGACTGTTCTCGTGGAAGTGCTTTTGTGAGTATGTCCGCGGTCTGCTGTTTGGACTGGACATATCTCACATCCACAACTCCCCTTTCCACCTTCTCAGTGATAAAATGCCTGTCTATCTCGACAT…	14951
Copia/ltr_finder_scaffold45_708298_723851_+/84.8	84.8	GACTATAGTATCTAAAGTCTAAGAACTTGAGTGGAGACGGTCTTATCCTCGGAAGGGATTTCCTGATACCCGAGGCTTGTAGGGTGGAAATACTCTTTTCGGAAAGTGGTACCCACGATTCCGTCTTGATCCTAGATCTCATCACCTATCAAAGCTCGAAAGATTGCTACTTGGAACCTCCTGATCTAACAGAGTCTGACCCGGGCTTTCATTATGTGGTGATTTGTGGGCCTTATTTCCGTTTGTGGCTTCAACTTCCATGAGATCAAGGGATGTCTCCTCGCAGCGACGATGTTTGCGGTCCTCATTATCCTGGAGTCGCAATACAGCTTGCTTCGAGCTCTGTAGCCTCATATTTTCCCCCAAACTGAGCACCTGGAAGTTGGCTTGGTCCCTTAC…	15553
Copia/ltr_finder_scaffold15_289376_305268_+/84.9	84.9	GTCGATTTATATCTTATACTGTTAAACGCAGCGAAGAACAAACGGAGTTAGAAGGAAGACCGTTAGTCAACGCTAAGTGAAGAAGGAGAAGGGCTTAAATGAAACGACGAGTTTTGTCTTCCGTTTATTTCCGTTTGCTTTTACCCATTGATGTATCAAACATGGACACGTGATTTACCCGCGTTTATATTTTCGTTTTTACTGTTGAAGTTATCGTTGGGTTAGTATCCCAACCAGCTGAATGAATCGAGTCAGACTTTCAGACTCTCAAACTTATCCTCTTCTCTGCATTTCTTCTTCTTCTCAAATCAATCGATCCTTCGATCAAACTAATATGGTATCAGAGCTGGTTACATCGATCTAAAGCTCAACGATGACTCGAAGTCAGGAGGATGATGA…	15892
Copia/ltr_finder_scaffold67_161523_177454_+/85.6	85.6	GTCAAAATAACGTATGCATAATTGAGGGAAGACGAGATTTACGTGGTTTTCCCAACAATAATTGTTGAGACTAGTCCACGAAGAGGAGTCCTTTCATAGTCGATCTTATTACTATAGCGGCCAGGATCCTTAGCTTACATACAAAGAGGAAAAAAATAAATTTATAGTTGCAGCTCCCCAAACCCTAGCTCGGCAACTTATTTGTAATTAACCTAATACAGATGGTTAATTACAATTAACTACACTAACTTCTAACACCCTCCCTCAAATTGATAGTGCTGACGCAACATCAATTTGTGAGCCAGAAACCAATGTCGAGCAGCAGCAACTGCCTTTGTCAACAAATCCGCAGTTTGATTCTCAGAAGTAATGTAGGCAAGCTCAATAACCTCTTCTGCA…	15931
Copia/ltr_finder_scaffold257_519492_536775_+/92.7	92.7	GTTGAGGTTTCATTTTCAAGTCTGTCGCCGCAGCACGAAGACGCCCCTCTTCTCTCACGCCTGAATACGCGAAAATGGTGAGTGTTGATTCAACCTCCTCCTCCTCCTCCTCCTCCTCCTCATATCTTCTCTCTATCCCTCTCTCTGTTATTTTAAGCTCGACGTTTTTATTTATTTAAGTGTGGTCGCTTGGATTTGGTTGTAATGGCGTTGTGTTTGTGATGCTCAGCCCTCGCACAAGTCGTTCATGATCAAGAAGAAGCTGGCGAAGAAGATGAGGCAGAACAGGCCGATACCGTACTGGATCAGGATGAGGACGGACAACACCATCAGGTACCTCCCTGTACTTGGATTTAGTTTCATCTTCTTGCTCACATATTCGTTTATGTATTTCTTTGT…	17283
Copia/ltr_finder_scaffold153_167779_185486_+/95.5	95.5	GCAAGTTTCAAATGATCCAAGAAGCATAAGCAGTACATTATTAAATTCATTAACTGGAAATACAAGGGAACGGTTGAATCAACAAATAAAACAGGTGACAAAACACAACAAAAAGAGCAGTAGAAACCCTAAACATCCATTATAACGAAACAGCAAATGACGTCTTGAAACAGAGAGTCGTCAGAAATAATAAACACAATCGAAAGTCCTACGCATACAGCAATTCTAAATCACTATTCTATAATTGATTTTTCATTTTATTTTCTATCAAAATTTTAAACTAAATATTATTATTATTTTCACAAAATAAATGTCAATAATTAATCTATTTTGAGCTTTTCATTTTTGTATGTCAATAATTATATTATTTTCACAAAATAAATGTCAATAAATAGATAT…	17707
Copia/ltr_finder_scaffold480_180560_198307_+/76.7	76.7	GCAGGCGATGAGATTGTCGAGTGCCTTCTGCGTTGCTGGCTGGCTAGCCATTTACTTTGCTCAGGTCAGTGCAATTATCATATAATAATCACATCATCTTATTGCTTGTCAGGAAATCTTTAATCTTTCTGTATTGTTCTTCTTACAGGGAGCAGTGGCATTGGACATTGGTAGATTGGCAACTGGATTTGGAATGGGAGTGTTCTCCTATGTGGTTGGTTAAGGTTACCCTTATTACATTTTTCTTCTTCCCACTTAATTGTCTAATCCTCATGATGTTGATGATGATGCTCAGGTGCCAGTTTTCATATCGGAAATCGCGCCAAAGAACCTTAGAGGGGCTCTAGCTACATTGAATCAGTTCATGATCTGCGGAGGAGCTTCAGCATCTTTCATTCT…	17747
Copia/ltr_finder_scaffold426_424_19200_-/93.2	93.2	TGCATAAACCAGCCCCAAACCTCCTCTAGAAGTTCAATTGAAGATCCAAAGGAGCTCCTATCAAAGATTGAAGCAAGGATTGAAGATAGAAGACCAAAAGCAACGATTGAAAGAAGAACAAGCCGTTTTCTCTTCATCAAGATGATGGTTAGGGTTTCTTTTGATTTGTTTTCTTCTAGCATCATGAGTAGCTAATTCCGTAGAGATTCTTGGCTGAGATGTAGGAACTGAGCCATGATACCTGTTTGATGTTTAAGAACGATGATTGTGGATGTTTGGATTGTAATGAAAGATTGCCTAGTTTGATTGGTTTTCAACCTAATTCTTGTTATGGCTAGAATTAGGTGAAATTTATGGAATCCTTTGTTCATGATAGACTTATGAATGCGTAAGATTTTC…	18776
Copia/ltr_finder_scaffold275_15337_34310_-/96.5	96.5	TGAGGTTTTCTCTGCTGATATACCCTCAGACCTAATCTCTTCTCTATCCACATAAGAATCACCTAAGAGCTTTCTCCAAAGTGGATGATCTAGCTGGTTTTTGGGCAACAATTCTATCAGCAAGGCTAATGTGGTTGCATCAGCTGAGAAGCCCTTATTTACCATCTCTTGAATTAGCTCTACTGCTTCAAGTGGATCTTTATATCGAAGAAATCCATGGATGATCACATTATAAGTGCAAATATCTGGCGGGAATATACTTCTCTCCATTGTTCTAAACAAATCATATGCCTCATCTACTAAACCATGCCTACAAAGTCCATCAATTACTGTGTTGTATGTGTAGGAATTAGGTTGTAAATCCCTTTCTTTAGAGAGCTCAGAAAACATGTCCCTTGC…	18973
Copia/ltr_finder_scaffold83_165580_185251_-/93.5	93.5	TGTTGTGCCTCACTGTGTTGCATGCCGGGCAAACCATCTATGATGGTGGGTTGGTGGGAAAATTTTGTCTCGTTTGACCATCTTTGCGGCACGAGCTAGGATGTAGCTCAACATCTTCAGTCCAAAACGATGTTTAGTAACGTCAACAGTCATGAGTAATATACCAGTAAAACGATGCATGGGCTAAAATGCATATTGGTAGAGACTGGATCCCTTTGAATGATCCATTGATACTCTCAGCCATATTCATCGTCATAATTCCATATCGCATCCCACCTTGCTTGACATTGACGGCTTTATTCCACAACACTTTGTCGTCAATAACCCAGTTTGGCTTGTTAACCCCGAGTCTCTAGTTAGCCTCTAGAAAGTCAGACTCCACAGGTAACATAACTAGCT…	19671
Copia/ltr_finder_scaffold39_21176_41597_+/89.6	89.6	GGGGAGTAAGGTAAATTTGTCTTATCTTCTCGTGGTTGGTTACGTCTCATACTTGATAGAAGCAAACTGAATTTTAAGTATATTAAGTGCACTTTCATTGGATATAGTGGAGATGGCCTCGGGTAAAGATTTTGCGATGAACAAAACAAGAAAAGTATTCATAGTCGAGATGTGGTATTCAATGAATAGTTTTTGTATAATGATAGATAAGTTGCATGATGGCGTTCGCTTTATCATGTTTATCGCCTCCATTTAAGCGATGTCTCATGCATGATTGTATGTCTTTGGATAGAAGTTTTTTTTTTGTTTTTTATGTTTGAATAGAAGTTTTTTTATGTGTTTTATGCATTTTTATCTAATATCACGATTTAGTGCCTCAAACCCGGTCGGGGTCGGTTT…	20421
Copia/ltr_finder_scaffold39_4425_25429_-/93.2	93.2	TGCCACAAGGAAAACGCGGATTTACTTCTTGAAGCGCAAGTTTCAAGCATTTGATGCGTTGAAGAAGTGGAAAGCTTTGGTTGAAACAGAGACTGGTCTTAAAGTGAAGTATTTTAGATTTGACAATAGTGGAGAGAATGAACTTAATGAGTTCAAGGAGTATTGTGAATAAATTGAGATTCGAATGCTGAGAACAACAAAGGGAACTCCTCAACTGAATGTTGTGGCTAAACATATGAACAAGACCTTGAACGAGCGTGCAAGGTGCATGAGTCTGAAGTGTGAACTTCTGAAGCGGTTATGGGCAGATGCAATGAACACTGTTGTCTACATCATTAATCGAGGACCATGGGAATTTGGCATACCAGCGGAGGCTTGGAGTGGCAAAGAAGGTAAATC…	21004
Copia/ltr_finder_scaffold39_17352_38435_-/90.5	90.5	TGGTGATGCTCGACGATACCATATATGATGATTAAATTTGAGTATATATTAACTAATGTTTCTAATAAAAATGTATTAATTGATTGCATGCAAATTGGCATTAGAGCTAGAATGAGTACTGGAATTATTGATGAACTATAGGATGTGTATCGCAATTATTGGGTTGCATGTGTAATGGAATTATGCATGATGATGTTGGTTTTTCACGTTAAGAAGCAAGCATGATGTAATCCGTTGGTTTTTCACGTCAAGAAGCATGTAATTTGTGATTGATTCTGAATTTATTAAATTGTTTTTCTTTTGGCAGAAACACGCTCACTGTGCTCGATTGATCCATGTGTCATTCCCATTTTTATGATACATTGGATTATGTGTTTGGAAATGTTGAGAGCTAAATTT…	21083
average	95.4157		5342.13

## Sheet: gypsy
TE	LTR sim	seq	length
Gypsy/ltr_finder_scaffold2207_84_1669_-/94.4	94.4	TGAATACGAATGCGCATAACTATATAAGGAGCAAGCTAACGATGCTAATGCTTTGGTAAAGTTCATGCAATGCCTTTTCACATGTTTCGACGACACTCACTCATTCATAAATAGTCAGGGTACTCCATTTTAGAATATTTTCAAACGGGTTTTCCTGCTAATTGGGAAAACTCATCAGTTGATCATCGCATACCATGCACATCCAAGCGGTTAGGAGGAAGTTACAAATCGTGGGTTGAACTGGATTCTTTAAAAAAAGATGGATCAATCTCTAAAGTATATATTAATCTAGCTAAAGAGGACCTATGGACCTTTCGAATTACCTTCAAGAGACCTATCGATCGGCAACTCACCTTATCGACTAGTTTATAGCCCGGCTTGTCATTTAGAAGTCAAGCT…	1585
Gypsy/ltr_finder_scaffold1872_7621_9393_-/92	92	TGCTTATCATTCGTCCCTTCCTCTAGACTGCTTGCATGTGGGTGGTAAGCGATGATCAATAAATGAGTTATTCTAGTTAGTTTGAAAACTCGTTTGAAAATACTCTGAAACTGAGTACCCCGATCGCTTATTACCGAGCGAGTGGGGTCGAAATGAGTGAGAAGGCATGGAATGAACTTTACCAGCACCTTAGCATCATTACCTTTCTGTTTATATAATATTGTGCTTTCGAATGCATGGAACCTGTACTCCTCCAACTCAAGTATTTGGTACTTTCTTTCTAAAGCTATAACACTAGCAACTATATTTAGTAGCCTCTTTTTTTTTTGTACATTTTTTTTAAAGATATAACTCTAGCATCCATAATTTGTTGCTTCATCGCACATAATGGTTTATGCT…	1772
Gypsy/ltr_finder_scaffold1436_11409_13194_-/86.2	86.2	TGATGGACTGGTCAATCAAGCTCGATGAGGCGCTTTTGGCCTATCAAAATGCGTTCAAGACATCGATCGGCACTTCTCATTGTTGACTAGTCTATAGAAAAGCTTTTCATTTATATGTCCCGCTTGAGAATAAGGCATATGGGCGGTGAAGCTAGTAAATATGGATTCTAGTCTTGTTGTTTTAGAAAGAATGTACATGGTACTAGAGTTGGAGGAGTATTGGTTTCATTCATATGAAACCGAGAGGTTATACAAGAACAATGCTAATGTTGTGAAGGTGGTGGTACAGTTCATGCAATGCCATTTCACACGTTTCGACGTTCGTCACTCAGTCATAACCGATCGGGTAACTCACTTTCAGAGAATTTTCAAATGCGTTTCCCAANNNNNNNNNNNNNN…	1785
Gypsy/ltr_finder_scaffold987_27_1816_-/93.9	93.9	TGCCTTATTCTCAAGCATGACATATAAATGAAAAGCTTTGCCATAAAATATTCGACAATGAGAAGTGCCGATAGACGTCTTGAACGTATTTCAATAGGCCCAAAGCGACTCATCGTTTTCGATTGTCAAGTCCATCAGAGATTGATCGATCATTTTTTCAAAAATCCACTTGAGGTCACGATTCTTCAGTTCCTCCTGGTCGCTTGTATGTGGGTGGTAAGCGATGATCAATCGATTAGATGTCCCAATGAAATGGGAAACTCGTTTGAAAACACTCTGAAAGTTAGTACGCCGATCGCTTATGGCTGAGTGACGGGCGTCGAAACGTGTGAAAAGGCATTGCATGAACTTTACCACCGCCTTCGCATTATTAGCTTTCGCCTTGTATAATCTTTCGGT…	1789
Gypsy/ltr_finder_scaffold1422_29_1824_+/80.3	80.3	GCGCTTTCCAATGCATGGAACATGTACTCCTCTAACTTTAGTAGTTGGTACTTTCTATCTAAAGCTGTAAGACTAGCATCTATATTTAGTTTCTTCATCGTCGATAATGGTATATGCTCAATGTTGACTGATAAATGAAAAGACATACCATAAAATAGTAGACAAGGGAAAGTGCCGATGGATAGGAGTCGTGAAGGCAGTTCAAAAGGCCCAAAGAGCGTCATCGAGCTTGATTGACCATCGAGCTTGATTGACCAATTCCTCAGAGATTGATCGATCGTCTTTCCAAGAATTAGCTCGAGCTCATGATTCGTCACTTCCTCCAGACTAATTGCATGTGGGTGGCAAGAGATGATCAATAAATGAGTTATTCTAGTTAGTTTGAAAATTCATTTGAAA…	1795
Gypsy/ltr_finder_scaffold3640_84_1898_-/91.3	91.3	TGATTCACCAGTCCTTCCGAGGTTGATCGATTGGTTTTCAAATAATCCACTTGAGCTTACGATTCTTCACTTCCTCCTGGCCGCTTGCATGTGGGTGGTAAGCGATGATCAATTGATTAGCTGTCCCAATGAGTTGGTAAACTCATTTGAAAACACTCTGAAACTGAGTACCCTAATCGCTTATGACTGAGTGACGGGCGTCGAAACGTGTGAAAAGGCATTGGATGAACTTTACCAGCACCTTTGCATCATTAGCATTCTCCTTCTATAATCGTGTGCTTTCATATGCATGGAAGTTGTAGTCCTCCCACTCAAGAAAATGGCACGTTCTTTCTAAAGCGACAAGCCTAGCATCCATATTTAGTAGCTTCAACCCCCACAATAAGTCTAATTCTCAAG…	1814
Gypsy/ltr_finder_scaffold3211_14_1945_-/93	93	TGCCATTTTCTTGAGTTGGAGCAGTACAAGTTCCATGCATATGAAAGCACACGATTATAGAAGGAGAATGCTAATGATGCAAAGGTGTTGGTAAAGTTCATCCAATGCCTTTTCACACGTTTCGACGCCCGTCACTCAGTCATAAGCGATTAGGGTACTCCGTTTCAGAGTGTTTTCAAATGAGTTTGCCAACTCATTGGGACAGCTAATCGATTGATCATCACTTACCACCCGCATGCATGCGGCCAGGAGGAAGTGAAGAATCTTGAGCTCAAGTGGATTTTTTAAAAACCAATCGATCTATCTCTGAAGGACTGTGAATCACGCTCGATGAGTCTGTTTGGGCCTATCAAATTGCATTCAAGACTCCTATTGGCACTTCTCATTTTCGAGTAGTTT…	1931
Gypsy/ltr_finder_scaffold1424_6921_8914_-/84.9	84.9	TGATTGACCAGTCCATTAGAGATTGATCGATCATTTTTTCAAAAATCCACTTAAAGTCACGATTCTTCTATTCCTCCTGGTCACTTACATGTGGGTGGTAAGTGATAAACAATCGATTAGATGTCCCAATGAATTGGGAAACTCGTTTGATCTCTGAAAGTGAGTACGGTGACTGCTTATTACCGAGTGACAGGCGTCGAATCGTGTGAAAAGGCATTAAATGAACTTTACCACCGCCTTCGCATTATTAGCTTTCGCCTTGTATAATCTTTCGGATTCGTATGCATGGCAACTGTACCCGGTTTCTTATGCATGGATCCTGTACTCCTCCAACTCTAGTAGTATGTACTTTCTTTCTAAAGAAACAAGACTAGCATCCATAGTTAGTAGCTTCTCCGC…	1993
Gypsy/ltr_finder_scaffold1436_10429_12468_+/85.5	85.5	GATTGACCAGTCCATCAGAAATTAATCGATCGTTTTTTCAAAAATCCCCTTGAGGTCACGAGTCTTCAGATGCTCCTGATCGCTTACATCTATGTGGTAAGAGATGATCCCTCGATTAGATGACCCACTGAGTTGGGAAACGCATTTGAAAATTCTCTGAAAGTGAGTTACTCGATCGCTTATGACTGAGTGACGGGCGTCGAAATGTATGAAATGGCATTGAATGAACTTTACCACCACCTTTACATCATTAGCATTCTCTTTGTATAATCTCTCGGTTTCGTATGCATGGAACCTGTACTCCTCCAACTCTAGTAGTATGTACATTCTTTCTAAAGCACAAAGACTAGCATCCATATTTAGTAGATTCACCACCCATAATGCCTTATTCTCAAGCGG…	2039
Gypsy/ltr_finder_scaffold326_309195_311297_+/98.4	98.4	GCAAGCATACACCGCTGAAAAGTGGTGGGGGCATTACACAATCCAAACGGCATCCTTCTGTATGCAAAGGTGTGGAAAGGACAAGTGAATGTCGTCTTATCCTGATCCTCCAGAGCTATTGGGATCTGAAAGTATCCCGACATCCCATCCAATAAGTAGAAATAGTCATGGCCAGTGAGTCGTTCGAGCATCTGATCCATGAACGGGAGCGAAAAGTGATCCTTCATAGTGGCGTCATTCAACCTCCTGTAATCAATACAGACTCTCCACCTGGTAACAGTACGGGTGGAGATGAGTTCCTTCTTCTCATTCTCAACCACGGTGAACCCTCCTTTCTTCGGAACCACATGAACCGGACTAACCCATTCACTGTCTGAGATGGGGTAGATAATGCCGGCA…	2102
Gypsy/ltr_finder_scaffold1436_9776_11968_+/83	83	GAAAAGCTTTGCCATAAACTAGTAGACAATGAGTTGTTCCGATAGACGTATTGAACACATTTCGATACGCCCAAGCGACTCATCGAGTATGATTGACCAGTCCATCAGAGAATGATCGATCATTTTTTCTAAAATACCCTTGAGGTCACGATCCTTCAGTTCCTCCTGATCGCTTGCATGTGGGTGGGAAGCGATGATTATTCGATTAGATGTCCCAATGAGTTGGGAAACTCATTTGAAAACACTCTGAAAGTTAGTACGCCGATCGCTTATGGCCGAGTGACGGGCGTCGAAACGTGTGAAAAGGCATTGCATGAACTTTACAACCGCCTTCGCATTTGCATAAACTTTCCCCCCGCCTTTGCATCATTAGCTTTCTCCTTGTATAACCTCTAGGTT…	2192
Gypsy/ltr_finder_scaffold355_44218_46466_+/88.7	88.7	GATATGAAAATCATGCATTAAAAGAAAGTAGTTGCACTACTTGTGGAGCAAAATACGTCCTCATTCAAGATAAAGATCAATTAAAGTAATCTGTGATATTTTCTCTTCAATTAGAATTAATGTGTTTTTATTTGTTGTTGGGTTTTTATGTTTCATGTAAGTTTATTTAAAGGCTAAGGAAATAAGAAGAAAGCTATGAAAGTTGATTTGAAATTTGATATAAAGATCAAGTCTTAGGGAGTTAGGAGTTCTCAATAAAAAACTCTAATCATATCTATCCTTTTCCATCTATTCATTACCCACCTCCAACCATAGTTAAATCATCCCATTCGAGTTCATCACAACCTTCTCGAAGGCCCGTGACGAGATCCCTCGCAACGGCTCTTCATAACATTGGTT…	2248
Gypsy/ltr_finder_scaffold4435_2926_5202_-/83	83	TGATTGACCAATCCTTGGGAGACTGATCGATTGTTTTCTCAAGAATCCGCTTGATCACATGATTCGTCATTTTTTCCTAATCGGTTGGACGTGGGTGGTATGTGATAATCAAGCAATGAGTTCTCCTAACTAATTGGCAAACTGGTTAGACAACACTCCAACTGGTTAGAAAACACTCTGAAGGTTAGTAACTCGAGCGAATGTGACTGAGTGAGTTGCGTCAAAATTTGTCAAAAGGAATTGTATGAACTTTCCCACTGCCTTAGCATCATTACCTTTCTCCTTGTATAATCGTTCACTTTTGTATGCATGGAACCTGTATGCCATCAACACTAGTAATTTGTACTTTCTTTCTAAAGCTGGAAGACTAGCATCTATATTTAGTACCTTTATCGTCCA…	2276
Gypsy/ltr_finder_scaffold1492_5058_7357_+/97.5	97.5	GGAAAGGCCCAAAGAGTCTCATCGAGCTTGATTGACCAATTCCTCAGAGATTGATCGATCGCCTTTCCAAGAATCCGCTCGAGCTCATGATTCGTCACTTCCTCCAGACTAATTGCATGTGGGTGGCAAGAGATGATCAATAAATGAGTTATTCTAGTTAGTTTGAAAACTCATTTGAAAAGACTCTAAAAGTGAGTACCCCGATTGCTTATGACCGAGAGAGGGTCGTCGAATTGAGTGAGAACTCATGGCATGAACTTTACCAGAACCTTAGCATCATTACCTTTCTCTTTATATAATAGTGCTCTTTCGAATGCATGAAACCTGTACTCCTCCAACTCTAGTATTTGGTACTTTCTTTCTAAAGCTATAACACTAGCAACTATATTTAGTAGCTTC…	2299
Gypsy/ltr_finder_scaffold987_86_2436_+/83.8	83.8	GAAGAATCGTGACCTCGAGTGGATTTTTGAAAAATTGATCGATCAATCTCTGATGGACTTGTATATAAAAAACGATGAGTCGCTTTGGGCCTATCGATATAGGTTCAAGAGTTCTATCGGCACTTCTCATTGTCGAATATTTTATGGCAAAGCTTTCCATTTATATGTCATGCTTGAGAATAAGGCATTATGGGCGGTGAAACTAAATAATATGGAGAATAAGGCATTATGGGCGGTGAAACTACATAATATGGATGCTAGTCTTGTTGCTTTAGAAAGAAAGTACATACTACTAGAGTTGGAGGAGTACAGGTTCCATGCATAAGAAACCGAAAGATTATACAACGCAAAAGATAATAATGCGAAGGCGGTGGTAAAGTTAATTCAATGGCTTTTCAC…	2350
Gypsy/ltr_finder_scaffold1435_1094_3470_+/94.1	94.1	GGGCCTATCGAAATACGTTCAAGACGTCTATCGGCACTTCTCATTGTCGAATATTTTATGGCAAAGCTTTTCATTTATATTTCATGCTCGAGAATAAGGCATTATGGGCGGTGAAACTACATAATATGGATGCTACTCTTGTTGCTGCAGAAAGAAATTACATACTGCTAGAATTGGAGGAGTACAGGTTCCATGCATAAGAAACCGAAAGATTATACAAGGCGAAAGCTAATAATGCGAAGGCGGTGGTAAAGTTCATGCAATGCCTTTTCACACGTTTCGACGCCCGTCACTCAGCCATAAGCGATCCGCTTAATACTTTCAGAGTGTTTTCAAACGAGTTCAGTGTTTTAAAACAAGTTTCCCAACTCATTTGGACATTTAATCGATTGATCATCG…	2376
Gypsy/ltr_finder_scaffold1109_2365_4858_+/85.9	85.9	GCATACGAAACCGAGAGGTTATACAAGGAGAAAGCTTATGATGCGCAGGCGGTGGAAAAATTCATGCAATTCAATTTCACACGTTTCGACGCCCGGCACTCGATCATAAGCGATAAGGTACTCACTTTTACAAAATTTTCAAATGAGTTTTCCAACTCATTGGGACATCTAATCGATTGATCATCGCTTACCACCCACATACAAGCGACCAGGAGGAACTGAAGAATCGTGACCTCAAGTGGAGTTTTGAAAAAATGATCGATCAATCTCTGATGGACTTGAAAAAATGATCGATTAATCTCTGATGGACTGGTCAATCAAGCTCGATTAGTCGCTTTGGGCCTATCGTAATGCGTTCAAGATGCTTATCGGCACTTCTCATTGTCGACTAGTTTATAG…	2493
Gypsy/ltr_finder_scaffold1436_10563_13114_+/89.5	89.5	GGGAAACGCATTTGAAAATTCTCTGAAAGTGAGTTACTCGATCGCTTATGACTGAGTGACGGGCGTCGAAATGTATGAAATGGCATTGAATGAACTTTACCACCACCTTTACATCATTAGCATTCTCTTTGTATAATCTCTCGGTTTCGTATGCATGGAACCTGTACTCCTCCAACTCTAGTAGTATGTACATTCTTTCTAAAGCACAAAGACTAGCATCCATATTTAGTAGATTCACCACCCATAATGCCTTATTCTCAAGCGGGACATATAAATGAAAAGCTTTTCTAAAAACTAGTCGACAATGAGAAGTGCCGATAGGCATCTTGAACGCATTTTGATAGGCCCAAAGCGCCTCATCGAGCTTGATTGACNNNNNNNNNNNNNNNNNNNNNNNNN…	2551
Gypsy/ltr_finder_scaffold1062_2132_4783_-/98.5	98.5	TGGGGTAGTGAATGGGTGTTAGTAGTTTACTATATAAGTACTACTGTAGGCGTGAGTTGAGATAAGAAGAAGAATAATAAAATAAACCTTTCAATACTTGCACTTCCACTCATATTCATCCATCATTGATCAAAATCAAAATCCAATAGTTAGCGCTCGATATCGACACGTAACTGAGTTGTAACAGAGCGGAACGATCCATCCACCATGGAAGACGGAAAACCATGGGAAGCAGAGCCAGAACATCAGGCGCGACTCCTTGAAACTCTACAAAGGAACATGACCGACCTTGCCGCTCCAATGACTGAGGTCTTGAAGGCCTTGGCCGCCAACAAAACTCAACAAGAAGCTTATGCACGTCAAAATGCGGAGAGCTTTGTGGCTATCAACGGTCGCCTG…	2651
Gypsy/ltr_struc_scaffold184_298090_300747_+/84.9	84.9	CGATAGGATAATGAATTAATAGTACCTATTTTTAGGTTGGAGAAAACCTCGTTTTAATTTCTTGACAAGAAGAATTAGAAATTTTACTAATACGAAATTGCTTCCTTCTTTTGTTGAAAATTATAACTTAAATACAACACTGGATTGGAAATCCTATAGGTAAACTACTTTCACTAATTCTACTCCACCTAAACTAACTCCTACTATTTCTACCCCACTTCCTACATGATGTGAAAAACCCTTTATTCTTGGAATCATAATGTGGGAAAACACTTGAATAATTCAAAACCTATTCTACTGCAAGCCTTGGATTGACTTTAGCAGGTGAATCGCTCATCAGTGGTTGGGCCTGCGAGTGCGAATCGAACGACGAGGTTGCAGGCTCGAGGTTATGTGTGT…	2657
[truncated: 188 more rows]

## Sheet: undetermined and others
TE	LTR sim	seq	length
[truncated: 715 more rows]
