# Supplementary material for: Identification, characterization and distribution of transposable elements in the flax (Linum usitatissimum L.) genome
Source: BMC Genomics. 2012 Nov 21;13:644. doi: 10.1186/1471-2164-13-644 (PMC3544724; doi:10.1186/1471-2164-13-644)
Supplement: Additional file 6 — Distances of LTR elements to their closest gene. Distances of LTR elements to their closest gene. [file 1471-2164-13-644-S6.xlsx]

## Sheet: copia
Additional file 6. Distances of LTR elements to their closest gene
distance	element	gene
0	Copia/ltr_finder_scaffold1_125824_131536_-/98	Lus10009797
0	Copia/ltr_finder_scaffold10_191930_200608_-/97.2	Lus10011659
5868	Copia/ltr_finder_scaffold10_205462_211203_+/98.7	Lus10011660
0	Copia/ltr_finder_scaffold10_212147_217073_-/92.8	Lus10011660
198	Copia/ltr_finder_scaffold10_350099_354970_-/98.7	Lus10011667
48	Copia/ltr_finder_scaffold10_70844_76159_-/93.9	Lus10011657
7491	Copia/ltr_finder_scaffold1007_333173_338447_+/95.9	Lus10009513
1	Copia/ltr_finder_scaffold101_58632_64451_-/97.9	Lus10012606
623	Copia/ltr_finder_scaffold102_642554_647368_-/97.3	Lus10019383
4354	Copia/ltr_finder_scaffold102_648566_653738_-/88.8	Lus10019384
1003	Copia/ltr_finder_scaffold102_654571_657089_+/97.2	Lus10019384
9445	Copia/ltr_finder_scaffold102_696036_700668_+/100	Lus10019385
1803	Copia/ltr_finder_scaffold1027_112372_116223_+/85.8	Lus10002868
0	Copia/ltr_finder_scaffold104_32077_36486_+/98.4	Lus10005189
0	Copia/ltr_finder_scaffold1042_129095_134034_-/100	Lus10003711
136	Copia/ltr_finder_scaffold105_142008_147059_+/93.1	Lus10007259
0	Copia/ltr_finder_scaffold105_43470_48204_-/99.1	Lus10007251
2533	Copia/ltr_finder_scaffold1060_5412_9960_-/95.4	Lus10002928
0	Copia/ltr_finder_scaffold1073_55940_62551_+/99.7	Lus10001348
3195	Copia/ltr_finder_scaffold108_287178_292349_+/97.1	Lus10021791
10893	Copia/ltr_finder_scaffold108_48477_53232_+/97.9	Lus10021774
0	Copia/ltr_finder_scaffold108_533868_540601_+/94	Lus10021816
1235	Copia/ltr_finder_scaffold109_78870_81155_+/93.5	Lus10005277
2253	Copia/ltr_finder_scaffold109_80948_85480_+/91.1	Lus10005278
146	Copia/ltr_finder_scaffold11_545679_555803_+/90.2	Lus10021206
398	Copia/ltr_finder_scaffold11_545931_551036_+/95.8	Lus10021206
3951	Copia/ltr_finder_scaffold11_583271_588302_-/94.1	Lus10021210
16129	Copia/ltr_finder_scaffold11_595449_600136_+/100	Lus10021210
7404	Copia/ltr_finder_scaffold11_633645_638490_+/93.8	Lus10021212
26517	Copia/ltr_finder_scaffold1125_45_2429_-/97.3	Lus10003787
1113	Copia/ltr_finder_scaffold1136_11904_16362_+/100	Lus10001625
799	Copia/ltr_finder_scaffold114_26787_31555_+/97.1	Lus10005971
66	Copia/ltr_finder_scaffold114_53143_61016_+/94.4	Lus10005974
15919	Copia/ltr_finder_scaffold116_189411_194649_+/95.7	Lus10017911
21955	Copia/ltr_finder_scaffold116_455741_459409_-/93.3	Lus10017920
0	Copia/ltr_finder_scaffold116_484857_490341_+/81.7	Lus10017921
3925	Copia/ltr_finder_scaffold116_658566_668355_-/97.1	Lus10017933
124	Copia/ltr_finder_scaffold1168_288144_292755_-/99.2	Lus10013742
0	Copia/ltr_finder_scaffold117_19311_25002_-/99.5	Lus10017177
0	Copia/ltr_finder_scaffold117_296508_301220_-/99.5	Lus10017230
50	Copia/ltr_finder_scaffold117_349493_354190_-/100	Lus10017244
1310	Copia/ltr_finder_scaffold117_569719_574447_-/97.8	Lus10017288
1712	Copia/ltr_finder_scaffold117_588350_593356_-/96.8	Lus10017290
1951	Copia/ltr_finder_scaffold117_94699_99568_+/100	Lus10017195
1758	Copia/ltr_finder_scaffold118_56200_61298_+/92.6	Lus10007993
1709	Copia/ltr_finder_scaffold12_1408922_1410826_+/93.8	Lus10040013
8092	Copia/ltr_finder_scaffold12_1603326_1608261_+/87.4	Lus10040030
8095	Copia/ltr_finder_scaffold12_1603398_1608258_+/92.8	Lus10040030
800	Copia/ltr_finder_scaffold12_1830538_1834633_+/92.8	Lus10040048
66	Copia/ltr_finder_scaffold12_1830538_1837152_+/92.8	Lus10040049
7348	Copia/ltr_finder_scaffold12_27537_32830_+/90.1	Lus10039908
1269	Copia/ltr_finder_scaffold12_361647_365607_-/91.7	Lus10039936
1369	Copia/ltr_finder_scaffold12_590209_595463_+/86.9	Lus10039961
8726	Copia/ltr_finder_scaffold1202_160350_165309_+/100	Lus10006567
0	Copia/ltr_finder_scaffold1218_28036_32920_-/99.4	Lus10001848
980	Copia/ltr_finder_scaffold1247_218148_223107_-/100	Lus10014061
12854	Copia/ltr_finder_scaffold127_1248621_1253943_+/97.4	Lus10032868
124	Copia/ltr_finder_scaffold127_1292085_1298740_+/92.4	Lus10032869
0	Copia/ltr_finder_scaffold127_1389093_1392089_+/91.6	Lus10032880
7906	Copia/ltr_finder_scaffold127_439025_441738_+/97.6	Lus10032815
13096	Copia/ltr_finder_scaffold127_64042_69359_-/95.7	Lus10032799
698	Copia/ltr_finder_scaffold128_180289_185533_+/88.2	Lus10007129
716	Copia/ltr_finder_scaffold13_176821_181822_+/94.6	Lus10008749
0	Copia/ltr_finder_scaffold13_184467_192479_-/93.3	Lus10008749
12228	Copia/ltr_finder_scaffold13_327344_330579_+/97.7	Lus10008762
13064	Copia/ltr_finder_scaffold130_197901_203422_-/88.9	Lus10004845
13064	Copia/ltr_finder_scaffold130_197901_204040_-/88	Lus10004845
13064	Copia/ltr_finder_scaffold130_197901_204229_+/85.9	Lus10004845
13366	Copia/ltr_finder_scaffold130_198203_204040_-/89.3	Lus10004845
14003	Copia/ltr_finder_scaffold130_198840_204229_+/96.3	Lus10004845
4638	Copia/ltr_finder_scaffold130_50758_56139_+/90.2	Lus10004839
45	Copia/ltr_finder_scaffold1302_95712_100969_+/95.5	Lus10002080
0	Copia/ltr_finder_scaffold132_166625_169427_+/95.4	Lus10027982
9919	Copia/ltr_finder_scaffold132_752729_760408_-/97.6	Lus10028088
3156	Copia/ltr_finder_scaffold132_752729_767171_-/97.3	Lus10028088
0	Copia/ltr_finder_scaffold132_842387_849000_+/97.1	Lus10028092
0	Copia/ltr_finder_scaffold132_844396_849000_+/97.1	Lus10028092
723	Copia/ltr_finder_scaffold134_57885_62333_-/93.1	Lus10002552
16338	Copia/ltr_finder_scaffold1359_20435_26330_-/93.7	Lus10000436
0	Copia/ltr_finder_scaffold1360_14176_20305_+/88.5	Lus10001473
0	Copia/ltr_finder_scaffold137_64895_69330_-/100	Lus10009382
92	Copia/ltr_finder_scaffold138_168101_172679_+/94.2	Lus10018971
0	Copia/ltr_finder_scaffold138_182985_188120_+/96.9	Lus10018972
0	Copia/ltr_finder_scaffold138_431529_436551_+/100	Lus10018989
0	Copia/ltr_finder_scaffold138_443302_448761_-/99.8	Lus10018989
0	Copia/ltr_finder_scaffold139_52068_53945_-/96.8	Lus10002210
465	Copia/ltr_finder_scaffold139_69927_74777_-/96.9	Lus10002213
0	Copia/ltr_finder_scaffold139_77307_85315_-/99.8	Lus10002214
1129	Copia/ltr_finder_scaffold139_99763_104255_+/94.3	Lus10002217
6217	Copia/ltr_finder_scaffold14_59907_67543_+/96.8	Lus10017780
0	Copia/ltr_finder_scaffold14_663411_667911_-/99	Lus10017823
2053	Copia/ltr_finder_scaffold140_184302_188887_-/98.7	Lus10032460
823	Copia/ltr_finder_scaffold140_197056_201900_-/100	Lus10032461
9138	Copia/ltr_finder_scaffold140_28684_31692_+/97.2	Lus10032440
609	Copia/ltr_finder_scaffold140_6653_12574_+/100	Lus10032439
0	Copia/ltr_finder_scaffold145_616045_620888_+/100	Lus10025605
372	Copia/ltr_finder_scaffold1462_4227_9450_-/97.5	Lus10000296
561	Copia/ltr_finder_scaffold1469_11642_17152_-/94.8	Lus10001342
7179	Copia/ltr_finder_scaffold147_238142_242992_+/98.4	Lus10014869
1432	Copia/ltr_finder_scaffold147_310068_315020_+/100	Lus10014873
3926	Copia/ltr_finder_scaffold147_473692_477955_+/100	Lus10014896
1456	Copia/ltr_finder_scaffold148_12839_17792_+/95.4	Lus10002510
1073	Copia/ltr_finder_scaffold148_12839_18175_-/89.8	Lus10002510
262	Copia/ltr_finder_scaffold148_52817_58105_-/98.8	Lus10002512
10215	Copia/ltr_finder_scaffold149_301999_307153_-/99.6	Lus10012459
388	Copia/ltr_finder_scaffold1491_586130_590918_-/99.1	Lus10019902
0	Copia/ltr_finder_scaffold15_1116639_1123249_-/99.6	Lus10039674
0	Copia/ltr_finder_scaffold15_289376_305268_+/84.9	Lus10039532
0	Copia/ltr_finder_scaffold15_289396_305254_+/89	Lus10039532
2004	Copia/ltr_finder_scaffold15_42482_46914_+/92.8	Lus10039494
0	Copia/ltr_finder_scaffold151_1540591_1548410_+/97.9	Lus10035487
1993	Copia/ltr_finder_scaffold151_265915_271162_+/99.6	Lus10035330
0	Copia/ltr_finder_scaffold151_660177_672804_+/93.3	Lus10035393
0	Copia/ltr_finder_scaffold151_711931_716940_+/99.4	Lus10035399
0	Copia/ltr_finder_scaffold153_167779_185486_+/95.5	Lus10016844
105	Copia/ltr_finder_scaffold153_414366_418593_+/98.1	Lus10016882
323	Copia/ltr_finder_scaffold153_446029_452572_-/100	Lus10016887
268	Copia/ltr_finder_scaffold155_634965_639524_-/99.1	Lus10021128
0	Copia/ltr_finder_scaffold1558_361629_363921_-/85.6	Lus10011157
1133	Copia/ltr_finder_scaffold156_142616_147472_-/100	Lus10040537
519	Copia/ltr_finder_scaffold156_2143696_2147794_+/94.1	Lus10040891
239	Copia/ltr_finder_scaffold156_2211045_2216683_-/95.9	Lus10040893
239	Copia/ltr_finder_scaffold156_2211045_2224234_-/89.9	Lus10040893
5179	Copia/ltr_finder_scaffold156_2215985_2224250_-/89	Lus10040893
2939	Copia/ltr_finder_scaffold156_2237734_2243564_-/92	Lus10040894
2939	Copia/ltr_finder_scaffold156_2238681_2243564_-/92	Lus10040894
1709	Copia/ltr_finder_scaffold156_38355_43526_-/97.8	Lus10040522
1304	Copia/ltr_finder_scaffold156_960479_965362_+/99.2	Lus10040672
86	Copia/ltr_finder_scaffold157_20519_26530_+/98.1	Lus10008204
2705	Copia/ltr_finder_scaffold158_79577_83835_-/94.1	Lus10002976
0	Copia/ltr_finder_scaffold159_207383_212921_+/100	Lus10024456
386	Copia/ltr_finder_scaffold159_28907_34170_-/98.2	Lus10024444
31	Copia/ltr_finder_scaffold159_321555_326771_-/93.2	Lus10024467
5279	Copia/ltr_finder_scaffold159_749197_751599_+/89.2	Lus10024505
5279	Copia/ltr_finder_scaffold159_749667_751599_+/98.2	Lus10024505
1856	Copia/ltr_finder_scaffold1595_25432_30901_+/95.2	Lus10002388
0	Copia/ltr_finder_scaffold16_96358_101367_+/100	Lus10024283
5947	Copia/ltr_finder_scaffold160_183301_188088_+/94.6	Lus10006293
702	Copia/ltr_finder_scaffold161_367459_373637_-/100	Lus10010268
146	Copia/ltr_finder_scaffold1623_9841_13652_+/94.3	Lus10000438
0	Copia/ltr_finder_scaffold1630_332098_337732_-/99	Lus10010023
4492	Copia/ltr_finder_scaffold164_321154_328254_+/89.3	Lus10021854
0	Copia/ltr_finder_scaffold164_86028_91111_-/100	Lus10021848
0	Copia/ltr_finder_scaffold1649_360_5278_-/100	Lus10001216
0	Copia/ltr_finder_scaffold165_858612_863507_-/94	Lus10024261
10025	Copia/ltr_finder_scaffold167_201191_206686_-/97.5	Lus10012667
0	Copia/ltr_finder_scaffold167_44274_48824_+/97.8	Lus10012658
5205	Copia/ltr_finder_scaffold167_457968_462884_+/99.6	Lus10012675
201	Copia/ltr_finder_scaffold167_60946_65816_-/87.4	Lus10012660
0	Copia/ltr_finder_scaffold169_331105_336127_-/100	Lus10009682
10246	Copia/ltr_finder_scaffold1699_19200_23887_+/94.9	Lus10001097
12313	Copia/ltr_finder_scaffold170_93311_98300_+/96.1	Lus10008390
8494	Copia/ltr_finder_scaffold171_219339_227602_-/97.1	Lus10010602
0	Copia/ltr_finder_scaffold171_271545_278943_-/92.4	Lus10010604
524	Copia/ltr_finder_scaffold172_113213_118611_-/98.1	Lus10015988
0	Copia/ltr_finder_scaffold175_53931_58169_-/95.8	Lus10015838
0	Copia/ltr_finder_scaffold175_67660_72525_-/99	Lus10015841
406	Copia/ltr_finder_scaffold18_197582_202521_+/100	Lus10010779
5297	Copia/ltr_finder_scaffold180_36920_41677_-/99.4	Lus10002992
2557	Copia/ltr_finder_scaffold182_583745_587777_+/95.5	Lus10021599
0	Copia/ltr_finder_scaffold182_59316_64045_+/95	Lus10021558
0	Copia/ltr_finder_scaffold182_59316_64173_-/83	Lus10021558
262	Copia/ltr_finder_scaffold184_360040_364922_+/100	Lus10014816
14	Copia/ltr_finder_scaffold185_559810_564791_+/90.7	Lus10019617
10567	Copia/ltr_finder_scaffold19_101363_106582_+/98.8	Lus10030055
364	Copia/ltr_finder_scaffold19_1231033_1236212_+/95	Lus10030151
5923	Copia/ltr_finder_scaffold19_245584_250385_-/89.4	Lus10030069
5474	Copia/ltr_finder_scaffold19_338185_343751_+/98.3	Lus10030070
10362	Copia/ltr_finder_scaffold19_716060_720858_-/97.8	Lus10030102
2429	Copia/ltr_finder_scaffold19_856762_861616_-/98.4	Lus10030111
3507	Copia/ltr_finder_scaffold190_112535_118044_-/95.5	Lus10002472
14632	Copia/ltr_finder_scaffold191_92422_97224_-/99	Lus10009735
2379	Copia/ltr_finder_scaffold196_1894680_1900218_-/96	Lus10037835
13	Copia/ltr_finder_scaffold196_277887_282996_-/100	Lus10037503
0	Copia/ltr_finder_scaffold196_367680_372217_+/100	Lus10037525
0	Copia/ltr_finder_scaffold196_897314_902511_-/100	Lus10037649
0	Copia/ltr_finder_scaffold1982_55571_60868_+/98.7	Lus10005041
954	Copia/ltr_finder_scaffold199_215578_220443_-/99.6	Lus10008558
3644	Copia/ltr_finder_scaffold2_1008907_1013496_-/97.7	Lus10027703
144	Copia/ltr_finder_scaffold2_1060580_1065484_+/87.2	Lus10027708
0	Copia/ltr_finder_scaffold2_455898_463939_-/95.9	Lus10027644
0	Copia/ltr_finder_scaffold2_457578_465197_+/89.8	Lus10027644
528	Copia/ltr_finder_scaffold2_815461_820562_-/97.4	Lus10027686
4494	Copia/ltr_finder_scaffold201_373996_378934_-/100	Lus10015929
2	Copia/ltr_finder_scaffold201_447142_452021_+/85.5	Lus10015934
25901	Copia/ltr_finder_scaffold203_121394_125856_-/100	Lus10003370
15868	Copia/ltr_finder_scaffold203_131397_135889_+/92.9	Lus10003370
4674	Copia/ltr_finder_scaffold203_141909_147083_-/99.6	Lus10003370
10	Copia/ltr_finder_scaffold203_27799_32977_+/98.4	Lus10003361
35	Copia/ltr_finder_scaffold204_186059_190983_-/98.9	Lus10006762
15328	Copia/ltr_finder_scaffold205_103310_109659_+/90.1	Lus10023762
0	Copia/ltr_finder_scaffold205_380483_385309_-/99.1	Lus10023783
39	Copia/ltr_finder_scaffold205_729575_738545_-/98.5	Lus10023803
290	Copia/ltr_finder_scaffold205_869938_873974_-/100	Lus10023809
4499	Copia/ltr_finder_scaffold208_122257_127138_+/97	Lus10021634
0	Copia/ltr_finder_scaffold208_810631_815647_-/98	Lus10021721
158	Copia/ltr_finder_scaffold21_68862_75134_+/99.4	Lus10005320
278	Copia/ltr_finder_scaffold211_189942_194467_+/98.6	Lus10005608
238	Copia/ltr_finder_scaffold212_19852_25215_-/96.5	Lus10017726
10926	Copia/ltr_finder_scaffold212_309271_313806_-/87.3	Lus10017751
11026	Copia/ltr_finder_scaffold212_309371_313806_+/95	Lus10017751
1395	Copia/ltr_finder_scaffold212_336615_341889_+/91.1	Lus10017752
1147	Copia/ltr_finder_scaffold212_394032_402337_+/93.4	Lus10017756
212	Copia/ltr_finder_scaffold212_639706_644361_-/98.6	Lus10017774
2737	Copia/ltr_finder_scaffold2124_159968_165622_-/97.5	Lus10003836
534	Copia/ltr_finder_scaffold2124_38408_43430_+/100	Lus10003834
7	Copia/ltr_finder_scaffold2124_44605_48297_-/94.8	Lus10003835
0	Copia/ltr_finder_scaffold2124_75508_79094_+/96.2	Lus10003835
801	Copia/ltr_finder_scaffold217_1132963_1137730_-/99.4	Lus10030380
0	Copia/ltr_finder_scaffold217_869286_873023_-/92.9	Lus10030344
697	Copia/ltr_finder_scaffold217_874910_880119_+/99.6	Lus10030344
0	Copia/ltr_finder_scaffold218_139699_144398_-/95.3	Lus10014463
20775	Copia/ltr_finder_scaffold218_327125_332051_-/99.2	Lus10014480
1722	Copia/ltr_finder_scaffold218_33768_39278_+/93.9	Lus10014454
3659	Copia/ltr_finder_scaffold218_407736_412704_+/94.9	Lus10014484
2094	Copia/ltr_finder_scaffold221_204862_210047_+/91	Lus10007707
11493	Copia/ltr_finder_scaffold222_1272882_1275667_-/93	Lus10033919
7173	Copia/ltr_finder_scaffold222_599112_604051_+/100	Lus10033851
0	Copia/ltr_finder_scaffold222_684217_689145_+/99.5	Lus10033865
0	Copia/ltr_finder_scaffold222_824643_830300_+/100	Lus10033876
399	Copia/ltr_finder_scaffold222_86935_91444_+/100	Lus10033770
5939	Copia/ltr_finder_scaffold222_974903_979896_-/98.5	Lus10033889
2019	Copia/ltr_finder_scaffold225_81881_87075_+/99.7	Lus10022202
719	Copia/ltr_finder_scaffold228_159879_164338_+/93.4	Lus10005372
0	Copia/ltr_finder_scaffold228_207275_212448_+/98.8	Lus10005375
1576	Copia/ltr_finder_scaffold23_212507_217818_-/95.3	Lus10019980
0	Copia/ltr_finder_scaffold231_136218_141048_+/97.7	Lus10014157
5772	Copia/ltr_finder_scaffold231_177224_179798_-/95.8	Lus10014163
210	Copia/ltr_finder_scaffold231_328505_333199_+/86.3	Lus10014189
268	Copia/ltr_finder_scaffold231_328563_333199_+/100	Lus10014189
0	Copia/ltr_finder_scaffold233_233169_240296_+/97.7	Lus10015582
0	Copia/ltr_finder_scaffold233_26611_30986_+/97.4	Lus10015566
1651	Copia/ltr_finder_scaffold233_568174_572719_-/100	Lus10015606
27139	Copia/ltr_finder_scaffold235_188695_192923_-/86.8	Lus10016933
9715	Copia/ltr_finder_scaffold235_271315_276209_-/98.3	Lus10016937
0	Copia/ltr_finder_scaffold235_294284_298787_+/92.3	Lus10016939
17107	Copia/ltr_finder_scaffold235_316856_319591_-/89.4	Lus10016939
1395	Copia/ltr_finder_scaffold235_391769_396707_-/94.7	Lus10016941
0	Copia/ltr_finder_scaffold235_411704_418407_+/95.9	Lus10016942
6981	Copia/ltr_finder_scaffold239_5154_10346_+/97.4	Lus10010788
9015	Copia/ltr_finder_scaffold239_78536_83521_+/90.5	Lus10010794
7315	Copia/ltr_finder_scaffold242_220950_225135_+/97.4	Lus10013096
0	Copia/ltr_finder_scaffold242_241729_246971_-/92.2	Lus10013098
574	Copia/ltr_finder_scaffold242_273398_278114_-/87.3	Lus10013099
0	Copia/ltr_finder_scaffold245_252564_257195_+/92.2	Lus10009727
1461	Copia/ltr_finder_scaffold249_136244_141147_-/93.7	Lus10006912
82	Copia/ltr_finder_scaffold249_205549_210305_+/93.8	Lus10006922
776	Copia/ltr_finder_scaffold249_225312_230340_-/98.4	Lus10006924
671	Copia/ltr_finder_scaffold25_1393186_1398831_+/100	Lus10043138
0	Copia/ltr_finder_scaffold25_1578517_1583287_-/92.9	Lus10043172
454	Copia/ltr_finder_scaffold25_370374_375455_+/92	Lus10042971
438	Copia/ltr_finder_scaffold25_508606_513628_+/97.5	Lus10042992
3288	Copia/ltr_finder_scaffold253_100431_104960_+/100	Lus10006937
0	Copia/ltr_finder_scaffold257_137394_141822_-/100	Lus10019026
0	Copia/ltr_finder_scaffold257_510422_516394_+/97.1	Lus10019062
0	Copia/ltr_finder_scaffold257_519492_536775_+/92.7	Lus10019062
1200	Copia/ltr_finder_scaffold259_52729_57358_-/99.7	Lus10007545
944	Copia/ltr_finder_scaffold26_27651_32259_+/96.3	Lus10005905
5202	Copia/ltr_finder_scaffold261_1239995_1245031_-/91.7	Lus10031100
928	Copia/ltr_finder_scaffold261_979331_984367_+/97.1	Lus10031070
0	Copia/ltr_finder_scaffold262_242043_247432_+/91.7	Lus10011594
7379	Copia/ltr_finder_scaffold262_628_5692_-/98.6	Lus10011584
1401	Copia/ltr_finder_scaffold263_39932_45034_+/99.6	Lus10002239
0	Copia/ltr_finder_scaffold266_55898_61409_-/95.1	Lus10013509
0	Copia/ltr_finder_scaffold269_144075_147492_-/93.4	Lus10003950
15554	Copia/ltr_finder_scaffold269_65058_70365_-/100	Lus10003946
32940	Copia/ltr_finder_scaffold27_1595467_1600056_+/94.7	Lus10036323
568	Copia/ltr_finder_scaffold27_1671840_1676588_+/84.3	Lus10036326
0	Copia/ltr_finder_scaffold27_548841_554437_-/96.5	Lus10036260
587	Copia/ltr_finder_scaffold27_562378_568304_-/98.9	Lus10036261
3841	Copia/ltr_finder_scaffold27_967855_972325_-/89.9	Lus10036284
17312	Copia/ltr_finder_scaffold271_129062_134197_-/98	Lus10009776
17312	Copia/ltr_finder_scaffold271_129062_135234_+/98	Lus10009776
5454	Copia/ltr_finder_scaffold271_236925_240764_+/87.4	Lus10009783
2026	Copia/ltr_finder_scaffold271_89550_94105_+/100	Lus10009775
0	Copia/ltr_finder_scaffold272_1306805_1311827_-/100	Lus10041690
0	Copia/ltr_finder_scaffold272_1626272_1632315_+/90	Lus10041753
40	Copia/ltr_finder_scaffold272_1626288_1631222_+/96.4	Lus10041753
577	Copia/ltr_finder_scaffold272_1752754_1757140_+/100	Lus10041785
0	Copia/ltr_finder_scaffold272_2141094_2146727_-/99.6	Lus10041872
371	Copia/ltr_finder_scaffold272_651971_657054_+/100	Lus10041552
107	Copia/ltr_finder_scaffold273_115142_123813_-/94.8	Lus10012235
1066	Copia/ltr_finder_scaffold274_151547_156753_+/98.1	Lus10010666
0	Copia/ltr_finder_scaffold274_259215_264237_-/100	Lus10010675
0	Copia/ltr_finder_scaffold274_334432_339140_+/99.5	Lus10010687
0	Copia/ltr_finder_scaffold274_340215_345230_-/99.2	Lus10010687
0	Copia/ltr_finder_scaffold275_15337_34310_-/96.5	Lus10014243
0	Copia/ltr_finder_scaffold275_23233_36304_+/92.8	Lus10014245
3825	Copia/ltr_finder_scaffold279_554918_560107_-/99.4	Lus10016564
966	Copia/ltr_finder_scaffold28_1502776_1507475_+/94.7	Lus10038472
6089	Copia/ltr_finder_scaffold28_1748064_1750803_+/95.9	Lus10038516
1361	Copia/ltr_finder_scaffold28_1896549_1901604_-/99.5	Lus10038541
204	Copia/ltr_finder_scaffold28_61020_66339_+/99.4	Lus10038155
0	Copia/ltr_finder_scaffold28_96942_102135_+/100	Lus10038160
574	Copia/ltr_finder_scaffold280_1778475_1783700_-/99.1	Lus10041286
23	Copia/ltr_finder_scaffold280_2306152_2311290_-/100	Lus10041410
28	Copia/ltr_finder_scaffold280_519979_524623_+/100	Lus10041007
661	Copia/ltr_finder_scaffold280_703358_708311_+/99.1	Lus10041045
5504	Copia/ltr_finder_scaffold284_383543_390755_-/96.5	Lus10012406
0	Copia/ltr_finder_scaffold285_115099_118697_+/90.6	Lus10005470
3218	Copia/ltr_finder_scaffold288_92954_97694_+/98.7	Lus10004430
3806	Copia/ltr_finder_scaffold29_1003387_1007726_+/94.3	Lus10034968
4902	Copia/ltr_finder_scaffold29_1004483_1008393_-/95.8	Lus10034968
12681	Copia/ltr_finder_scaffold29_1460028_1466798_-/91.2	Lus10035001
21340	Copia/ltr_finder_scaffold29_1468687_1476662_+/95.2	Lus10035001
18144	Copia/ltr_finder_scaffold29_1481331_1485616_-/90.5	Lus10035002
32	Copia/ltr_finder_scaffold29_154260_158851_-/95.7	Lus10034917
4397	Copia/ltr_finder_scaffold29_690664_696946_+/91.4	Lus10034955
589	Copia/ltr_finder_scaffold29_715160_720277_+/96.4	Lus10034957
16846	Copia/ltr_finder_scaffold29_919715_924222_+/92.3	Lus10034963
10229	Copia/ltr_finder_scaffold290_144142_149102_-/95	Lus10005529
17280	Copia/ltr_finder_scaffold290_151193_155956_+/99.2	Lus10005529
8346	Copia/ltr_finder_scaffold294_253774_258504_+/98.6	Lus10024981
26699	Copia/ltr_finder_scaffold294_34802_36970_+/92	Lus10024969
219	Copia/ltr_finder_scaffold294_642142_646608_+/87.7	Lus10025003
3474	Copia/ltr_finder_scaffold294_890529_895329_-/88.7	Lus10025032
0	Copia/ltr_finder_scaffold296_11236_16595_+/99.4	Lus10010614
438	Copia/ltr_finder_scaffold296_168127_173002_+/99.6	Lus10010631
6502	Copia/ltr_finder_scaffold297_1020324_1023822_+/95.3	Lus10027134
1416	Copia/ltr_finder_scaffold297_205840_210577_+/99.7	Lus10027033
4116	Copia/ltr_finder_scaffold297_512690_518961_+/100	Lus10027076
721	Copia/ltr_finder_scaffold297_524220_529048_-/96.4	Lus10027076
0	Copia/ltr_finder_scaffold297_672127_676774_+/91.4	Lus10027091
1739	Copia/ltr_finder_scaffold297_790072_794960_+/100	Lus10027101
3146	Copia/ltr_finder_scaffold3_641844_646715_+/98.3	Lus10020980
5481	Copia/ltr_finder_scaffold3_744119_751427_-/94	Lus10020986
4631	Copia/ltr_finder_scaffold300_109162_114267_+/94.5	Lus10008810
10434	Copia/ltr_finder_scaffold300_198001_203491_+/92.7	Lus10008815
0	Copia/ltr_finder_scaffold300_66673_72282_-/94.1	Lus10008809
0	Copia/ltr_finder_scaffold303_387143_390478_+/100	Lus10020726
0	Copia/ltr_finder_scaffold3042_21146_26033_+/96.8	Lus10000471
0	Copia/ltr_finder_scaffold3042_21146_26204_+/84.4	Lus10000471
1384	Copia/ltr_finder_scaffold305_197801_202668_+/99.7	Lus10025086
975	Copia/ltr_finder_scaffold305_909579_914459_+/92.9	Lus10025199
1187	Copia/ltr_finder_scaffold306_1004781_1009445_+/99.1	Lus10033090
0	Copia/ltr_finder_scaffold306_14137_19076_+/100	Lus10033024
1917	Copia/ltr_finder_scaffold306_205483_211443_+/94.8	Lus10033042
4858	Copia/ltr_finder_scaffold306_26285_29559_+/97.8	Lus10033025
18493	Copia/ltr_finder_scaffold306_313315_317923_+/95.6	Lus10033045
0	Copia/ltr_finder_scaffold306_836493_840358_+/88	Lus10033077
3209	Copia/ltr_finder_scaffold308_152580_157984_+/98.8	Lus10006280
3902	Copia/ltr_finder_scaffold308_203039_208752_-/89.2	Lus10006284
3902	Copia/ltr_finder_scaffold308_203039_208872_+/90.1	Lus10006284
2352	Copia/ltr_finder_scaffold309_170310_175177_-/89.5	Lus10007680
212	Copia/ltr_finder_scaffold31_1335325_1339992_-/94.6	Lus10036944
6289	Copia/ltr_finder_scaffold310_669547_672552_-/98.1	Lus10034330
1174	Copia/ltr_finder_scaffold311_271590_277086_-/99.5	Lus10008902
0	Copia/ltr_finder_scaffold311_337442_341530_-/93.9	Lus10008909
303	Copia/ltr_finder_scaffold312_257119_261365_+/99.4	Lus10008844
8126	Copia/ltr_finder_scaffold314_170890_175401_+/93.4	Lus10011074
1934	Copia/ltr_finder_scaffold314_314115_317862_+/96.4	Lus10011084
2432	Copia/ltr_finder_scaffold315_50062_56906_-/99.2	Lus10016960
0	Copia/ltr_finder_scaffold318_223139_228161_+/100	Lus10009306
1096	Copia/ltr_finder_scaffold318_228532_233663_+/94	Lus10009307
4178	Copia/ltr_finder_scaffold320_175112_182701_-/94.1	Lus10024738
7154	Copia/ltr_finder_scaffold320_199822_202536_+/94.9	Lus10024739
16991	Copia/ltr_finder_scaffold320_209659_214651_-/93	Lus10024739
4029	Copia/ltr_finder_scaffold320_402687_407891_-/99.1	Lus10024752
2081	Copia/ltr_finder_scaffold320_613738_617633_-/92.6	Lus10024768
14724	Copia/ltr_finder_scaffold320_775049_779455_-/89.6	Lus10024774
1324	Copia/ltr_finder_scaffold320_889003_894214_+/99.2	Lus10024781
9006	Copia/ltr_finder_scaffold320_968609_972844_-/92.7	Lus10024787
275	Copia/ltr_finder_scaffold321_99858_105293_+/92.3	Lus10009756
0	Copia/ltr_finder_scaffold326_133029_138086_+/89.9	Lus10012083
230	Copia/ltr_finder_scaffold327_14589_20295_+/100	Lus10028112
0	Copia/ltr_finder_scaffold327_575322_579715_-/95.5	Lus10028211
0	Copia/ltr_finder_scaffold327_606885_611907_+/100	Lus10028215
390	Copia/ltr_finder_scaffold327_886639_891366_+/98.6	Lus10028254
28798	Copia/ltr_finder_scaffold329_144010_148982_-/99.2	Lus10006888
0	Copia/ltr_finder_scaffold329_198675_209122_-/91.3	Lus10006889
1604	Copia/ltr_finder_scaffold33_1463641_1468834_-/96	Lus10039416
0	Copia/ltr_finder_scaffold33_1744553_1748413_+/96.4	Lus10039444
0	Copia/ltr_finder_scaffold33_1843890_1852053_+/97.9	Lus10039450
0	Copia/ltr_finder_scaffold33_388209_393402_+/100	Lus10039295
4054	Copia/ltr_finder_scaffold33_680843_687960_-/94.9	Lus10039342
421	Copia/ltr_finder_scaffold33_715142_717856_+/97.1	Lus10039347
8282	Copia/ltr_finder_scaffold33_756462_761665_-/97.5	Lus10039352
1524	Copia/ltr_finder_scaffold33_768944_773516_+/99.6	Lus10039353
0	Copia/ltr_finder_scaffold33_970182_978583_+/94	Lus10039371
1180	Copia/ltr_finder_scaffold339_545924_551727_+/96.4	Lus10025306
5718	Copia/ltr_finder_scaffold339_553230_557673_+/92.5	Lus10025307
1569	Copia/ltr_finder_scaffold339_617796_622980_-/96	Lus10025314
0	Copia/ltr_finder_scaffold339_636244_644085_+/98.1	Lus10025316
3010	Copia/ltr_finder_scaffold339_840197_844781_-/99.2	Lus10025341
274	Copia/ltr_finder_scaffold34_1740416_1744115_-/99.2	Lus10039122
13127	Copia/ltr_finder_scaffold342_351678_356540_-/94.1	Lus10022161
4182	Copia/ltr_finder_scaffold342_484666_490685_+/97	Lus10022164
0	Copia/ltr_finder_scaffold342_561508_566689_-/83.9	Lus10022167
0	Copia/ltr_finder_scaffold345_163532_168350_+/97.6	Lus10006655
0	Copia/ltr_finder_scaffold346_698245_704381_+/89	Lus10028665
0	Copia/ltr_finder_scaffold346_699164_704381_-/91.3	Lus10028665
271	Copia/ltr_finder_scaffold349_115021_117278_+/95	Lus10024579
2592	Copia/ltr_finder_scaffold35_111574_113675_+/83.6	Lus10017831
6324	Copia/ltr_finder_scaffold35_201097_212209_+/94.4	Lus10017837
8330	Copia/ltr_finder_scaffold35_204768_210203_-/99.6	Lus10017837
0	Copia/ltr_finder_scaffold35_447334_452282_-/94.7	Lus10017870
1205	Copia/ltr_finder_scaffold35_59367_64236_+/97.5	Lus10017829
92	Copia/ltr_finder_scaffold353_550714_555476_-/99.6	Lus10024113
197	Copia/ltr_finder_scaffold353_703469_706063_+/94.3	Lus10024135
0	Copia/ltr_finder_scaffold355_29036_33906_+/98.4	Lus10022943
25	Copia/ltr_finder_scaffold355_53826_58716_+/92.8	Lus10022945
0	Copia/ltr_finder_scaffold355_61366_66290_-/92.4	Lus10022945
1341	Copia/ltr_finder_scaffold355_706181_713565_-/99.7	Lus10023001
0	Copia/ltr_finder_scaffold36_166769_170656_-/90.7	Lus10006586
716	Copia/ltr_finder_scaffold360_320925_325860_-/98.8	Lus10029261
1385	Copia/ltr_finder_scaffold361_11734_14319_+/95.3	Lus10026704
687	Copia/ltr_finder_scaffold361_251962_258319_+/99.5	Lus10026739
0	Copia/ltr_finder_scaffold361_296522_301212_+/94.4	Lus10026743
59	Copia/ltr_finder_scaffold361_442617_447727_+/96.6	Lus10026761
1948	Copia/ltr_finder_scaffold361_823196_827802_+/99.5	Lus10026807
0	Copia/ltr_finder_scaffold361_856170_860442_-/93.9	Lus10026809
755	Copia/ltr_finder_scaffold361_91750_95933_+/95.5	Lus10026716
2057	Copia/ltr_finder_scaffold362_125075_130217_-/99.8	Lus10021529
18439	Copia/ltr_finder_scaffold362_336898_341605_+/88.1	Lus10021538
738	Copia/ltr_finder_scaffold368_4267_10402_+/96.4	Lus10005476
9903	Copia/ltr_finder_scaffold37_1068_7683_-/91.9	Lus10038547
1221	Copia/ltr_finder_scaffold37_1122404_1127268_-/98.9	Lus10038651
0	Copia/ltr_finder_scaffold37_1346583_1349823_-/98.8	Lus10038667
0	Copia/ltr_finder_scaffold37_1499346_1507266_-/91.1	Lus10038678
7280	Copia/ltr_finder_scaffold37_1586955_1590741_+/93.2	Lus10038683
2867	Copia/ltr_finder_scaffold37_689221_694880_-/97.7	Lus10038604
4881	Copia/ltr_finder_scaffold37_915232_920812_+/86.1	Lus10038629
46	Copia/ltr_finder_scaffold370_19944_24844_+/98.3	Lus10005136
0	Copia/ltr_finder_scaffold370_27178_32939_-/99	Lus10005137
2	Copia/ltr_finder_scaffold371_233023_237996_+/97.1	Lus10022101
2383	Copia/ltr_finder_scaffold371_451944_456449_+/93.5	Lus10022119
28048	Copia/ltr_finder_scaffold371_477609_485010_+/98.4	Lus10022119
13121	Copia/ltr_finder_scaffold371_494736_500010_-/97.4	Lus10022120
297	Copia/ltr_finder_scaffold373_385418_390234_+/99.5	Lus10030752
0	Copia/ltr_finder_scaffold376_363089_368090_+/93.9	Lus10029069
150	Copia/ltr_finder_scaffold38_758561_763099_+/100	Lus10022482
21077	Copia/ltr_finder_scaffold380_152652_157114_+/86.4	Lus10026429
16816	Copia/ltr_finder_scaffold380_243869_249554_+/95	Lus10026430
4967	Copia/ltr_finder_scaffold380_256612_261403_+/95.7	Lus10026430
3602	Copia/ltr_finder_scaffold380_527497_533369_-/89.7	Lus10026442
3368	Copia/ltr_finder_scaffold380_645168_652848_+/97.6	Lus10026448
2	Copia/ltr_finder_scaffold383_35511_40698_+/94	Lus10007173
829	Copia/ltr_finder_scaffold383_86316_92244_+/90	Lus10007177
2633	Copia/ltr_finder_scaffold384_147742_153331_+/93.7	Lus10003645
2489	Copia/ltr_finder_scaffold384_147742_153475_+/88.4	Lus10003645
3966	Copia/ltr_finder_scaffold384_160810_164010_-/92.2	Lus10003645
5143	Copia/ltr_finder_scaffold388_49447_54629_-/96	Lus10008253
5285	Copia/ltr_finder_scaffold388_49589_54484_-/93.6	Lus10008253
5842	Copia/ltr_finder_scaffold39_17352_38435_-/90.5	Lus10011920
4378	Copia/ltr_finder_scaffold39_181295_185353_+/89.5	Lus10011930
9666	Copia/ltr_finder_scaffold39_21176_41597_+/89.6	Lus10011920
13210	Copia/ltr_finder_scaffold39_24720_31530_-/94	Lus10011920
10390	Copia/ltr_finder_scaffold39_31033_45276_-/96.6	Lus10011921
8584	Copia/ltr_finder_scaffold39_406651_411552_+/99.2	Lus10011956
0	Copia/ltr_finder_scaffold39_4425_25429_-/93.2	Lus10011920
0	Copia/ltr_finder_scaffold398_336163_338590_+/95.2	Lus10014638
513	Copia/ltr_finder_scaffold398_475513_480493_+/99.2	Lus10014645
7262	Copia/ltr_finder_scaffold398_96875_101756_-/92.7	Lus10014625
8589	Copia/ltr_finder_scaffold40_11289_16139_-/97.1	Lus10011608
11594	Copia/ltr_finder_scaffold40_220553_225757_+/96.5	Lus10011616
26648	Copia/ltr_finder_scaffold40_373581_378491_+/99.6	Lus10011624
3999	Copia/ltr_finder_scaffold411_146732_152019_-/99.4	Lus10019550
159	Copia/ltr_finder_scaffold411_33377_38123_-/96	Lus10019546
126	Copia/ltr_finder_scaffold411_669008_672892_+/89.9	Lus10019571
785	Copia/ltr_finder_scaffold413_501931_507359_-/96.5	Lus10028405
1635	Copia/ltr_finder_scaffold415_67134_72226_-/94.8	Lus10005004
1429	Copia/ltr_finder_scaffold416_467756_473164_-/97.4	Lus10029877
0	Copia/ltr_finder_scaffold418_204910_209528_+/96.5	Lus10029609
239	Copia/ltr_finder_scaffold418_571524_576683_-/99.6	Lus10029668
1794	Copia/ltr_finder_scaffold420_96323_101802_+/91.4	Lus10019655
243	Copia/ltr_finder_scaffold422_19034_23737_+/98.2	Lus10005928
0	Copia/ltr_finder_scaffold426_424_19200_-/93.2	Lus10004806
0	Copia/ltr_finder_scaffold426_5605_19691_-/93.3	Lus10004806
100	Copia/ltr_finder_scaffold43_1085036_1088959_+/82.4	Lus10035207
3203	Copia/ltr_finder_scaffold43_1351444_1357880_-/96.2	Lus10035245
0	Copia/ltr_finder_scaffold43_425491_429396_+/98.8	Lus10035079
306	Copia/ltr_finder_scaffold43_551029_554803_-/100	Lus10035096
11	Copia/ltr_finder_scaffold43_776931_781948_+/99.6	Lus10035141
25	Copia/ltr_finder_scaffold434_252838_255460_+/96	Lus10012952
1087	Copia/ltr_finder_scaffold436_43182_48126_+/95.7	Lus10005708
2224	Copia/ltr_finder_scaffold44_322718_327320_-/100	Lus10020460
0	Copia/ltr_finder_scaffold44_446536_450508_+/92	Lus10020469
0	Copia/ltr_finder_scaffold44_460310_465080_-/95.3	Lus10020469
11651	Copia/ltr_finder_scaffold44_503802_508730_-/97.2	Lus10020475
32187	Copia/ltr_finder_scaffold444_45895_55224_-/92.1	Lus10001689
0	Copia/ltr_finder_scaffold446_63343_68149_+/83.8	Lus10001793
15000	Copia/ltr_finder_scaffold446_93433_99127_-/97.4	Lus10001795
7897	Copia/ltr_finder_scaffold45_211871_216574_-/99.2	Lus10024530
0	Copia/ltr_finder_scaffold45_393329_395314_+/92.9	Lus10024540
5759	Copia/ltr_finder_scaffold45_522559_527933_+/93.9	Lus10024543
2865	Copia/ltr_finder_scaffold45_55233_61072_-/95.2	Lus10024521
15962	Copia/ltr_finder_scaffold45_598093_602483_+/97.8	Lus10024547
0	Copia/ltr_finder_scaffold45_708298_723851_+/84.8	Lus10024548
0	Copia/ltr_finder_scaffold45_870216_875120_-/95.9	Lus10024552
7434	Copia/ltr_finder_scaffold450_31135_36288_-/96.3	Lus10004766
3039	Copia/ltr_finder_scaffold450_38699_47192_+/95.9	Lus10004767
0	Copia/ltr_finder_scaffold450_60856_65669_-/98	Lus10004767
0	Copia/ltr_finder_scaffold451_39146_43487_-/97.7	Lus10003101
1141	Copia/ltr_finder_scaffold454_197153_202232_-/98.9	Lus10020130
1141	Copia/ltr_finder_scaffold454_197153_202398_-/85.9	Lus10020130
18	Copia/ltr_finder_scaffold454_716247_721033_-/96.9	Lus10020228
0	Copia/ltr_finder_scaffold454_761491_773768_-/93.3	Lus10020233
0	Copia/ltr_finder_scaffold454_761491_773796_-/89.5	Lus10020233
0	Copia/ltr_finder_scaffold454_761491_773824_-/86	Lus10020233
0	Copia/ltr_finder_scaffold454_761491_773852_-/82.8	Lus10020233
0	Copia/ltr_finder_scaffold454_761491_773880_-/79.8	Lus10020233
0	Copia/ltr_finder_scaffold454_761491_774011_-/78.4	Lus10020233
0	Copia/ltr_finder_scaffold454_761491_775022_-/87.3	Lus10020233
0	Copia/ltr_finder_scaffold454_762080_775022_-/97.2	Lus10020233
0	Copia/ltr_finder_scaffold454_762731_775083_-/99.8	Lus10020233
2283	Copia/ltr_finder_scaffold46_2161_8684_-/97.6	Lus10025356
348	Copia/ltr_finder_scaffold46_284049_289215_+/96.5	Lus10025372
15727	Copia/ltr_finder_scaffold46_64549_70610_-/86.5	Lus10025359
16138	Copia/ltr_finder_scaffold46_64960_70627_-/90.5	Lus10025359
30517	Copia/ltr_finder_scaffold46_83963_89024_-/93.4	Lus10025360
0	Copia/ltr_finder_scaffold461_122694_127315_-/100	Lus10018668
0	Copia/ltr_finder_scaffold461_122694_137645_-/100	Lus10018669
0	Copia/ltr_finder_scaffold462_1225629_1230644_-/100	Lus10037304
792	Copia/ltr_finder_scaffold462_428581_434504_+/99.6	Lus10037152
3583	Copia/ltr_finder_scaffold464_146788_151474_+/99.2	Lus10035529
516	Copia/ltr_finder_scaffold464_1614126_1619286_-/90.5	Lus10035849
1288	Copia/ltr_finder_scaffold464_538637_543540_+/99.5	Lus10035600
0	Copia/ltr_finder_scaffold464_790848_795490_-/100	Lus10035661
1858	Copia/ltr_finder_scaffold465_208396_213210_+/95.6	Lus10022517
0	Copia/ltr_finder_scaffold465_423070_427901_+/88.9	Lus10022543
2847	Copia/ltr_finder_scaffold465_65016_69517_-/95.4	Lus10022510
3485	Copia/ltr_finder_scaffold465_736178_739159_+/94.1	Lus10022563
2909	Copia/ltr_finder_scaffold465_783969_788828_+/97.7	Lus10022567
24	Copia/ltr_finder_scaffold465_836085_840976_+/98.6	Lus10022574
48120	Copia/ltr_finder_scaffold468_224913_229760_+/85.1	Lus10010236
2007	Copia/ltr_finder_scaffold471_162235_167454_+/98.4	Lus10009182
15865	Copia/ltr_finder_scaffold471_315719_320615_+/97.3	Lus10009190
437	Copia/ltr_finder_scaffold472_1064294_1069387_+/94.8	Lus10027384
1694	Copia/ltr_finder_scaffold473_33644_39169_+/99.3	Lus10024795
496	Copia/ltr_finder_scaffold475_1198348_1203498_+/95.9	Lus10038070
1406	Copia/ltr_finder_scaffold475_1662080_1667367_+/98.2	Lus10038113
0	Copia/ltr_finder_scaffold480_180560_198307_+/76.7	Lus10008180
13941	Copia/ltr_finder_scaffold481_92702_101163_-/82.3	Lus10001964
450	Copia/ltr_finder_scaffold483_29362_34199_+/95.4	Lus10003591
12692	Copia/ltr_finder_scaffold484_18958_24374_+/91.7	Lus10001990
2340	Copia/ltr_finder_scaffold485_35434_39779_+/89.2	Lus10005169
2337	Copia/ltr_finder_scaffold485_35434_39782_+/89.3	Lus10005169
0	Copia/ltr_finder_scaffold488_1401133_1405674_+/91.4	Lus10033440
0	Copia/ltr_finder_scaffold488_1401138_1405839_-/83.6	Lus10033440
0	Copia/ltr_finder_scaffold488_1401184_1405839_-/94.1	Lus10033440
332	Copia/ltr_finder_scaffold488_298761_304052_-/100	Lus10033265
287	Copia/ltr_finder_scaffold488_496291_501091_-/100	Lus10033296
2838	Copia/ltr_finder_scaffold491_176851_179663_+/98.5	Lus10009088
7449	Copia/ltr_finder_scaffold491_181462_186199_+/93.7	Lus10009088
3541	Copia/ltr_finder_scaffold496_20374_25023_+/99.1	Lus10001229
4987	Copia/ltr_finder_scaffold50_1034531_1039761_+/99.2	Lus10033190
10732	Copia/ltr_finder_scaffold50_1262788_1269591_+/97	Lus10033206
887	Copia/ltr_finder_scaffold50_548244_553211_+/95.4	Lus10033164
42066	Copia/ltr_finder_scaffold50_805367_810255_-/100	Lus10033174
302	Copia/ltr_finder_scaffold50_878319_882877_+/99.2	Lus10033179
1325	Copia/ltr_finder_scaffold50_885956_889634_-/91.6	Lus10033179
1466	Copia/ltr_finder_scaffold505_442516_447106_-/98.4	Lus10023669
0	Copia/ltr_finder_scaffold505_609447_614462_+/99.6	Lus10023694
10295	Copia/ltr_finder_scaffold51_1278774_1283484_-/95.7	Lus10033016
3	Copia/ltr_finder_scaffold51_1382769_1387478_-/93.9	Lus10033022
2750	Copia/ltr_finder_scaffold51_50621_52665_+/97.5	Lus10032890
7084	Copia/ltr_finder_scaffold51_614165_618458_+/99.6	Lus10032963
6574	Copia/ltr_finder_scaffold51_721962_726896_+/92.8	Lus10032969
2017	Copia/ltr_finder_scaffold51_903191_913637_+/85.7	Lus10032984
1986	Copia/ltr_finder_scaffold51_903191_913668_-/83.8	Lus10032984
5021	Copia/ltr_finder_scaffold510_157380_165046_+/99.4	Lus10007776
0	Copia/ltr_finder_scaffold510_157380_170613_+/98.4	Lus10007776
0	Copia/ltr_finder_scaffold510_221021_226154_+/94.2	Lus10007781
21029	Copia/ltr_finder_scaffold510_95110_100042_+/96.4	Lus10007774
1516	Copia/ltr_finder_scaffold515_153994_158270_+/97.7	Lus10016295
4197	Copia/ltr_finder_scaffold515_231207_237590_+/94.7	Lus10016298
2157	Copia/ltr_finder_scaffold515_375370_380234_+/96	Lus10016305
3069	Copia/ltr_finder_scaffold517_206278_212023_-/75.8	Lus10008016
588	Copia/ltr_finder_scaffold520_159850_164552_+/97.1	Lus10008337
867	Copia/ltr_finder_scaffold520_61343_66402_-/96.8	Lus10008320
10568	Copia/ltr_finder_scaffold53_115586_120659_-/91.9	Lus10011714
3025	Copia/ltr_finder_scaffold54_194824_200012_-/94.1	Lus10015055
0	Copia/ltr_finder_scaffold54_396006_400544_-/88.2	Lus10015075
6493	Copia/ltr_finder_scaffold54_450452_454928_-/85.5	Lus10015082
1567	Copia/ltr_finder_scaffold54_62444_67760_+/91.5	Lus10015036
606	Copia/ltr_finder_scaffold544_5915_10410_-/94.1	Lus10001290
985	Copia/ltr_finder_scaffold547_93943_99444_-/99.6	Lus10005386
0	Copia/ltr_finder_scaffold55_476051_481531_+/91.4	Lus10029505
403	Copia/ltr_finder_scaffold55_57168_62234_+/95.5	Lus10029455
0	Copia/ltr_finder_scaffold55_652769_663976_-/94.6	Lus10029523
19520	Copia/ltr_finder_scaffold563_129840_135367_-/100	Lus10007147
496	Copia/ltr_finder_scaffold566_69720_72687_+/85	Lus10003769
1926	Copia/ltr_finder_scaffold568_216916_221295_+/96	Lus10011752
6585	Copia/ltr_finder_scaffold568_222194_227799_-/78.3	Lus10011753
168	Copia/ltr_finder_scaffold568_84079_89195_+/98.4	Lus10011740
1615	Copia/ltr_finder_scaffold57_1365968_1370899_+/100	Lus10036594
0	Copia/ltr_finder_scaffold57_464601_469623_-/100	Lus10036398
922	Copia/ltr_finder_scaffold57_813556_818745_-/97.2	Lus10036480
309	Copia/ltr_finder_scaffold57_863123_866891_-/93	Lus10036488
0	Copia/ltr_finder_scaffold575_93556_98037_-/90.8	Lus10002098
0	Copia/ltr_finder_scaffold577_147258_152183_+/94.5	Lus10003537
0	Copia/ltr_finder_scaffold58_5227_10373_+/93.3	Lus10001121
5118	Copia/ltr_finder_scaffold580_15381_21164_-/87.7	Lus10000380
17028	Copia/ltr_finder_scaffold583_171723_175792_-/98.3	Lus10010390
6462	Copia/ltr_finder_scaffold586_146056_153446_+/95.6	Lus10006022
3986	Copia/ltr_finder_scaffold59_840640_845877_-/98.8	Lus10022756
0	Copia/ltr_finder_scaffold594_60507_66123_+/98	Lus10007413
989	Copia/ltr_finder_scaffold594_97852_103122_-/91.3	Lus10007418
5700	Copia/ltr_finder_scaffold60_260810_264223_+/94.1	Lus10009206
12961	Copia/ltr_finder_scaffold602_204587_209637_+/96.6	Lus10008375
4133	Copia/ltr_finder_scaffold604_137888_143811_+/97.6	Lus10012775
462	Copia/ltr_finder_scaffold605_209705_214500_+/98.8	Lus10025741
0	Copia/ltr_finder_scaffold605_253371_258266_+/100	Lus10025751
0	Copia/ltr_finder_scaffold605_678957_683335_-/100	Lus10025853
955	Copia/ltr_finder_scaffold61_144240_149477_-/96.4	Lus10008429
3794	Copia/ltr_finder_scaffold61_231515_236745_-/97.1	Lus10008435
226	Copia/ltr_finder_scaffold617_299292_304289_-/99.5	Lus10026538
294	Copia/ltr_finder_scaffold618_410152_415750_+/100	Lus10013881
0	Copia/ltr_finder_scaffold62_371841_375463_-/93.2	Lus10013588
3183	Copia/ltr_finder_scaffold62_454675_460008_+/99.6	Lus10013599
0	Copia/ltr_finder_scaffold630_133460_138257_+/96.6	Lus10015629
0	Copia/ltr_finder_scaffold635_237632_242571_-/100	Lus10015382
795	Copia/ltr_finder_scaffold637_23297_27645_-/97.2	Lus10005008
149	Copia/ltr_finder_scaffold641_739874_744812_-/100	Lus10020400
1615	Copia/ltr_finder_scaffold650_94274_99457_+/88.6	Lus10003827
0	Copia/ltr_finder_scaffold651_184653_188021_-/92.5	Lus10026856
53	Copia/ltr_finder_scaffold651_221006_227365_+/92.1	Lus10026861
0	Copia/ltr_finder_scaffold651_914892_919457_+/100	Lus10026982
389	Copia/ltr_finder_scaffold656_34187_37883_-/97.4	Lus10001698
228	Copia/ltr_finder_scaffold656_41745_46411_+/94.3	Lus10001699
0	Copia/ltr_finder_scaffold66_1216302_1221643_+/82.8	Lus10034867
210	Copia/ltr_finder_scaffold660_13581_18502_-/90.9	Lus10012482
9726	Copia/ltr_finder_scaffold660_46060_51156_+/95.8	Lus10012484
974	Copia/ltr_finder_scaffold668_27559_32717_+/94.5	Lus10002799
382	Copia/ltr_finder_scaffold668_41570_46886_+/92.1	Lus10002800
28	Copia/ltr_finder_scaffold669_41343_46360_-/96.8	Lus10003546
2922	Copia/ltr_finder_scaffold67_161523_177454_+/85.6	Lus10042530
4591	Copia/ltr_finder_scaffold67_163192_174089_+/94.9	Lus10042530
426	Copia/ltr_finder_scaffold67_198402_203160_+/97.4	Lus10042537
0	Copia/ltr_finder_scaffold67_2483988_2488394_-/96.2	Lus10042866
0	Copia/ltr_finder_scaffold67_2817134_2821888_-/99.4	Lus10042921
0	Copia/ltr_finder_scaffold67_952773_957980_+/96.5	Lus10042628
2529	Copia/ltr_finder_scaffold67_977790_983111_-/98.5	Lus10042631
0	Copia/ltr_finder_scaffold674_213422_218498_+/91.7	Lus10007213
0	Copia/ltr_finder_scaffold674_252551_257939_+/98.3	Lus10007216
3382	Copia/ltr_finder_scaffold678_183126_187890_-/89.4	Lus10006531
3135	Copia/ltr_finder_scaffold678_81346_87370_-/95.1	Lus10006529
3872	Copia/ltr_finder_scaffold678_81365_86633_-/98.5	Lus10006529
3135	Copia/ltr_finder_scaffold678_81632_87370_-/95.3	Lus10006529
162	Copia/ltr_finder_scaffold689_27000_31534_-/100	Lus10006787
2010	Copia/ltr_finder_scaffold7_279057_284119_+/98.3	Lus10015959
1449	Copia/ltr_finder_scaffold7_461954_464416_-/95.3	Lus10015965
98	Copia/ltr_finder_scaffold7_490498_494992_-/95.5	Lus10015966
2	Copia/ltr_finder_scaffold701_612071_616778_-/91	Lus10033564
154	Copia/ltr_finder_scaffold706_67623_72365_-/97.4	Lus10003859
866	Copia/ltr_finder_scaffold711_1714_6113_-/90	Lus10020816
780	Copia/ltr_finder_scaffold711_212797_216671_+/95.2	Lus10020849
563	Copia/ltr_finder_scaffold711_701779_706590_-/99.6	Lus10020934
3597	Copia/ltr_finder_scaffold721_190987_195941_-/97.9	Lus10007452
0	Copia/ltr_finder_scaffold721_279584_284387_+/97.1	Lus10007462
2736	Copia/ltr_finder_scaffold721_291641_296656_+/100	Lus10007462
59	Copia/ltr_finder_scaffold721_81362_86097_+/92.7	Lus10007438
1867	Copia/ltr_finder_scaffold727_89403_92637_+/95.1	Lus10004100
0	Copia/ltr_finder_scaffold728_69840_74779_+/100	Lus10001212
0	Copia/ltr_finder_scaffold729_165652_173118_+/97	Lus10008789
1561	Copia/ltr_finder_scaffold729_292664_297987_-/98.7	Lus10008801
1165	Copia/ltr_finder_scaffold731_64787_70047_+/99.2	Lus10001722
1254	Copia/ltr_finder_scaffold734_156802_162101_+/95.8	Lus10003669
18895	Copia/ltr_finder_scaffold736_203942_208872_+/99.6	Lus10007408
3519	Copia/ltr_finder_scaffold74_790461_796062_+/90.1	Lus10021767
3974	Copia/ltr_finder_scaffold74_790916_796062_+/91.6	Lus10021767
209	Copia/ltr_finder_scaffold746_34010_38063_+/93.1	Lus10000800
143	Copia/ltr_finder_scaffold751_41595_47314_-/99.6	Lus10012991
0	Copia/ltr_finder_scaffold752_37296_42069_-/98	Lus10002051
1558	Copia/ltr_finder_scaffold76_162187_167469_+/98.7	Lus10035894
0	Copia/ltr_finder_scaffold76_354534_359547_+/99.2	Lus10035940
0	Copia/ltr_finder_scaffold76_365550_370563_-/100	Lus10035941
0	Copia/ltr_finder_scaffold762_105707_110543_-/94.1	Lus10003303
3782	Copia/ltr_finder_scaffold77_763660_766056_+/92.4	Lus10020641
182	Copia/ltr_finder_scaffold772_55110_60312_+/97.1	Lus10007065
0	Copia/ltr_finder_scaffold779_246797_251580_+/98.2	Lus10006197
758	Copia/ltr_finder_scaffold780_33655_38973_-/98.2	Lus10000807
2876	Copia/ltr_finder_scaffold783_1170228_1176354_+/94.3	Lus10031884
3202	Copia/ltr_finder_scaffold786_34727_39745_+/99.6	Lus10000831
2043	Copia/ltr_finder_scaffold806_129375_134351_+/94.9	Lus10003780
0	Copia/ltr_finder_scaffold806_158780_165866_+/97.3	Lus10003781
0	Copia/ltr_finder_scaffold806_70178_73680_-/93.8	Lus10003778
1841	Copia/ltr_finder_scaffold81_4739_9701_+/92.4	Lus10002528
0	Copia/ltr_finder_scaffold812_280545_285484_-/100	Lus10013352
1126	Copia/ltr_finder_scaffold82_1206535_1211398_-/99.6	Lus10032778
6048	Copia/ltr_finder_scaffold82_13629_18072_+/97.4	Lus10032674
9254	Copia/ltr_finder_scaffold82_603403_607717_+/94.9	Lus10032734
12008	Copia/ltr_finder_scaffold82_822508_827057_+/95.8	Lus10032747
132	Copia/ltr_finder_scaffold826_3028_7735_-/97.2	Lus10002100
3774	Copia/ltr_finder_scaffold83_165580_185251_-/93.5	Lus10004459
0	Copia/ltr_finder_scaffold835_99676_104363_+/100	Lus10008495
214	Copia/ltr_finder_scaffold841_18179_22959_-/99	Lus10002035
9179	Copia/ltr_finder_scaffold841_37842_43186_-/99.5	Lus10002036
19375	Copia/ltr_finder_scaffold845_5880_10810_+/94.3	Lus10004444
11031	Copia/ltr_finder_scaffold845_5880_19154_+/94.3	Lus10004444
3472	Copia/ltr_finder_scaffold846_34419_44027_+/99.6	Lus10005118
0	Copia/ltr_finder_scaffold86_1470301_1475041_+/100	Lus10040349
0	Copia/ltr_finder_scaffold86_1937855_1942794_+/100	Lus10040443
852	Copia/ltr_finder_scaffold86_196903_201545_+/99	Lus10040108
2708	Copia/ltr_finder_scaffold86_9003_14371_+/100	Lus10040082
1120	Copia/ltr_finder_scaffold860_499812_504751_+/99.5	Lus10015546
0	Copia/ltr_finder_scaffold87_127250_140750_-/93.3	Lus10021980
308	Copia/ltr_finder_scaffold87_379476_384456_-/86.3	Lus10022024
366	Copia/ltr_finder_scaffold87_750813_756393_+/98.5	Lus10022078
1765	Copia/ltr_finder_scaffold876_283721_288659_-/97.1	Lus10007171
2469	Copia/ltr_finder_scaffold883_233817_237000_+/92.2	Lus10009044
1625	Copia/ltr_finder_scaffold885_131596_136485_+/99.6	Lus10003279
0	Copia/ltr_finder_scaffold896_106520_110493_-/94.9	Lus10008039
47	Copia/ltr_finder_scaffold896_114379_119098_-/96.7	Lus10008041
652	Copia/ltr_finder_scaffold896_174565_179769_+/97.4	Lus10008046
0	Copia/ltr_finder_scaffold9_1030835_1032589_-/95.1	Lus10034622
0	Copia/ltr_finder_scaffold9_1434443_1438700_+/94.8	Lus10034689
713	Copia/ltr_finder_scaffold9_466408_470910_+/98.8	Lus10034545
388	Copia/ltr_finder_scaffold9_777425_782795_-/96.7	Lus10034586
147	Copia/ltr_finder_scaffold906_191853_196676_+/98.9	Lus10019424
1168	Copia/ltr_finder_scaffold906_512828_518168_-/99.6	Lus10019494
9746	Copia/ltr_finder_scaffold912_31539_36249_+/98.7	Lus10003672
0	Copia/ltr_finder_scaffold915_221919_226794_-/95.3	Lus10016612
5215	Copia/ltr_finder_scaffold915_32061_37470_-/99.4	Lus10016579
5	Copia/ltr_finder_scaffold915_428447_434089_+/99.5	Lus10016644
0	Copia/ltr_finder_scaffold917_643771_650184_+/100	Lus10030545
12	Copia/ltr_finder_scaffold917_643787_648721_+/96.4	Lus10030545
2190	Copia/ltr_finder_scaffold92_192129_197722_+/98.1	Lus10007689
2295	Copia/ltr_finder_scaffold92_303994_309268_+/99.7	Lus10007692
0	Copia/ltr_finder_scaffold926_44540_48316_-/96	Lus10001355
1787	Copia/ltr_finder_scaffold931_309050_314258_+/98.6	Lus10012048
1089	Copia/ltr_finder_scaffold942_17639_22659_+/98.4	Lus10000431
12692	Copia/ltr_finder_scaffold955_45662_53404_-/95.8	Lus10001069
16601	Copia/ltr_finder_scaffold955_5311_11157_+/98.5	Lus10001068
408	Copia/ltr_finder_scaffold96_263148_268490_-/99.6	Lus10027423
0	Copia/ltr_finder_scaffold96_672514_677218_+/100	Lus10027499
481	Copia/ltr_finder_scaffold97_17923_23487_+/95.1	Lus10002842
3548	Copia/ltr_finder_scaffold97_43592_47926_+/91	Lus10002847
0	Copia/ltr_finder_scaffold97_66117_68287_+/97.8	Lus10002850
0	Copia/ltr_finder_scaffold98_763798_768930_-/100	Lus10023374
792	Copia/ltr_finder_scaffold989_116744_121766_+/99.6	Lus10002441
0	Copia/ltr_finder_scaffold993_200845_205617_-/93.8	Lus10007750
0	Copia/ltr_struc_scaffold1_125823_131536_+/97.6	Lus10009797
0	Copia/ltr_struc_scaffold10_191929_200608_+/97.2	Lus10011659
0	Copia/ltr_struc_scaffold10_212146_217073_+/92.1	Lus10011660
198	Copia/ltr_struc_scaffold10_350098_354970_+/98.3	Lus10011667
0	Copia/ltr_struc_scaffold1007_201225_206878_+/97	Lus10009506
2865	Copia/ltr_struc_scaffold104_158867_163676_+/97	Lus10005207
0	Copia/ltr_struc_scaffold1042_129094_134034_+/100	Lus10003711
116	Copia/ltr_struc_scaffold105_142005_147079_+/95.2	Lus10007259
0	Copia/ltr_struc_scaffold1073_55939_62551_+/99.9	Lus10001348
10893	Copia/ltr_struc_scaffold108_48476_53232_+/96.8	Lus10021774
7979	Copia/ltr_struc_scaffold11_431291_435359_+/87.9	Lus10021194
15918	Copia/ltr_struc_scaffold116_189410_194649_+/96.8	Lus10017911
0	Copia/ltr_struc_scaffold12_101527_106108_+/83.9	Lus10039913
1709	Copia/ltr_struc_scaffold12_1408921_1410826_+/85.2	Lus10040013
5693	Copia/ltr_struc_scaffold12_1772065_1776326_+/90.3	Lus10040043
15932	Copia/ltr_struc_scaffold12_810214_815042_+/95.1	Lus10039973
0	Copia/ltr_struc_scaffold12_94964_97544_+/83.3	Lus10039913
0	Copia/ltr_struc_scaffold1218_28035_32920_+/99.7	Lus10001848
88	Copia/ltr_struc_scaffold123_552401_557340_+/100	Lus10042070
9332	Copia/ltr_struc_scaffold127_116587_121453_+/92	Lus10032804
0	Copia/ltr_struc_scaffold13_184466_192479_+/95.4	Lus10008749
0	Copia/ltr_struc_scaffold132_166595_169427_+/97	Lus10027982
0	Copia/ltr_struc_scaffold138_431528_436551_+/100	Lus10018989
0	Copia/ltr_struc_scaffold138_443301_448761_+/99.9	Lus10018989
6217	Copia/ltr_struc_scaffold14_59906_67543_+/97.4	Lus10017780
9137	Copia/ltr_struc_scaffold140_28683_31692_+/97.8	Lus10032440
0	Copia/ltr_struc_scaffold145_490321_491592_+/80.1	Lus10025581
0	Copia/ltr_struc_scaffold145_616044_620888_+/100	Lus10025605
560	Copia/ltr_struc_scaffold1469_11641_17152_+/96.8	Lus10001342
1432	Copia/ltr_struc_scaffold147_310067_315020_+/98.5	Lus10014873
3925	Copia/ltr_struc_scaffold147_473691_477955_+/100	Lus10014896
387	Copia/ltr_struc_scaffold1491_586129_590918_+/99.6	Lus10019902
742	Copia/ltr_struc_scaffold15_160262_165121_+/97.9	Lus10039515
2003	Copia/ltr_struc_scaffold15_42481_46914_+/94.5	Lus10039494
1743	Copia/ltr_struc_scaffold151_1423745_1428585_+/95.6	Lus10035478
1992	Copia/ltr_struc_scaffold151_265914_271162_+/99.8	Lus10035330
0	Copia/ltr_struc_scaffold151_876564_880541_+/94.3	Lus10035424
267	Copia/ltr_struc_scaffold155_634964_639524_+/99.5	Lus10021128
86	Copia/ltr_struc_scaffold157_20518_26530_+/98.5	Lus10008204
1810	Copia/ltr_struc_scaffold157_283535_288974_+/89.1	Lus10008240
0	Copia/ltr_struc_scaffold159_207382_212921_+/100	Lus10024456
8624	Copia/ltr_struc_scaffold159_69680_74094_+/98.3	Lus10024447
5894	Copia/ltr_struc_scaffold159_748094_750984_+/94.4	Lus10024505
0	Copia/ltr_struc_scaffold160_163546_165379_+/96.9	Lus10006293
0	Copia/ltr_struc_scaffold1630_332097_337732_+/99.4	Lus10010023
0	Copia/ltr_struc_scaffold1649_359_5278_+/100	Lus10001216
5205	Copia/ltr_struc_scaffold167_457967_462884_+/99.8	Lus10012675
0	Copia/ltr_struc_scaffold169_331104_336127_+/100	Lus10009682
367	Copia/ltr_struc_scaffold172_119376_124115_+/95.7	Lus10015989
4839	Copia/ltr_struc_scaffold175_143788_148543_+/97.6	Lus10015848
0	Copia/ltr_struc_scaffold175_53930_58172_+/96.7	Lus10015838
289	Copia/ltr_struc_scaffold18_163786_169820_+/97.8	Lus10010776
5298	Copia/ltr_struc_scaffold180_36921_41684_+/98.5	Lus10002992
93	Copia/ltr_struc_scaffold182_700894_705743_+/92.6	Lus10021609
13	Copia/ltr_struc_scaffold185_559809_564791_+/91.6	Lus10019617
0	Copia/ltr_struc_scaffold1884_72242_77182_+/100	Lus10004284
5922	Copia/ltr_struc_scaffold19_245583_250385_+/90.9	Lus10030069
2429	Copia/ltr_struc_scaffold19_856761_861616_+/98.9	Lus10030111
12	Copia/ltr_struc_scaffold196_277886_282996_+/98.8	Lus10037503
0	Copia/ltr_struc_scaffold199_139243_144094_+/95.5	Lus10008552
957	Copia/ltr_struc_scaffold2_627238_631911_+/94.1	Lus10027660
4494	Copia/ltr_struc_scaffold201_373995_378934_+/97.9	Lus10015929
0	Copia/ltr_struc_scaffold205_301580_306676_+/95.2	Lus10023777
4498	Copia/ltr_struc_scaffold208_122256_127138_+/98.2	Lus10021634
2	Copia/ltr_struc_scaffold21_88355_92955_+/81.8	Lus10005322
14235	Copia/ltr_struc_scaffold211_40585_46378_+/94.8	Lus10005597
2737	Copia/ltr_struc_scaffold2124_159967_165622_+/97.1	Lus10003836
533	Copia/ltr_struc_scaffold2124_38407_43430_+/100	Lus10003834
7	Copia/ltr_struc_scaffold2124_44604_48297_+/95.3	Lus10003835
1722	Copia/ltr_struc_scaffold218_33767_39278_+/95.1	Lus10014454
7172	Copia/ltr_struc_scaffold222_599111_604051_+/100	Lus10033851
132	Copia/ltr_struc_scaffold222_735987_740660_+/93.3	Lus10033870
0	Copia/ltr_struc_scaffold222_809928_817555_+/97.9	Lus10033874
398	Copia/ltr_struc_scaffold222_86934_91444_+/99.1	Lus10033770
2888	Copia/ltr_struc_scaffold230_290750_295348_+/99.2	Lus10013458
0	Copia/ltr_struc_scaffold231_136217_141048_+/98.2	Lus10014157
1650	Copia/ltr_struc_scaffold233_568173_572719_+/97.3	Lus10015606
0	Copia/ltr_struc_scaffold235_294283_298787_+/93.6	Lus10016939
87	Copia/ltr_struc_scaffold235_299836_304756_+/91.9	Lus10016939
0	Copia/ltr_struc_scaffold235_411703_418421_+/95.7	Lus10016942
0	Copia/ltr_struc_scaffold242_208761_213118_+/94.2	Lus10013096
7314	Copia/ltr_struc_scaffold242_220949_225135_+/97.1	Lus10013096
19198	Copia/ltr_struc_scaffold248_184864_190371_+/94.7	Lus10012423
0	Copia/ltr_struc_scaffold25_1578516_1583287_+/95.4	Lus10043172
580	Copia/ltr_struc_scaffold25_698415_703106_+/93.8	Lus10043016
4761	Copia/ltr_struc_scaffold253_26903_30619_+/96.6	Lus10006933
944	Copia/ltr_struc_scaffold26_27650_32259_+/97.2	Lus10005905
15925	Copia/ltr_struc_scaffold262_51788_54593_+/89.9	Lus10011585
1028	Copia/ltr_struc_scaffold263_39917_45407_+/99.7	Lus10002239
0	Copia/ltr_struc_scaffold27_548840_554437_+/96.9	Lus10036260
4780	Copia/ltr_struc_scaffold271_15105_18744_+/86.9	Lus10009769
2026	Copia/ltr_struc_scaffold271_89549_94105_+/100	Lus10009775
0	Copia/ltr_struc_scaffold272_1306804_1311827_+/100	Lus10041690
577	Copia/ltr_struc_scaffold272_1752753_1757140_+/100	Lus10041785
106	Copia/ltr_struc_scaffold273_115141_123813_+/97	Lus10012235
0	Copia/ltr_struc_scaffold274_259214_264237_+/98.8	Lus10010675
0	Copia/ltr_struc_scaffold274_340214_345230_+/99.6	Lus10010687
6088	Copia/ltr_struc_scaffold28_1748063_1750803_+/97.6	Lus10038516
0	Copia/ltr_struc_scaffold28_96935_102143_+/99.6	Lus10038160
2881	Copia/ltr_struc_scaffold284_411055_413377_+/89.5	Lus10012407
0	Copia/ltr_struc_scaffold285_115098_118697_+/92.2	Lus10005470
3218	Copia/ltr_struc_scaffold288_92953_97694_+/99.1	Lus10004430
12677	Copia/ltr_struc_scaffold29_1460024_1466801_+/92.5	Lus10035001
32	Copia/ltr_struc_scaffold29_154259_158851_+/97.4	Lus10034917
4008	Copia/ltr_struc_scaffold29_397629_402435_+/96.2	Lus10034938
10228	Copia/ltr_struc_scaffold290_144141_149102_+/96.3	Lus10005529
17279	Copia/ltr_struc_scaffold290_151192_155956_+/99.6	Lus10005529
1100	Copia/ltr_struc_scaffold295_285222_289462_+/93.6	Lus10008471
720	Copia/ltr_struc_scaffold297_524219_529048_+/97.7	Lus10027076
0	Copia/ltr_struc_scaffold297_612471_617618_+/80	Lus10027083
20355	Copia/ltr_struc_scaffold3_494195_498944_+/92.6	Lus10020975
3145	Copia/ltr_struc_scaffold3_641843_646715_+/98.7	Lus10020980
117	Copia/ltr_struc_scaffold304_30270_34973_+/91.5	Lus10000791
0	Copia/ltr_struc_scaffold306_11159_24247_+/97.1	Lus10033024
0	Copia/ltr_struc_scaffold306_14136_19076_-/98	Lus10033024
18492	Copia/ltr_struc_scaffold306_313314_317923_+/96.8	Lus10033045
0	Copia/ltr_struc_scaffold306_836492_840358_+/83.5	Lus10033077
3901	Copia/ltr_struc_scaffold308_203038_208872_+/91.3	Lus10006284
340	Copia/ltr_struc_scaffold312_227396_232545_+/93.1	Lus10008843
8126	Copia/ltr_struc_scaffold314_170889_175401_+/93.4	Lus10011074
10398	Copia/ltr_struc_scaffold314_387286_392881_+/94.1	Lus10011087
0	Copia/ltr_struc_scaffold318_223138_228161_+/99.6	Lus10009306
1096	Copia/ltr_struc_scaffold318_228531_233663_+/96.1	Lus10009307
4029	Copia/ltr_struc_scaffold320_402686_407891_+/97.7	Lus10024752
4782	Copia/ltr_struc_scaffold326_40360_42523_+/92.7	Lus10012078
0	Copia/ltr_struc_scaffold327_606884_611907_+/100	Lus10028215
390	Copia/ltr_struc_scaffold327_886638_891366_+/99.1	Lus10028254
0	Copia/ltr_struc_scaffold33_1744552_1748413_+/97.7	Lus10039444
442	Copia/ltr_struc_scaffold33_1919731_1924749_+/99	Lus10039455
1480	Copia/ltr_struc_scaffold33_828936_832207_+/93.1	Lus10039357
274	Copia/ltr_struc_scaffold34_1740415_1744115_+/99.6	Lus10039122
0	Copia/ltr_struc_scaffold345_163531_168350_+/98.6	Lus10006655
271	Copia/ltr_struc_scaffold349_115020_117278_+/95.2	Lus10024579
1204	Copia/ltr_struc_scaffold35_59366_64236_+/97.6	Lus10017829
0	Copia/ltr_struc_scaffold361_296521_301212_+/95.9	Lus10026743
56	Copia/ltr_struc_scaffold361_442623_447730_+/98.7	Lus10026761
1948	Copia/ltr_struc_scaffold361_823195_827802_+/99.8	Lus10026807
0	Copia/ltr_struc_scaffold370_27177_32939_+/98.7	Lus10005137
296	Copia/ltr_struc_scaffold373_385417_390234_+/99.8	Lus10030752
5720	Copia/ltr_struc_scaffold378_31869_36850_+/90.9	Lus10001094
3598	Copia/ltr_struc_scaffold380_527493_533369_+/91.5	Lus10026442
3367	Copia/ltr_struc_scaffold380_645167_652848_+/98.2	Lus10026448
8583	Copia/ltr_struc_scaffold39_406650_411552_+/99.6	Lus10011956
3515	Copia/ltr_struc_scaffold398_199615_203463_+/92.3	Lus10014632
513	Copia/ltr_struc_scaffold398_475512_480493_+/99.4	Lus10014645
8588	Copia/ltr_struc_scaffold40_11288_16139_+/97.1	Lus10011608
26647	Copia/ltr_struc_scaffold40_373580_378491_+/99.8	Lus10011624
0	Copia/ltr_struc_scaffold418_204907_209516_+/98.3	Lus10029609
10	Copia/ltr_struc_scaffold43_776930_781948_+/99.8	Lus10035141
1087	Copia/ltr_struc_scaffold436_43181_48126_+/95.2	Lus10005708
11650	Copia/ltr_struc_scaffold44_503801_508730_+/96.4	Lus10020475
5987	Copia/ltr_struc_scaffold44_510189_515166_+/97.7	Lus10020476
0	Copia/ltr_struc_scaffold45_119799_123859_+/92.6	Lus10024525
2739	Copia/ltr_struc_scaffold45_336513_341345_+/97.4	Lus10024536
16990	Copia/ltr_struc_scaffold45_689196_693292_+/95	Lus10024548
7135	Copia/ltr_struc_scaffold46_892273_897676_+/88.7	Lus10025470
0	Copia/ltr_struc_scaffold462_1225628_1230644_+/100	Lus10037304
2846	Copia/ltr_struc_scaffold465_65015_69517_+/96.4	Lus10022510
2909	Copia/ltr_struc_scaffold465_783968_788828_+/98.7	Lus10022567
15865	Copia/ltr_struc_scaffold471_315718_320615_+/98.2	Lus10009190
73	Copia/ltr_struc_scaffold488_311059_316502_+/95.5	Lus10033267
3541	Copia/ltr_struc_scaffold496_20373_25023_+/97.7	Lus10001229
10732	Copia/ltr_struc_scaffold50_1262787_1269591_+/96.1	Lus10033206
728	Copia/ltr_struc_scaffold50_67835_70248_+/89.7	Lus10033139
42066	Copia/ltr_struc_scaffold50_805366_810255_+/100	Lus10033174
1546	Copia/ltr_struc_scaffold50_845262_850775_+/96.7	Lus10033174
302	Copia/ltr_struc_scaffold50_878318_882877_+/99.4	Lus10033179
157	Copia/ltr_struc_scaffold505_661851_666751_+/97.4	Lus10023696
7084	Copia/ltr_struc_scaffold51_614164_618458_+/99.8	Lus10032963
1516	Copia/ltr_struc_scaffold515_153993_158270_+/98.3	Lus10016295
0	Copia/ltr_struc_scaffold520_74339_78065_+/94.5	Lus10008322
167	Copia/ltr_struc_scaffold568_84078_89195_+/97	Lus10011740
0	Copia/ltr_struc_scaffold57_464600_469623_+/100	Lus10036398
5117	Copia/ltr_struc_scaffold580_15380_21164_+/88.1	Lus10000380
17027	Copia/ltr_struc_scaffold583_171722_175792_+/98.9	Lus10010390
0	Copia/ltr_struc_scaffold583_49175_53353_+/93.5	Lus10010384
168	Copia/ltr_struc_scaffold585_43892_47351_+/73.4	Lus10000768
6640	Copia/ltr_struc_scaffold602_210983_215958_+/94.9	Lus10008375
461	Copia/ltr_struc_scaffold605_209704_214500_+/99	Lus10025741
225	Copia/ltr_struc_scaffold617_299291_304289_+/99.5	Lus10026538
0	Copia/ltr_struc_scaffold62_371854_375465_+/96.8	Lus10013588
0	Copia/ltr_struc_scaffold630_133459_138257_+/98.1	Lus10015629
148	Copia/ltr_struc_scaffold641_739873_744812_+/100	Lus10020400
207	Copia/ltr_struc_scaffold651_662054_667122_+/93.9	Lus10026937
3299	Copia/ltr_struc_scaffold66_259245_263939_+/91.9	Lus10034768
212	Copia/ltr_struc_scaffold660_13583_18505_+/81.8	Lus10012482
721	Copia/ltr_struc_scaffold661_190686_195492_+/94.9	Lus10008148
28	Copia/ltr_struc_scaffold669_41342_46360_+/97.1	Lus10003546
126	Copia/ltr_struc_scaffold67_2696130_2701100_+/90.1	Lus10042904
0	Copia/ltr_struc_scaffold67_429105_430655_+/91.1	Lus10042566
0	Copia/ltr_struc_scaffold674_213418_218498_+/92.8	Lus10007213
162	Copia/ltr_struc_scaffold689_26999_31534_+/100	Lus10006787
1448	Copia/ltr_struc_scaffold7_461953_464416_+/97.2	Lus10015965
1	Copia/ltr_struc_scaffold701_612070_616778_+/91	Lus10033564
8149	Copia/ltr_struc_scaffold705_103057_108267_+/95.7	Lus10003185
154	Copia/ltr_struc_scaffold706_67622_72365_+/98.4	Lus10003859
3597	Copia/ltr_struc_scaffold721_190986_195941_-/97.2	Lus10007452
2735	Copia/ltr_struc_scaffold721_291640_296656_+/100	Lus10007462
7860	Copia/ltr_struc_scaffold721_296765_301370_+/94.5	Lus10007462
58	Copia/ltr_struc_scaffold721_81361_86097_+/95.9	Lus10007438
1867	Copia/ltr_struc_scaffold727_89402_92637_+/96.5	Lus10004100
0	Copia/ltr_struc_scaffold728_69839_74779_+/100	Lus10001212
2243	Copia/ltr_struc_scaffold74_72541_78201_+/97.3	Lus10021725
286	Copia/ltr_struc_scaffold740_252103_255704_+/90.5	Lus10010374
410	Copia/ltr_struc_scaffold740_286684_290053_+/92.3	Lus10010376
524	Copia/ltr_struc_scaffold751_406053_410808_+/91.3	Lus10013058
0	Copia/ltr_struc_scaffold752_37295_42069_+/98.8	Lus10002051
0	Copia/ltr_struc_scaffold76_354533_359547_+/99.6	Lus10035940
0	Copia/ltr_struc_scaffold76_365549_370563_+/100	Lus10035941
117	Copia/ltr_struc_scaffold76_899462_902555_+/93.4	Lus10036047
0	Copia/ltr_struc_scaffold762_105706_110543_+/93.3	Lus10003303
3201	Copia/ltr_struc_scaffold786_34726_39745_+/99.8	Lus10000831
0	Copia/ltr_struc_scaffold812_280544_285484_-/100	Lus10013352
6048	Copia/ltr_struc_scaffold82_13628_18072_+/95.8	Lus10032674
9254	Copia/ltr_struc_scaffold82_603402_607717_+/95.5	Lus10032734
0	Copia/ltr_struc_scaffold832_9806_11521_+/93.4	Lus10000865
0	Copia/ltr_struc_scaffold835_99675_104363_+/99.6	Lus10008495
0	Copia/ltr_struc_scaffold86_1937854_1942794_-/99	Lus10040443
851	Copia/ltr_struc_scaffold86_196902_201545_+/99.3	Lus10040108
1119	Copia/ltr_struc_scaffold860_499811_504751_+/99.5	Lus10015546
308	Copia/ltr_struc_scaffold87_379475_384456_+/87.9	Lus10022024
2468	Copia/ltr_struc_scaffold883_233816_237000_+/94.3	Lus10009044
1624	Copia/ltr_struc_scaffold885_131595_136485_+/98.9	Lus10003279
0	Copia/ltr_struc_scaffold896_106519_110493_+/94.4	Lus10008039
46	Copia/ltr_struc_scaffold896_114378_119098_+/96	Lus10008041
0	Copia/ltr_struc_scaffold9_1434442_1438700_+/96.9	Lus10034689
713	Copia/ltr_struc_scaffold9_466407_470910_-/96.3	Lus10034545
387	Copia/ltr_struc_scaffold9_777424_782795_+/97.8	Lus10034586
143	Copia/ltr_struc_scaffold906_191850_196680_+/98.4	Lus10019424
9745	Copia/ltr_struc_scaffold912_31538_36249_+/99.1	Lus10003672
106	Copia/ltr_struc_scaffold912_75437_80232_+/91.5	Lus10003674
1088	Copia/ltr_struc_scaffold942_17638_22659_+/97.4	Lus10000431
791	Copia/ltr_struc_scaffold989_116743_121766_+/99.8	Lus10002441
3232.41	average

## Sheet: gypsy
distance	element	gene
41413	Gypsy/ltr_finder_scaffold10_141508_147578_-/92.8	Lus10011658
10992	Gypsy/ltr_finder_scaffold102_205632_214764_+/90.7	Lus10019362
3129	Gypsy/ltr_finder_scaffold102_281787_286702_+/90.9	Lus10019367
18976	Gypsy/ltr_finder_scaffold102_527679_534571_+/84.2	Lus10019377
22928	Gypsy/ltr_finder_scaffold102_531631_534592_+/83.6	Lus10019377
22928	Gypsy/ltr_finder_scaffold102_531631_537849_-/91.3	Lus10019377
22939	Gypsy/ltr_finder_scaffold102_531642_537849_-/88.9	Lus10019377
0	Gypsy/ltr_finder_scaffold1049_36666_50658_-/84.3	Lus10001190
247	Gypsy/ltr_finder_scaffold1049_39788_53575_-/87.4	Lus10001190
19648	Gypsy/ltr_finder_scaffold1073_76655_83091_-/90.8	Lus10001348
5904	Gypsy/ltr_finder_scaffold11_181395_193014_-/99.1	Lus10021178
5624	Gypsy/ltr_finder_scaffold11_181767_193294_+/94	Lus10021178
2128	Gypsy/ltr_finder_scaffold11_377614_389554_-/87.4	Lus10021192
1143	Gypsy/ltr_finder_scaffold11_378508_390539_-/83.5	Lus10021192
1365	Gypsy/ltr_finder_scaffold11_378539_390317_+/86.2	Lus10021192
10883	Gypsy/ltr_finder_scaffold114_233134_248302_-/85.9	Lus10005999
9327	Gypsy/ltr_finder_scaffold116_459820_472037_-/87.6	Lus10017920
5113	Gypsy/ltr_finder_scaffold12_1861381_1864071_-/100	Lus10040050
0	Gypsy/ltr_finder_scaffold127_1370705_1375615_-/90.5	Lus10032878
16524	Gypsy/ltr_finder_scaffold138_264749_277586_+/94.5	Lus10018978
7289	Gypsy/ltr_finder_scaffold139_105923_113429_-/95.8	Lus10002217
8405	Gypsy/ltr_finder_scaffold139_107039_113971_+/90.1	Lus10002217
8713	Gypsy/ltr_finder_scaffold139_107347_113992_-/89	Lus10002217
2044	Gypsy/ltr_finder_scaffold159_532539_543446_-/88.4	Lus10024486
10736	Gypsy/ltr_finder_scaffold18_61123_78488_-/88.8	Lus10010772
5397	Gypsy/ltr_finder_scaffold2_793017_799709_+/96.2	Lus10027684
8609	Gypsy/ltr_finder_scaffold201_49214_60587_+/94.1	Lus10015908
0	Gypsy/ltr_finder_scaffold203_83986_95393_+/89.6	Lus10003369
0	Gypsy/ltr_finder_scaffold203_84002_96070_+/91.4	Lus10003369
0	Gypsy/ltr_finder_scaffold203_84289_96070_+/95.1	Lus10003369
0	Gypsy/ltr_finder_scaffold205_890581_900667_+/96.5	Lus10023811
0	Gypsy/ltr_finder_scaffold212_493097_504497_-/94.1	Lus10017760
4827	Gypsy/ltr_finder_scaffold222_800265_806122_-/96.5	Lus10033874
435	Gypsy/ltr_finder_scaffold233_508583_516368_+/98.3	Lus10015600
11313	Gypsy/ltr_finder_scaffold234_31244_42126_-/91.6	Lus10000525
11313	Gypsy/ltr_finder_scaffold234_31244_42414_-/87.7	Lus10000525
9782	Gypsy/ltr_finder_scaffold235_356490_362949_-/93.5	Lus10016940
9218	Gypsy/ltr_finder_scaffold235_356890_363513_+/96.9	Lus10016940
8648	Gypsy/ltr_finder_scaffold235_357392_364083_-/96.8	Lus10016940
0	Gypsy/ltr_finder_scaffold239_210656_229355_+/94.4	Lus10010812
0	Gypsy/ltr_finder_scaffold249_248597_259649_+/88.2	Lus10006926
0	Gypsy/ltr_finder_scaffold262_126142_146962_+/91.2	Lus10011588
7026	Gypsy/ltr_finder_scaffold262_22356_29295_+/97.4	Lus10011584
0	Gypsy/ltr_finder_scaffold262_407887_419082_+/89.6	Lus10011605
11999	Gypsy/ltr_finder_scaffold27_1513576_1518534_-/91.5	Lus10036318
15096	Gypsy/ltr_finder_scaffold27_1709222_1721438_-/92.9	Lus10036327
0	Gypsy/ltr_finder_scaffold271_192005_203859_+/85.6	Lus10009781
0	Gypsy/ltr_finder_scaffold271_192175_203859_-/94.5	Lus10009781
4642	Gypsy/ltr_finder_scaffold284_313056_319068_+/91.7	Lus10012401
4079	Gypsy/ltr_finder_scaffold284_313486_319631_-/87.3	Lus10012401
1471	Gypsy/ltr_finder_scaffold288_109195_115811_-/91.4	Lus10004433
3108	Gypsy/ltr_finder_scaffold29_1061097_1065169_+/97.7	Lus10034972
2976	Gypsy/ltr_finder_scaffold295_101657_114772_+/88.8	Lus10008461
324	Gypsy/ltr_finder_scaffold295_293021_299309_-/98.2	Lus10008472
6784	Gypsy/ltr_finder_scaffold3_142594_145309_-/97.7	Lus10020959
1148	Gypsy/ltr_finder_scaffold313_26770_42953_-/94.8	Lus10005510
0	Gypsy/ltr_finder_scaffold320_266173_277124_-/94.3	Lus10024741
0	Gypsy/ltr_finder_scaffold322_67046_77344_-/87.8	Lus10002796
0	Gypsy/ltr_finder_scaffold322_67190_77344_-/95.8	Lus10002796
3822	Gypsy/ltr_finder_scaffold326_309195_311297_+/98.4	Lus10012088
10541	Gypsy/ltr_finder_scaffold33_1829591_1841063_+/85.8	Lus10039450
0	Gypsy/ltr_finder_scaffold339_355455_374680_+/89.5	Lus10025288
1374	Gypsy/ltr_finder_scaffold339_816347_827896_-/96.2	Lus10025339
4465	Gypsy/ltr_finder_scaffold35_490632_493476_-/93.4	Lus10017873
393	Gypsy/ltr_finder_scaffold355_44218_46466_+/88.7	Lus10022943
1485	Gypsy/ltr_finder_scaffold359_303138_309358_+/83.2	Lus10013157
1479	Gypsy/ltr_finder_scaffold359_303138_309364_+/83.7	Lus10013157
975	Gypsy/ltr_finder_scaffold359_304232_309868_+/97.5	Lus10013157
3458	Gypsy/ltr_finder_scaffold360_210003_224737_+/88.8	Lus10029250
2060	Gypsy/ltr_finder_scaffold363_69071_81226_+/85	Lus10002523
1744	Gypsy/ltr_finder_scaffold363_69071_81542_+/81.9	Lus10002523
2060	Gypsy/ltr_finder_scaffold363_69159_81226_+/84.3	Lus10002523
1728	Gypsy/ltr_finder_scaffold363_69159_81558_+/81.5	Lus10002523
2765	Gypsy/ltr_finder_scaffold363_87502_100613_-/95.3	Lus10002524
6102	Gypsy/ltr_finder_scaffold371_830619_844644_-/93.4	Lus10022144
2901	Gypsy/ltr_finder_scaffold374_146143_153909_+/88.8	Lus10008069
14272	Gypsy/ltr_finder_scaffold380_979748_985679_+/87.1	Lus10026471
0	Gypsy/ltr_finder_scaffold39_62928_72134_-/90.1	Lus10011922
0	Gypsy/ltr_finder_scaffold39_63247_72689_+/95.5	Lus10011922
8011	Gypsy/ltr_finder_scaffold398_445593_452867_-/93.6	Lus10014644
14196	Gypsy/ltr_finder_scaffold415_126150_139078_+/96.8	Lus10005005
17292	Gypsy/ltr_finder_scaffold44_641108_652352_-/84.6	Lus10020491
23998	Gypsy/ltr_finder_scaffold45_440288_448822_+/86.3	Lus10024541
19565	Gypsy/ltr_finder_scaffold45_937689_944139_-/92.5	Lus10024554
73661	Gypsy/ltr_finder_scaffold456_17025_23076_-/96.7	Lus10003282
73661	Gypsy/ltr_finder_scaffold456_17981_23076_-/92.6	Lus10003282
83932	Gypsy/ltr_finder_scaffold457_134260_146676_-/92.1	Lus10003416
3675	Gypsy/ltr_finder_scaffold457_54003_65637_-/95	Lus10003416
11322	Gypsy/ltr_finder_scaffold499_41937_48972_-/95.2	Lus10002221
1311	Gypsy/ltr_finder_scaffold499_4976_15075_+/88.2	Lus10002218
3612	Gypsy/ltr_finder_scaffold50_1190874_1206372_-/90.5	Lus10033201
1545	Gypsy/ltr_finder_scaffold50_1192758_1208439_-/84.8	Lus10033201
1104	Gypsy/ltr_finder_scaffold50_1192758_1208880_-/89.5	Lus10033201
409	Gypsy/ltr_finder_scaffold50_1193496_1209575_-/82.8	Lus10033201
8726	Gypsy/ltr_finder_scaffold50_1195708_1201258_-/95.3	Lus10033201
4285	Gypsy/ltr_finder_scaffold50_269779_276105_+/85.3	Lus10033150
4285	Gypsy/ltr_finder_scaffold50_270165_276105_+/88.4	Lus10033150
0	Gypsy/ltr_finder_scaffold51_1192785_1204874_-/90.9	Lus10033012
12101	Gypsy/ltr_finder_scaffold53_410173_416532_+/91.4	Lus10011732
12101	Gypsy/ltr_finder_scaffold53_410565_416532_+/95.5	Lus10011732
11124	Gypsy/ltr_finder_scaffold53_411080_417509_+/87.7	Lus10011732
11124	Gypsy/ltr_finder_scaffold53_411096_417509_+/86.5	Lus10011732
0	Gypsy/ltr_finder_scaffold55_676303_692698_-/89.3	Lus10029523
0	Gypsy/ltr_finder_scaffold566_150270_163241_+/87.4	Lus10003776
0	Gypsy/ltr_finder_scaffold566_150270_163457_-/85.8	Lus10003776
9486	Gypsy/ltr_finder_scaffold568_302096_305377_-/90.2	Lus10011759
0	Gypsy/ltr_finder_scaffold621_16793_31491_+/94.2	Lus10010034
0	Gypsy/ltr_finder_scaffold621_17380_33613_+/89.9	Lus10010034
0	Gypsy/ltr_finder_scaffold621_18868_33897_+/92.4	Lus10010034
0	Gypsy/ltr_finder_scaffold66_757570_765119_+/97.3	Lus10034824
0	Gypsy/ltr_finder_scaffold66_761206_765119_+/99.1	Lus10034824
30327	Gypsy/ltr_finder_scaffold660_66661_83391_+/96.5	Lus10012484
0	Gypsy/ltr_finder_scaffold67_653937_665224_+/90.4	Lus10042593
4810	Gypsy/ltr_finder_scaffold729_209069_214864_-/89.8	Lus10008791
18626	Gypsy/ltr_finder_scaffold74_433450_440342_+/88.6	Lus10021752
0	Gypsy/ltr_finder_scaffold75_99060_114932_+/88.4	Lus10002505
252	Gypsy/ltr_finder_scaffold82_702306_709498_+/88.6	Lus10032740
11655	Gypsy/ltr_finder_scaffold83_23941_30060_+/77.1	Lus10004454
0	Gypsy/ltr_finder_scaffold830_33385_46334_-/91.8	Lus10000825
22326	Gypsy/ltr_finder_scaffold9_90480_97345_+/96.8	Lus10034506
0	Gypsy/ltr_finder_scaffold95_70273_90168_+/84.2	Lus10002474
244	Gypsy/ltr_struc_scaffold1049_39785_53116_+/90.2	Lus10001190
13812	Gypsy/ltr_struc_scaffold1073_70819_73572_+/89.7	Lus10001348
0	Gypsy/ltr_struc_scaffold12_378850_390729_+/90	Lus10039939
0	Gypsy/ltr_struc_scaffold132_768495_775269_+/81.6	Lus10028088
2618	Gypsy/ltr_struc_scaffold159_396948_404012_+/85.1	Lus10024472
688	Gypsy/ltr_struc_scaffold184_298090_300747_+/84.9	Lus10014806
3968	Gypsy/ltr_struc_scaffold221_122474_140826_+/71.6	Lus10007702
581	Gypsy/ltr_struc_scaffold222_57607_62730_+/89.5	Lus10033764
9821	Gypsy/ltr_struc_scaffold2717_66274_74839_+/90.7	Lus10002606
5190	Gypsy/ltr_struc_scaffold371_503640_507941_+/86.8	Lus10022120
6403	Gypsy/ltr_struc_scaffold44_14180_22996_+/83.6	Lus10020415
0	Gypsy/ltr_struc_scaffold45_488026_502563_+/80.9	Lus10024542
32837	Gypsy/ltr_struc_scaffold484_487_4229_+/86.8	Lus10001990
564	Gypsy/ltr_struc_scaffold488_1413717_1418984_+/92.3	Lus10033442
9485	Gypsy/ltr_struc_scaffold568_302095_305377_+/93.1	Lus10011759
7595.22	average

## Sheet: undetermined
distance	element	gene
5221	En-Spm/ltr_finder_scaffold156_220161_224698_-/99.6	Lus10040543
9545	En-Spm/ltr_finder_scaffold158_86417_88033_+/100	Lus10002976
1590	En-Spm/ltr_finder_scaffold2717_115565_117496_-/100	Lus10002607
0	En-Spm/ltr_finder_scaffold428_2118_21627_+/90.8	Lus10002156
130	En-Spm/ltr_finder_scaffold637_122164_127827_+/100	Lus10005016
0	Harbinger/ltr_finder_scaffold355_650909_654168_-/100	Lus10022993
0	Harbinger/ltr_finder_scaffold543_137342_142311_+/96.7	Lus10003446
0	Harbinger/ltr_finder_scaffold543_140361_145110_+/86.6	Lus10003447
0	Harbinger/ltr_finder_scaffold86_2028467_2031481_-/100	Lus10040462
5645	Harbinger/ltr_finder_scaffold970_55055_57862_+/100	Lus10002890
5063	hAT/ltr_finder_scaffold165_185169_189112_+/87.8	Lus10024203
0	hAT/ltr_finder_scaffold349_835131_847600_+/96.3	Lus10024696
20411	hAT/ltr_finder_scaffold363_605_4334_-/99.3	Lus10002514
0	hAT/ltr_finder_scaffold67_2019989_2023343_+/99	Lus10042782
0	hAT/ltr_finder_scaffold701_53501_69686_-/83.4	Lus10033457
0	hAT/ltr_finder_scaffold77_284130_293582_+/95.4	Lus10020561
2071	Helitron/ltr_finder_scaffold505_60310_62562_+/97	Lus10023595
1661	L1/ltr_finder_scaffold103_705850_710555_-/100	Lus10018955
9387	L1/ltr_finder_scaffold114_231638_233426_+/94.9	Lus10005999
0	L1/ltr_finder_scaffold1247_44665_54629_+/98.3	Lus10014022
12595	L1/ltr_finder_scaffold127_126692_131412_+/95.6	Lus10032805
3622	L1/ltr_finder_scaffold2_545855_547248_+/89.9	Lus10027652
0	L1/ltr_finder_scaffold233_512164_523282_-/87.3	Lus10015600
0	L1/ltr_finder_scaffold25_1972488_1978767_+/93.5	Lus10043242
1048	L1/ltr_finder_scaffold25_1974610_1980890_+/92	Lus10043242
0	L1/ltr_finder_scaffold4398_8331_20954_+/95.6	Lus10000363
0	L1/ltr_finder_scaffold4398_8331_21112_+/87.3	Lus10000363
18434	L1/ltr_finder_scaffold45_2860_4396_+/96.6	Lus10024520
0	L1/ltr_finder_scaffold45_708298_718716_+/88.3	Lus10024548
0	L1/ltr_finder_scaffold468_77003_79619_-/99.6	Lus10010232
0	L1/ltr_finder_scaffold547_174624_190068_+/93.6	Lus10005396
0	L1/ltr_finder_scaffold584_434134_440001_-/96.1	Lus10014737
0	L1/ltr_finder_scaffold618_44004_59732_+/86.5	Lus10013804
0	L1/ltr_finder_scaffold618_44008_59528_+/91.6	Lus10013804
0	L1/ltr_finder_scaffold74_120741_122400_+/99.4	Lus10021726
0	L1/ltr_struc_scaffold906_43129_50313_+/92.7	Lus10019394
9283	LTR/ltr_finder_scaffold321_349944_361474_+/85.2	Lus10009768
9283	LTR/ltr_finder_scaffold321_349944_361474_+/93.1	Lus10009768
28479	LTR/ltr_finder_scaffold321_369140_374909_-/85.1	Lus10009768
28479	LTR/ltr_finder_scaffold321_369140_378603_+/83.3	Lus10009768
11460	LTR/ltr_finder_scaffold456_76079_85277_+/96.2	Lus10003282
11460	LTR/ltr_finder_scaffold456_76393_85277_-/88.1	Lus10003282
11032	LTR/ltr_finder_scaffold570_62822_66549_-/85.1	Lus10000916
11032	LTR/ltr_finder_scaffold570_62822_66562_+/83.3	Lus10000916
0	Mutator/ltr_finder_scaffold101_345340_356947_+/100	Lus10012636
0	Mutator/ltr_finder_scaffold101_349989_357613_-/97.1	Lus10012636
0	Mutator/ltr_finder_scaffold17_102493_107880_-/97.4	Lus10003842
0	Mutator/ltr_finder_scaffold17_102920_108527_+/100	Lus10003842
0	Mutator/ltr_finder_scaffold17_104787_107880_-/97.4	Lus10003842
0	Mutator/ltr_finder_scaffold17_106965_109514_+/100	Lus10003842
0	Mutator/ltr_finder_scaffold266_197229_212301_-/91.3	Lus10013520
0	Mutator/ltr_finder_scaffold291_1022415_1026045_-/95.4	Lus10032379
0	Mutator/ltr_finder_scaffold361_872989_887492_-/93.2	Lus10026810
0	Mutator/ltr_finder_scaffold821_233836_246381_+/98.8	Lus10006089
8662	undetermined/ltr_finder_scaffold1007_166455_171058_-/97.4	Lus10009502
2905	undetermined/ltr_finder_scaffold101_205166_215299_+/92.5	Lus10012620
2905	undetermined/ltr_finder_scaffold101_210768_215299_+/97.3	Lus10012620
1960	undetermined/ltr_finder_scaffold101_434_5857_+/89	Lus10012601
0	undetermined/ltr_finder_scaffold1027_131604_134929_+/92	Lus10002869
0	undetermined/ltr_finder_scaffold1035_12041_16299_+/86.3	Lus10010988
0	undetermined/ltr_finder_scaffold1035_12209_15844_-/86.3	Lus10010989
0	undetermined/ltr_finder_scaffold1035_12209_16299_-/86.9	Lus10010989
0	undetermined/ltr_finder_scaffold1068_51602_53871_+/99.4	Lus10003383
180	undetermined/ltr_finder_scaffold1133_19598_25148_+/95.4	Lus10000695
4041	undetermined/ltr_finder_scaffold114_76_1493_-/91	Lus10005966
0	undetermined/ltr_finder_scaffold1143_1067407_1071088_-/92.5	Lus10027942
0	undetermined/ltr_finder_scaffold1143_263460_268234_+/81.8	Lus10027764
4416	undetermined/ltr_finder_scaffold1155_1432_6827_+/92.4	Lus10003997
5642	undetermined/ltr_finder_scaffold1155_18_5601_+/84.6	Lus10003997
1821	undetermined/ltr_finder_scaffold116_634293_638306_+/97.6	Lus10017930
8919	undetermined/ltr_finder_scaffold118_25160_27467_+/92.5	Lus10007990
8919	undetermined/ltr_finder_scaffold118_25889_27467_+/92.5	Lus10007990
0	undetermined/ltr_finder_scaffold1186_143259_149737_+/92.8	Lus10012135
2145	undetermined/ltr_finder_scaffold12_2039088_2042166_-/93.1	Lus10040062
0	undetermined/ltr_finder_scaffold1216_275563_280930_+/94.1	Lus10023453
0	undetermined/ltr_finder_scaffold123_1219772_1240076_-/98	Lus10042212
0	undetermined/ltr_finder_scaffold123_2006398_2014216_+/93.9	Lus10042403
0	undetermined/ltr_finder_scaffold123_2006398_2015294_+/89.1	Lus10042403
0	undetermined/ltr_finder_scaffold123_2006827_2015294_+/88.2	Lus10042403
0	undetermined/ltr_finder_scaffold123_2038345_2041789_-/95.7	Lus10042409
594	undetermined/ltr_finder_scaffold1253_482689_486708_+/90.4	Lus10017534
3823	undetermined/ltr_finder_scaffold126_203640_208792_-/91.1	Lus10006130
0	undetermined/ltr_finder_scaffold126_253382_260721_+/90.3	Lus10006132
0	undetermined/ltr_finder_scaffold126_253813_261481_+/92.7	Lus10006132
14872	undetermined/ltr_finder_scaffold127_394444_397322_-/99	Lus10032814
14872	undetermined/ltr_finder_scaffold127_394444_397631_-/99.3	Lus10032814
14872	undetermined/ltr_finder_scaffold127_394444_397940_-/99.7	Lus10032814
14872	undetermined/ltr_finder_scaffold127_394444_398249_-/99	Lus10032814
14872	undetermined/ltr_finder_scaffold127_394444_398558_-/99.3	Lus10032814
14872	undetermined/ltr_finder_scaffold127_394444_398867_-/99.7	Lus10032814
14872	undetermined/ltr_finder_scaffold127_394444_399176_-/99	Lus10032814
14872	undetermined/ltr_finder_scaffold127_394444_399485_-/99.3	Lus10032814
14872	undetermined/ltr_finder_scaffold127_394444_399794_-/99.7	Lus10032814
14872	undetermined/ltr_finder_scaffold127_394444_400103_-/99	Lus10032814
15087	undetermined/ltr_finder_scaffold127_394659_397013_-/99.5	Lus10032814
2399	undetermined/ltr_finder_scaffold127_772553_777338_+/95.8	Lus10032838
7376	undetermined/ltr_finder_scaffold127_945404_946899_+/98	Lus10032848
0	undetermined/ltr_finder_scaffold127_987368_994194_+/92.6	Lus10032851
0	undetermined/ltr_finder_scaffold127_987789_994886_-/87	Lus10032851
6345	undetermined/ltr_finder_scaffold128_219762_225689_+/89.1	Lus10007132
12131	undetermined/ltr_finder_scaffold1299_54_1891_+/92.4	Lus10000375
5209	undetermined/ltr_finder_scaffold13_260189_270999_-/86.6	Lus10008761
5247	undetermined/ltr_finder_scaffold13_260227_275751_-/83.9	Lus10008761
9882	undetermined/ltr_finder_scaffold13_264862_273087_+/86.3	Lus10008761
11374	undetermined/ltr_finder_scaffold13_266354_283432_+/84.3	Lus10008761
12051	undetermined/ltr_finder_scaffold13_267031_281253_+/85.6	Lus10008761
12337	undetermined/ltr_finder_scaffold13_267317_283432_-/80.4	Lus10008761
12798	undetermined/ltr_finder_scaffold13_267778_283432_-/81	Lus10008761
13184	undetermined/ltr_finder_scaffold13_268164_283444_+/87.6	Lus10008761
13627	undetermined/ltr_finder_scaffold13_268607_283444_+/87.6	Lus10008761
15529	undetermined/ltr_finder_scaffold13_270509_282774_+/88.4	Lus10008761
15554	undetermined/ltr_finder_scaffold13_270534_283432_-/81.6	Lus10008761
15921	undetermined/ltr_finder_scaffold13_270901_282774_+/88.7	Lus10008761
15940	undetermined/ltr_finder_scaffold13_270920_283444_+/87.6	Lus10008761
16640	undetermined/ltr_finder_scaffold13_271620_283432_+/82.3	Lus10008761
16766	undetermined/ltr_finder_scaffold13_271746_279122_+/84.7	Lus10008761
17459	undetermined/ltr_finder_scaffold13_272439_275701_+/85.6	Lus10008761
17459	undetermined/ltr_finder_scaffold13_272439_280688_+/87.1	Lus10008761
17593	undetermined/ltr_finder_scaffold13_272573_282780_+/90.2	Lus10008761
17838	undetermined/ltr_finder_scaffold13_272818_279509_-/88.3	Lus10008761
18999	undetermined/ltr_finder_scaffold13_273979_278468_+/87.5	Lus10008761
20208	undetermined/ltr_finder_scaffold13_275188_282788_+/89.2	Lus10008761
22826	undetermined/ltr_finder_scaffold13_277806_282979_-/81.7	Lus10008761
22826	undetermined/ltr_finder_scaffold13_277806_283442_-/82.6	Lus10008761
23171	undetermined/ltr_finder_scaffold13_278151_283432_-/82.4	Lus10008761
23548	undetermined/ltr_finder_scaffold13_278528_282809_+/78	Lus10008761
23548	undetermined/ltr_finder_scaffold13_278528_282979_-/78.6	Lus10008761
23652	undetermined/ltr_finder_scaffold13_278632_283432_-/78.3	Lus10008761
24070	undetermined/ltr_finder_scaffold13_279050_282809_+/74.1	Lus10008761
24266	undetermined/ltr_finder_scaffold13_279246_282979_-/76.6	Lus10008761
0	undetermined/ltr_finder_scaffold132_863629_866432_+/98.6	Lus10028093
0	undetermined/ltr_finder_scaffold134_88760_94918_+/90	Lus10002557
0	undetermined/ltr_finder_scaffold1376_355389_357811_+/95.4	Lus10011245
0	undetermined/ltr_finder_scaffold1376_81205_86917_-/92.9	Lus10011190
368	undetermined/ltr_finder_scaffold138_205779_210427_-/96.3	Lus10018973
379	undetermined/ltr_finder_scaffold1399_41908_50986_+/96.7	Lus10000797
18139	undetermined/ltr_finder_scaffold14_567959_573793_-/93.6	Lus10017817
0	undetermined/ltr_finder_scaffold145_319305_324426_-/94.4	Lus10025545
0	undetermined/ltr_finder_scaffold1478_37170_53534_-/96.7	Lus10002258
0	undetermined/ltr_finder_scaffold1478_3831_8411_-/95.2	Lus10002252
2549	undetermined/ltr_finder_scaffold149_95733_100855_-/92.2	Lus10012440
6354	undetermined/ltr_finder_scaffold1491_298539_311267_+/99.5	Lus10019842
0	undetermined/ltr_finder_scaffold1491_592074_595700_-/92.4	Lus10019904
0	undetermined/ltr_finder_scaffold1491_8910_15793_+/99.4	Lus10019782
0	undetermined/ltr_finder_scaffold15_1348383_1351857_+/96.7	Lus10039726
0	undetermined/ltr_finder_scaffold15_1612518_1616527_-/91.9	Lus10039792
0	undetermined/ltr_finder_scaffold155_650539_657289_+/70.5	Lus10021132
0	undetermined/ltr_finder_scaffold156_51830_62154_+/97.2	Lus10040524
27885	undetermined/ltr_finder_scaffold1572_360_5385_-/78.3	Lus10000521
0	undetermined/ltr_finder_scaffold159_227189_233762_+/95.2	Lus10024456
0	undetermined/ltr_finder_scaffold16_466038_470211_+/97.2	Lus10024344
0	undetermined/ltr_finder_scaffold16_466569_470848_-/96.5	Lus10024344
0	undetermined/ltr_finder_scaffold1630_174447_176643_+/99	Lus10009995
1997	undetermined/ltr_finder_scaffold1630_281131_283372_+/83.5	Lus10010013
495	undetermined/ltr_finder_scaffold1635_8047_14163_-/100	Lus10008652
20346	undetermined/ltr_finder_scaffold164_12171_16163_+/91.6	Lus10021846
19715	undetermined/ltr_finder_scaffold164_12417_16794_+/95.9	Lus10021846
18755	undetermined/ltr_finder_scaffold164_13610_17754_+/93.8	Lus10021846
14822	undetermined/ltr_finder_scaffold164_17049_21687_+/88.8	Lus10021846
18755	undetermined/ltr_finder_scaffold164_6540_17754_+/96.9	Lus10021846
24112	undetermined/ltr_finder_scaffold164_8589_12397_-/91.7	Lus10021846
21245	undetermined/ltr_finder_scaffold164_9508_15264_+/96.3	Lus10021846
18755	undetermined/ltr_finder_scaffold164_9537_17754_+/92.6	Lus10021846
0	undetermined/ltr_finder_scaffold165_351812_356313_-/93.7	Lus10024216
0	undetermined/ltr_finder_scaffold165_351812_356359_+/77.9	Lus10024216
3739	undetermined/ltr_finder_scaffold167_121316_124586_-/91.8	Lus10012663
11013	undetermined/ltr_finder_scaffold167_482717_484230_+/94	Lus10012675
175	undetermined/ltr_finder_scaffold1683_35649_40381_+/99.2	Lus10000683
0	undetermined/ltr_finder_scaffold1686_10314_25371_-/95.8	Lus10008582
66711	undetermined/ltr_finder_scaffold171_413115_416322_+/88.1	Lus10010612
46603	undetermined/ltr_finder_scaffold171_4415_8470_-/90	Lus10010596
0	undetermined/ltr_finder_scaffold172_315412_319458_-/97.1	Lus10016027
0	undetermined/ltr_finder_scaffold172_364798_367299_+/97.7	Lus10016035
0	undetermined/ltr_finder_scaffold172_41036_46298_-/94	Lus10015977
0	undetermined/ltr_finder_scaffold173_77308_79146_+/100	Lus10003501
42647	undetermined/ltr_finder_scaffold1743_18_8371_+/91.7	Lus10000717
41694	undetermined/ltr_finder_scaffold1743_18_9324_+/75.6	Lus10000717
41352	undetermined/ltr_finder_scaffold1743_968_9666_-/97.8	Lus10000717
0	undetermined/ltr_finder_scaffold175_420077_424003_+/86.5	Lus10015882
0	undetermined/ltr_finder_scaffold179_21126_31599_+/99.3	Lus10016321
507	undetermined/ltr_finder_scaffold179_53230_62035_+/94.1	Lus10016328
0	undetermined/ltr_finder_scaffold1863_61_7005_-/93.5	Lus10000847
6379	undetermined/ltr_finder_scaffold187_60235_67057_-/96.2	Lus10001138
4734	undetermined/ltr_finder_scaffold19_1190497_1194279_+/87.8	Lus10030145
4363	undetermined/ltr_finder_scaffold19_608072_612672_-/99.1	Lus10030097
856	undetermined/ltr_finder_scaffold19_88925_94435_-/90.6	Lus10030054
0	undetermined/ltr_finder_scaffold196_343064_346463_+/91.3	Lus10037520
8616	undetermined/ltr_finder_scaffold2_975910_980362_+/91.3	Lus10027701
1347	undetermined/ltr_finder_scaffold200_137349_147873_+/93.9	Lus10009926
1347	undetermined/ltr_finder_scaffold200_137349_147873_+/94.9	Lus10009926
0	undetermined/ltr_finder_scaffold204_112055_120897_+/99.9	Lus10006745
2163	undetermined/ltr_finder_scaffold206_409272_412058_-/99.6	Lus10012751
0	undetermined/ltr_finder_scaffold217_141663_146613_+/99.1	Lus10030186
0	undetermined/ltr_finder_scaffold222_1013461_1026254_+/93.6	Lus10033896
14792	undetermined/ltr_finder_scaffold222_1089852_1099801_-/91.9	Lus10033905
13566	undetermined/ltr_finder_scaffold222_1471312_1476063_-/91.4	Lus10033929
0	undetermined/ltr_finder_scaffold23_522853_530157_-/95.7	Lus10020037
7888	undetermined/ltr_finder_scaffold231_535042_538241_-/88.7	Lus10014240
7892	undetermined/ltr_finder_scaffold231_535046_538158_-/92	Lus10014240
1042	undetermined/ltr_finder_scaffold232_70649_76096_+/95.3	Lus10001549
2105	undetermined/ltr_finder_scaffold233_507609_514698_-/96.9	Lus10015600
0	undetermined/ltr_finder_scaffold234_8347_10394_+/81.4	Lus10000523
40721	undetermined/ltr_finder_scaffold235_571149_574388_-/88.2	Lus10016948
0	undetermined/ltr_finder_scaffold238_15758_30330_-/85.3	Lus10003000
0	undetermined/ltr_finder_scaffold238_3469_5590_+/93.3	Lus10003000
4835	undetermined/ltr_finder_scaffold242_387244_394642_+/97.7	Lus10013106
4377	undetermined/ltr_finder_scaffold245_55866_61637_+/87.7	Lus10009721
6856	undetermined/ltr_finder_scaffold248_1167_6870_-/86.9	Lus10012411
6856	undetermined/ltr_finder_scaffold248_2051_6870_+/89.9	Lus10012411
5233	undetermined/ltr_finder_scaffold248_4116_8493_-/89.4	Lus10012411
4913	undetermined/ltr_finder_scaffold248_83_8813_-/89.8	Lus10012411
4242	undetermined/ltr_finder_scaffold248_83_9484_-/84.8	Lus10012411
0	undetermined/ltr_finder_scaffold25_3031447_3034192_+/98.6	Lus10043474
0	undetermined/ltr_finder_scaffold251_399630_401677_-/89.4	Lus10018430
0	undetermined/ltr_finder_scaffold263_95875_105257_+/87.5	Lus10002250
1942	undetermined/ltr_finder_scaffold267_291371_296494_+/95.3	Lus10009257
39606	undetermined/ltr_finder_scaffold269_108_4447_+/89.1	Lus10003944
40693	undetermined/ltr_finder_scaffold269_11_3360_+/94.6	Lus10003944
40550	undetermined/ltr_finder_scaffold269_2_3503_+/89.4	Lus10003944
40103	undetermined/ltr_finder_scaffold269_628_3950_-/85.5	Lus10003944
39606	undetermined/ltr_finder_scaffold269_69_4447_+/89.3	Lus10003944
35031	undetermined/ltr_finder_scaffold270_117857_121703_-/82.8	Lus10002446
0	undetermined/ltr_finder_scaffold272_1260734_1272332_-/85.5	Lus10041684
0	undetermined/ltr_finder_scaffold272_1264459_1273233_-/93.9	Lus10041684
105	undetermined/ltr_finder_scaffold2723_81_1712_+/83.3	Lus10000216
0	undetermined/ltr_finder_scaffold275_15337_22208_-/95.9	Lus10014243
0	undetermined/ltr_finder_scaffold275_405578_408385_-/98.8	Lus10014327
920	undetermined/ltr_finder_scaffold28_77291_82408_+/98.9	Lus10038157
0	undetermined/ltr_finder_scaffold280_775476_783874_-/98.3	Lus10041058
13477	undetermined/ltr_finder_scaffold284_172814_178253_+/86	Lus10012396
0	undetermined/ltr_finder_scaffold29_1092026_1094518_+/97.9	Lus10034975
7118	undetermined/ltr_finder_scaffold29_801963_822023_+/98.3	Lus10034960
21220	undetermined/ltr_finder_scaffold29_839197_840535_+/100	Lus10034961
21200	undetermined/ltr_finder_scaffold29_839209_840555_+/90.6	Lus10034961
0	undetermined/ltr_finder_scaffold291_732522_751024_+/96.8	Lus10032320
0	undetermined/ltr_finder_scaffold291_737259_753791_+/96.7	Lus10032322
51887	undetermined/ltr_finder_scaffold294_1384_11782_-/84.4	Lus10024969
31982	undetermined/ltr_finder_scaffold294_27944_31687_-/85.4	Lus10024969
13663	undetermined/ltr_finder_scaffold294_402957_408240_+/92.6	Lus10024989
42730	undetermined/ltr_finder_scaffold294_62_20939_+/84.2	Lus10024969
53377	undetermined/ltr_finder_scaffold294_6407_10292_-/84.6	Lus10024969
53219	undetermined/ltr_finder_scaffold294_6407_10450_+/86.7	Lus10024969
52783	undetermined/ltr_finder_scaffold294_6407_10886_-/84.6	Lus10024969
52783	undetermined/ltr_finder_scaffold294_7232_10886_-/84.7	Lus10024969
52894	undetermined/ltr_finder_scaffold294_81_10775_+/86.1	Lus10024969
51887	undetermined/ltr_finder_scaffold294_81_11782_-/84.4	Lus10024969
51887	undetermined/ltr_finder_scaffold294_81_11782_-/85.3	Lus10024969
51887	undetermined/ltr_finder_scaffold294_81_11782_+/87	Lus10024969
0	undetermined/ltr_finder_scaffold294_827814_837577_+/100	Lus10025027
0	undetermined/ltr_finder_scaffold294_827871_837577_+/100	Lus10025027
0	undetermined/ltr_finder_scaffold294_827928_837577_+/100	Lus10025027
0	undetermined/ltr_finder_scaffold294_827985_837577_+/100	Lus10025027
0	undetermined/ltr_finder_scaffold294_828042_837577_+/100	Lus10025027
0	undetermined/ltr_finder_scaffold294_828099_837577_+/100	Lus10025027
0	undetermined/ltr_finder_scaffold294_828156_837577_+/100	Lus10025027
52619	undetermined/ltr_finder_scaffold294_89_11050_+/99.1	Lus10024969
57608	undetermined/ltr_finder_scaffold294_99_6061_+/83	Lus10024969
7526	undetermined/ltr_finder_scaffold295_327011_336198_+/86.3	Lus10008474
10008	undetermined/ltr_finder_scaffold295_329493_335283_-/90.3	Lus10008474
10008	undetermined/ltr_finder_scaffold295_329493_336182_+/83	Lus10008474
4837	undetermined/ltr_finder_scaffold296_187440_191287_+/93.1	Lus10010633
0	undetermined/ltr_finder_scaffold297_634688_637365_-/91.4	Lus10027086
0	undetermined/ltr_finder_scaffold297_902135_906687_-/91.3	Lus10027115
10776	undetermined/ltr_finder_scaffold3_752870_755290_+/99.2	Lus10020987
3704	undetermined/ltr_finder_scaffold302_176783_188351_+/100	Lus10007368
0	undetermined/ltr_finder_scaffold303_761347_763368_+/98.9	Lus10020805
933	undetermined/ltr_finder_scaffold305_432750_438093_+/97.9	Lus10025132
0	undetermined/ltr_finder_scaffold314_133448_139184_-/99.7	Lus10011072
1561	undetermined/ltr_finder_scaffold317_395013_398872_-/87.7	Lus10013661
0	undetermined/ltr_finder_scaffold318_248798_254938_-/77.7	Lus10009310
0	undetermined/ltr_finder_scaffold318_248819_254893_+/78.6	Lus10009310
0	undetermined/ltr_finder_scaffold319_621299_625757_-/90.4	Lus10026084
0	undetermined/ltr_finder_scaffold319_738178_739984_-/90.2	Lus10026112
0	undetermined/ltr_finder_scaffold319_738178_740254_-/86.3	Lus10026112
3499	undetermined/ltr_finder_scaffold320_503145_508122_-/92.6	Lus10024759
6556	undetermined/ltr_finder_scaffold320_925867_930382_+/87.3	Lus10024783
10171	undetermined/ltr_finder_scaffold321_350832_354636_+/82.3	Lus10009768
10197	undetermined/ltr_finder_scaffold321_350858_365486_+/90	Lus10009768
16508	undetermined/ltr_finder_scaffold321_357169_361474_+/92.9	Lus10009768
16565	undetermined/ltr_finder_scaffold326_3_1871_+/98	Lus10012077
0	undetermined/ltr_finder_scaffold327_253206_261292_+/89.5	Lus10028160
0	undetermined/ltr_finder_scaffold338_10805_17720_+/82.9	Lus10007222
4856	undetermined/ltr_finder_scaffold338_121_3030_+/88.4	Lus10007222
0	undetermined/ltr_finder_scaffold338_15357_19706_-/87.5	Lus10007222
0	undetermined/ltr_finder_scaffold338_15357_19947_-/82.1	Lus10007222
0	undetermined/ltr_finder_scaffold338_15388_22372_-/85.2	Lus10007222
3012	undetermined/ltr_finder_scaffold338_2738_4874_+/87.4	Lus10007222
2182	undetermined/ltr_finder_scaffold338_2738_5704_+/90.5	Lus10007222
0	undetermined/ltr_finder_scaffold338_3076_10570_-/82.8	Lus10007222
0	undetermined/ltr_finder_scaffold338_4_10546_-/82.7	Lus10007222
0	undetermined/ltr_finder_scaffold338_5523_17720_+/83.8	Lus10007222
0	undetermined/ltr_finder_scaffold338_6030_22372_+/83.6	Lus10007222
0	undetermined/ltr_finder_scaffold338_7061_17727_+/82.8	Lus10007222
4877	undetermined/ltr_finder_scaffold338_9_3009_+/80	Lus10007222
4848	undetermined/ltr_finder_scaffold338_9_3038_+/81.2	Lus10007222
0	undetermined/ltr_finder_scaffold338_9848_22343_+/81.3	Lus10007222
0	undetermined/ltr_finder_scaffold339_137356_142760_+/99.5	Lus10025242
0	undetermined/ltr_finder_scaffold34_495825_502408_-/83.2	Lus10038838
0	undetermined/ltr_finder_scaffold34_496568_503185_+/83.2	Lus10038838
10229	undetermined/ltr_finder_scaffold342_460270_462969_+/88.7	Lus10022163
10229	undetermined/ltr_finder_scaffold342_460864_462969_+/94.5	Lus10022163
0	undetermined/ltr_finder_scaffold344_186009_189273_-/99.5	Lus10016111
1140	undetermined/ltr_finder_scaffold344_195446_196960_-/98.3	Lus10016113
43	undetermined/ltr_finder_scaffold346_258601_261289_-/78.7	Lus10028589
34	undetermined/ltr_finder_scaffold346_258610_261298_-/76	Lus10028589
0	undetermined/ltr_finder_scaffold346_319866_323243_+/99.5	Lus10028598
0	undetermined/ltr_finder_scaffold346_320175_326294_-/78.3	Lus10028599
0	undetermined/ltr_finder_scaffold346_3634_11171_+/97.2	Lus10028537
0	undetermined/ltr_finder_scaffold349_522705_536819_+/82.8	Lus10024647
0	undetermined/ltr_finder_scaffold349_781029_791087_+/97.6	Lus10024684
0	undetermined/ltr_finder_scaffold353_298246_308682_+/90.8	Lus10024061
10307	undetermined/ltr_finder_scaffold354_80487_85490_-/92.7	Lus10001383
0	undetermined/ltr_finder_scaffold355_856251_863363_-/93.5	Lus10023022
0	undetermined/ltr_finder_scaffold355_857039_864029_-/94.9	Lus10023022
5101	undetermined/ltr_finder_scaffold359_180213_184891_+/98.6	Lus10013140
0	undetermined/ltr_finder_scaffold360_1089720_1096215_+/91.4	Lus10029426
0	undetermined/ltr_finder_scaffold360_1089733_1092480_+/94.4	Lus10029426
0	undetermined/ltr_finder_scaffold360_1089733_1095174_+/96.2	Lus10029426
0	undetermined/ltr_finder_scaffold360_1089990_1093538_+/94.1	Lus10029426
0	undetermined/ltr_finder_scaffold360_1090964_1094705_+/94.4	Lus10029426
2589	undetermined/ltr_finder_scaffold360_125054_129376_+/79.7	Lus10029238
13248	undetermined/ltr_finder_scaffold362_471556_476240_+/79.8	Lus10021543
13836	undetermined/ltr_finder_scaffold362_472144_476240_+/93.9	Lus10021543
0	undetermined/ltr_finder_scaffold362_566183_571562_-/88.5	Lus10021548
7917	undetermined/ltr_finder_scaffold362_803148_814947_-/80.8	Lus10021553
8563	undetermined/ltr_finder_scaffold362_803794_808201_-/89.5	Lus10021553
13310	undetermined/ltr_finder_scaffold362_808541_817686_-/83.8	Lus10021553
18877	undetermined/ltr_finder_scaffold362_814108_820378_+/85.3	Lus10021553
75	undetermined/ltr_finder_scaffold37_1389457_1394785_+/98.6	Lus10038672
0	undetermined/ltr_finder_scaffold371_424329_433520_+/94.8	Lus10022116
0	undetermined/ltr_finder_scaffold372_255300_269796_+/85.7	Lus10013246
0	undetermined/ltr_finder_scaffold373_226061_230692_-/96.1	Lus10030711
0	undetermined/ltr_finder_scaffold373_252177_259059_+/97.5	Lus10030717
11102	undetermined/ltr_finder_scaffold374_197566_199880_+/95.5	Lus10008071
8201	undetermined/ltr_finder_scaffold383_11054_20829_-/85.3	Lus10007172
7491	undetermined/ltr_finder_scaffold383_19564_21539_+/94.2	Lus10007172
15611	undetermined/ltr_finder_scaffold383_9063_13419_+/90.3	Lus10007172
1153	undetermined/ltr_finder_scaffold3914_3156_8196_-/100	Lus10000327
0	undetermined/ltr_finder_scaffold40_273435_279164_+/98.9	Lus10011621
1981	undetermined/ltr_finder_scaffold400_178201_190037_-/80.7	Lus10004317
2549	undetermined/ltr_finder_scaffold400_178769_180896_-/77.8	Lus10004317
2549	undetermined/ltr_finder_scaffold400_178769_186635_-/88	Lus10004317
2549	undetermined/ltr_finder_scaffold400_178769_190037_-/90.3	Lus10004317
2549	undetermined/ltr_finder_scaffold400_178769_196914_-/88.6	Lus10004317
2549	undetermined/ltr_finder_scaffold400_178769_197749_-/88.6	Lus10004317
2549	undetermined/ltr_finder_scaffold400_178769_197749_+/87.9	Lus10004317
2567	undetermined/ltr_finder_scaffold400_178787_197768_+/89.2	Lus10004317
2567	undetermined/ltr_finder_scaffold400_178787_197768_+/90.8	Lus10004317
4444	undetermined/ltr_finder_scaffold400_180664_185608_-/86.7	Lus10004317
9209	undetermined/ltr_finder_scaffold400_185429_190052_-/80.3	Lus10004317
17657	undetermined/ltr_finder_scaffold400_193877_197768_-/90.2	Lus10004317
17657	undetermined/ltr_finder_scaffold400_193877_197768_+/91	Lus10004317
7255	undetermined/ltr_finder_scaffold409_22467_26565_-/93	Lus10000401
7255	undetermined/ltr_finder_scaffold409_22467_26730_-/82.5	Lus10000401
21325	undetermined/ltr_finder_scaffold415_7201_9309_+/96	Lus10005002
0	undetermined/ltr_finder_scaffold418_29726_35399_-/88.2	Lus10029571
0	undetermined/ltr_finder_scaffold42_1032529_1043784_+/81.6	Lus10032134
0	undetermined/ltr_finder_scaffold42_11350_14794_-/99	Lus10031914
2167	undetermined/ltr_finder_scaffold42_388278_398752_-/100	Lus10031987
0	undetermined/ltr_finder_scaffold42_73022_77470_+/95.6	Lus10031928
8281	undetermined/ltr_finder_scaffold420_423629_426709_+/95.1	Lus10019707
0	undetermined/ltr_finder_scaffold422_241963_251155_-/85.3	Lus10005963
0	undetermined/ltr_finder_scaffold426_157963_160561_+/98.9	Lus10004832
0	undetermined/ltr_finder_scaffold426_157963_160843_+/92	Lus10004832
0	undetermined/ltr_finder_scaffold426_158255_160843_+/97.7	Lus10004832
0	undetermined/ltr_finder_scaffold426_158572_162527_-/91	Lus10004832
2627	undetermined/ltr_finder_scaffold426_424_5048_-/88.3	Lus10004806
2463	undetermined/ltr_finder_scaffold426_424_5212_-/88.3	Lus10004806
2420	undetermined/ltr_finder_scaffold426_424_5255_-/86	Lus10004806
14488	undetermined/ltr_finder_scaffold45_417614_420440_+/91.6	Lus10024540
18423	undetermined/ltr_finder_scaffold45_421549_443575_+/87.7	Lus10024540
18430	undetermined/ltr_finder_scaffold45_421556_441680_-/85.3	Lus10024540
28515	undetermined/ltr_finder_scaffold45_435109_444305_+/88.6	Lus10024541
13458	undetermined/ltr_finder_scaffold45_450836_459362_+/83.1	Lus10024541
1700	undetermined/ltr_finder_scaffold455_17355_21905_-/97.6	Lus10009688
70854	undetermined/ltr_finder_scaffold456_24165_25883_+/80.3	Lus10003282
49652	undetermined/ltr_finder_scaffold456_44691_47085_+/95.4	Lus10003282
30324	undetermined/ltr_finder_scaffold456_60287_66413_+/84.5	Lus10003282
11460	undetermined/ltr_finder_scaffold456_82677_85277_-/98.3	Lus10003282
0	undetermined/ltr_finder_scaffold461_295039_299013_+/99.5	Lus10018702
0	undetermined/ltr_finder_scaffold464_1404134_1420234_-/97.6	Lus10035801
0	undetermined/ltr_finder_scaffold464_956824_960530_+/91.6	Lus10035694
0	undetermined/ltr_finder_scaffold469_34086_45784_-/83	Lus10010579
0	undetermined/ltr_finder_scaffold473_677407_685570_-/98.4	Lus10024904
13941	undetermined/ltr_finder_scaffold481_92702_100512_-/91.1	Lus10001964
13941	undetermined/ltr_finder_scaffold481_92702_96586_-/91.9	Lus10001964
13941	undetermined/ltr_finder_scaffold481_92702_97252_-/92.4	Lus10001964
13941	undetermined/ltr_finder_scaffold481_92702_99432_-/84.5	Lus10001964
15254	undetermined/ltr_finder_scaffold481_94015_95439_-/95	Lus10001964
729	undetermined/ltr_finder_scaffold488_1057487_1059315_-/99.4	Lus10033386
0	undetermined/ltr_finder_scaffold488_1359327_1361065_-/99.7	Lus10033436
17602	undetermined/ltr_finder_scaffold496_79631_84096_-/83.7	Lus10001230
0	undetermined/ltr_finder_scaffold500_225567_226944_+/100	Lus10007835
12061	undetermined/ltr_finder_scaffold504_2055_4526_+/83.7	Lus10000699
11548	undetermined/ltr_finder_scaffold504_79_5039_-/87.2	Lus10000699
9942	undetermined/ltr_finder_scaffold504_79_6645_+/83.1	Lus10000699
1381	undetermined/ltr_finder_scaffold510_309599_315034_-/88.4	Lus10007789
0	undetermined/ltr_finder_scaffold511_29765_35771_+/86.9	Lus10017310
0	undetermined/ltr_finder_scaffold511_304236_309272_-/87.1	Lus10017371
0	undetermined/ltr_finder_scaffold511_64590_74448_-/98.1	Lus10017320
0	undetermined/ltr_finder_scaffold511_64590_74448_+/95.8	Lus10017320
0	undetermined/ltr_finder_scaffold511_64590_74448_+/96.2	Lus10017320
0	undetermined/ltr_finder_scaffold511_64590_74448_+/97.4	Lus10017320
0	undetermined/ltr_finder_scaffold511_64590_74448_+/97.6	Lus10017320
0	undetermined/ltr_finder_scaffold511_64590_74448_+/97.8	Lus10017320
0	undetermined/ltr_finder_scaffold511_64590_74448_+/97.9	Lus10017320
0	undetermined/ltr_finder_scaffold511_64590_74448_+/98	Lus10017320
4815	undetermined/ltr_finder_scaffold516_225637_229453_+/93.7	Lus10005738
4815	undetermined/ltr_finder_scaffold516_225637_230083_+/93.3	Lus10005738
4815	undetermined/ltr_finder_scaffold516_225637_233396_+/95.6	Lus10005738
0	undetermined/ltr_finder_scaffold517_122554_129075_+/91.8	Lus10008011
23625	undetermined/ltr_finder_scaffold519_1076_7648_+/88.5	Lus10000462
23837	undetermined/ltr_finder_scaffold519_1992_7436_+/93.3	Lus10000462
23184	undetermined/ltr_finder_scaffold519_510_8089_+/86.5	Lus10000462
17221	undetermined/ltr_finder_scaffold52_11376_29242_+/87.2	Lus10000810
7467	undetermined/ltr_finder_scaffold52_35745_38996_+/91.9	Lus10000810
3782	undetermined/ltr_finder_scaffold52_37508_42681_-/97.4	Lus10000810
0	undetermined/ltr_finder_scaffold520_321096_331345_+/98.8	Lus10008360
13526	undetermined/ltr_finder_scaffold536_151439_155624_-/94.5	Lus10003588
0	undetermined/ltr_finder_scaffold540_1136420_1141715_-/90.2	Lus10028981
0	undetermined/ltr_finder_scaffold540_1136750_1141715_-/95.9	Lus10028981
0	undetermined/ltr_finder_scaffold543_129535_132968_+/97.8	Lus10003445
2390	undetermined/ltr_finder_scaffold547_175637_180148_+/97.1	Lus10005396
0	undetermined/ltr_finder_scaffold547_180734_186313_+/84.8	Lus10005396
0	undetermined/ltr_finder_scaffold55_290165_294782_+/99.4	Lus10029488
2787	undetermined/ltr_finder_scaffold55_957797_959781_+/84.2	Lus10029545
0	undetermined/ltr_finder_scaffold554_31857_37797_-/99.5	Lus10000665
0	undetermined/ltr_finder_scaffold554_31857_47645_-/99.5	Lus10000665
0	undetermined/ltr_finder_scaffold554_33442_50495_+/97.5	Lus10000665
0	undetermined/ltr_finder_scaffold554_43290_50495_+/97.5	Lus10000667
0	undetermined/ltr_finder_scaffold555_119532_121217_+/99.6	Lus10004211
37497	undetermined/ltr_finder_scaffold563_4183_12681_+/88.8	Lus10007142
37502	undetermined/ltr_finder_scaffold563_7_12676_+/83.5	Lus10007142
47543	undetermined/ltr_finder_scaffold563_7_2635_-/86.6	Lus10007142
750	undetermined/ltr_finder_scaffold57_905884_911647_+/92.4	Lus10036497
8753	undetermined/ltr_finder_scaffold571_19129_22468_-/98.6	Lus10003633
0	undetermined/ltr_finder_scaffold572_461151_466046_+/95.5	Lus10012385
0	undetermined/ltr_finder_scaffold584_211611_214012_+/91.3	Lus10014689
0	undetermined/ltr_finder_scaffold584_213909_216025_-/90.9	Lus10014689
408	undetermined/ltr_finder_scaffold586_125727_131562_+/98.4	Lus10006021
0	undetermined/ltr_finder_scaffold59_789909_792173_+/91.3	Lus10022750
0	undetermined/ltr_finder_scaffold596_232440_234727_+/100	Lus10006518
3	undetermined/ltr_finder_scaffold6_126410_133142_-/94.6	Lus10012524
3	undetermined/ltr_finder_scaffold6_126410_133142_-/97	Lus10012524
3	undetermined/ltr_finder_scaffold6_126410_133142_-/98	Lus10012524
0	undetermined/ltr_finder_scaffold6_349199_351364_+/83.8	Lus10012573
0	undetermined/ltr_finder_scaffold6_350612_352458_+/96.3	Lus10012573
7827	undetermined/ltr_finder_scaffold60_168980_173666_+/95.4	Lus10009205
0	undetermined/ltr_finder_scaffold605_1002559_1004841_+/90.8	Lus10025937
0	undetermined/ltr_finder_scaffold61_88035_93373_+/88.4	Lus10008419
0	undetermined/ltr_finder_scaffold617_942265_954219_-/98.2	Lus10026678
0	undetermined/ltr_finder_scaffold62_81741_83658_-/100	Lus10013544
9562	undetermined/ltr_finder_scaffold621_292376_297102_+/86	Lus10010055
9071	undetermined/ltr_finder_scaffold621_292376_297593_+/86.2	Lus10010055
9562	undetermined/ltr_finder_scaffold621_292786_297102_+/90.1	Lus10010055
9071	undetermined/ltr_finder_scaffold621_292786_297593_+/88.1	Lus10010055
3101	undetermined/ltr_finder_scaffold634_12_1711_-/94.9	Lus10000455
5264	undetermined/ltr_finder_scaffold641_230161_231439_+/91.4	Lus10020284
3864	undetermined/ltr_finder_scaffold641_230665_236011_+/74.5	Lus10020285
22471	undetermined/ltr_finder_scaffold643_130_3917_-/93.7	Lus10000884
20612	undetermined/ltr_finder_scaffold643_1633_5776_+/81.9	Lus10000884
16878	undetermined/ltr_finder_scaffold643_5636_9510_-/83.7	Lus10000884
0	undetermined/ltr_finder_scaffold651_725703_732691_-/99	Lus10026948
0	undetermined/ltr_finder_scaffold651_761415_767235_+/91	Lus10026953
2842	undetermined/ltr_finder_scaffold66_1437670_1443423_-/89.4	Lus10034888
2365	undetermined/ltr_finder_scaffold66_579492_584533_-/88.2	Lus10034803
0	undetermined/ltr_finder_scaffold67_1673490_1676563_+/94.1	Lus10042716
0	undetermined/ltr_finder_scaffold67_1915421_1919629_-/95.4	Lus10042759
4321	undetermined/ltr_finder_scaffold678_1985_10302_+/93.1	Lus10006524
7426	undetermined/ltr_finder_scaffold678_4061_7197_+/92	Lus10006524
4898	undetermined/ltr_finder_scaffold678_5301_9725_-/92.1	Lus10006524
4735	undetermined/ltr_finder_scaffold678_5301_9888_-/84.7	Lus10006524
17548	undetermined/ltr_finder_scaffold688_45939_54255_-/91.1	Lus10000716
19449	undetermined/ltr_finder_scaffold688_47840_54255_+/87.3	Lus10000716
20547	undetermined/ltr_finder_scaffold688_48938_54248_+/83.6	Lus10000716
20547	undetermined/ltr_finder_scaffold688_48938_54248_+/86.2	Lus10000716
15319	undetermined/ltr_finder_scaffold7_14_5785_+/92.5	Lus10015950
15521	undetermined/ltr_finder_scaffold7_9_5583_-/93	Lus10015950
4740	undetermined/ltr_finder_scaffold705_128149_135223_+/80.5	Lus10003187
2022	undetermined/ltr_finder_scaffold705_128200_137941_-/86.4	Lus10003187
3823	undetermined/ltr_finder_scaffold705_129683_136140_+/88.7	Lus10003187
0	undetermined/ltr_finder_scaffold711_643071_645345_+/100	Lus10020922
0	undetermined/ltr_finder_scaffold723_28629_33522_-/94.6	Lus10000783
5369	undetermined/ltr_finder_scaffold723_51736_55086_-/85.5	Lus10000785
5501	undetermined/ltr_finder_scaffold723_51868_55097_-/89.8	Lus10000785
5507	undetermined/ltr_finder_scaffold723_51874_56583_+/97.6	Lus10000785
0	undetermined/ltr_finder_scaffold728_6927_9101_-/100	Lus10001197
22564	undetermined/ltr_finder_scaffold740_132272_136547_-/84.7	Lus10010368
124	undetermined/ltr_finder_scaffold744_14140_19254_+/77	Lus10011331
45650	undetermined/ltr_finder_scaffold75_34_2750_-/87.4	Lus10002502
43928	undetermined/ltr_finder_scaffold75_34_4472_-/84.6	Lus10002502
1171	undetermined/ltr_finder_scaffold76_1332973_1344838_+/100	Lus10036123
5301	undetermined/ltr_finder_scaffold76_1666955_1668593_-/91.9	Lus10036169
0	undetermined/ltr_finder_scaffold76_869652_872531_-/90.1	Lus10036042
0	undetermined/ltr_finder_scaffold773_107561_116033_-/89.9	Lus10005244
0	undetermined/ltr_finder_scaffold78_94533_100749_-/84.3	Lus10001879
0	undetermined/ltr_finder_scaffold78_94533_98743_+/83.3	Lus10001879
0	undetermined/ltr_finder_scaffold78_94533_99262_+/84.5	Lus10001879
0	undetermined/ltr_finder_scaffold78_94533_99423_+/85.5	Lus10001879
0	undetermined/ltr_finder_scaffold78_94533_99780_-/86.4	Lus10001879
0	undetermined/ltr_finder_scaffold78_94533_99780_+/86.1	Lus10001879
0	undetermined/ltr_finder_scaffold78_94878_100001_+/83.3	Lus10001879
0	undetermined/ltr_finder_scaffold78_95008_101675_-/87.4	Lus10001879
0	undetermined/ltr_finder_scaffold78_95008_99089_-/90.4	Lus10001879
0	undetermined/ltr_finder_scaffold78_95256_100390_-/76.2	Lus10001879
0	undetermined/ltr_finder_scaffold78_95831_99806_+/91	Lus10001879
1057	undetermined/ltr_finder_scaffold783_458779_464127_+/99.5	Lus10031736
0	undetermined/ltr_finder_scaffold8_877855_886130_-/99.2	Lus10022937
557	undetermined/ltr_finder_scaffold806_25836_35481_+/98.3	Lus10003777
0	undetermined/ltr_finder_scaffold811_38361_40290_+/98.7	Lus10001924
0	undetermined/ltr_finder_scaffold820_83737_88598_-/100	Lus10013921
3702	undetermined/ltr_finder_scaffold83_4854_7469_-/85.8	Lus10004454
0	undetermined/ltr_finder_scaffold831_1765_5865_-/82.5	Lus10000320
1782	undetermined/ltr_finder_scaffold832_5_1819_+/91.3	Lus10000863
0	undetermined/ltr_finder_scaffold835_218060_221425_-/81.7	Lus10008519
27804	undetermined/ltr_finder_scaffold845_7_2381_+/79.1	Lus10004444
26988	undetermined/ltr_finder_scaffold845_76_3197_+/85.1	Lus10004444
26962	undetermined/ltr_finder_scaffold845_76_3223_+/86	Lus10004444
0	undetermined/ltr_finder_scaffold846_216378_223846_+/89	Lus10005132
0	undetermined/ltr_finder_scaffold846_216378_223846_+/89.1	Lus10005132
4293	undetermined/ltr_finder_scaffold847_230139_233334_+/84.8	Lus10005464
4293	undetermined/ltr_finder_scaffold847_230139_233334_+/87.8	Lus10005464
4293	undetermined/ltr_finder_scaffold847_230139_233352_+/88	Lus10005464
4671	undetermined/ltr_finder_scaffold847_230517_233334_+/92.6	Lus10005464
5290	undetermined/ltr_finder_scaffold847_231136_233318_+/89.5	Lus10005464
5290	undetermined/ltr_finder_scaffold847_231136_233352_+/85.1	Lus10005464
5290	undetermined/ltr_finder_scaffold847_231136_233424_+/85.8	Lus10005464
5975	undetermined/ltr_finder_scaffold847_231821_233318_+/91.5	Lus10005464
5975	undetermined/ltr_finder_scaffold847_231821_233352_+/85.1	Lus10005464
0	undetermined/ltr_finder_scaffold86_1160770_1163704_+/99.3	Lus10040282
0	undetermined/ltr_finder_scaffold86_1359858_1365427_-/80.3	Lus10040325
335	undetermined/ltr_finder_scaffold86_930497_935186_+/99.5	Lus10040245
0	undetermined/ltr_finder_scaffold863_168217_172522_-/100	Lus10031397
0	undetermined/ltr_finder_scaffold863_169025_171221_-/99.3	Lus10031397
0	undetermined/ltr_finder_scaffold863_169033_172257_-/98.6	Lus10031397
0	undetermined/ltr_finder_scaffold863_169042_170631_-/92.4	Lus10031397
17045	undetermined/ltr_finder_scaffold87_111155_114848_+/100	Lus10021980
17188	undetermined/ltr_finder_scaffold87_111777_114705_-/100	Lus10021980
16778	undetermined/ltr_finder_scaffold87_112522_115115_-/100	Lus10021980
0	undetermined/ltr_finder_scaffold883_243782_248790_-/99.3	Lus10009047
0	undetermined/ltr_finder_scaffold883_7838_13029_+/83	Lus10008993
0	undetermined/ltr_finder_scaffold885_106125_111061_+/80.6	Lus10003278
0	undetermined/ltr_finder_scaffold885_106434_111061_-/79.3	Lus10003278
0	undetermined/ltr_finder_scaffold885_106434_111303_-/83.1	Lus10003278
0	undetermined/ltr_finder_scaffold885_106561_111303_-/85.5	Lus10003278
0	undetermined/ltr_finder_scaffold885_106570_111061_+/80.1	Lus10003278
0	undetermined/ltr_finder_scaffold89_95989_103434_+/82.5	Lus10003784
0	undetermined/ltr_finder_scaffold903_243393_253792_-/96.6	Lus10016728
1032	undetermined/ltr_finder_scaffold924_434571_436943_-/83.1	Lus10015310
839	undetermined/ltr_finder_scaffold924_434571_437136_+/82.1	Lus10015310
372	undetermined/ltr_finder_scaffold924_435742_437603_-/95.3	Lus10015310
12664	undetermined/ltr_finder_scaffold93_36091_48063_-/86.2	Lus10000641
13709	undetermined/ltr_finder_scaffold93_37136_41644_-/87.1	Lus10000641
19850	undetermined/ltr_finder_scaffold93_43277_46203_+/82	Lus10000641
0	undetermined/ltr_finder_scaffold931_228146_234622_+/96.3	Lus10012027
0	undetermined/ltr_finder_scaffold931_25591_35130_-/87	Lus10011971
0	undetermined/ltr_finder_scaffold931_25591_35135_-/87.3	Lus10011971
0	undetermined/ltr_finder_scaffold931_421978_426924_-/89.4	Lus10012070
4852	undetermined/ltr_finder_scaffold96_1024992_1030555_-/89.3	Lus10027572
4603	undetermined/ltr_finder_scaffold96_1024992_1030804_+/85.8	Lus10027572
0	undetermined/ltr_finder_scaffold96_436027_439833_+/91.9	Lus10027456
0	undetermined/ltr_finder_scaffold96_900717_912984_-/96.7	Lus10027547
0	undetermined/ltr_finder_scaffold96_925196_927873_-/95.7	Lus10027551
0	undetermined/ltr_finder_scaffold970_47206_49893_+/99.7	Lus10002890
1223	undetermined/ltr_finder_scaffold983_224847_230286_-/100	Lus10006118
516	undetermined/ltr_struc_scaffold1037_94533_100142_+/87.7	Lus10011273
2346	undetermined/ltr_struc_scaffold11_793782_796499_+/92.9	Lus10021225
8584	undetermined/ltr_struc_scaffold1360_82743_88695_+/89.9	Lus10001476
1099	undetermined/ltr_struc_scaffold141_179111_181429_+/44.7	Lus10006142
0	undetermined/ltr_struc_scaffold155_181158_184229_+/89.6	Lus10021029
2072	undetermined/ltr_struc_scaffold156_2250134_2253648_+/90.3	Lus10040894
0	undetermined/ltr_struc_scaffold165_867711_871450_+/89.9	Lus10024261
7337	undetermined/ltr_struc_scaffold167_157491_161787_+/90.4	Lus10012665
8586	undetermined/ltr_struc_scaffold167_158740_161787_+/86.4	Lus10012665
8627	undetermined/ltr_struc_scaffold2_975921_980368_+/96.3	Lus10027701
0	undetermined/ltr_struc_scaffold238_15741_29355_+/78.9	Lus10003000
0	undetermined/ltr_struc_scaffold25_2475822_2477782_+/99.9	Lus10043350
0	undetermined/ltr_struc_scaffold272_546886_552016_+/84.9	Lus10041529
0	undetermined/ltr_struc_scaffold2932_184927_187450_+/91.5	Lus10006698
0	undetermined/ltr_struc_scaffold297_634687_637374_+/94.2	Lus10027086
0	undetermined/ltr_struc_scaffold305_387620_394252_+/93.8	Lus10025121
0	undetermined/ltr_struc_scaffold305_387620_396469_+/93	Lus10025121
0	undetermined/ltr_struc_scaffold33_1568088_1572516_+/90.6	Lus10039429
1494	undetermined/ltr_struc_scaffold33_1733915_1739679_+/89.9	Lus10039444
0	undetermined/ltr_struc_scaffold372_259985_266162_+/91.5	Lus10013246
0	undetermined/ltr_struc_scaffold373_470311_479799_+/71	Lus10030767
10458	undetermined/ltr_struc_scaffold374_197560_200524_+/90.1	Lus10008071
0	undetermined/ltr_struc_scaffold376_190254_201439_+/86.1	Lus10029034
14287	undetermined/ltr_struc_scaffold400_2002_3936_+/88.3	Lus10004314
11336	undetermined/ltr_struc_scaffold411_635259_640868_+/83.2	Lus10019570
20367	undetermined/ltr_struc_scaffold415_9014_10267_+/85.4	Lus10005002
0	undetermined/ltr_struc_scaffold418_27357_35005_+/86.2	Lus10029570
3272	undetermined/ltr_struc_scaffold476_199949_205413_+/86	Lus10011691
7759	undetermined/ltr_struc_scaffold705_130736_132204_+/86.5	Lus10003187
0	undetermined/ltr_struc_scaffold751_188761_192850_+/95.5	Lus10013021
0	undetermined/ltr_struc_scaffold821_114710_117608_+/81.1	Lus10006068
630	undetermined/ltr_struc_scaffold896_13133_15840_+/91.3	Lus10008030
7315.91	average
