# Supplementary material for: Identification, characterization and distribution of transposable elements in the flax (Linum usitatissimum L.) genome
Source: BMC Genomics. 2012 Nov 21;13:644. doi: 10.1186/1471-2164-13-644 (PMC3544724; doi:10.1186/1471-2164-13-644)
Supplement: Additional file 7 — BLAT analysis of recent LTR TE insertions in genome. BLAT analysis of recent LTR TE insertions in genome. [file 1471-2164-13-644-S7.xlsx]

## Sheet: 80% match
Additional file 7. BLAT analysis of recent LTR TE insertions in genome.
match	match + Ns	match %	miss-match	rep.match	N's	qgap count	Q gap bases	T gap count	T gap bases	strand	query	query size	query start	query end	query size	query coverage	target	target size	target start	target end	block count	block sizes	qstarts	tstarts	qseq	tseq
4323	4632	100	0	0	309	0	0	0	0	+	Copia/ltr_finder_scaffold102_696036_700668_+/100	4632	0	4632	4632	100	scaffold102	738832	696036	700668	1	4632,	0,	696036,	gaagattgagagaatgaattacttttattcatgtctcgtaggtttattatatacagcattcctcctactgactaggtaagaaaatatctactctaactatttaataggatctgctagctaaactaggataggactagaactaacatggtaactatctaactagcaaataaactaataagatctgactgtatacaaataaggaacgggatttcctcactccccctcaagcttggtgtagatgttgtacaaacccagcttggacttgaaatgatctgactgttctcgtggaagtgcttttgtgagtatgtccgcggtctgctgtttggactggacatatctcacatccacaactcccctttccaccttctcagtgataaaatgcctgtctatctcgacatg…	gaagattgagagaatgaattacttttattcatgtctcgtaggtttattatatacagcattcctcctactgactaggtaagaaaatatctactctaactatttaataggatctgctagctaaactaggataggactagaactaacatggtaactatctaactagcaaataaactaataagatctgactgtatacaaataaggaacgggatttcctcactccccctcaagcttggtgtagatgttgtacaaacccagcttggacttgaaatgatctgactgttctcgtggaagtgcttttgtgagtatgtccgcggtctgctgtttggactggacatatctcacatccacaactcccctttccaccttctcagtgataaaatgcctgtctatctcgacatg…
2424	4687	100	0	0	2263	0	0	0	0	+	Copia/ltr_finder_scaffold11_595449_600136_+/100	4687	0	4687	4687	100	scaffold11	814745	595449	600136	1	4687,	0,	595449,	gagaagcagcaatccaacgatggcctgaagctcgaggagaaaggtggtgaagaatcggatgatgaagacagtgaactaagtgaccaagttgtcaataagtaaaagtcgagtgatcaatgtgtaacgagagttaaatgttttaagttgaactgtgtcgttttgttttggtaagacggatgactgccacgtgtcgcagtcatacctctattcttaccgtttaattagttaccccaacagtaaaactggaagctgagtgtataagtactgaaatgaagaaatgtaagaactcaacgatttccagcaatcatttcagtactctttcttccttcctctctccctctcgctcgattgagctcatctgaaatggtatcagagcctccgatcgagatctaaacgtca…	gagaagcagcaatccaacgatggcctgaagctcgaggagaaaggtggtgaagaatcggatgatgaagacagtgaactaagtgaccaagttgtcaataagtaaaagtcgagtgatcaatgtgtaacgagagttaaatgttttaagttgaactgtgtcgttttgttttggtaagacggatgactgccacgtgtcgcagtcatacctctattcttaccgtttaattagttaccccaacagtaaaactggaagctgagtgtataagtactgaaatgaagaaatgtaagaactcaacgatttccagcaatcatttcagtactctttcttccttcctctctccctctcgctcgattgagctcatctgaaatggtatcagagcctccgatcgagatctaaacgtca…
2407	4458	100	0	0	2051	0	0	0	0	+	Copia/ltr_finder_scaffold1136_11904_16362_+/100	4458	0	4458	4458	100	scaffold1136	94496	11904	16362	1	4458,	0,	11904,	gttggggcgctagcggaaatgtagcggaatttaggatcgaaaagatagtattttgataactcactcaattgatcactcaattttgtaaatattacattttggtcacttagacctttactctcaccactcacaaatgcctctctacttcttctttcttatttcttcaactcacactccactttgttacaagtaaggctatttataatagccatgatacaagtagtaggtagaatttgtggtttgtaaaattttaattattttaacatatcacatcttaattaatttggtagttaggagttgagatatttttgtaagagtggtagagactaatctagagaattgtagattaatcttcaacaccccctcttaatctgcaattcggagtaagtgtttgaactt…	gttggggcgctagcggaaatgtagcggaatttaggatcgaaaagatagtattttgataactcactcaattgatcactcaattttgtaaatattacattttggtcacttagacctttactctcaccactcacaaatgcctctctacttcttctttcttatttcttcaactcacactccactttgttacaagtaaggctatttataatagccatgatacaagtagtaggtagaatttgtggtttgtaaaattttaattattttaacatatcacatcttaattaatttggtagttaggagttgagatatttttgtaagagtggtagagactaatctagagaattgtagattaatcttcaacaccccctcttaatctgcaattcggagtaagtgtttgaactt…
3189	4697	100	0	0	1508	0	0	0	0	-	Copia/ltr_finder_scaffold117_349493_354190_-/100	4697	0	4697	4697	100	scaffold117	656107	349493	354190	1	4697,	0,	349493,	gtaacaatgagaacttgtgcaaactgaccattcattaagcttaaacgtcactcacactaaatacagagatgaggcctgagaatcaggaggatctggcaacaaacagccatgatccatccttaagcgcctgaaaattagcaacttctcaacagactaacacagaggactagattgtcattattctagaactagagtgactgaaatgcaacaactaaagacttcttctcaaaacgttgtagtttaactaacggtctgatgtttaatagctacgtcaaacgacgtcgctttggcaacggtccaacaaatcctcccctgaactgagcttcaatctcagctgaagaactcagttcatcatttctgggtttcatcagcaagctccaccatccccagttttcccct…	gtaacaatgagaacttgtgcaaactgaccattcattaagcttaaacgtcactcacactaaatacagagatgaggcctgagaatcaggaggatctggcaacaaacagccatgatccatccttaagcgcctgaaaattagcaacttctcaacagactaacacagaggactagattgtcattattctagaactagagtgactgaaatgcaacaactaaagacttcttctcaaaacgttgtagtttaactaacggtctgatgtttaatagctacgtcaaacgacgtcgctttggcaacggtccaacaaatcctcccctgaactgagcttcaatctcagctgaagaactcagttcatcatttctgggtttcatcagcaagctccaccatccccagttttcccct…
4869	4869	100	0	0	0	0	0	0	0	+	Copia/ltr_finder_scaffold117_94699_99568_+/100	4869	0	4869	4869	100	scaffold117	656107	94699	99568	1	4869,	0,	94699,	gtaaactctagagctcgtgcaatctgaccgtttattcagatgatcatgaatcccagtaaatacacatggaaaagcctggaaatctggagaatccagcaacagactgctaaggattctttccagtaggctgaaatgcaggaactgaattaacaaactacgtacaggactcaaatgtcaaactaatggaattctagtgaccaaatcttaacaacttaaaacttgtaacacaaacgacgctgttttgccttctatcccagcttattgtcttggtaccaaaaacggtgcagtttcgtccaacataatcctcccctgaactgagcaccagttcaagagattcttagctcatgcctcctggaatttctctggaagaacaaccatcccaagcttgcctcttaatgc…	gtaaactctagagctcgtgcaatctgaccgtttattcagatgatcatgaatcccagtaaatacacatggaaaagcctggaaatctggagaatccagcaacagactgctaaggattctttccagtaggctgaaatgcaggaactgaattaacaaactacgtacaggactcaaatgtcaaactaatggaattctagtgaccaaatcttaacaacttaaaacttgtaacacaaacgacgctgttttgccttctatcccagcttattgtcttggtaccaaaaacggtgcagtttcgtccaacataatcctcccctgaactgagcaccagttcaagagattcttagctcatgcctcctggaatttctctggaagaacaaccatcccaagcttgcctcttaatgc…
2048	4959	100	0	0	2911	0	0	0	0	+	Copia/ltr_finder_scaffold1202_160350_165309_+/100	4959	0	4959	4959	100	scaffold1202	278459	160350	165309	1	4959,	0,	160350,	gttatgaatattataattatgtgtatgaatgcccatttgtaactcctacatttgtaactcctatacattgaacatgagaatgaatatcctatttaagtgtagttatactagtgatgtataggttatgaattctagagcctataaatagtgctctcttgtactatctttacacatgaataagaatactcttctcctctcatattcttgctcttcttccttttagtttcttaacacgttatcagcacgatgttctaccttctcaaatatttacaaagttgtatttttttaagatgttcttgttcgtggccatctttaatttctggttttctttctactaatttttatgttgtctagtttgctatctctaatatactatttcatttttattttgattagtat…	gttatgaatattataattatgtgtatgaatgcccatttgtaactcctacatttgtaactcctatacattgaacatgagaatgaatatcctatttaagtgtagttatactagtgatgtataggttatgaattctagagcctataaatagtgctctcttgtactatctttacacatgaataagaatactcttctcctctcatattcttgctcttcttccttttagtttcttaacacgttatcagcacgatgttctaccttctcaaatatttacaaagttgtatttttttaagatgttcttgttcgtggccatctttaatttctggttttctttctactaatttttatgttgtctagtttgctatctctaatatactatttcatttttattttgattagtat…
4959	4959	100	0	0	0	0	0	0	0	-	Copia/ltr_finder_scaffold1247_218148_223107_-/100	4959	0	4959	4959	100	scaffold1247	551042	218148	223107	1	4959,	0,	218148,	gttatgaatataattactatagtgaatgcaccattgtgtaactccttattccattcttcaatgtatttcattgtatttattttcccacctttatgtgtaataatattagagagtataggttatgatctatgagcctataaatagagctctcatttgtagcattccatacacatcaataagaaactctctccctctccatattttctcttgttcttgtctttctttgagtttagttttataacacgttatcagcacgaatgctctatcttcttgaagaatctcgaaggttgctattatttatatttgaatttcgatttcatttcttgagagctaatttctattagtttcttgagaactgatttttattatctcatactattctattttctatatatattc…	gttatgaatataattactatagtgaatgcaccattgtgtaactccttattccattcttcaatgtatttcattgtatttattttcccacctttatgtgtaataatattagagagtataggttatgatctatgagcctataaatagagctctcatttgtagcattccatacacatcaataagaaactctctccctctccatattttctcttgttcttgtctttctttgagtttagttttataacacgttatcagcacgaatgctctatcttcttgaagaatctcgaaggttgctattatttatatttgaatttcgatttcatttcttgagagctaatttctattagtttcttgagaactgatttttattatctcatactattctattttctatatatattc…
4435	4435	100	0	0	0	0	0	0	0	-	Copia/ltr_finder_scaffold137_64895_69330_-/100	4435	0	4435	4435	100	scaffold137	364564	64895	69330	1	4435,	0,	64895,	gttgaattacagtaattagtagagtatgagtaggcgtagaaatcagagtaggttagctggattatttgattcttctagcctaatctatgcagaataatagtagaaagtagtaggtagagtaatccctgatttatagggattacaaatgaggtgattctgcaccctaatggtgcagaccctgtatatatgtatgtaaacaacatttcagcaataacaatcataccagaatcattatcattctggatttccacatggtatcagagcgagggtatattcagtagatctaagccccgttttccttctgaaaactcctatctccttctctattttctcatcctccagtcatgaacaacgctgacaacatcccacagtctccctctgtgactacagaggatccgt…	gttgaattacagtaattagtagagtatgagtaggcgtagaaatcagagtaggttagctggattatttgattcttctagcctaatctatgcagaataatagtagaaagtagtaggtagagtaatccctgatttatagggattacaaatgaggtgattctgcaccctaatggtgcagaccctgtatatatgtatgtaaacaacatttcagcaataacaatcataccagaatcattatcattctggatttccacatggtatcagagcgagggtatattcagtagatctaagccccgttttccttctgaaaactcctatctccttctctattttctcatcctccagtcatgaacaacgctgacaacatcccacagtctccctctgtgactacagaggatccgt…
4844	4844	100	0	0	0	0	0	0	0	-	Copia/ltr_finder_scaffold140_197056_201900_-/100	4844	0	4844	4844	100	scaffold140	1328224	197056	201900	1	4844,	0,	197056,	gttggacggaaaactgcatcgtttaacttaagtagctgaattggagtgttggtcaaaactgtgtcgtttaagtttaagtctttaagctgttgcaatttggtcactagtattttcattgtttgacactttagtcctgtacgcagtctgttaatcagttcctgcaattcaggccactgggaacgagtcaatggcagtctgttgccagatttcccagatccttaggcctcatctcatgtatttatggttgccttgatcttctgaataagattcgtcagattgcacgagttctgttgttaacattgtggtatcagagcctaagcaagctgtaaccagaattagagtgagttcatacacacttagaaacacaagagagagtgagagttcaactgaaaaggaaaa…	gttggacggaaaactgcatcgtttaacttaagtagctgaattggagtgttggtcaaaactgtgtcgtttaagtttaagtctttaagctgttgcaatttggtcactagtattttcattgtttgacactttagtcctgtacgcagtctgttaatcagttcctgcaattcaggccactgggaacgagtcaatggcagtctgttgccagatttcccagatccttaggcctcatctcatgtatttatggttgccttgatcttctgaataagattcgtcagattgcacgagttctgttgttaacattgtggtatcagagcctaagcaagctgtaaccagaattagagtgagttcatacacacttagaaacacaagagagagtgagagttcaactgaaaaggaaaa…
4870	5921	100	0	0	1051	0	0	0	0	+	Copia/ltr_finder_scaffold140_6653_12574_+/100	5921	0	5921	5921	100	scaffold140	1328224	6653	12574	1	5921,	0,	6653,	gttataaaactaaactcaaagaaagacaagaacaagggaaaatatggagagggagagagtttcttattgatgtgtagatatgatacaatgtagagtcctatttataggctcatgaaaccataacctatacattctaatattaatacaattaagagagtaatataatacatgatcaatgcaatgggagttacacaatgagcattcaactacatttatataaaatattcataacactcccccttgaatgtccattgggtaaaaattagacatcattatcgaatacactatttgatgctgcctcgttaaaaaccttaccaggaaaacccattgggaaaaaccatggttaagggaaaaagagtgcagtgtgtatcgcctccccctgatgataacatcgttccc…	gttataaaactaaactcaaagaaagacaagaacaagggaaaatatggagagggagagagtttcttattgatgtgtagatatgatacaatgtagagtcctatttataggctcatgaaaccataacctatacattctaatattaatacaattaagagagtaatataatacatgatcaatgcaatgggagttacacaatgagcattcaactacatttatataaaatattcataacactcccccttgaatgtccattgggtaaaaattagacatcattatcgaatacactatttgatgctgcctcgttaaaaaccttaccaggaaaacccattgggaaaaaccatggttaagggaaaaagagtgcagtgtgtatcgcctccccctgatgataacatcgttccc…
4724	6543	100	0	0	1819	0	0	0	0	-	Copia/ltr_finder_scaffold153_446029_452572_-/100	6543	0	6543	6543	100	scaffold153	632746	446029	452572	1	6543,	0,	446029,	gttatgaagataataatgtagtgaatgcccaattgtgtaactctcattctatgattaatgtattttattcccctcctttatgtgtatgattcaatgtatttcattcccctcttttatgtgtaataatattagagagtgtaggttatgatttcatgagcctataaatagagctctcatttgtagcattccatacacctcaataagaaagtacttctcctcccatgttcttgttctcttctttgttcttagttttataacacgttatcagcacgagtgctctgcctattttctcgaagttttcacgaaggttgttatttgctatatcttgttttccaaagttattattattatttatcttgttcttttatttgcttataaaatcttctttttcaaaattag…	gttatgaagataataatgtagtgaatgcccaattgtgtaactctcattctatgattaatgtattttattcccctcctttatgtgtatgattcaatgtatttcattcccctcttttatgtgtaataatattagagagtgtaggttatgatttcatgagcctataaatagagctctcatttgtagcattccatacacctcaataagaaagtacttctcctcccatgttcttgttctcttctttgttcttagttttataacacgttatcagcacgagtgctctgcctattttctcgaagttttcacgaaggttgttatttgctatatcttgttttccaaagttattattattatttatcttgttcttttatttgcttataaaatcttctttttcaaaattag…
3245	4856	100	0	0	1611	0	0	0	0	-	Copia/ltr_finder_scaffold156_142616_147472_-/100	4856	0	4856	4856	100	scaffold156	2281796	142616	147472	1	4856,	0,	142616,	gaggaaatcccgttccttatgtgtatacagtcagatcttattagtttatttgctagttagatagttaccatattagttctagtcctatcctagtttagctagcagatcctattaaatagttagagtagatattttcttacctagtcagtaggaggaatgctgtatataataaacctacgagacatgaataaaagtaattcattctctcaatcttcatggtatcagagcctactctgtacctgacctaaaacaattccgctgcaatcctaagccatggtgacagacggagcttcaaacggatccgatactgctggagagatcgcgaactccgtggcaccagcagcgacgacggattactcaagcttcctcaccacacacaggctggatggcaaaaattat…	gaggaaatcccgttccttatgtgtatacagtcagatcttattagtttatttgctagttagatagttaccatattagttctagtcctatcctagtttagctagcagatcctattaaatagttagagtagatattttcttacctagtcagtaggaggaatgctgtatataataaacctacgagacatgaataaaagtaattcattctctcaatcttcatggtatcagagcctactctgtacctgacctaaaacaattccgctgcaatcctaagccatggtgacagacggagcttcaaacggatccgatactgctggagagatcgcgaactccgtggcaccagcagcgacgacggattactcaagcttcctcaccacacacaggctggatggcaaaaattat…
5009	5009	100	0	0	0	0	0	0	0	+	Copia/ltr_finder_scaffold16_96358_101367_+/100	5009	0	5009	5009	100	scaffold16	942874	96358	101367	1	5009,	0,	96358,	gttgaattacagaaataactaggatattattaggcgtatcacttagtgtaatctagctatcctatagaatcagactagcctgatttaggcagtgtaatcatagtaagtggtaggtaggattaatccctgatttgtagggatcactactagctggatctgcatcctaatgatgcagactgtgtatatatgtaaagaaaaccacagaaataaacatcaatcataccagaatcacttagagttctggatttctgcatggtatcagagcttagattcagaccttgaatccagctccatcaaccttctctcttctatctctctcactctcatctgatggcgaacacgaacgaggaagttcaagtcccatcctcgccatctgtgacttcaggagatccctcccag…	gttgaattacagaaataactaggatattattaggcgtatcacttagtgtaatctagctatcctatagaatcagactagcctgatttaggcagtgtaatcatagtaagtggtaggtaggattaatccctgatttgtagggatcactactagctggatctgcatcctaatgatgcagactgtgtatatatgtaaagaaaaccacagaaataaacatcaatcataccagaatcacttagagttctggatttctgcatggtatcagagcttagattcagaccttgaatccagctccatcaaccttctctcttctatctctctcactctcatctgatggcgaacacgaacgaggaagttcaagtcccatcctcgccatctgtgacttcaggagatccctcccag…
4504	6178	100	0	0	1674	0	0	0	0	-	Copia/ltr_finder_scaffold161_367459_373637_-/100	6178	0	6178	6178	100	scaffold161	400552	367459	373637	1	6178,	0,	367459,	gttataaaactaaactcaaagaaagacaagaacaagagaaatatggagagggagagagtttcttattgaggtgtatggaatgctacaaatgagagctctatttataggctcatagatcataacctatactctctaatattattacacataaaggtgggaaaataaatacaatgaaatacattgaagaatggaataaggagttacacaatggtgcattcactatagtaattatattcataacactcccccttgaatgaccattggttatacatcgttcttcgaatacgcttttgatactgcctcattaaaaaccttaccaggaaaacccagtgggaaaaaccatggttaagggaaaaagagtacagctgcgtattgactccccctgatgatgatatcagt…	gttataaaactaaactcaaagaaagacaagaacaagagaaatatggagagggagagagtttcttattgaggtgtatggaatgctacaaatgagagctctatttataggctcatagatcataacctatactctctaatattattacacataaaggtgggaaaataaatacaatgaaatacattgaagaatggaataaggagttacacaatggtgcattcactatagtaattatattcataacactcccccttgaatgaccattggttatacatcgttcttcgaatacgcttttgatactgcctcattaaaaaccttaccaggaaaacccagtgggaaaaaccatggttaagggaaaaagagtacagctgcgtattgactccccctgatgatgatatcagt…
1666	5083	100	0	0	3417	0	0	0	0	-	Copia/ltr_finder_scaffold164_86028_91111_-/100	5083	0	5083	5083	100	scaffold164	841993	86028	91111	1	5083,	0,	86028,	gtaagaatcggaggaggtgatcgacggagagggaaggaaggaaaaagagaggaaaggaaatgaagaagatttctggaaaagcttacttcatttcatcctcatcccttttgttcttatagtacaagccttttccgtttttactgtttaacatctaacggtaataaacgaaattaaaacacgtgtcaacttattacagattcagtaataatgaaaacgacgcagttccattaaactaaagccagctcagttgcacgctcaatcatcgaactttcattccattgcaatctagtcactctgcgcatcttcctgcaataatgttgaatgttcttcatttccagccttggatgctgcataacctgaatccttcttctcctcttctgatagcctcccacaagttgg…	gtaagaatcggaggaggtgatcgacggagagggaaggaaggaaaaagagaggaaaggaaatgaagaagatttctggaaaagcttacttcatttcatcctcatcccttttgttcttatagtacaagccttttccgtttttactgtttaacatctaacggtaataaacgaaattaaaacacgtgtcaacttattacagattcagtaataatgaaaacgacgcagttccattaaactaaagccagctcagttgcacgctcaatcatcgaactttcattccattgcaatctagtcactctgcgcatcttcctgcaataatgttgaatgttcttcatttccagccttggatgctgcataacctgaatccttcttctcctcttctgatagcctcccacaagttgg…
4918	4918	100	0	0	0	0	0	0	0	-	Copia/ltr_finder_scaffold1649_360_5278_-/100	4918	0	4918	4918	100	scaffold1649	84525	360	5278	1	4918,	0,	360,	gaggaaatcccgttccttatgtgtatacagtcagatcttattagtttatttgctagttagatagttaccatattagttctagtcctatcctagtttaactagcagatcctattaattagttagagtagatattttcttacctagtcagtaggatgaatgctgtatataataaacctacgagacatgaataaaagcaattcattctctcaatcttcatggtatcagagcctactctgtacctgatctaaaacgattccgctgcaatcctaagccatggtgacagacggagcttcaaacggatccgatactgctggagagatcgcgaactccgtggcaccagcagcgacgacggattactcaagcttcctcaccacacacaggctggatggcaaaaattat…	gaggaaatcccgttccttatgtgtatacagtcagatcttattagtttatttgctagttagatagttaccatattagttctagtcctatcctagtttaactagcagatcctattaattagttagagtagatattttcttacctagtcagtaggatgaatgctgtatataataaacctacgagacatgaataaaagcaattcattctctcaatcttcatggtatcagagcctactctgtacctgatctaaaacgattccgctgcaatcctaagccatggtgacagacggagcttcaaacggatccgatactgctggagagatcgcgaactccgtggcaccagcagcgacgacggattactcaagcttcctcaccacacacaggctggatggcaaaaattat…
5022	5022	100	0	0	0	0	0	0	0	-	Copia/ltr_finder_scaffold169_331105_336127_-/100	5022	0	5022	5022	100	scaffold169	370759	331105	336127	1	5022,	0,	331105,	gcagaaatccagaactctaagtgattctggtatgattgatgtttatttctgtggttttctttacatatatacacagtctgcatcattaggatgcagatccagctagtagtgatccctacaaatcagggattaatcctacctaccacttactatgattacactgcctaaatcaggctagtctgattctataggatagctagattacactaagtgatacgcctaataatatcctagttatttctgtaattcaacactccccctcaagcttggctgtagatgttatggaggccaagcttgccttgtagatcatcgaacatatctctaggtagagccttcgtgagaatatctgcaatctgctgcttagatggaacgtactccatctcgaactccttgttgttt…	gcagaaatccagaactctaagtgattctggtatgattgatgtttatttctgtggttttctttacatatatacacagtctgcatcattaggatgcagatccagctagtagtgatccctacaaatcagggattaatcctacctaccacttactatgattacactgcctaaatcaggctagtctgattctataggatagctagattacactaagtgatacgcctaataatatcctagttatttctgtaattcaacactccccctcaagcttggctgtagatgttatggaggccaagcttgccttgtagatcatcgaacatatctctaggtagagccttcgtgagaatatctgcaatctgctgcttagatggaacgtactccatctcgaactccttgttgttt…
4939	4939	100	0	0	0	0	0	0	0	+	Copia/ltr_finder_scaffold18_197582_202521_+/100	4939	0	4939	4939	100	scaffold18	427562	197582	202521	1	4939,	0,	197582,	gtgaagtttgatgaatggaagagaagagaagaacagagaaagcgaagaagaaggagaagctgtaatggaaagtcgttttctgttattactgtactgaatgaattaattgtacaaacagaaaggagaattctatttataccactactactattatctattacaactcactcacatacttataatttaacaccatttaacacccccccacaaactggggagtagatgttcaatatacccagtttggacagtaagaactgcatcctgggagcagctaatcccttggtaaagatgtccgccagctgcgtttctgttgacacatacttgagttgcactaatcctgactcaattcgttcacgaatcacgtgacaatcgatctctatgtgcttagtacgttcgtga…	gtgaagtttgatgaatggaagagaagagaagaacagagaaagcgaagaagaaggagaagctgtaatggaaagtcgttttctgttattactgtactgaatgaattaattgtacaaacagaaaggagaattctatttataccactactactattatctattacaactcactcacatacttataatttaacaccatttaacacccccccacaaactggggagtagatgttcaatatacccagtttggacagtaagaactgcatcctgggagcagctaatcccttggtaaagatgtccgccagctgcgtttctgttgacacatacttgagttgcactaatcctgactcaattcgttcacgaatcacgtgacaatcgatctctatgtgcttagtacgttcgtga…
4329	4882	100	0	0	553	0	0	0	0	+	Copia/ltr_finder_scaffold184_360040_364922_+/100	4882	0	4882	4882	100	scaffold184	563099	360040	364922	1	4882,	0,	360040,	gaagattgagagaatgaattacttttattcatgtctcgtaggtttattatatacagcattcctcctactgactaggtaagaaaatatctactctaactatttaataggatctgctagctaaactaggataggactagaactaacatggtaactatctaactagcaaataaactaataagatctgactgtatacaaataaggaacgggatttcctcactccccctcaagcttggtgtagatgttgtacaaacccagcttggacttgaaatgatctgactgttctcgtggaagtgcttttgtgagtatgtccgcggtctgctgtttggactggacatatctcacatccacaactcccctttccaccttctcagtgataaaatgcctatctatctcgacatg…	gaagattgagagaatgaattacttttattcatgtctcgtaggtttattatatacagcattcctcctactgactaggtaagaaaatatctactctaactatttaataggatctgctagctaaactaggataggactagaactaacatggtaactatctaactagcaaataaactaataagatctgactgtatacaaataaggaacgggatttcctcactccccctcaagcttggtgtagatgttgtacaaacccagcttggacttgaaatgatctgactgttctcgtggaagtgcttttgtgagtatgtccgcggtctgctgtttggactggacatatctcacatccacaactcccctttccaccttctcagtgataaaatgcctatctatctcgacatg…
5109	5109	100	0	0	0	0	0	0	0	-	Copia/ltr_finder_scaffold196_277887_282996_-/100	5109	0	5109	5109	100	scaffold196	1901133	277887	282996	1	5109,	0,	277887,	gcagaaatccagaactctaagtgattctggtatgattgatgtttatttctgtggttttctttacatatatacacagtctgcatcattaggatgcagatccagctagtagtgatccctacaaatcagggattaatcctacctaccacttactatgattacactgcctaaatcaggctagtctgattctataggatagctagattacactaagtgatacgcctaataatatcctagttatttctgtaattcaacactccccctcaagcttggctgtagatgttatggaggccaagcttgccttgtagatcatcgaacatatctctaggtagagccttcgtgagaatatctgcaatctgctgcttagatggaacgtactccatctcgaactccttgttgttt…	gcagaaatccagaactctaagtgattctggtatgattgatgtttatttctgtggttttctttacatatatacacagtctgcatcattaggatgcagatccagctagtagtgatccctacaaatcagggattaatcctacctaccacttactatgattacactgcctaaatcaggctagtctgattctataggatagctagattacactaagtgatacgcctaataatatcctagttatttctgtaattcaacactccccctcaagcttggctgtagatgttatggaggccaagcttgccttgtagatcatcgaacatatctctaggtagagccttcgtgagaatatctgcaatctgctgcttagatggaacgtactccatctcgaactccttgttgttt…
2533	4537	100	0	0	2004	0	0	0	0	+	Copia/ltr_finder_scaffold196_367680_372217_+/100	4537	0	4537	4537	100	scaffold196	1901133	367680	372217	1	4537,	0,	367680,	gttgaattacagaaataactaggatattattaggcgtatcacttagtgtaatctagctatcctatagaatcagactagcctgatttaggcagtgtaatcatagtaagtggtaggtaggattaatccctgatttgtagggatcactactagctggatctgcatcctaatgatgcagactgtgtatatatgtaaagaaaaccacagaaataaacatcaatcataccagaatcacttagagttctggatttctgcatggtatcagagcttagattcagaccttgaatccagctccatcaaccttctctcttctatctctctcactctcatctgatggcgaacacgaacgaggaagttcaagtcccatcctcgccatctgtgacttcaggagatccctcccag…	gttgaattacagaaataactaggatattattaggcgtatcacttagtgtaatctagctatcctatagaatcagactagcctgatttaggcagtgtaatcatagtaagtggtaggtaggattaatccctgatttgtagggatcactactagctggatctgcatcctaatgatgcagactgtgtatatatgtaaagaaaaccacagaaataaacatcaatcataccagaatcacttagagttctggatttctgcatggtatcagagcttagattcagaccttgaatccagctccatcaaccttctctcttctatctctctcactctcatctgatggcgaacacgaacgaggaagttcaagtcccatcctcgccatctgtgacttcaggagatccctcccag…
5197	5197	100	0	0	0	0	0	0	0	-	Copia/ltr_finder_scaffold196_897314_902511_-/100	5197	0	5197	5197	100	scaffold360	1176022	142559	147756	1	5197,	0,	142559,	gttagatttctggaaacaggaatggatgaagatggaagaaggaagaagaaggatgaagaacagaagaatggagtcgttgattaattggtaaaggtgaaaagcaaaacgtgagtttacaacccaaactctggggttttataaagaagtcattgtaactgcctaaagtaacagaatggtaacaaactaaaacagaataacagaaagaataactaactaacagttcctaacagaatggtaacaaacttttgagtttgttttctctaataccctcccgcaaactaagcatggatagattccaagtttagtttggaaatgagattttggaaagtgtgaacgggtaaagattttgtgaaaggatccgcgagttggttatgagtggatatatgttggactttgaga…	gttagatttctggaaacaggaatggatgaagatggaagaaggaagaagaaggatgaagaacagaagaatggagtcgttgattaattggtaaaggtgaaaagcaaaacgtgagtttacaacccaaactctggggttttataaagaagtcattgtaactgcctaaagtaacagaatggtaacaaactaaaacagaataacagaaagaataactaactaacagttcctaacagaatggtaacaaacttttgagtttgttttctctaataccctcccgcaaactaagcatggatagattccaagtttagtttggaaatgagattttggaaagtgtgaacgggtaaagattttgtgaaaggatccgcgagttggttatgagtggatatatgttggactttgaga…
5197	5197	100	0	0	0	0	0	0	0	-	Copia/ltr_finder_scaffold196_897314_902511_-/100	5197	0	5197	5197	100	scaffold196	1901133	897314	902511	1	5197,	0,	897314,	gttagatttctggaaacaggaatggatgaagatggaagaaggaagaagaaggatgaagaacagaagaatggagtcgttgattaattggtaaaggtgaaaagcaaaacgtgagtttacaacccaaactctggggttttataaagaagtcattgtaactgcctaaagtaacagaatggtaacaaactaaaacagaataacagaaagaataactaactaacagttcctaacagaatggtaacaaacttttgagtttgttttctctaataccctcccgcaaactaagcatggatagattccaagtttagtttggaaatgagattttggaaagtgtgaacgggtaaagattttgtgaaaggatccgcgagttggttatgagtggatatatgttggactttgaga…	gttagatttctggaaacaggaatggatgaagatggaagaaggaagaagaaggatgaagaacagaagaatggagtcgttgattaattggtaaaggtgaaaagcaaaacgtgagtttacaacccaaactctggggttttataaagaagtcattgtaactgcctaaagtaacagaatggtaacaaactaaaacagaataacagaaagaataactaactaacagttcctaacagaatggtaacaaacttttgagtttgttttctctaataccctcccgcaaactaagcatggatagattccaagtttagtttggaaatgagattttggaaagtgtgaacgggtaaagattttgtgaaaggatccgcgagttggttatgagtggatatatgttggactttgaga…
4938	4938	100	0	0	0	0	0	0	0	-	Copia/ltr_finder_scaffold201_373996_378934_-/100	4938	0	4938	4938	100	scaffold201	592936	373996	378934	1	4938,	0,	373996,	gttaaatagtagtaaattatagttatagagcgaattgcagtaagtgataagtgtagtggtataaatagaacttcttcctgtatttgtacaactaaattgaatactacagtaataacagaaaacagaattcttcacagctccttcttcttctctgtttcttctcttctcctctcttccattatccaaacttcacatggtatcagagcctccattgttgatctgattccatcatgacttcatcatctcaatcatcgtcgatcctctctacactcaattctgctcatccttcgagctataccgatcatttctcaaatccgttgtttctatctcccagtgacaatctgtcatctccgatcgtcggagtgaagttgacgaacgaaaatttccacgtctggagca…	gttaaatagtagtaaattatagttatagagcgaattgcagtaagtgataagtgtagtggtataaatagaacttcttcctgtatttgtacaactaaattgaatactacagtaataacagaaaacagaattcttcacagctccttcttcttctctgtttcttctcttctcctctcttccattatccaaacttcacatggtatcagagcctccattgttgatctgattccatcatgacttcatcatctcaatcatcgtcgatcctctctacactcaattctgctcatccttcgagctataccgatcatttctcaaatccgttgtttctatctcccagtgacaatctgtcatctccgatcgtcggagtgaagttgacgaacgaaaatttccacgtctggagca…
4462	4462	100	0	0	0	0	0	0	0	-	Copia/ltr_finder_scaffold203_121394_125856_-/100	4462	0	4462	4462	100	scaffold203	157529	121394	125856	1	4462,	0,	121394,	gttaagccacgaaatatgcaaactgacaacttgattagttgcagagaatcattgatatagatcagatcaggtgtccttgaaactagctacaatcccaacagcatgattcccacgatcaacagctataggactaaactgcaaactaataaaagttatagactacgaaagtaagactccaaacagacttaacgaactaattcaaactacgtagttttggtctctcttaacacacaagcaaactaagtcaaacgacgtagtttcattcttgcttaacacatcctccccatgaactggaatttccagaattgaaatttcagttcatcttcactttgagctcctgcatcttcattcttccatttctgcactgtccaccaatccaagtctgctgcgcagcaaacc…	gttaagccacgaaatatgcaaactgacaacttgattagttgcagagaatcattgatatagatcagatcaggtgtccttgaaactagctacaatcccaacagcatgattcccacgatcaacagctataggactaaactgcaaactaataaaagttatagactacgaaagtaagactccaaacagacttaacgaactaattcaaactacgtagttttggtctctcttaacacacaagcaaactaagtcaaacgacgtagtttcattcttgcttaacacatcctccccatgaactggaatttccagaattgaaatttcagttcatcttcactttgagctcctgcatcttcattcttccatttctgcactgtccaccaatccaagtctgctgcgcagcaaacc…
4036	4036	100	0	0	0	0	0	0	0	-	Copia/ltr_finder_scaffold205_869938_873974_-/100	4036	0	4036	4036	100	scaffold205	932111	869938	873974	1	4036,	0,	869938,	ggacttggtttgagagaggaggggaagaatggaaagcttgttgattgattattgacagaatgaaaacgatggagtttacaacccaaactccaagggttttatatgtgatcattgtaactaccaattgtaacagaaaagtcactgtaactaccaagagtaccaaaagtaacagctaactaacatttcctaacaaaccggtaacaaactgaaagtttgtttacctaataaatgcccaaaccaacagtggattgattccaggcgtagttttggaaataagatttcgaaaagtatgaactggtagagatttagtgaaaggatcaacaagttgattgtgagtagagataagttggactttgagaaagccggtgagaactttgtcttgaatgaaatgacaatcta…	ggacttggtttgagagaggaggggaagaatggaaagcttgttgattgattattgacagaatgaaaacgatggagtttacaacccaaactccaagggttttatatgtgatcattgtaactaccaattgtaacagaaaagtcactgtaactaccaagagtaccaaaagtaacagctaactaacatttcctaacaaaccggtaacaaactgaaagtttgtttacctaataaatgcccaaaccaacagtggattgattccaggcgtagttttggaaataagatttcgaaaagtatgaactggtagagatttagtgaaaggatcaacaagttgattgtgagtagagataagttggactttgagaaagccggtgagaactttgtcttgaatgaaatgacaatcta…
5657	5657	100	0	0	0	0	0	0	0	+	Copia/ltr_finder_scaffold222_824643_830300_+/100	5657	0	5657	5657	100	scaffold222	1508233	824643	830300	1	5657,	0,	824643,	ggaaatgatttttcattttcccgccaaacttcacactctccaagcttcaagtgaaacggagcgtttcttcctctctacaccaacgactaaatgaaacggagcgttctgttaagtgatgaagataagaacaaaacgtcatcgttgcactgatcagaacagctcatcgtcctcttctctgttcctctgcatttctgcaaattccgttagagcctcaagctcacctactctctttcagccagctaccagctgtgcacattgtcttttagcttctcatcactttgtatatgtacaacctttctatcaatgagaacgtcgagccatttcatttgaacacaaacgagttaatagaagctcgatgttcgttaggtcatcaagtatgagatgaaacagggagagtca…	ggaaatgatttttcattttcccgccaaacttcacactctccaagcttcaagtgaaacggagcgtttcttcctctctacaccaacgactaaatgaaacggagcgttctgttaagtgatgaagataagaacaaaacgtcatcgttgcactgatcagaacagctcatcgtcctcttctctgttcctctgcatttctgcaaattccgttagagcctcaagctcacctactctctttcagccagctaccagctgtgcacattgtcttttagcttctcatcactttgtatatgtacaacctttctatcaatgagaacgtcgagccatttcatttgaacacaaacgagttaatagaagctcgatgttcgttaggtcatcaagtatgagatgaaacagggagagtca…
3316	4636	100	0	0	1320	0	0	0	0	+	Copia/ltr_finder_scaffold231_328563_333199_+/100	4636	0	4636	4636	100	scaffold231	551756	328563	333199	1	4636,	0,	328563,	gtttttattagtctgttaagtctgttgcattgtttacttccgcagtacagaacttctattagtttgcactttagtcctatagctgttgatcgtgggattcttgttgttaggatcatggctagttttcaggccatcttaccatgtctatttcaaagattctctgcaactaaattcagttgtcagtttgcttatcttgtggcttaacatgtggtatcagagccctaacaaactgtaaccatattcacgagattgagaggtagtacaagagaggagagttgagagtgataggcattcacgagtgaaaacaaaacttgaaaaacagatcagaatgggagagagctttgcagcagtgagtataccaaaatatgatggggattatgatcactggagtctcctaat…	gtttttattagtctgttaagtctgttgcattgtttacttccgcagtacagaacttctattagtttgcactttagtcctatagctgttgatcgtgggattcttgttgttaggatcatggctagttttcaggccatcttaccatgtctatttcaaagattctctgcaactaaattcagttgtcagtttgcttatcttgtggcttaacatgtggtatcagagccctaacaaactgtaaccatattcacgagattgagaggtagtacaagagaggagagttgagagtgataggcattcacgagtgaaaacaaaacttgaaaaacagatcagaatgggagagagctttgcagcagtgagtataccaaaatatgatggggattatgatcactggagtctcctaat…
4545	4545	100	0	0	0	0	0	0	0	-	Copia/ltr_finder_scaffold233_568174_572719_-/100	4545	0	4545	4545	100	scaffold233	580723	568174	572719	1	4545,	0,	568174,	gtagaaagaataatcctgattagttaggattattctgtatagctgtaacttcctaatataaaatcgtatgtttaggtagtttaccttaataggttatctttatgtatatatttcaaggtaaccctacggaggaataaaaaaaaaacacaagtctgttattcattctaccttaaatcgaacatggtatcagagccgacgggttcttaccttgccgccggactcatcttctcttcttcttcttcatcgtacctatcatgatctctggctctgacagtgacgattcctctctcgcttccaactatacacctaaatcagctcagactacctctgcgccgactgcgacagagcatatggcatctaactcagatttcctttctggctccggtgggttcacgatac…	gtagaaagaataatcctgattagttaggattattctgtatagctgtaacttcctaatataaaatcgtatgtttaggtagtttaccttaataggttatctttatgtatatatttcaaggtaaccctacggaggaataaaaaaaaaacacaagtctgttattcattctaccttaaatcgaacatggtatcagagccgacgggttcttaccttgccgccggactcatcttctcttcttcttcttcatcgtacctatcatgatctctggctctgacagtgacgattcctctctcgcttccaactatacacctaaatcagctcagactacctctgcgccgactgcgacagagcatatggcatctaactcagatttcctttctggctccggtgggttcacgatac…
4682	5645	100	0	0	963	0	0	0	0	+	Copia/ltr_finder_scaffold25_1393186_1398831_+/100	5645	0	5645	5645	100	scaffold25	3087368	1393186	1398831	1	5645,	0,	1393186,	gttatgaatataattactatagtgaatgcaccattgtgtaactccttattccattcttcaatgtatttcattgtatttattttcccacctttatgtgtaataatattagagagtataggttatgatctatgagcctataaatagagctctcatttgtagcattccatacacctcaataagaaactatctccctctccatatttctcttgttcttgtctttctttgagtttagttttataacacgttatcagcacgaagttctgccgtcgagcaacttcttgtaatcatgagcgaagtgcatacaaacaatacatatggccagtgagttcatgcttatgctcctgatgcccgtttttgcaattttattatgcgcacgagtgctcgattctcgaaagttta…	gttatgaatataattactatagtgaatgcaccattgtgtaactccttattccattcttcaatgtatttcattgtatttattttcccacctttatgtgtaataatattagagagtataggttatgatctatgagcctataaatagagctctcatttgtagcattccatacacctcaataagaaactatctccctctccatatttctcttgttcttgtctttctttgagtttagttttataacacgttatcagcacgaagttctgccgtcgagcaacttcttgtaatcatgagcgaagtgcatacaaacaatacatatggccagtgagttcatgcttatgctcctgatgcccgtttttgcaattttattatgcgcacgagtgctcgattctcgaaagttta…
4329	4529	100	0	0	200	0	0	0	0	+	Copia/ltr_finder_scaffold253_100431_104960_+/100	4529	0	4529	4529	100	scaffold253	287929	100431	104960	1	4529,	0,	100431,	gaagattgagagaatgaattacttttattcatgtctcgtaggtttattatatacagcattcctcctactgactaggtaagaaaatatctactctaactatttaataggatctgctagctaaactaggataggactagaactaatatggtaactatctaactagcaaataaactaataagatctgactgtatacaaataaggaacgggatttcctcactccccctcaagcttggtgtagatgttgtacaaacccagcttggacttgaaatgatctgactgttctcgtggaagtgcctttgtgagtatgtcagcggtctgctgtttggactggacatatctcacatccacaactcccctttccaccttctcagtgataaaatgcctgtctatctcgacatg…	gaagattgagagaatgaattacttttattcatgtctcgtaggtttattatatacagcattcctcctactgactaggtaagaaaatatctactctaactatttaataggatctgctagctaaactaggataggactagaactaatatggtaactatctaactagcaaataaactaataagatctgactgtatacaaataaggaacgggatttcctcactccccctcaagcttggtgtagatgttgtacaaacccagcttggacttgaaatgatctgactgttctcgtggaagtgcctttgtgagtatgtcagcggtctgctgtttggactggacatatctcacatccacaactcccctttccaccttctcagtgataaaatgcctgtctatctcgacatg…
1095	4428	100	0	0	3333	0	0	0	0	-	Copia/ltr_finder_scaffold257_137394_141822_-/100	4428	0	4428	4428	100	scaffold257	731819	137394	141822	1	4428,	0,	137394,	gtggaattccagaatgataatgattctggtatgattattattgctgaaatgttgtttacatacatatatacagggtctgcaccattagggtgcagaatcacctcatttgtaatccctataaatcagggattactctacctactactttctactattattctgcatagattaggctagaagaatcaaataatccagctaacctactctgatttctacgcctactcatactctactaattactgtaattcaacactccccctcaagcttggctgtagatgttatgaaggccaagcttgctttgtaagtcatcaaacatatccctaggcagtgccttagtaagaatatctgcgatctgctggttcgatggaacgtactccatctcgaattccttgttgttta…	gtggaattccagaatgataatgattctggtatgattattattgctgaaatgttgtttacatacatatatacagggtctgcaccattagggtgcagaatcacctcatttgtaatccctataaatcagggattactctacctactactttctactattattctgcatagattaggctagaagaatcaaataatccagctaacctactctgatttctacgcctactcatactctactaattactgtaattcaacactccccctcaagcttggctgtagatgttatgaaggccaagcttgctttgtaagtcatcaaacatatccctaggcagtgccttagtaagaatatctgcgatctgctggttcgatggaacgtactccatctcgaattccttgttgttta…
4614	5307	100	0	0	693	0	0	0	0	-	Copia/ltr_finder_scaffold269_65058_70365_-/100	5307	0	5307	5307	100	scaffold269	181296	65058	70365	1	5307,	0,	65058,	gttaagaaactaatggatcgaaaatatgattacaaagaacaatgaaaaggaagagacacaaaagagagggaaagatcactttcttattccttcactattggtacaagatgaacatctatttataggtgaggaacaatctcataggattctagcattattacatatatgaataggtacatgaatgagcacatgaatgagtatataaatagggttatgaatagtattgaattacattgagtaatggacattcatcacatatattcttcataacactcccccttgaatgtccattggttaaaaatgtgcatcatgtcctttgaatatgctatttgatactgcctcgttaaaaaccttaccaggaaaacccagtgggaaaaaccatggttaagggaaaaagag…	gttaagaaactaatggatcgaaaatatgattacaaagaacaatgaaaaggaagagacacaaaagagagggaaagatcactttcttattccttcactattggtacaagatgaacatctatttataggtgaggaacaatctcataggattctagcattattacatatatgaataggtacatgaatgagcacatgaatgagtatataaatagggttatgaatagtattgaattacattgagtaatggacattcatcacatatattcttcataacactcccccttgaatgtccattggttaaaaatgtgcatcatgtcctttgaatatgctatttgatactgcctcgttaaaaaccttaccaggaaaacccagtgggaaaaaccatggttaagggaaaaagag…
5022	5022	100	0	0	0	0	0	0	0	-	Copia/ltr_finder_scaffold272_1306805_1311827_-/100	5022	0	5022	5022	100	scaffold274	424032	259215	264237	1	5022,	0,	259215,	gcagaaatccagaactctaagtgattctggtatgattgatgtttatttctgtggttttctttacatatatacacagtctgcatcattaggatgcagatccagctagtagtgatccctacaaatcagggattaatcctacctaccacttactatgattacactgcctaaatcaggctagtctgattctataggatagctagattacactaagtgatacgcctaataatatcctagttatttctgtaattcaacactccccctcaagcttggctgtagatgttatggaggccaagcttgccttgtagatcatcgaacatatctctaggtagagccttcgtgagaatatctgcaatctgctgcttagatggaacgtactccatctcgaactccttgttgttt…	gcagaaatccagaactctaagtgattctggtatgattgatgtttatttctgtggttttctttacatatatacacagtctgcatcattaggatgcagatccagctagtagtgatccctacaaatcagggattaatcctacctaccacttactatgattacactgcctaaatcaggctagtctgattctataggatagctagattacactaagtgatacgcctaataatatcctagttatttctgtaattcaacactccccctcaagcttggctgtagatgttatggaggccaagcttgccttgtagatcatcgaacatatctctaggtagagccttcgtgagaatatctgcaatctgctgcttagatggaacgtactccatctcgaactccttgttgttt…
5022	5022	100	0	0	0	0	0	0	0	-	Copia/ltr_finder_scaffold272_1306805_1311827_-/100	5022	0	5022	5022	100	scaffold272	2415421	1306805	1311827	1	5022,	0,	1306805,	gcagaaatccagaactctaagtgattctggtatgattgatgtttatttctgtggttttctttacatatatacacagtctgcatcattaggatgcagatccagctagtagtgatccctacaaatcagggattaatcctacctaccacttactatgattacactgcctaaatcaggctagtctgattctataggatagctagattacactaagtgatacgcctaataatatcctagttatttctgtaattcaacactccccctcaagcttggctgtagatgttatggaggccaagcttgccttgtagatcatcgaacatatctctaggtagagccttcgtgagaatatctgcaatctgctgcttagatggaacgtactccatctcgaactccttgttgttt…	gcagaaatccagaactctaagtgattctggtatgattgatgtttatttctgtggttttctttacatatatacacagtctgcatcattaggatgcagatccagctagtagtgatccctacaaatcagggattaatcctacctaccacttactatgattacactgcctaaatcaggctagtctgattctataggatagctagattacactaagtgatacgcctaataatatcctagttatttctgtaattcaacactccccctcaagcttggctgtagatgttatggaggccaagcttgccttgtagatcatcgaacatatctctaggtagagccttcgtgagaatatctgcaatctgctgcttagatggaacgtactccatctcgaactccttgttgttt…
4309	5083	100	0	0	774	0	0	0	0	+	Copia/ltr_finder_scaffold272_651971_657054_+/100	5083	0	5083	5083	100	scaffold272	2415421	651971	657054	1	5083,	0,	651971,	gttatgaatataattactatagtgaatgcaccattgtgtaactccttattccattcttcaatgtatttcattgtatttattttcccacctttatgtgtaataatattagagagtataggttatgatctatgagcctataaatagagctctcatttgtagcattctatacacctcaataagaaagtacttctcctctcatgttcttgttctcttttgttcttagttttataacacgttatcagcacgaagttctgccatcgagcaannnnnnnnnnnnnnnnnnnnnnnnnnnnnnnnnnnnnnnnnnnnnnnnnnnnnnnnnnnnnnnnnnnnnnnnnnnnnnnnnnnnnnnnnnnnnnnnnnnnnnnnnnnnnnnnnnnnnnnnnnnnnnnnnnnnnn…	gttatgaatataattactatagtgaatgcaccattgtgtaactccttattccattcttcaatgtatttcattgtatttattttcccacctttatgtgtaataatattagagagtataggttatgatctatgagcctataaatagagctctcatttgtagcattctatacacctcaataagaaagtacttctcctctcatgttcttgttctcttttgttcttagttttataacacgttatcagcacgaagttctgccatcgagcaannnnnnnnnnnnnnnnnnnnnnnnnnnnnnnnnnnnnnnnnnnnnnnnnnnnnnnnnnnnnnnnnnnnnnnnnnnnnnnnnnnnnnnnnnnnnnnnnnnnnnnnnnnnnnnnnnnnnnnnnnnnnnnnnnnnnn…
4339	4644	100	0	0	305	0	0	0	0	+	Copia/ltr_finder_scaffold280_519979_524623_+/100	4644	0	4644	4644	100	scaffold280	2404031	519979	524623	1	4644,	0,	519979,	gaagattgagagaatgaattgcttttattcatgtctcgtaggtttattatatacagcattcatcctactgactaggtaagaaaatatctactctaactaattaataggatctgctagttaaactaggataggactagaactaatatggtaactatctaactagcaaataaactaataagatctgactgtatacacataaggaacgggatttcctcactccccctcaagcttggtgtagatgttgtacaaacccagcttggacttgaaatgatctgactgttctcgtggaagtgcctttgtgagtatgtcagcggtctgctgtttggactggacatatctcacatccacaactcccctttccaccttctcagtgataaaatgcctgtctatctcgacatg…	gaagattgagagaatgaattgcttttattcatgtctcgtaggtttattatatacagcattcatcctactgactaggtaagaaaatatctactctaactaattaataggatctgctagttaaactaggataggactagaactaatatggtaactatctaactagcaaataaactaataagatctgactgtatacacataaggaacgggatttcctcactccccctcaagcttggtgtagatgttgtacaaacccagcttggacttgaaatgatctgactgttctcgtggaagtgcctttgtgagtatgtcagcggtctgctgtttggactggacatatctcacatccacaactcccctttccaccttctcagtgataaaatgcctgtctatctcgacatg…
5566	6271	100	0	0	705	0	0	0	0	+	Copia/ltr_finder_scaffold297_512690_518961_+/100	6271	0	6271	6271	100	scaffold297	1074172	512690	518961	1	6271,	0,	512690,	gttatgaatataattactatagtgaatgcaccattgtgtaactccttattccattcttcaatgtatttcattgtatttattttcccacctttatgtgtaataatattagagagtatatgttatgatctatgagcctataaatagagctctcatttgtagcattccatacacctcaataagaaactctctccctctccatatttctcttgttcttgtctttctttgagtttagttttataacacgttatcagcacgaagttctgccgtcgagcaacttcttgtaaccatgagcgaagtgcatacaaacaatacatatggccagtgagttcatgcttatgctcctgatgcccgtttttgcaattttattattgcgcacgagtgctcgattctcaaaagttt…	gttatgaatataattactatagtgaatgcaccattgtgtaactccttattccattcttcaatgtatttcattgtatttattttcccacctttatgtgtaataatattagagagtatatgttatgatctatgagcctataaatagagctctcatttgtagcattccatacacctcaataagaaactctctccctctccatatttctcttgttcttgtctttctttgagtttagttttataacacgttatcagcacgaagttctgccgtcgagcaacttcttgtaaccatgagcgaagtgcatacaaacaatacatatggccagtgagttcatgcttatgctcctgatgcccgtttttgcaattttattattgcgcacgagtgctcgattctcaaaagttt…
4888	4888	100	0	0	0	0	0	0	0	+	Copia/ltr_finder_scaffold297_790072_794960_+/100	4888	0	4888	4888	100	scaffold297	1074172	790072	794960	1	4888,	0,	790072,	gttatgaatattataattatgtgtatgaatgcccatttgtaactcctacctttgtaacttctatacattgaacatgaaaatgaatatcctatttaagtgtagttatactagtgatgtataggttatgaattctagagcctataaatagtgctctctcttgtaccattttcacacctcaataagaaagtacttctcctcccatgttcttgttctcttttgttcttagttttataacacgttatcagcacgaagttctgccgccgagcaatctcttgtaatcatacaatgagagattacttttaatcgtgagataagcggtgcacgcggaacaatacaattccgcccgccatatggctagtaagatttacgcttttgatgcccgtgatatggccaatgaga…	gttatgaatattataattatgtgtatgaatgcccatttgtaactcctacctttgtaacttctatacattgaacatgaaaatgaatatcctatttaagtgtagttatactagtgatgtataggttatgaattctagagcctataaatagtgctctctcttgtaccattttcacacctcaataagaaagtacttctcctcccatgttcttgttctcttttgttcttagttttataacacgttatcagcacgaagttctgccgccgagcaatctcttgtaatcatacaatgagagattacttttaatcgtgagataagcggtgcacgcggaacaatacaattccgcccgccatatggctagtaagatttacgcttttgatgcccgtgatatggccaatgaga…
3335	3335	100	0	0	0	0	0	0	0	+	Copia/ltr_finder_scaffold303_387143_390478_+/100	3335	0	3335	3335	100	scaffold303	803632	387143	390478	1	3335,	0,	387143,	gtagggattactacgagctggatctgcatcctaatgatgcagaatgtgtatatatgtaaaggaaaccacagaaataagaattaatcataccagaatcactcagatttctggatttctgcatggtatcagagcttagattcagaccttgaatccagctccatcaaccttccttcttctatctctctcactctcatctgatggcgaacacgaacgatgaagttcaagtcccatcctcgccatctgtgacttcaggagatccctcccagaagcactcaaacccagcagccacatcagacacagtcctgggctgtatcacaaatcatcgcctcaacggagataactatctccaatggtcctcgtcagtactgaagtttatctcaggcaaggagaaaagaggct…	gtagggattactacgagctggatctgcatcctaatgatgcagaatgtgtatatatgtaaaggaaaccacagaaataagaattaatcataccagaatcactcagatttctggatttctgcatggtatcagagcttagattcagaccttgaatccagctccatcaaccttccttcttctatctctctcactctcatctgatggcgaacacgaacgatgaagttcaagtcccatcctcgccatctgtgacttcaggagatccctcccagaagcactcaaacccagcagccacatcagacacagtcctgggctgtatcacaaatcatcgcctcaacggagataactatctccaatggtcctcgtcagtactgaagtttatctcaggcaaggagaaaagaggct…
5408	5706	100	0	0	298	0	0	0	0	+	Copia/ltr_finder_scaffold327_14589_20295_+/100	5706	0	5706	5706	100	scaffold327	1115024	14589	20295	1	5706,	0,	14589,	gttataaaactaaactcaaagaaagacaagaacaagagaaatatgaagagggagagagtttcttattgaggtgtatgtaatgctacaaatgagagctctatttataggctcatagatcataacctatactctctaatattattacacataaaggtggaaaaataaatacaatgaaatacattgaagaatggaataaggagttacacaatggtgcattcactatagtaattatattcataacactcccccttgaatgaccattggttatacatcgttcttcgaatacgcttttgatactgcctcattaaaaaccttaccaggaaaacccagtgggaaaaaccatggttaagggaaaaagagtacagctgcgtattgactccccctgatgatgatatcagt…	gttataaaactaaactcaaagaaagacaagaacaagagaaatatgaagagggagagagtttcttattgaggtgtatgtaatgctacaaatgagagctctatttataggctcatagatcataacctatactctctaatattattacacataaaggtggaaaaataaatacaatgaaatacattgaagaatggaataaggagttacacaatggtgcattcactatagtaattatattcataacactcccccttgaatgaccattggttatacatcgttcttcgaatacgcttttgatactgcctcattaaaaaccttaccaggaaaacccagtgggaaaaaccatggttaagggaaaaagagtacagctgcgtattgactccccctgatgatgatatcagt…
5193	5193	100	0	0	0	0	0	0	0	+	Copia/ltr_finder_scaffold33_388209_393402_+/100	5193	0	5193	5193	100	scaffold33	2127348	388209	393402	1	5193,	0,	388209,	ggaaatgatttttcattttcccgccaaacttcacactctccaagcttcaagtgaaacggagcgtttcttcctctctacaccaacgactaaatgaaacggagcgttctgttaagtgatgaagataagaacaaaacgtcatcgttgcactgatcagaacagctcatcgtcctcttctctgttcctctgcatttctgcaaattccgttagagcctcaagctcacctactctctttcagccagctaccagctgtgcacattgtcttttagcttctcatcactttgtatatgtaccacctttctatcaatgagaacgtcgagccatttcatttgaacacaaacgagttaatatggtatcagagcgaggttagaatccacaatggcagctgaatatcccttagct…	ggaaatgatttttcattttcccgccaaacttcacactctccaagcttcaagtgaaacggagcgtttcttcctctctacaccaacgactaaatgaaacggagcgttctgttaagtgatgaagataagaacaaaacgtcatcgttgcactgatcagaacagctcatcgtcctcttctctgttcctctgcatttctgcaaattccgttagagcctcaagctcacctactctctttcagccagctaccagctgtgcacattgtcttttagcttctcatcactttgtatatgtaccacctttctatcaatgagaacgtcgagccatttcatttgaacacaaacgagttaatatggtatcagagcgaggttagaatccacaatggcagctgaatatcccttagct…
4538	4538	100	0	0	0	0	0	0	0	+	Copia/ltr_finder_scaffold38_758561_763099_+/100	4538	0	4538	4538	100	scaffold38	872253	758561	763099	1	4538,	0,	758561,	gttgaattacagaaataactaggatattattaggcgtatcacttagtgtaatctagctatcctatagaatcagactagcctgatttaggcagtgtaatcatagtaagtggtaggtaggattaatccctgatttgtagggatcactactagctggatctgcatcctaatgatgcagactgtgtatatatgtaaagaaaaccacagaaataaacatcaatcataccagaatcactgagagttctggatttctgcatggtatcagagcttagattcagaccttgaatccagctccatcaaccttctctcttctatctctctcactctcatctgatggcgaacacgaacgaggaagttcaagtcccatcctcgccatctgtgacttcaggagatccctcccag…	gttgaattacagaaataactaggatattattaggcgtatcacttagtgtaatctagctatcctatagaatcagactagcctgatttaggcagtgtaatcatagtaagtggtaggtaggattaatccctgatttgtagggatcactactagctggatctgcatcctaatgatgcagactgtgtatatatgtaaagaaaaccacagaaataaacatcaatcataccagaatcactgagagttctggatttctgcatggtatcagagcttagattcagaccttgaatccagctccatcaaccttctctcttctatctctctcactctcatctgatggcgaacacgaacgaggaagttcaagtcccatcctcgccatctgtgacttcaggagatccctcccag…
3151	3774	100	0	0	623	0	0	0	0	-	Copia/ltr_finder_scaffold43_551029_554803_-/100	3774	0	3774	3774	100	scaffold43	1640491	551029	554803	1	3774,	0,	551029,	gttatgaatattttatataaatgtagttgaatgctcattgtgtaactctcattgcattgatcatgtattatattactctcttaattgtattaatattagaatgtatatgttatggtttcatgagcctataaataggactctacattgtatcatatctacacatcaataagaaactctctccctctccatattttctcttgttcttgtctttctttgagtttagttttataacacgttatcagcacgaatgctgtagttatcttctcgaagtttcacgaaggttgctattagctatatcttgctttccaaagttattatttttatttttctatcttgtttgttttcatttcttaattttcttatagtatcgttttttttaaaactaaatctaaagaaagg…	gttatgaatattttatataaatgtagttgaatgctcattgtgtaactctcattgcattgatcatgtattatattactctcttaattgtattaatattagaatgtatatgttatggtttcatgagcctataaataggactctacattgtatcatatctacacatcaataagaaactctctccctctccatattttctcttgttcttgtctttctttgagtttagttttataacacgttatcagcacgaatgctgtagttatcttctcgaagtttcacgaaggttgctattagctatatcttgctttccaaagttattatttttatttttctatcttgtttgttttcatttcttaattttcttatagtatcgttttttttaaaactaaatctaaagaaagg…
2793	4602	100	0	0	1809	0	0	0	0	-	Copia/ltr_finder_scaffold44_322718_327320_-/100	4602	0	4602	4602	100	scaffold44	796253	322718	327320	1	4602,	0,	322718,	gttggggcgctagcggaaatgtagcggaatttaggatcgaaaagatagtattttgataactcactcaattgatcactcaattttgtaaatattacaatttggtcacttagacctttactctcaccactcacaaatgtctctctacttcttctttcttatttcttcaactcacactccactttgttacaagtaaggctatttataatagccatgatacaagtagtaggtagaatttgtggtttgtaaaattttaattattttaacatatcacatcttaattaatttggtagttaggagttgagatatttttgtaagagtggtagagactaatctagagaattgtagattaatcttcaacaccccctcttaatctgcaattcggagtaagtgtttgaactt…	gttggggcgctagcggaaatgtagcggaatttaggatcgaaaagatagtattttgataactcactcaattgatcactcaattttgtaaatattacaatttggtcacttagacctttactctcaccactcacaaatgtctctctacttcttctttcttatttcttcaactcacactccactttgttacaagtaaggctatttataatagccatgatacaagtagtaggtagaatttgtggtttgtaaaattttaattattttaacatatcacatcttaattaatttggtagttaggagttgagatatttttgtaagagtggtagagactaatctagagaattgtagattaatcttcaacaccccctcttaatctgcaattcggagtaagtgtttgaactt…
3692	4621	100	0	0	929	0	0	0	0	-	Copia/ltr_finder_scaffold461_122694_127315_-/100	4621	0	4621	4621	100	scaffold461	716097	122694	127315	1	4621,	0,	122694,	gaggaaatcccgttccttatttgtatacagtcagatcttattagtttatttgctagttagatagttaccatgttagttctagtcctatcctagtttagctagcagatcctattaaatagttagagtagatattttcttacctagtcagtaggaggaatgctgtatataataaacctacgagacatgaataaaagtaattcattctctcaatcttcatggtatcagagcctactctgtacctgacctaaaacaattccgctgcaatcctaagccatggtgacagacggagcttcaaacggatccgatactgctggagagatcgcgaactccgtggcaccagcagcgacgacggattactcaagcttcctcaccacacacaggctggatggcaaaaattat…	gaggaaatcccgttccttatttgtatacagtcagatcttattagtttatttgctagttagatagttaccatgttagttctagtcctatcctagtttagctagcagatcctattaaatagttagagtagatattttcttacctagtcagtaggaggaatgctgtatataataaacctacgagacatgaataaaagtaattcattctctcaatcttcatggtatcagagcctactctgtacctgacctaaaacaattccgctgcaatcctaagccatggtgacagacggagcttcaaacggatccgatactgctggagagatcgcgaactccgtggcaccagcagcgacgacggattactcaagcttcctcaccacacacaggctggatggcaaaaattat…
8629	14951	100	0	0	6322	0	0	0	0	-	Copia/ltr_finder_scaffold461_122694_137645_-/100	14951	0	14951	14951	100	scaffold461	716097	122694	137645	1	14951,	0,	122694,	gaggaaatcccgttccttatttgtatacagtcagatcttattagtttatttgctagttagatagttaccatgttagttctagtcctatcctagtttagctagcagatcctattaaatagttagagtagatattttcttacctagtcagtaggaggaatgctgtatataataaacctacgagacatgaataaaagtaattcattctctcaatcttcatggtatcagagcctactctgtacctgacctaaaacaattccgctgcaatcctaagccatggtgacagacggagcttcaaacggatccgatactgctggagagatcgcgaactccgtggcaccagcagcgacgacggattactcaagcttcctcaccacacacaggctggatggcaaaaattat…	gaggaaatcccgttccttatttgtatacagtcagatcttattagtttatttgctagttagatagttaccatgttagttctagtcctatcctagtttagctagcagatcctattaaatagttagagtagatattttcttacctagtcagtaggaggaatgctgtatataataaacctacgagacatgaataaaagtaattcattctctcaatcttcatggtatcagagcctactctgtacctgacctaaaacaattccgctgcaatcctaagccatggtgacagacggagcttcaaacggatccgatactgctggagagatcgcgaactccgtggcaccagcagcgacgacggattactcaagcttcctcaccacacacaggctggatggcaaaaattat…
5015	5015	100	0	0	0	0	0	0	0	-	Copia/ltr_finder_scaffold462_1225629_1230644_-/100	5015	0	5015	5015	100	scaffold462	1841552	1225629	1230644	1	5015,	0,	1225629,	gttgaattacagtaattagtagagtatgagtaggcatagaaatcagtagtaggttagctggattattcgattcttctagcctaaatctatgcagaacaataatagaaagtagtaggtagagtaatccctgatttatagggattacaaatgagtgattctgcaccctaatggtgcagaacctgtatatatatgtaaacaacatttcagcaataataatcataccagaatcattatcattctggaattccacatggtatcagagcgagggtatattcattagatctaagccccgttctccttctgaaaactcctatcttcttctctattttctcatcctccagccatgaacaacgctgacaacattccacagtctccctctgtgactacagaggatccgtc…	gttgaattacagtaattagtagagtatgagtaggcatagaaatcagtagtaggttagctggattattcgattcttctagcctaaatctatgcagaacaataatagaaagtagtaggtagagtaatccctgatttatagggattacaaatgagtgattctgcaccctaatggtgcagaacctgtatatatatgtaaacaacatttcagcaataataatcataccagaatcattatcattctggaattccacatggtatcagagcgagggtatattcattagatctaagccccgttctccttctgaaaactcctatcttcttctctattttctcatcctccagccatgaacaacgctgacaacattccacagtctccctctgtgactacagaggatccgtc…
3245	4642	100	0	0	1397	0	0	0	0	-	Copia/ltr_finder_scaffold464_790848_795490_-/100	4642	0	4642	4642	100	scaffold464	1667423	790848	795490	1	4642,	0,	790848,	gaggaaatcccgttccttatttgtatacagtcagatcttattagtttatttgctagttagatagttaccatattagttctagtcctatcctagtttagctagcagatcctattaaatagttagagtagatattttcttacctagtcagtaggaggaatgctgtatataataaacctacgagacatgaataaaagtaattcattctctcaatcttcatggtatcagagcctactctgtacctgatctaaaacgattccgctgcaatcctaagccatggtgacagacggagcttcaaacggatccgatgctgctggagagatcgcgaactccgtggcaccagcagcgacgacggattactcaagcttcctcaccacacacaggctggatggcaaaaattat…	gaggaaatcccgttccttatttgtatacagtcagatcttattagtttatttgctagttagatagttaccatattagttctagtcctatcctagtttagctagcagatcctattaaatagttagagtagatattttcttacctagtcagtaggaggaatgctgtatataataaacctacgagacatgaataaaagtaattcattctctcaatcttcatggtatcagagcctactctgtacctgatctaaaacgattccgctgcaatcctaagccatggtgacagacggagcttcaaacggatccgatgctgctggagagatcgcgaactccgtggcaccagcagcgacgacggattactcaagcttcctcaccacacacaggctggatggcaaaaattat…
4826	5291	100	0	0	465	0	0	0	0	-	Copia/ltr_finder_scaffold488_298761_304052_-/100	5291	0	5291	5291	100	scaffold488	1454161	298761	304052	1	5291,	0,	298761,	gttaagaaactaaaaggaagaagagcaagaatatgagaggagaagagtattcttattcatgtgtaaagatagtacaagagagcactatttataggctctagaattcataacctatacatcactagtataactacacttaaataggatattcattctcatgttcaatgtataggagttacaaatgtaggagttacaaatgggcattcatacacataattataatattcataacactcccccttgaatgaccattggttaaaaatattcattattcttcgaatacgcttttgatactgcctcattaaaaaccttacaaggaaaacccaatgggaaaaaccatagttaaggaaaaaagagtgcagtgcgtattgactccccctcatcatgaaatcaattaag…	gttaagaaactaaaaggaagaagagcaagaatatgagaggagaagagtattcttattcatgtgtaaagatagtacaagagagcactatttataggctctagaattcataacctatacatcactagtataactacacttaaataggatattcattctcatgttcaatgtataggagttacaaatgtaggagttacaaatgggcattcatacacataattataatattcataacactcccccttgaatgaccattggttaaaaatattcattattcttcgaatacgcttttgatactgcctcattaaaaaccttacaaggaaaacccaatgggaaaaaccatagttaaggaaaaaagagtgcagtgcgtattgactccccctcatcatgaaatcaattaag…
2243	4800	100	0	0	2557	0	0	0	0	-	Copia/ltr_finder_scaffold488_496291_501091_-/100	4800	0	4800	4800	100	scaffold488	1454161	496291	501091	1	4800,	0,	496291,	gttgaattacagtaattagtagagtatgagtaggcatagaaatcagtagtaggttagctggattattcgattcttctagcctaaatctatgcagaacaataatagaaagtagtaggtagagtaatccctgatttatagggattacaaatgagtgattctgcaccctaatggtgcagaacctgtatatatatgtaaacaacatttcagcaataataatcataccagaatcattatcattctggaattccacatggtatcagagcgagggtatattcattagatctaaaccccgttctccttctgaaaactcctatcttcttctctattttctcatcctccagccatgaacaacgctgacaacattccacagtctccctctgtgactacagaggatccgtc…	gttgaattacagtaattagtagagtatgagtaggcatagaaatcagtagtaggttagctggattattcgattcttctagcctaaatctatgcagaacaataatagaaagtagtaggtagagtaatccctgatttatagggattacaaatgagtgattctgcaccctaatggtgcagaacctgtatatatatgtaaacaacatttcagcaataataatcataccagaatcattatcattctggaattccacatggtatcagagcgagggtatattcattagatctaaaccccgttctccttctgaaaactcctatcttcttctctattttctcatcctccagccatgaacaacgctgacaacattccacagtctccctctgtgactacagaggatccgtc…
4888	4888	100	0	0	0	0	0	0	0	-	Copia/ltr_finder_scaffold50_805367_810255_-/100	4888	0	4888	4888	100	scaffold50	1446790	805367	810255	1	4888,	0,	805367,	gttagaaatagagaatggaaatgagaaggtgtaagaagttgctgtatagttagttagagtcttgtaactaactttgactttccatttcttcttcttctctactgtacatatatactgagttttgtacaagctttctattacaagaaataataacagaatctaccaaactcttcttctactcctactctctgatttctcatggtatcagagctactgatccagtagttcatcaaaccaatccctgctccgatgacgaactccggcgagttttcgccgtctccacaagccgctgctaatcacccgctcaccatctccaacttggcggatttactgaccactactccaatcctctcttcctttctccaggggactccctgtccactccattgatcggagtta…	gttagaaatagagaatggaaatgagaaggtgtaagaagttgctgtatagttagttagagtcttgtaactaactttgactttccatttcttcttcttctctactgtacatatatactgagttttgtacaagctttctattacaagaaataataacagaatctaccaaactcttcttctactcctactctctgatttctcatggtatcagagctactgatccagtagttcatcaaaccaatccctgctccgatgacgaactccggcgagttttcgccgtctccacaagccgctgctaatcacccgctcaccatctccaacttggcggatttactgaccactactccaatcctctcttcctttctccaggggactccctgtccactccattgatcggagtta…
4275	5527	100	0	0	1252	0	0	0	0	-	Copia/ltr_finder_scaffold563_129840_135367_-/100	5527	0	5527	5527	100	scaffold563	291115	129840	135367	1	5527,	0,	129840,	gttataaaactaaactcaaagaaagacaagaacaagagaaaatatggagagggagagagtttcttattgatgtgtagatatgatacaatgtagagtcctatttataggctcatgaaaccataacctatacattctaatattaatacaattaagagagtaatataatacatgatcaatgcaatgagagttacacaatgagcattcaactacatttatataaaatattcataacactcccccttgaatgtccattgggtaaaaattagacatcattatcgaatacactatttgatgctgcctcgttaaaaaccttaccaggaaaacccagtgggaaaaaccatggttaagggaaaaagagtgcagtgtgtatcgcctccccctaatgataacttcgttctc…	gttataaaactaaactcaaagaaagacaagaacaagagaaaatatggagagggagagagtttcttattgatgtgtagatatgatacaatgtagagtcctatttataggctcatgaaaccataacctatacattctaatattaatacaattaagagagtaatataatacatgatcaatgcaatgagagttacacaatgagcattcaactacatttatataaaatattcataacactcccccttgaatgtccattgggtaaaaattagacatcattatcgaatacactatttgatgctgcctcgttaaaaaccttaccaggaaaacccagtgggaaaaaccatggttaagggaaaaagagtgcagtgtgtatcgcctccccctaatgataacttcgttctc…
4931	4931	100	0	0	0	0	0	0	0	+	Copia/ltr_finder_scaffold57_1365968_1370899_+/100	4931	0	4931	4931	100	scaffold57	1820724	1365968	1370899	1	4931,	0,	1365968,	gtgaagattgaagaaatggagaatggaaatgttgaatctgttttctgttattactgtgtaactgaattgaatacaagaggaaaggggaaagttctatttatatcactacaatcattacttactacactacagctactgaactataatttaacactatctaacaccccccacaaactggggaatagatgttcagaatacccagtttggacagcaagaattgcatcctaggagcagccagtcccttagtaaagatgtcagccaactgagtttccgttgagacatgtctaagttgcaccaatcctgactcaatccgctcacgaatcacgtgacaatcaatttctatgtgcttagtccgctcatggaaaactggattgtgagcaatgtgaattgctgactgat…	gtgaagattgaagaaatggagaatggaaatgttgaatctgttttctgttattactgtgtaactgaattgaatacaagaggaaaggggaaagttctatttatatcactacaatcattacttactacactacagctactgaactataatttaacactatctaacaccccccacaaactggggaatagatgttcagaatacccagtttggacagcaagaattgcatcctaggagcagccagtcccttagtaaagatgtcagccaactgagtttccgttgagacatgtctaagttgcaccaatcctgactcaatccgctcacgaatcacgtgacaatcaatttctatgtgcttagtccgctcatggaaaactggattgtgagcaatgtgaattgctgactgat…
5022	5022	100	0	0	0	0	0	0	0	-	Copia/ltr_finder_scaffold57_464601_469623_-/100	5022	0	5022	5022	100	scaffold57	1820724	464601	469623	1	5022,	0,	464601,	gcagaaatccagaactctaagtgattctggtatgattaatgtttatttctgtggttttctttacatatatacacagtctgcatcattaggatacagatccagctagtagtgatccctacaaatcagggattaatcctacctaccacttactatgattacactgcctaaatcaggctagtctgattctataggatagctagattacactaagtgatacgcctaataatatcctagttatttctgtaattcaacactccccctcaagcttggctgtagatgttatggaggccaagcttgccttgtagatcatcgaacatatctctaggtagagccttcgtgagaatatctgcaatctgctgcttagatggaacgtactccatctcgaactccttgttgttt…	gcagaaatccagaactctaagtgattctggtatgattaatgtttatttctgtggttttctttacatatatacacagtctgcatcattaggatacagatccagctagtagtgatccctacaaatcagggattaatcctacctaccacttactatgattacactgcctaaatcaggctagtctgattctataggatagctagattacactaagtgatacgcctaataatatcctagttatttctgtaattcaacactccccctcaagcttggctgtagatgttatggaggccaagcttgccttgtagatcatcgaacatatctctaggtagagccttcgtgagaatatctgcaatctgctgcttagatggaacgtactccatctcgaactccttgttgttt…
3245	4895	100	0	0	1650	0	0	0	0	+	Copia/ltr_finder_scaffold605_253371_258266_+/100	4895	0	4895	4895	100	scaffold605	1022550	253371	258266	1	4895,	0,	253371,	gaggaaatcccgttccttatgtgtatacagtcagatcttattagtttatttgctagttagatagttaccatattagttctagtcctatcctagtttaactagcagatcctattaattagttagagtagatattttcttacctagtcagtaggatgaatgctgtatataataaacctacgagacatgaataaaagcaattcattctctcaatcttcatggtatcagagcctactctgtacctgatctaaaacgattccgctgcaatcctaagccatggtgacagacggagcttcaaacggatccgatactgctggagagatcgcgaactccgtggcaccagcagcgacgacggattactcaagcttcctcaccacacacaggctggatggcaaaaattat…	gaggaaatcccgttccttatgtgtatacagtcagatcttattagtttatttgctagttagatagttaccatattagttctagtcctatcctagtttaactagcagatcctattaattagttagagtagatattttcttacctagtcagtaggatgaatgctgtatataataaacctacgagacatgaataaaagcaattcattctctcaatcttcatggtatcagagcctactctgtacctgatctaaaacgattccgctgcaatcctaagccatggtgacagacggagcttcaaacggatccgatactgctggagagatcgcgaactccgtggcaccagcagcgacgacggattactcaagcttcctcaccacacacaggctggatggcaaaaattat…
3281	4378	100	0	0	1097	0	0	0	0	-	Copia/ltr_finder_scaffold605_678957_683335_-/100	4378	0	4378	4378	100	scaffold605	1022550	678957	683335	1	4378,	0,	678957,	gttgaattacagtaattagtagagtatgagtaggcgtagaaatcagtagtaggttagctggattattcgattcttctagcctaaatctatgcagaataatagtagaaagtagtaggtagagtaatccctgatttatagggattacaaatgagtgattctgcaccctaatggtgcagaacctgtatatatatgtaaacaacatttcagcaataataatataccagaatcattatcattctggatttccacatggtatcagagcgagggtatattcattagatctaagccccgttctccttctgaaaactcctatctccttctctattttctcatcctccagtcatgaacaacgctgacaacatcccacagtctccctctgtgactacagaggatccgtca…	gttgaattacagtaattagtagagtatgagtaggcgtagaaatcagtagtaggttagctggattattcgattcttctagcctaaatctatgcagaataatagtagaaagtagtaggtagagtaatccctgatttatagggattacaaatgagtgattctgcaccctaatggtgcagaacctgtatatatatgtaaacaacatttcagcaataataatataccagaatcattatcattctggatttccacatggtatcagagcgagggtatattcattagatctaagccccgttctccttctgaaaactcctatctccttctctattttctcatcctccagtcatgaacaacgctgacaacatcccacagtctccctctgtgactacagaggatccgtca…
4256	5598	100	0	0	1342	0	0	0	0	+	Copia/ltr_finder_scaffold618_410152_415750_+/100	5598	0	5598	5598	100	scaffold618	548627	410152	415750	1	5598,	0,	410152,	gaaatgcaggaacgatgaagaacaaacggcgttaggaaaaggagaagaagaccgttggtcaacgtgaagaaatgaagaagaaatgttttaatgaaacggcgagttttggtttccgtttgtatcttgtcgttgctgtattacacattgccacgtggtttacccgcggtttacctttccgtttttactgttgttaccgttgggttattctatataaacccagaaacagaatgaataaactaagtttccagcttcattcttatcttcttcttcttcatttctgctcgctctctgcacctccaaatcaaactaatatggtatcagagcctatgctatcagattagcatcaatgaatcgaaacaacgaagatgatgatgatgatgatgatcatcagaatcatca…	gaaatgcaggaacgatgaagaacaaacggcgttaggaaaaggagaagaagaccgttggtcaacgtgaagaaatgaagaagaaatgttttaatgaaacggcgagttttggtttccgtttgtatcttgtcgttgctgtattacacattgccacgtggtttacccgcggtttacctttccgtttttactgttgttaccgttgggttattctatataaacccagaaacagaatgaataaactaagtttccagcttcattcttatcttcttcttcttcatttctgctcgctctctgcacctccaaatcaaactaatatggtatcagagcctatgctatcagattagcatcaatgaatcgaaacaacgaagatgatgatgatgatgatgatcatcagaatcatca…
4938	4938	100	0	0	0	0	0	1	1	+	Copia/ltr_finder_scaffold641_739874_744812_-/100	4938	0	4938	4938	100	scaffold917	1256560	643770	648709	2	206,4732,	0,206,	643770,643977,	tgtgaagtttgatgaatggaagagaagagaagaacagagaaagcgaagaagaaggagaagctgtaatggaaagtcgttttctgttattactgtactgaatgaattaaatgtacaaacagaaaggagaattctatttataccactactactattatctattacaactcactcacatacttataatttaacaccatttaacacccccc,acaaactggggagtagatgttcaatatacccagtttggacagtaagaactgcatcctgggagcagctaatcccttggtaaagatgtccgccagctgcgtttctgttgacacatacttgagttgcactaatcctgactcaattcgttcacgaatcacgtgacaatcgatctctatgtgcttagtacgttcgtg…	tgtgaagtttgatgaatggaagagaagagaagaacagagaaagcgaagaagaaggagaagctgtaatggaaagtcgttttctgttattactgtactgaatgaattaaatgtacaaacagaaaggagaattctatttataccactactactattatctattacaactcactcacatacttataatttaacaccatttaacacccccc,acaaactggggagtagatgttcaatatacccagtttggacagtaagaactgcatcctgggagcagctaatcccttggtaaagatgtccgccagctgcgtttctgttgacacatacttgagttgcactaatcctgactcaattcgttcacgaatcacgtgacaatcgatctctatgtgcttagtacgttcgtg…
4938	4938	100	0	0	0	0	0	1	1	+	Copia/ltr_finder_scaffold641_739874_744812_-/100	4938	0	4938	4938	100	scaffold728	83542	69839	74778	2	206,4732,	0,206,	69839,70046,	tgtgaagtttgatgaatggaagagaagagaagaacagagaaagcgaagaagaaggagaagctgtaatggaaagtcgttttctgttattactgtactgaatgaattaaatgtacaaacagaaaggagaattctatttataccactactactattatctattacaactcactcacatacttataatttaacaccatttaacacccccc,acaaactggggagtagatgttcaatatacccagtttggacagtaagaactgcatcctgggagcagctaatcccttggtaaagatgtccgccagctgcgtttctgttgacacatacttgagttgcactaatcctgactcaattcgttcacgaatcacgtgacaatcgatctctatgtgcttagtacgttcgtg…	tgtgaagtttgatgaatggaagagaagagaagaacagagaaagcgaagaagaaggagaagctgtaatggaaagtcgttttctgttattactgtactgaatgaattaaatgtacaaacagaaaggagaattctatttataccactactactattatctattacaactcactcacatacttataatttaacaccatttaacacccccc,acaaactggggagtagatgttcaatatacccagtttggacagtaagaactgcatcctgggagcagctaatcccttggtaaagatgtccgccagctgcgtttctgttgacacatacttgagttgcactaatcctgactcaattcgttcacgaatcacgtgacaatcgatctctatgtgcttagtacgttcgtg…
4938	4938	100	0	0	0	0	0	1	1	+	Copia/ltr_finder_scaffold641_739874_744812_-/100	4938	0	4938	4938	100	scaffold306	1423099	14136	19075	2	206,4732,	0,206,	14136,14343,	tgtgaagtttgatgaatggaagagaagagaagaacagagaaagcgaagaagaaggagaagctgtaatggaaagtcgttttctgttattactgtactgaatgaattaaatgtacaaacagaaaggagaattctatttataccactactactattatctattacaactcactcacatacttataatttaacaccatttaacacccccc,acaaactggggagtagatgttcaatatacccagtttggacagtaagaactgcatcctgggagcagctaatcccttggtaaagatgtccgccagctgcgtttctgttgacacatacttgagttgcactaatcctgactcaattcgttcacgaatcacgtgacaatcgatctctatgtgcttagtacgttcgtg…	tgtgaagtttgatgaatggaagagaagagaagaacagagaaagcgaagaagaaggagaagctgtaatggaaagtcgttttctgttattactgtactgaatgaattaaatgtacaaacagaaaggagaattctatttataccactactactattatctattacaactcactcacatacttataatttaacaccatttaacacccccc,acaaactggggagtagatgttcaatatacccagtttggacagtaagaactgcatcctgggagcagctaatcccttggtaaagatgtccgccagctgcgtttctgttgacacatacttgagttgcactaatcctgactcaattcgttcacgaatcacgtgacaatcgatctctatgtgcttagtacgttcgtg…
4938	4938	100	0	0	0	0	0	1	1	+	Copia/ltr_finder_scaffold641_739874_744812_-/100	4938	0	4938	4938	100	scaffold222	1508233	599111	604050	2	206,4732,	0,206,	599111,599318,	tgtgaagtttgatgaatggaagagaagagaagaacagagaaagcgaagaagaaggagaagctgtaatggaaagtcgttttctgttattactgtactgaatgaattaaatgtacaaacagaaaggagaattctatttataccactactactattatctattacaactcactcacatacttataatttaacaccatttaacacccccc,acaaactggggagtagatgttcaatatacccagtttggacagtaagaactgcatcctgggagcagctaatcccttggtaaagatgtccgccagctgcgtttctgttgacacatacttgagttgcactaatcctgactcaattcgttcacgaatcacgtgacaatcgatctctatgtgcttagtacgttcgtg…	tgtgaagtttgatgaatggaagagaagagaagaacagagaaagcgaagaagaaggagaagctgtaatggaaagtcgttttctgttattactgtactgaatgaattaaatgtacaaacagaaaggagaattctatttataccactactactattatctattacaactcactcacatacttataatttaacaccatttaacacccccc,acaaactggggagtagatgttcaatatacccagtttggacagtaagaactgcatcctgggagcagctaatcccttggtaaagatgtccgccagctgcgtttctgttgacacatacttgagttgcactaatcctgactcaattcgttcacgaatcacgtgacaatcgatctctatgtgcttagtacgttcgtg…
4938	4938	100	0	0	0	0	0	0	0	-	Copia/ltr_finder_scaffold641_739874_744812_-/100	4938	0	4938	4938	100	scaffold641	795572	739874	744812	1	4938,	0,	739874,	gttaaatggtgttaaattataagtatgtgagtgagttgtaatagataatagtagtagtggtataaatagaattctcctttctgtttgtacatttaattcattcagtacagtaataacagaaaacgactttccattacagcttctccttcttcttcgctttctctgttcttctcttctcttccattcatcaaacttcacatggtatcagagcctccattgttgagctgatttcgtcatgacttcatcaacacaatcatcatcaatcctttctacactcagttctgctcatccttcaaactacaccgatcacttcgcgaatccgttgttcttgtctcccagcgataatctctcatctccgatcgtcggagtaaagttgacaaatgataactttcatgtgtg…	gttaaatggtgttaaattataagtatgtgagtgagttgtaatagataatagtagtagtggtataaatagaattctcctttctgtttgtacatttaattcattcagtacagtaataacagaaaacgactttccattacagcttctccttcttcttcgctttctctgttcttctcttctcttccattcatcaaacttcacatggtatcagagcctccattgttgagctgatttcgtcatgacttcatcaacacaatcatcatcaatcctttctacactcagttctgctcatccttcaaactacaccgatcacttcgcgaatccgttgttcttgtctcccagcgataatctctcatctccgatcgtcggagtaaagttgacaaatgataactttcatgtgtg…
4938	4938	100	0	0	0	0	0	1	1	-	Copia/ltr_finder_scaffold641_739874_744812_-/100	4938	0	4938	4938	100	scaffold635	579284	237632	242571	2	4738,200,	0,4738,	237632,242371,	gttaaatggtgttaaattataagtatgtgagtgagttgtaatagataatagtagtagtggtataaatagaattctcctttctgtttgtacatttaattcattcagtacagtaataacagaaaacgactttccattacagcttctccttcttcttcgctttctctgttcttctcttctcttccattcatcaaacttcacatggtatcagagcctccattgttgagctgatttcgtcatgacttcatcaacacaatcatcatcaatcctttctacactcagttctgctcatccttcaaactacaccgatcacttcgcgaatccgttgttcttgtctcccagcgataatctctcatctccgatcgtcggagtaaagttgacaaatgataactttcatgtgtg…	gttaaatggtgttaaattataagtatgtgagtgagttgtaatagataatagtagtagtggtataaatagaattctcctttctgtttgtacatttaattcattcagtacagtaataacagaaaacgactttccattacagcttctccttcttcttcgctttctctgttcttctcttctcttccattcatcaaacttcacatggtatcagagcctccattgttgagctgatttcgtcatgacttcatcaacacaatcatcatcaatcctttctacactcagttctgctcatccttcaaactacaccgatcacttcgcgaatccgttgttcttgtctcccagcgataatctctcatctccgatcgtcggagtaaagttgacaaatgataactttcatgtgtg…
4938	4938	100	0	0	0	0	0	1	1	-	Copia/ltr_finder_scaffold641_739874_744812_-/100	4938	0	4938	4938	100	scaffold1884	194493	72243	77182	2	4738,200,	0,4738,	72243,76982,	gttaaatggtgttaaattataagtatgtgagtgagttgtaatagataatagtagtagtggtataaatagaattctcctttctgtttgtacatttaattcattcagtacagtaataacagaaaacgactttccattacagcttctccttcttcttcgctttctctgttcttctcttctcttccattcatcaaacttcacatggtatcagagcctccattgttgagctgatttcgtcatgacttcatcaacacaatcatcatcaatcctttctacactcagttctgctcatccttcaaactacaccgatcacttcgcgaatccgttgttcttgtctcccagcgataatctctcatctccgatcgtcggagtaaagttgacaaatgataactttcatgtgtg…	gttaaatggtgttaaattataagtatgtgagtgagttgtaatagataatagtagtagtggtataaatagaattctcctttctgtttgtacatttaattcattcagtacagtaataacagaaaacgactttccattacagcttctccttcttcttcgctttctctgttcttctcttctcttccattcatcaaacttcacatggtatcagagcctccattgttgagctgatttcgtcatgacttcatcaacacaatcatcatcaatcctttctacactcagttctgctcatccttcaaactacaccgatcacttcgcgaatccgttgttcttgtctcccagcgataatctctcatctccgatcgtcggagtaaagttgacaaatgataactttcatgtgtg…
4938	4938	100	0	0	0	0	0	1	1	-	Copia/ltr_finder_scaffold641_739874_744812_-/100	4938	0	4938	4938	100	scaffold1042	168525	129095	134034	2	4738,200,	0,4738,	129095,133834,	gttaaatggtgttaaattataagtatgtgagtgagttgtaatagataatagtagtagtggtataaatagaattctcctttctgtttgtacatttaattcattcagtacagtaataacagaaaacgactttccattacagcttctccttcttcttcgctttctctgttcttctcttctcttccattcatcaaacttcacatggtatcagagcctccattgttgagctgatttcgtcatgacttcatcaacacaatcatcatcaatcctttctacactcagttctgctcatccttcaaactacaccgatcacttcgcgaatccgttgttcttgtctcccagcgataatctctcatctccgatcgtcggagtaaagttgacaaatgataactttcatgtgtg…	gttaaatggtgttaaattataagtatgtgagtgagttgtaatagataatagtagtagtggtataaatagaattctcctttctgtttgtacatttaattcattcagtacagtaataacagaaaacgactttccattacagcttctccttcttcttcgctttctctgttcttctcttctcttccattcatcaaacttcacatggtatcagagcctccattgttgagctgatttcgtcatgacttcatcaacacaatcatcatcaatcctttctacactcagttctgctcatccttcaaactacaccgatcacttcgcgaatccgttgttcttgtctcccagcgataatctctcatctccgatcgtcggagtaaagttgacaaatgataactttcatgtgtg…
3676	4565	100	0	0	889	0	0	0	0	+	Copia/ltr_finder_scaffold651_914892_919457_+/100	4565	0	4565	4565	100	scaffold651	1063703	914892	919457	1	4565,	0,	914892,	gaagattgagagaatgaattgcttttattcatgtctcgtaggttcattatatacagaattcctcctactgactaggtaagaaaatatctactctaactatttaataggatctgctagctaaactaggatagaactagaactgatatggtaactatctaactagcaaataaactaataagatctgactatatacaaataaggaacgggatttcctcactccccctcaagcttggtgtagatgttgtacaaacccagcttggacttgaaatgatctgactgttctcgtggaagtgcctttgtgagtatgtcagcggtctgctgtttggactggacatatctcacatccacaactcccctttccaccttctcagtgataaaatgcctgtctatctcgacatg…	gaagattgagagaatgaattgcttttattcatgtctcgtaggttcattatatacagaattcctcctactgactaggtaagaaaatatctactctaactatttaataggatctgctagctaaactaggatagaactagaactgatatggtaactatctaactagcaaataaactaataagatctgactatatacaaataaggaacgggatttcctcactccccctcaagcttggtgtagatgttgtacaaacccagcttggacttgaaatgatctgactgttctcgtggaagtgcctttgtgagtatgtcagcggtctgctgtttggactggacatatctcacatccacaactcccctttccaccttctcagtgataaaatgcctgtctatctcgacatg…
4534	4534	100	0	0	0	0	0	0	0	-	Copia/ltr_finder_scaffold689_27000_31534_-/100	4534	0	4534	4534	100	scaffold689	280615	27000	31534	1	4534,	0,	27000,	gttataaaactaaactcaaagaaagacaagaacaagagaaatatggagagggagagagtttcttattgaggtgtatggaatgctacaaatgagagctctaattataggctcatagatcataacctatactctctaatattattacacataaaggtgggaaaataaatacaatgaaatacattgaagaatggaataaggagttacacaatggtgcattcactatagtaattatattcataacactcccccttgaatgaccattggttatacatcgtccttcgaatacgcttttgatactgcctcattaaaaaaccttaccaggaaaacccagtgggaaaaaccatggttaagggaaaaagagtacagctgcgtattgactccccctgatgatgatatcag…	gttataaaactaaactcaaagaaagacaagaacaagagaaatatggagagggagagagtttcttattgaggtgtatggaatgctacaaatgagagctctaattataggctcatagatcataacctatactctctaatattattacacataaaggtgggaaaataaatacaatgaaatacattgaagaatggaataaggagttacacaatggtgcattcactatagtaattatattcataacactcccccttgaatgaccattggttatacatcgtccttcgaatacgcttttgatactgcctcattaaaaaaccttaccaggaaaacccagtgggaaaaaccatggttaagggaaaaagagtacagctgcgtattgactccccctgatgatgatatcag…
5013	5013	100	0	0	0	0	0	0	0	-	Copia/ltr_finder_scaffold76_365550_370563_-/100	5013	0	5013	5013	100	scaffold76	1668680	365550	370563	1	5013,	0,	365550,	gttgaattacagtaattagtagagtatgagtaggcatagaaatcagtagtaggttagctggattattcaattcttctagcctaatctatgcagaataatagtagaaagtagtaggtagagtaatccctgatttacagggattacaaatgagtgattctgcaccctaatggtgcagaacctgtatatatatgtaaacaacatttcagcaataataatcataccagaatcattatcattctggaattccacatggtatcagagcgagggtatattcattagatctaagccccgttctccttctgaaaactcctatcttcttctctattttctcatcctccagccatgaacaacgctgacaacattccacagtctccctctgtgactacagaggatccgtca…	gttgaattacagtaattagtagagtatgagtaggcatagaaatcagtagtaggttagctggattattcaattcttctagcctaatctatgcagaataatagtagaaagtagtaggtagagtaatccctgatttacagggattacaaatgagtgattctgcaccctaatggtgcagaacctgtatatatatgtaaacaacatttcagcaataataatcataccagaatcattatcattctggaattccacatggtatcagagcgagggtatattcattagatctaagccccgttctccttctgaaaactcctatcttcttctctattttctcatcctccagccatgaacaacgctgacaacattccacagtctccctctgtgactacagaggatccgtca…
4323	4740	100	0	0	417	0	0	0	0	+	Copia/ltr_finder_scaffold86_1470301_1475041_+/100	4740	0	4740	4740	100	scaffold86	2276273	1470301	1475041	1	4740,	0,	1470301,	gaagattgagagaatgaattgcttttattcatgtctcgtaggtttattatatacagcattcctcctactgactaggtaagaaaatatctactctaactatttaataggatctgctagctaaactaggataggactagaactaacatggtaactatctaactagcaaataaactaataagatctgactgtatacaaataaggaacgggatttcctcactccccctcaagcttggtgtagatgttgtacaaacccagcttggacttgaaatgatctgactgttctcgtggaagtgcttttgtgagtatgtccgcggtctgctgtttggactggacatatctcacatccacaactcccctttccaccttctcagtgataaaatgcctgtctatctcgacatg…	gaagattgagagaatgaattgcttttattcatgtctcgtaggtttattatatacagcattcctcctactgactaggtaagaaaatatctactctaactatttaataggatctgctagctaaactaggataggactagaactaacatggtaactatctaactagcaaataaactaataagatctgactgtatacaaataaggaacgggatttcctcactccccctcaagcttggtgtagatgttgtacaaacccagcttggacttgaaatgatctgactgttctcgtggaagtgcttttgtgagtatgtccgcggtctgctgtttggactggacatatctcacatccacaactcccctttccaccttctcagtgataaaatgcctgtctatctcgacatg…
3040	5368	100	0	0	2328	0	0	0	0	+	Copia/ltr_finder_scaffold86_9003_14371_+/100	5368	0	5368	5368	100	scaffold86	2276273	9003	14371	1	5368,	0,	9003,	gatctatgagcctataaatagagctctcatttgtagcattccatacacctcaataagaaactctctccctctccatatttctcttgttcttgtctttctttgagtttagttttataacacgttatcagcatgaagttctgccgtcgagcaacttcttgtaatcatgagcgaagtgcatacaaacaatacatatggccagtgagttcatgcttatgctcctgatgcccgtttttgcaattttattattgcgcacgagtgctcgattctcaaaagtttacaaagattgatatttgattgctatttactcgattctcttattcttctacctactttctttttgtttcaaaactagatttagtttgcgatttcaaatgttattacattgatttactcgattcc…	gatctatgagcctataaatagagctctcatttgtagcattccatacacctcaataagaaactctctccctctccatatttctcttgttcttgtctttctttgagtttagttttataacacgttatcagcatgaagttctgccgtcgagcaacttcttgtaatcatgagcgaagtgcatacaaacaatacatatggccagtgagttcatgcttatgctcctgatgcccgtttttgcaattttattattgcgcacgagtgctcgattctcaaaagtttacaaagattgatatttgattgctatttactcgattctcttattcttctacctactttctttttgtttcaaaactagatttagtttgcgatttcaaatgttattacattgatttactcgattcc…
6413	6413	100	0	0	0	0	0	0	0	+	Copia/ltr_finder_scaffold917_643771_650184_+/100	6413	0	6413	6413	100	scaffold917	1256560	643771	650184	1	6413,	0,	643771,	gtgaagtttgatgaatggaagagaagagaagaacagagaaagcgaagaagaaggagaagctgtaatggaaagtcgttttctgttattactgtactgaatgaattaaatgtacaaacagaaaggagaattctatttataccactactactattatctattacaactcactcacatacttataatttaacaccatttaacacccccccacaaactggggagtagatgttcaatatacccagtttggacagtaagaactgcatcctgggagcagctaatcccttggtaaagatgtccgccagctgcgtttctgttgacacatacttgagttgcactaatcctgactcaattcgttcacgaatcacgtgacaatcgatctctatgtgcttagtacgttcgtga…	gtgaagtttgatgaatggaagagaagagaagaacagagaaagcgaagaagaaggagaagctgtaatggaaagtcgttttctgttattactgtactgaatgaattaaatgtacaaacagaaaggagaattctatttataccactactactattatctattacaactcactcacatacttataatttaacaccatttaacacccccccacaaactggggagtagatgttcaatatacccagtttggacagtaagaactgcatcctgggagcagctaatcccttggtaaagatgtccgccagctgcgtttctgttgacacatacttgagttgcactaatcctgactcaattcgttcacgaatcacgtgacaatcgatctctatgtgcttagtacgttcgtga…
4704	4704	100	0	0	0	0	0	0	0	+	Copia/ltr_finder_scaffold96_672514_677218_+/100	4704	0	4704	4704	100	scaffold96	1083743	672514	677218	1	4704,	0,	672514,	ggaaatgatttttcattttcccgccaaacttcacactctccaagcttcaagtgaaacggagcgtttcttcctctctacaccaacgactaaatgaaacggagcgttctgttaagtgatgaagataagaacaaaacgtcatcgttgcactgatcagaacagctcatcgtcctcttctctgttcctctgcatttctgcaaattccgttagagcctcaagctcacctactctctttcagccagctaccagctgtgcacattgtcttttagcttctcatcactttgtatatgtaccacctttctatcaatgagaacgttgagccatttcatttgaacacaaacgagttaatacattggatcttacctcgtctagtgtacgttgattctgctctccatatctcac…	ggaaatgatttttcattttcccgccaaacttcacactctccaagcttcaagtgaaacggagcgtttcttcctctctacaccaacgactaaatgaaacggagcgttctgttaagtgatgaagataagaacaaaacgtcatcgttgcactgatcagaacagctcatcgtcctcttctctgttcctctgcatttctgcaaattccgttagagcctcaagctcacctactctctttcagccagctaccagctgtgcacattgtcttttagcttctcatcactttgtatatgtaccacctttctatcaatgagaacgttgagccatttcatttgaacacaaacgagttaatacattggatcttacctcgtctagtgtacgttgattctgctctccatatctcac…
5132	5132	100	0	0	0	0	0	0	0	-	Copia/ltr_finder_scaffold98_763798_768930_-/100	5132	0	5132	5132	100	scaffold98	920301	763798	768930	1	5132,	0,	763798,	gagaagctaaaagacaatgtgcacagctggtagctggctgaaagagagtaggtgagcttgaggctctaacggaatttgcagaaatgcagaggaacagagaagaggacgatgagctgttctgatcagtgcaacgatgacgttttgttcttatcttcatcacttaacagaacgctccgtttcatttagtcgttggtgtagagaggaagaaacgctccgtttcacttgaagcttggagagtgtgaagtttggcgggaaaatgaaaaatcatttccaatacccctcctcaagctggtgggcacagattgtgcagaccaagcttggatattaagtagttgaatggtgctggggagagggctttcgtcagaacatcagcaacctgaactccagtagggacatgga…	gagaagctaaaagacaatgtgcacagctggtagctggctgaaagagagtaggtgagcttgaggctctaacggaatttgcagaaatgcagaggaacagagaagaggacgatgagctgttctgatcagtgcaacgatgacgttttgttcttatcttcatcacttaacagaacgctccgtttcatttagtcgttggtgtagagaggaagaaacgctccgtttcacttgaagcttggagagtgtgaagtttggcgggaaaatgaaaaatcatttccaatacccctcctcaagctggtgggcacagattgtgcagaccaagcttggatattaagtagttgaatggtgctggggagagggctttcgtcagaacatcagcaacctgaactccagtagggacatgga…
5132	5132	100	0	0	0	0	0	1	281	-	Copia/ltr_finder_scaffold98_763798_768930_-/100	5132	0	5132	5132	100	scaffold263	115376	39994	45407	2	4838,294,	0,4838,	39994,45113,	gagaagctaaaagacaatgtgcacagctggtagctggctgaaagagagtaggtgagcttgaggctctaacggaatttgcagaaatgcagaggaacagagaagaggacgatgagctgttctgatcagtgcaacgatgacgttttgttcttatcttcatcacttaacagaacgctccgtttcatttagtcgttggtgtagagaggaagaaacgctccgtttcacttgaagcttggagagtgtgaagtttggcgggaaaatgaaaaatcatttccaatacccctcctcaagctggtgggcacagattgtgcagaccaagcttggatattaagtagttgaatggtgctggggagagggctttcgtcagaacatcagcaacctgaactccagtagggacatgga…	gagaagctaaaagacaatgtgcacagctggtagctggctgaaagagagtaggtgagcttgaggctctaacggaatttgcagaaatgcagaggaacagagaagaggacgatgagctgttctgatcagtgcaacgatgacgttttgttcttatcttcatcacttaacagaacgctccgtttcatttagtcgttggtgtagagaggaagaaacgctccgtttcacttgaagcttggagagtgtgaagtttggcgggaaaatgaaaaatcatttccaatacccctcctcaagctggtgggcacagattgtgcagaccaagcttggatattaagtagttgaatggtgctggggagagggctttcgtcagaacatcagcaacctgaactccagtagggacatgga…
4889	4889	100	0	0	0	0	0	0	0	+	Copia/ltr_struc_assembly_6933_RT1_B7_L18_68_rprt/100	4889	0	4889	4889	100	scaffold50	1446790	805366	810255	1	4889,	0,	805366,	tgttagaaatagagaatggaaatgagaaggtgtaagaagttgctgtatagttagttagagtcttgtaactaactttgactttccatttcttcttcttctctactgtacatatatactgagttttgtacaagctttctattacaagaaataataacagaatctaccaaactcttcttctactcctactctctgatttctcatggtatcagagctactgatccagtagttcatcaaaccaatccctgctccgatgacgaactccggcgagttttcgccgtctccacaagccgctgctaatcacccgctcaccatctccaacttggcggatttactgaccactactccaatcctctcttcctttctccaggggactccctgtccactccattgatcggagtt…	tgttagaaatagagaatggaaatgagaaggtgtaagaagttgctgtatagttagttagagtcttgtaactaactttgactttccatttcttcttcttctctactgtacatatatactgagttttgtacaagctttctattacaagaaataataacagaatctaccaaactcttcttctactcctactctctgatttctcatggtatcagagctactgatccagtagttcatcaaaccaatccctgctccgatgacgaactccggcgagttttcgccgtctccacaagccgctgctaatcacccgctcaccatctccaacttggcggatttactgaccactactccaatcctctcttcctttctccaggggactccctgtccactccattgatcggagtt…
5023	5023	100	0	0	0	0	0	0	0	+	Copia/ltr_struc_assembly_6933_RT2_B4_L7_282_rprt/100	5023	0	5023	5023	100	scaffold327	1115024	606884	611907	1	5023,	0,	606884,	tgttgaattacagaaataactaggatattattaggcgtatcacttagtgtaatctagctatcctatagaatcagactagcctgatttaggcagtgtaatcatagtaagtggtaggtaggattaatccctgatttgtagggatcactactagctggatctgcatcctaatgatgcagactgtgtatatatgtaaagaaaaccacagaaataaacatcaatcataccagaatcacttagagttctggatttctgcatggtatcagagcttagattcagaccttgaatccagctccatcaaccttctctcttctatctctctcactctcatctgatggcgaacacgaacgaggaagttcaagtcccatcctcgccatctgtgacttcaggagatccctccca…	tgttgaattacagaaataactaggatattattaggcgtatcacttagtgtaatctagctatcctatagaatcagactagcctgatttaggcagtgtaatcatagtaagtggtaggtaggattaatccctgatttgtagggatcactactagctggatctgcatcctaatgatgcagactgtgtatatatgtaaagaaaaccacagaaataaacatcaatcataccagaatcacttagagttctggatttctgcatggtatcagagcttagattcagaccttgaatccagctccatcaaccttctctcttctatctctctcactctcatctgatggcgaacacgaacgaggaagttcaagtcccatcctcgccatctgtgacttcaggagatccctccca…
5023	5023	100	0	0	0	0	0	0	0	+	Copia/ltr_struc_assembly_6933_RT2_B4_L7_282_rprt/100	5023	0	5023	5023	100	scaffold318	360788	223138	228161	1	5023,	0,	223138,	tgttgaattacagaaataactaggatattattaggcgtatcacttagtgtaatctagctatcctatagaatcagactagcctgatttaggcagtgtaatcatagtaagtggtaggtaggattaatccctgatttgtagggatcactactagctggatctgcatcctaatgatgcagactgtgtatatatgtaaagaaaaccacagaaataaacatcaatcataccagaatcacttagagttctggatttctgcatggtatcagagcttagattcagaccttgaatccagctccatcaaccttctctcttctatctctctcactctcatctgatggcgaacacgaacgaggaagttcaagtcccatcctcgccatctgtgacttcaggagatccctccca…	tgttgaattacagaaataactaggatattattaggcgtatcacttagtgtaatctagctatcctatagaatcagactagcctgatttaggcagtgtaatcatagtaagtggtaggtaggattaatccctgatttgtagggatcactactagctggatctgcatcctaatgatgcagactgtgtatatatgtaaagaaaaccacagaaataaacatcaatcataccagaatcacttagagttctggatttctgcatggtatcagagcttagattcagaccttgaatccagctccatcaaccttctctcttctatctctctcactctcatctgatggcgaacacgaacgaggaagttcaagtcccatcctcgccatctgtgacttcaggagatccctccca…
5023	5023	100	0	0	0	0	0	0	0	+	Copia/ltr_struc_assembly_6933_RT2_B4_L7_282_rprt/100	5023	0	5023	5023	100	scaffold2124	178926	38407	43430	1	5023,	0,	38407,	tgttgaattacagaaataactaggatattattaggcgtatcacttagtgtaatctagctatcctatagaatcagactagcctgatttaggcagtgtaatcatagtaagtggtaggtaggattaatccctgatttgtagggatcactactagctggatctgcatcctaatgatgcagactgtgtatatatgtaaagaaaaccacagaaataaacatcaatcataccagaatcacttagagttctggatttctgcatggtatcagagcttagattcagaccttgaatccagctccatcaaccttctctcttctatctctctcactctcatctgatggcgaacacgaacgaggaagttcaagtcccatcctcgccatctgtgacttcaggagatccctccca…	tgttgaattacagaaataactaggatattattaggcgtatcacttagtgtaatctagctatcctatagaatcagactagcctgatttaggcagtgtaatcatagtaagtggtaggtaggattaatccctgatttgtagggatcactactagctggatctgcatcctaatgatgcagactgtgtatatatgtaaagaaaaccacagaaataaacatcaatcataccagaatcacttagagttctggatttctgcatggtatcagagcttagattcagaccttgaatccagctccatcaaccttctctcttctatctctctcactctcatctgatggcgaacacgaacgaggaagttcaagtcccatcctcgccatctgtgacttcaggagatccctccca…
5023	5023	100	0	0	0	0	0	0	0	+	Copia/ltr_struc_assembly_6933_RT2_B4_L7_282_rprt/100	5023	0	5023	5023	100	scaffold138	723791	431528	436551	1	5023,	0,	431528,	tgttgaattacagaaataactaggatattattaggcgtatcacttagtgtaatctagctatcctatagaatcagactagcctgatttaggcagtgtaatcatagtaagtggtaggtaggattaatccctgatttgtagggatcactactagctggatctgcatcctaatgatgcagactgtgtatatatgtaaagaaaaccacagaaataaacatcaatcataccagaatcacttagagttctggatttctgcatggtatcagagcttagattcagaccttgaatccagctccatcaaccttctctcttctatctctctcactctcatctgatggcgaacacgaacgaggaagttcaagtcccatcctcgccatctgtgacttcaggagatccctccca…	tgttgaattacagaaataactaggatattattaggcgtatcacttagtgtaatctagctatcctatagaatcagactagcctgatttaggcagtgtaatcatagtaagtggtaggtaggattaatccctgatttgtagggatcactactagctggatctgcatcctaatgatgcagactgtgtatatatgtaaagaaaaccacagaaataaacatcaatcataccagaatcacttagagttctggatttctgcatggtatcagagcttagattcagaccttgaatccagctccatcaaccttctctcttctatctctctcactctcatctgatggcgaacacgaacgaggaagttcaagtcccatcctcgccatctgtgacttcaggagatccctccca…
5016	5016	100	0	0	0	0	0	0	0	+	Copia/ltr_struc_assembly_6933_RT2_B7_L7_213_rprt/100	5016	0	5016	5016	100	scaffold462	1841552	1225628	1230644	1	5016,	0,	1225628,	tgttgaattacagtaattagtagagtatgagtaggcatagaaatcagtagtaggttagctggattattcgattcttctagcctaaatctatgcagaacaataatagaaagtagtaggtagagtaatccctgatttatagggattacaaatgagtgattctgcaccctaatggtgcagaacctgtatatatatgtaaacaacatttcagcaataataatcataccagaatcattatcattctggaattccacatggtatcagagcgagggtatattcattagatctaagccccgttctccttctgaaaactcctatcttcttctctattttctcatcctccagccatgaacaacgctgacaacattccacagtctccctctgtgactacagaggatccgt…	tgttgaattacagtaattagtagagtatgagtaggcatagaaatcagtagtaggttagctggattattcgattcttctagcctaaatctatgcagaacaataatagaaagtagtaggtagagtaatccctgatttatagggattacaaatgagtgattctgcaccctaatggtgcagaacctgtatatatatgtaaacaacatttcagcaataataatcataccagaatcattatcattctggaattccacatggtatcagagcgagggtatattcattagatctaagccccgttctccttctgaaaactcctatcttcttctctattttctcatcctccagccatgaacaacgctgacaacattccacagtctccctctgtgactacagaggatccgt…
4940	4940	100	0	0	0	0	0	0	0	+	Copia/ltr_struc_assembly_8080_RT1_B1_L1_261_rprt/100	4940	0	4940	4940	100	scaffold635	579284	237631	242571	1	4940,	0,	237631,	tgttaaatggtgttaaattataagtatgtgagtgagttgtaatagataatagtagtagtggtataaatagaattctcctttctgtttgtacatttaattcattcagtacagtaataacagaaaacgactttccattacagcttctccttcttcttcgctttctctgttcttctcttctcttccattcatcaaacttcacatggtatcagagcctccattgttgagctgatttcgtcatgacttcatcaacacaatcatcatcaatcctttctacactcagttctgctcatccttcaaactacaccgatcacttcgcgaatccgttgttcttgtctcccagcgataatctctcatctccgatcgtcggagtaaagttgacaaatgataactttcatgtgt…	tgttaaatggtgttaaattataagtatgtgagtgagttgtaatagataatagtagtagtggtataaatagaattctcctttctgtttgtacatttaattcattcagtacagtaataacagaaaacgactttccattacagcttctccttcttcttcgctttctctgttcttctcttctcttccattcatcaaacttcacatggtatcagagcctccattgttgagctgatttcgtcatgacttcatcaacacaatcatcatcaatcctttctacactcagttctgctcatccttcaaactacaccgatcacttcgcgaatccgttgttcttgtctcccagcgataatctctcatctccgatcgtcggagtaaagttgacaaatgataactttcatgtgt…
4940	4940	100	0	0	0	0	0	0	0	+	Copia/ltr_struc_assembly_8080_RT1_B1_L1_261_rprt/100	4940	0	4940	4940	100	scaffold1884	194493	72242	77182	1	4940,	0,	72242,	tgttaaatggtgttaaattataagtatgtgagtgagttgtaatagataatagtagtagtggtataaatagaattctcctttctgtttgtacatttaattcattcagtacagtaataacagaaaacgactttccattacagcttctccttcttcttcgctttctctgttcttctcttctcttccattcatcaaacttcacatggtatcagagcctccattgttgagctgatttcgtcatgacttcatcaacacaatcatcatcaatcctttctacactcagttctgctcatccttcaaactacaccgatcacttcgcgaatccgttgttcttgtctcccagcgataatctctcatctccgatcgtcggagtaaagttgacaaatgataactttcatgtgt…	tgttaaatggtgttaaattataagtatgtgagtgagttgtaatagataatagtagtagtggtataaatagaattctcctttctgtttgtacatttaattcattcagtacagtaataacagaaaacgactttccattacagcttctccttcttcttcgctttctctgttcttctcttctcttccattcatcaaacttcacatggtatcagagcctccattgttgagctgatttcgtcatgacttcatcaacacaatcatcatcaatcctttctacactcagttctgctcatccttcaaactacaccgatcacttcgcgaatccgttgttcttgtctcccagcgataatctctcatctccgatcgtcggagtaaagttgacaaatgataactttcatgtgt…
4940	4940	100	0	0	0	0	0	0	0	+	Copia/ltr_struc_assembly_8080_RT1_B1_L1_261_rprt/100	4940	0	4940	4940	100	scaffold1042	168525	129094	134034	1	4940,	0,	129094,	tgttaaatggtgttaaattataagtatgtgagtgagttgtaatagataatagtagtagtggtataaatagaattctcctttctgtttgtacatttaattcattcagtacagtaataacagaaaacgactttccattacagcttctccttcttcttcgctttctctgttcttctcttctcttccattcatcaaacttcacatggtatcagagcctccattgttgagctgatttcgtcatgacttcatcaacacaatcatcatcaatcctttctacactcagttctgctcatccttcaaactacaccgatcacttcgcgaatccgttgttcttgtctcccagcgataatctctcatctccgatcgtcggagtaaagttgacaaatgataactttcatgtgt…	tgttaaatggtgttaaattataagtatgtgagtgagttgtaatagataatagtagtagtggtataaatagaattctcctttctgtttgtacatttaattcattcagtacagtaataacagaaaacgactttccattacagcttctccttcttcttcgctttctctgttcttctcttctcttccattcatcaaacttcacatggtatcagagcctccattgttgagctgatttcgtcatgacttcatcaacacaatcatcatcaatcctttctacactcagttctgctcatccttcaaactacaccgatcacttcgcgaatccgttgttcttgtctcccagcgataatctctcatctccgatcgtcggagtaaagttgacaaatgataactttcatgtgt…
4940	4940	100	0	0	0	0	0	0	0	-	Copia/ltr_struc_assembly_8080_RT1_B1_L1_261_rprt/100	4940	0	4940	4940	100	scaffold917	1256560	643770	648710	1	4940,	0,	643770,	tgtgaagtttgatgaatggaagagaagagaagaacagagaaagcgaagaagaaggagaagctgtaatggaaagtcgttttctgttattactgtactgaatgaattaaatgtacaaacagaaaggagaattctatttataccactactactattatctattacaactcactcacatacttataatttaacaccatttaacacccccccacaaactggggagtagatgttcaatatacccagtttggacagtaagaactgcatcctgggagcagctaatcccttggtaaagatgtccgccagctgcgtttctgttgacacatacttgagttgcactaatcctgactcaattcgttcacgaatcacgtgacaatcgatctctatgtgcttagtacgttcgtg…	tgtgaagtttgatgaatggaagagaagagaagaacagagaaagcgaagaagaaggagaagctgtaatggaaagtcgttttctgttattactgtactgaatgaattaaatgtacaaacagaaaggagaattctatttataccactactactattatctattacaactcactcacatacttataatttaacaccatttaacacccccccacaaactggggagtagatgttcaatatacccagtttggacagtaagaactgcatcctgggagcagctaatcccttggtaaagatgtccgccagctgcgtttctgttgacacatacttgagttgcactaatcctgactcaattcgttcacgaatcacgtgacaatcgatctctatgtgcttagtacgttcgtg…
4940	4940	100	0	0	0	0	0	0	0	-	Copia/ltr_struc_assembly_8080_RT1_B1_L1_261_rprt/100	4940	0	4940	4940	100	scaffold728	83542	69839	74779	1	4940,	0,	69839,	tgtgaagtttgatgaatggaagagaagagaagaacagagaaagcgaagaagaaggagaagctgtaatggaaagtcgttttctgttattactgtactgaatgaattaaatgtacaaacagaaaggagaattctatttataccactactactattatctattacaactcactcacatacttataatttaacaccatttaacacccccccacaaactggggagtagatgttcaatatacccagtttggacagtaagaactgcatcctgggagcagctaatcccttggtaaagatgtccgccagctgcgtttctgttgacacatacttgagttgcactaatcctgactcaattcgttcacgaatcacgtgacaatcgatctctatgtgcttagtacgttcgtg…	tgtgaagtttgatgaatggaagagaagagaagaacagagaaagcgaagaagaaggagaagctgtaatggaaagtcgttttctgttattactgtactgaatgaattaaatgtacaaacagaaaggagaattctatttataccactactactattatctattacaactcactcacatacttataatttaacaccatttaacacccccccacaaactggggagtagatgttcaatatacccagtttggacagtaagaactgcatcctgggagcagctaatcccttggtaaagatgtccgccagctgcgtttctgttgacacatacttgagttgcactaatcctgactcaattcgttcacgaatcacgtgacaatcgatctctatgtgcttagtacgttcgtg…
4940	4940	100	0	0	0	0	0	0	0	-	Copia/ltr_struc_assembly_8080_RT1_B1_L1_261_rprt/100	4940	0	4940	4940	100	scaffold306	1423099	14136	19076	1	4940,	0,	14136,	tgtgaagtttgatgaatggaagagaagagaagaacagagaaagcgaagaagaaggagaagctgtaatggaaagtcgttttctgttattactgtactgaatgaattaaatgtacaaacagaaaggagaattctatttataccactactactattatctattacaactcactcacatacttataatttaacaccatttaacacccccccacaaactggggagtagatgttcaatatacccagtttggacagtaagaactgcatcctgggagcagctaatcccttggtaaagatgtccgccagctgcgtttctgttgacacatacttgagttgcactaatcctgactcaattcgttcacgaatcacgtgacaatcgatctctatgtgcttagtacgttcgtg…	tgtgaagtttgatgaatggaagagaagagaagaacagagaaagcgaagaagaaggagaagctgtaatggaaagtcgttttctgttattactgtactgaatgaattaaatgtacaaacagaaaggagaattctatttataccactactactattatctattacaactcactcacatacttataatttaacaccatttaacacccccccacaaactggggagtagatgttcaatatacccagtttggacagtaagaactgcatcctgggagcagctaatcccttggtaaagatgtccgccagctgcgtttctgttgacacatacttgagttgcactaatcctgactcaattcgttcacgaatcacgtgacaatcgatctctatgtgcttagtacgttcgtg…
4940	4940	100	0	0	0	0	0	0	0	-	Copia/ltr_struc_assembly_8080_RT1_B1_L1_261_rprt/100	4940	0	4940	4940	100	scaffold222	1508233	599111	604051	1	4940,	0,	599111,	tgtgaagtttgatgaatggaagagaagagaagaacagagaaagcgaagaagaaggagaagctgtaatggaaagtcgttttctgttattactgtactgaatgaattaaatgtacaaacagaaaggagaattctatttataccactactactattatctattacaactcactcacatacttataatttaacaccatttaacacccccccacaaactggggagtagatgttcaatatacccagtttggacagtaagaactgcatcctgggagcagctaatcccttggtaaagatgtccgccagctgcgtttctgttgacacatacttgagttgcactaatcctgactcaattcgttcacgaatcacgtgacaatcgatctctatgtgcttagtacgttcgtg…	tgtgaagtttgatgaatggaagagaagagaagaacagagaaagcgaagaagaaggagaagctgtaatggaaagtcgttttctgttattactgtactgaatgaattaaatgtacaaacagaaaggagaattctatttataccactactactattatctattacaactcactcacatacttataatttaacaccatttaacacccccccacaaactggggagtagatgttcaatatacccagtttggacagtaagaactgcatcctgggagcagctaatcccttggtaaagatgtccgccagctgcgtttctgttgacacatacttgagttgcactaatcctgactcaattcgttcacgaatcacgtgacaatcgatctctatgtgcttagtacgttcgtg…
4556	4556	100	0	0	0	0	0	0	0	+	Copia/ltr_struc_assembly_8099_PT_B5_L8_119_rprt/100	4556	0	4556	4556	100	scaffold271	380350	89549	94105	1	4556,	0,	89549,	tgttataaaactaaactcaaagaaagacaagaacaagagaaatatggagagggagagagtttcttattgaggtgtatagaatgctacaaatgagagctctatttataggctcatagatcataacctatactctctaatattattacacataaaggtgggaaaataaatacaatgaaatacattgaagaatggaataaggagttacacaatggtgcattcactatagtaattatattcataacactcccccttgaatgaccattggttatacatcgttcttcgaatacgcttttgatactgcctcattaaaaaccttaccaggaaaacccagtgggaaaaaccatggttaagggaaaaagagtacagctgcgtattgactccccctgatgatgatatcag…	tgttataaaactaaactcaaagaaagacaagaacaagagaaatatggagagggagagagtttcttattgaggtgtatagaatgctacaaatgagagctctatttataggctcatagatcataacctatactctctaatattattacacataaaggtgggaaaataaatacaatgaaatacattgaagaatggaataaggagttacacaatggtgcattcactatagtaattatattcataacactcccccttgaatgaccattggttatacatcgttcttcgaatacgcttttgatactgcctcattaaaaaccttaccaggaaaacccagtgggaaaaaccatggttaagggaaaaagagtacagctgcgtattgactccccctgatgatgatatcag…
4535	4535	100	0	0	0	0	0	0	0	+	Copia/ltr_struc_assembly_8099_PT_B5_L8_224_rprt/100	4535	0	4535	4535	100	scaffold689	280615	26999	31534	1	4535,	0,	26999,	tgttataaaactaaactcaaagaaagacaagaacaagagaaatatggagagggagagagtttcttattgaggtgtatggaatgctacaaatgagagctctaattataggctcatagatcataacctatactctctaatattattacacataaaggtgggaaaataaatacaatgaaatacattgaagaatggaataaggagttacacaatggtgcattcactatagtaattatattcataacactcccccttgaatgaccattggttatacatcgtccttcgaatacgcttttgatactgcctcattaaaaaaccttaccaggaaaacccagtgggaaaaaccatggttaagggaaaaagagtacagctgcgtattgactccccctgatgatgatatca…	tgttataaaactaaactcaaagaaagacaagaacaagagaaatatggagagggagagagtttcttattgaggtgtatggaatgctacaaatgagagctctaattataggctcatagatcataacctatactctctaatattattacacataaaggtgggaaaataaatacaatgaaatacattgaagaatggaataaggagttacacaatggtgcattcactatagtaattatattcataacactcccccttgaatgaccattggttatacatcgtccttcgaatacgcttttgatactgcctcattaaaaaaccttaccaggaaaacccagtgggaaaaaccatggttaagggaaaaagagtacagctgcgtattgactccccctgatgatgatatca…
4939	4939	100	0	0	0	0	0	0	0	+	Copia/ltr_struc_assembly10921_RT2_B4_L33_88_rprt/100	4939	0	4939	4939	100	scaffold123	2487146	552401	557340	1	4939,	0,	552401,	tgttgaaaaatattatattttccttattagtataggaataagtttcaatatttttccttattagtataggaatagtaataagagttttcctagttgaggaaggattctcctatcctaactctatataaacccatgtaccccttatgtaatccaatatatcataatactattgaaaagcttcctctcataaattcaatatggtatcagagccgccggctatatcttccgctgccgtcggtgttaatctcactgttggttcatcatgaccacggacaacaagattgtttcaccttcttcctttccaaaacactcgtcttcttccaccattcatccttcttctgtcatctccgaaactgagatggcagccaacaacaacaacaacaatttcggatctgaacc…	tgttgaaaaatattatattttccttattagtataggaataagtttcaatatttttccttattagtataggaatagtaataagagttttcctagttgaggaaggattctcctatcctaactctatataaacccatgtaccccttatgtaatccaatatatcataatactattgaaaagcttcctctcataaattcaatatggtatcagagccgccggctatatcttccgctgccgtcggtgttaatctcactgttggttcatcatgaccacggacaacaagattgtttcaccttcttcctttccaaaacactcgtcttcttccaccattcatccttcttctgtcatctccgaaactgagatggcagccaacaacaacaacaacaatttcggatctgaacc…
4264	4264	100	0	0	0	0	0	0	0	+	Copia/ltr_struc_assembly13466_RT2_B1_L26_78_rprt/100	4264	0	4264	4264	100	scaffold147	566220	473691	477955	1	4264,	0,	473691,	tgaagattgagagaatgaattacttttattcatgtctcgtaggtttattatatacagcattcctcctactgactaggtaagaaaatatctactctaactatttaataggatctgctagctaaactaggataggactagaactaatatggtaactatctaactagcaaataaactaataagatctgactgtatacaaataaggaacgggatttcctcactccccctcaagcttggtgtagatgttgtacaaacccagcttggacttgaaatgatctgactgttctcgtggaagtgcctttgtgagtatgtcagcggtctgctgtttggactggacatatctcacatccacaactcccctttccaccttctcagtgataaaatgcctgtctatctcgacat…	tgaagattgagagaatgaattacttttattcatgtctcgtaggtttattatatacagcattcctcctactgactaggtaagaaaatatctactctaactatttaataggatctgctagctaaactaggataggactagaactaatatggtaactatctaactagcaaataaactaataagatctgactgtatacaaataaggaacgggatttcctcactccccctcaagcttggtgtagatgttgtacaaacccagcttggacttgaaatgatctgactgttctcgtggaagtgcctttgtgagtatgtcagcggtctgctgtttggactggacatatctcacatccacaactcccctttccaccttctcagtgataaaatgcctgtctatctcgacat…
5539	5539	100	0	0	0	0	0	0	0	+	Copia/ltr_struc_assembly13466_RT2_B1_L7_102_rprt/100	5539	0	5539	5539	100	scaffold159	952821	207382	212921	1	5539,	0,	207382,	tgaagattgagtgaattgattttattcatgtcccgtaggctcaatatatacagcattcttcctactgattaggtaagaatatatttactctaactatttaataggatctactagctagaataggataggactaggactaagaaggtaactaaataaactaactatgatctgaaatatatacaaatatatacgggatttcctcactccccctcaagcttggtgtaaatgttgtgtagaccaagcttggacttgaagtgttctgacagttctcgtgaaagagcctttgtgagtatgtcagcagtctgctgtttagactggacatatctcacatccacaactcccccttctaccttttcagtgataaaatgcctgtctatctcgacatgcttagtcctgtcg…	tgaagattgagtgaattgattttattcatgtcccgtaggctcaatatatacagcattcttcctactgattaggtaagaatatatttactctaactatttaataggatctactagctagaataggataggactaggactaagaaggtaactaaataaactaactatgatctgaaatatatacaaatatatacgggatttcctcactccccctcaagcttggtgtaaatgttgtgtagaccaagcttggacttgaagtgttctgacagttctcgtgaaagagcctttgtgagtatgtcagcagtctgctgtttagactggacatatctcacatccacaactcccccttctaccttttcagtgataaaatgcctgtctatctcgacatgcttagtcctgtcg…
5023	5023	100	0	0	0	0	0	0	0	+	Copia/ltr_struc_assembly13466_RT2_B4_L7_53_rprt/100	5023	0	5023	5023	100	scaffold169	370759	331104	336127	1	5023,	0,	331104,	tgcagaaatccagaactctaagtgattctggtatgattgatgtttatttctgtggttttctttacatatatacacagtctgcatcattaggatgcagatccagctagtagtgatccctacaaatcagggattaatcctacctaccacttactatgattacactgcctaaatcaggctagtctgattctataggatagctagattacactaagtgatacgcctaataatatcctagttatttctgtaattcaacactccccctcaagcttggctgtagatgttatggaggccaagcttgccttgtagatcatcgaacatatctctaggtagagccttcgtgagaatatctgcaatctgctgcttagatggaacgtactccatctcgaactccttgttgtt…	tgcagaaatccagaactctaagtgattctggtatgattgatgtttatttctgtggttttctttacatatatacacagtctgcatcattaggatgcagatccagctagtagtgatccctacaaatcagggattaatcctacctaccacttactatgattacactgcctaaatcaggctagtctgattctataggatagctagattacactaagtgatacgcctaataatatcctagttatttctgtaattcaacactccccctcaagcttggctgtagatgttatggaggccaagcttgccttgtagatcatcgaacatatctctaggtagagccttcgtgagaatatctgcaatctgctgcttagatggaacgtactccatctcgaactccttgttgtt…
5023	5023	100	0	0	0	0	0	0	0	+	Copia/ltr_struc_assembly13466_RT2_B4_L7_55_rprt/100	5023	0	5023	5023	100	scaffold57	1820724	464600	469623	1	5023,	0,	464600,	tgcagaaatccagaactctaagtgattctggtatgattaatgtttatttctgtggttttctttacatatatacacagtctgcatcattaggatacagatccagctagtagtgatccctacaaatcagggattaatcctacctaccacttactatgattacactgcctaaatcaggctagtctgattctataggatagctagattacactaagtgatacgcctaataatatcctagttatttctgtaattcaacactccccctcaagcttggctgtagatgttatggaggccaagcttgccttgtagatcatcgaacatatctctaggtagagccttcgtgagaatatctgcaatctgctgcttagatggaacgtactccatctcgaactccttgttgtt…	tgcagaaatccagaactctaagtgattctggtatgattaatgtttatttctgtggttttctttacatatatacacagtctgcatcattaggatacagatccagctagtagtgatccctacaaatcagggattaatcctacctaccacttactatgattacactgcctaaatcaggctagtctgattctataggatagctagattacactaagtgatacgcctaataatatcctagttatttctgtaattcaacactccccctcaagcttggctgtagatgttatggaggccaagcttgccttgtagatcatcgaacatatctctaggtagagccttcgtgagaatatctgcaatctgctgcttagatggaacgtactccatctcgaactccttgttgtt…
5014	5014	100	0	0	0	0	0	0	0	+	Copia/ltr_struc_assembly13466_RT2_B7_L7_42_rprt/100	5014	0	5014	5014	100	scaffold76	1668680	365549	370563	1	5014,	0,	365549,	tgttgaattacagtaattagtagagtatgagtaggcatagaaatcagtagtaggttagctggattattcaattcttctagcctaatctatgcagaataatagtagaaagtagtaggtagagtaatccctgatttacagggattacaaatgagtgattctgcaccctaatggtgcagaacctgtatatatatgtaaacaacatttcagcaataataatcataccagaatcattatcattctggaattccacatggtatcagagcgagggtatattcattagatctaagccccgttctccttctgaaaactcctatcttcttctctattttctcatcctccagccatgaacaacgctgacaacattccacagtctccctctgtgactacagaggatccgtc…	tgttgaattacagtaattagtagagtatgagtaggcatagaaatcagtagtaggttagctggattattcaattcttctagcctaatctatgcagaataatagtagaaagtagtaggtagagtaatccctgatttacagggattacaaatgagtgattctgcaccctaatggtgcagaacctgtatatatatgtaaacaacatttcagcaataataatcataccagaatcattatcattctggaattccacatggtatcagagcgagggtatattcattagatctaagccccgttctccttctgaaaactcctatcttcttctctattttctcatcctccagccatgaacaacgctgacaacattccacagtctccctctgtgactacagaggatccgtc…
4387	4387	100	0	0	0	0	0	0	0	+	Copia/ltr_struc_assembly14892_RT2_B4_L33_166_rprt/100	4387	0	4387	4387	100	scaffold272	2415421	1752753	1757140	1	4387,	0,	1752753,	tgttgaaaaatattatattttccttattagtataggaataagtttcaatatttttccttattagtataggaatagtaataagagttttcctagttgaggaaggattctcctatcctaactctatataaacccatgtaccccttatgtaatctcatatatcataataccattgaaaacttcctctcataaattcaatatggtatcagagccgccggctatatcttccgctgtcgtcggtgttaatctcaccgttggttcatcatgaccacggacgacgagattgtttcaccttcttcctttcctaaacactcgtcttcttccaccattcatctttcttctgtcgtctccgaaattgagatggcagccaacaactacaacaacaatttcggatctgaacca…	tgttgaaaaatattatattttccttattagtataggaataagtttcaatatttttccttattagtataggaatagtaataagagttttcctagttgaggaaggattctcctatcctaactctatataaacccatgtaccccttatgtaatctcatatatcataataccattgaaaacttcctctcataaattcaatatggtatcagagccgccggctatatcttccgctgtcgtcggtgttaatctcaccgttggttcatcatgaccacggacgacgagattgtttcaccttcttcctttcctaaacactcgtcttcttccaccattcatctttcttctgtcgtctccgaaattgagatggcagccaacaactacaacaacaatttcggatctgaacca…
4939	4939	100	0	0	0	0	0	0	0	+	Copia/ltr_struc_assembly20000_RT1_B1_L1_225_rprt/100	4939	0	4939	4939	100	scaffold641	795572	739873	744812	1	4939,	0,	739873,	tgttaaatggtgttaaattataagtatgtgagtgagttgtaatagataatagtagtagtggtataaatagaattctcctttctgtttgtacatttaattcattcagtacagtaataacagaaaacgactttccattacagcttctccttcttcttcgctttctctgttcttctcttctcttccattcatcaaacttcacatggtatcagagcctccattgttgagctgatttcgtcatgacttcatcaacacaatcatcatcaatcctttctacactcagttctgctcatccttcaaactacaccgatcacttcgcgaatccgttgttcttgtctcccagcgataatctctcatctccgatcgtcggagtaaagttgacaaatgataactttcatgtgt…	tgttaaatggtgttaaattataagtatgtgagtgagttgtaatagataatagtagtagtggtataaatagaattctcctttctgtttgtacatttaattcattcagtacagtaataacagaaaacgactttccattacagcttctccttcttcttcgctttctctgttcttctcttctcttccattcatcaaacttcacatggtatcagagcctccattgttgagctgatttcgtcatgacttcatcaacacaatcatcatcaatcctttctacactcagttctgctcatccttcaaactacaccgatcacttcgcgaatccgttgttcttgtctcccagcgataatctctcatctccgatcgtcggagtaaagttgacaaatgataactttcatgtgt…
4939	4939	100	0	0	0	0	0	1	1	+	Copia/ltr_struc_assembly20000_RT1_B1_L1_225_rprt/100	4939	0	4939	4939	100	scaffold635	579284	237631	242571	2	4739,200,	0,4739,	237631,242371,	tgttaaatggtgttaaattataagtatgtgagtgagttgtaatagataatagtagtagtggtataaatagaattctcctttctgtttgtacatttaattcattcagtacagtaataacagaaaacgactttccattacagcttctccttcttcttcgctttctctgttcttctcttctcttccattcatcaaacttcacatggtatcagagcctccattgttgagctgatttcgtcatgacttcatcaacacaatcatcatcaatcctttctacactcagttctgctcatccttcaaactacaccgatcacttcgcgaatccgttgttcttgtctcccagcgataatctctcatctccgatcgtcggagtaaagttgacaaatgataactttcatgtgt…	tgttaaatggtgttaaattataagtatgtgagtgagttgtaatagataatagtagtagtggtataaatagaattctcctttctgtttgtacatttaattcattcagtacagtaataacagaaaacgactttccattacagcttctccttcttcttcgctttctctgttcttctcttctcttccattcatcaaacttcacatggtatcagagcctccattgttgagctgatttcgtcatgacttcatcaacacaatcatcatcaatcctttctacactcagttctgctcatccttcaaactacaccgatcacttcgcgaatccgttgttcttgtctcccagcgataatctctcatctccgatcgtcggagtaaagttgacaaatgataactttcatgtgt…
4939	4939	100	0	0	0	0	0	1	1	+	Copia/ltr_struc_assembly20000_RT1_B1_L1_225_rprt/100	4939	0	4939	4939	100	scaffold1884	194493	72242	77182	2	4739,200,	0,4739,	72242,76982,	tgttaaatggtgttaaattataagtatgtgagtgagttgtaatagataatagtagtagtggtataaatagaattctcctttctgtttgtacatttaattcattcagtacagtaataacagaaaacgactttccattacagcttctccttcttcttcgctttctctgttcttctcttctcttccattcatcaaacttcacatggtatcagagcctccattgttgagctgatttcgtcatgacttcatcaacacaatcatcatcaatcctttctacactcagttctgctcatccttcaaactacaccgatcacttcgcgaatccgttgttcttgtctcccagcgataatctctcatctccgatcgtcggagtaaagttgacaaatgataactttcatgtgt…	tgttaaatggtgttaaattataagtatgtgagtgagttgtaatagataatagtagtagtggtataaatagaattctcctttctgtttgtacatttaattcattcagtacagtaataacagaaaacgactttccattacagcttctccttcttcttcgctttctctgttcttctcttctcttccattcatcaaacttcacatggtatcagagcctccattgttgagctgatttcgtcatgacttcatcaacacaatcatcatcaatcctttctacactcagttctgctcatccttcaaactacaccgatcacttcgcgaatccgttgttcttgtctcccagcgataatctctcatctccgatcgtcggagtaaagttgacaaatgataactttcatgtgt…
4939	4939	100	0	0	0	0	0	1	1	+	Copia/ltr_struc_assembly20000_RT1_B1_L1_225_rprt/100	4939	0	4939	4939	100	scaffold1042	168525	129094	134034	2	4739,200,	0,4739,	129094,133834,	tgttaaatggtgttaaattataagtatgtgagtgagttgtaatagataatagtagtagtggtataaatagaattctcctttctgtttgtacatttaattcattcagtacagtaataacagaaaacgactttccattacagcttctccttcttcttcgctttctctgttcttctcttctcttccattcatcaaacttcacatggtatcagagcctccattgttgagctgatttcgtcatgacttcatcaacacaatcatcatcaatcctttctacactcagttctgctcatccttcaaactacaccgatcacttcgcgaatccgttgttcttgtctcccagcgataatctctcatctccgatcgtcggagtaaagttgacaaatgataactttcatgtgt…	tgttaaatggtgttaaattataagtatgtgagtgagttgtaatagataatagtagtagtggtataaatagaattctcctttctgtttgtacatttaattcattcagtacagtaataacagaaaacgactttccattacagcttctccttcttcttcgctttctctgttcttctcttctcttccattcatcaaacttcacatggtatcagagcctccattgttgagctgatttcgtcatgacttcatcaacacaatcatcatcaatcctttctacactcagttctgctcatccttcaaactacaccgatcacttcgcgaatccgttgttcttgtctcccagcgataatctctcatctccgatcgtcggagtaaagttgacaaatgataactttcatgtgt…
4939	4939	100	0	0	0	0	0	1	1	-	Copia/ltr_struc_assembly20000_RT1_B1_L1_225_rprt/100	4939	0	4939	4939	100	scaffold917	1256560	643770	648710	2	206,4733,	0,206,	643770,643977,	tgtgaagtttgatgaatggaagagaagagaagaacagagaaagcgaagaagaaggagaagctgtaatggaaagtcgttttctgttattactgtactgaatgaattaaatgtacaaacagaaaggagaattctatttataccactactactattatctattacaactcactcacatacttataatttaacaccatttaacacccccc,acaaactggggagtagatgttcaatatacccagtttggacagtaagaactgcatcctgggagcagctaatcccttggtaaagatgtccgccagctgcgtttctgttgacacatacttgagttgcactaatcctgactcaattcgttcacgaatcacgtgacaatcgatctctatgtgcttagtacgttcgtg…	tgtgaagtttgatgaatggaagagaagagaagaacagagaaagcgaagaagaaggagaagctgtaatggaaagtcgttttctgttattactgtactgaatgaattaaatgtacaaacagaaaggagaattctatttataccactactactattatctattacaactcactcacatacttataatttaacaccatttaacacccccc,acaaactggggagtagatgttcaatatacccagtttggacagtaagaactgcatcctgggagcagctaatcccttggtaaagatgtccgccagctgcgtttctgttgacacatacttgagttgcactaatcctgactcaattcgttcacgaatcacgtgacaatcgatctctatgtgcttagtacgttcgtg…
4939	4939	100	0	0	0	0	0	1	1	-	Copia/ltr_struc_assembly20000_RT1_B1_L1_225_rprt/100	4939	0	4939	4939	100	scaffold728	83542	69839	74779	2	206,4733,	0,206,	69839,70046,	tgtgaagtttgatgaatggaagagaagagaagaacagagaaagcgaagaagaaggagaagctgtaatggaaagtcgttttctgttattactgtactgaatgaattaaatgtacaaacagaaaggagaattctatttataccactactactattatctattacaactcactcacatacttataatttaacaccatttaacacccccc,acaaactggggagtagatgttcaatatacccagtttggacagtaagaactgcatcctgggagcagctaatcccttggtaaagatgtccgccagctgcgtttctgttgacacatacttgagttgcactaatcctgactcaattcgttcacgaatcacgtgacaatcgatctctatgtgcttagtacgttcgtg…	tgtgaagtttgatgaatggaagagaagagaagaacagagaaagcgaagaagaaggagaagctgtaatggaaagtcgttttctgttattactgtactgaatgaattaaatgtacaaacagaaaggagaattctatttataccactactactattatctattacaactcactcacatacttataatttaacaccatttaacacccccc,acaaactggggagtagatgttcaatatacccagtttggacagtaagaactgcatcctgggagcagctaatcccttggtaaagatgtccgccagctgcgtttctgttgacacatacttgagttgcactaatcctgactcaattcgttcacgaatcacgtgacaatcgatctctatgtgcttagtacgttcgtg…
4939	4939	100	0	0	0	0	0	1	1	-	Copia/ltr_struc_assembly20000_RT1_B1_L1_225_rprt/100	4939	0	4939	4939	100	scaffold306	1423099	14136	19076	2	206,4733,	0,206,	14136,14343,	tgtgaagtttgatgaatggaagagaagagaagaacagagaaagcgaagaagaaggagaagctgtaatggaaagtcgttttctgttattactgtactgaatgaattaaatgtacaaacagaaaggagaattctatttataccactactactattatctattacaactcactcacatacttataatttaacaccatttaacacccccc,acaaactggggagtagatgttcaatatacccagtttggacagtaagaactgcatcctgggagcagctaatcccttggtaaagatgtccgccagctgcgtttctgttgacacatacttgagttgcactaatcctgactcaattcgttcacgaatcacgtgacaatcgatctctatgtgcttagtacgttcgtg…	tgtgaagtttgatgaatggaagagaagagaagaacagagaaagcgaagaagaaggagaagctgtaatggaaagtcgttttctgttattactgtactgaatgaattaaatgtacaaacagaaaggagaattctatttataccactactactattatctattacaactcactcacatacttataatttaacaccatttaacacccccc,acaaactggggagtagatgttcaatatacccagtttggacagtaagaactgcatcctgggagcagctaatcccttggtaaagatgtccgccagctgcgtttctgttgacacatacttgagttgcactaatcctgactcaattcgttcacgaatcacgtgacaatcgatctctatgtgcttagtacgttcgtg…
4939	4939	100	0	0	0	0	0	1	1	-	Copia/ltr_struc_assembly20000_RT1_B1_L1_225_rprt/100	4939	0	4939	4939	100	scaffold222	1508233	599111	604051	2	206,4733,	0,206,	599111,599318,	tgtgaagtttgatgaatggaagagaagagaagaacagagaaagcgaagaagaaggagaagctgtaatggaaagtcgttttctgttattactgtactgaatgaattaaatgtacaaacagaaaggagaattctatttataccactactactattatctattacaactcactcacatacttataatttaacaccatttaacacccccc,acaaactggggagtagatgttcaatatacccagtttggacagtaagaactgcatcctgggagcagctaatcccttggtaaagatgtccgccagctgcgtttctgttgacacatacttgagttgcactaatcctgactcaattcgttcacgaatcacgtgacaatcgatctctatgtgcttagtacgttcgtg…	tgtgaagtttgatgaatggaagagaagagaagaacagagaaagcgaagaagaaggagaagctgtaatggaaagtcgttttctgttattactgtactgaatgaattaaatgtacaaacagaaaggagaattctatttataccactactactattatctattacaactcactcacatacttataatttaacaccatttaacacccccc,acaaactggggagtagatgttcaatatacccagtttggacagtaagaactgcatcctgggagcagctaatcccttggtaaagatgtccgccagctgcgtttctgttgacacatacttgagttgcactaatcctgactcaattcgttcacgaatcacgtgacaatcgatctctatgtgcttagtacgttcgtg…
4940	4940	100	0	0	0	0	0	0	0	+	Copia/ltr_struc_assembly20000_RT1_B1_L1_244_rprt/100	4940	0	4940	4940	100	scaffold812	510045	280544	285484	1	4940,	0,	280544,	tgttaaatggtgttaaattataagtatgtgagtgagttgtaatagataatagtagtagtggtataaatagaattctcctttctgtttgtacatttaattcattcagtacagtaataacagaaaacgactttccattacagcttctccttcttcttcgctttctctgttcttctcttctcttccattcatcaaacttcacatggtatcagagcctccattgttgagctgatttcgtcatgacttcatcaacacaatcatcatcaatcctttctacactcagttctgctcatccttcaaactacaccgatcacttcgcgaatccgttgttcttgtctcccagcgataatctctcatctccgatcgtcggagtaaagttgacaaatgataactttcatgtgt…	tgttaaatggtgttaaattataagtatgtgagtgagttgtaatagataatagtagtagtggtataaatagaattctcctttctgtttgtacatttaattcattcagtacagtaataacagaaaacgactttccattacagcttctccttcttcttcgctttctctgttcttctcttctcttccattcatcaaacttcacatggtatcagagcctccattgttgagctgatttcgtcatgacttcatcaacacaatcatcatcaatcctttctacactcagttctgctcatccttcaaactacaccgatcacttcgcgaatccgttgttcttgtctcccagcgataatctctcatctccgatcgtcggagtaaagttgacaaatgataactttcatgtgt…
4940	4940	100	0	0	0	0	0	0	0	-	Copia/ltr_struc_assembly20000_RT1_B1_L1_244_rprt/100	4940	0	4940	4940	100	scaffold86	2276273	1937854	1942794	1	4940,	0,	1937854,	tgtgaagtttgatgaatggaagagaagagaagaacagagaaagcgaagaagaaggagaagctgtaatggaaagtcgttttctgttattactgtactgaatgaattaaatgtacaaacagaaaggagaattctatttataccactactactattatctattacaactcactcacatacttataatttaacaccatttaacacccccccacaaactggggagtagatgttcaatatacccagtttggacagtaagaactgcatcctgggagcagctaatcccttggtaaagatgtccgccagctgcgtttctgttgacacatacttgagttgcactaatcctgactcaattcgttcacgaatcacgtgacaatcgatctctatgtgcttagtacgttcgtg…	tgtgaagtttgatgaatggaagagaagagaagaacagagaaagcgaagaagaaggagaagctgtaatggaaagtcgttttctgttattactgtactgaatgaattaaatgtacaaacagaaaggagaattctatttataccactactactattatctattacaactcactcacatacttataatttaacaccatttaacacccccccacaaactggggagtagatgttcaatatacccagtttggacagtaagaactgcatcctgggagcagctaatcccttggtaaagatgtccgccagctgcgtttctgttgacacatacttgagttgcactaatcctgactcaattcgttcacgaatcacgtgacaatcgatctctatgtgcttagtacgttcgtg…
4940	4940	100	0	0	0	0	0	0	0	-	Copia/ltr_struc_assembly20000_RT1_B1_L1_244_rprt/100	4940	0	4940	4940	100	scaffold272	2415421	1626271	1631211	1	4940,	0,	1626271,	tgtgaagtttgatgaatggaagagaagagaagaacagagaaagcgaagaagaaggagaagctgtaatggaaagtcgttttctgttattactgtactgaatgaattaaatgtacaaacagaaaggagaattctatttataccactactactattatctattacaactcactcacatacttataatttaacaccatttaacacccccccacaaactggggagtagatgttcaatatacccagtttggacagtaagaactgcatcctgggagcagctaatcccttggtaaagatgtccgccagctgcgtttctgttgacacatacttgagttgcactaatcctgactcaattcgttcacgaatcacgtgacaatcgatctctatgtgcttagtacgttcgtg…	tgtgaagtttgatgaatggaagagaagagaagaacagagaaagcgaagaagaaggagaagctgtaatggaaagtcgttttctgttattactgtactgaatgaattaaatgtacaaacagaaaggagaattctatttataccactactactattatctattacaactcactcacatacttataatttaacaccatttaacacccccccacaaactggggagtagatgttcaatatacccagtttggacagtaagaactgcatcctgggagcagctaatcccttggtaaagatgtccgccagctgcgtttctgttgacacatacttgagttgcactaatcctgactcaattcgttcacgaatcacgtgacaatcgatctctatgtgcttagtacgttcgtg…
4919	4919	100	0	0	0	0	0	0	0	+	Copia/ltr_struc_assembly20000_RT2_B1_L26_275_rprt/100	4919	0	4919	4919	100	scaffold1649	84525	359	5278	1	4919,	0,	359,	tgaggaaatcccgttccttatgtgtatacagtcagatcttattagtttatttgctagttagatagttaccatattagttctagtcctatcctagtttaactagcagatcctattaattagttagagtagatattttcttacctagtcagtaggatgaatgctgtatataataaacctacgagacatgaataaaagcaattcattctctcaatcttcatggtatcagagcctactctgtacctgatctaaaacgattccgctgcaatcctaagccatggtgacagacggagcttcaaacggatccgatactgctggagagatcgcgaactccgtggcaccagcagcgacgacggattactcaagcttcctcaccacacacaggctggatggcaaaaatta…	tgaggaaatcccgttccttatgtgtatacagtcagatcttattagtttatttgctagttagatagttaccatattagttctagtcctatcctagtttaactagcagatcctattaattagttagagtagatattttcttacctagtcagtaggatgaatgctgtatataataaacctacgagacatgaataaaagcaattcattctctcaatcttcatggtatcagagcctactctgtacctgatctaaaacgattccgctgcaatcctaagccatggtgacagacggagcttcaaacggatccgatactgctggagagatcgcgaactccgtggcaccagcagcgacgacggattactcaagcttcctcaccacacacaggctggatggcaaaaatta…
4844	4844	100	0	0	0	0	0	0	0	+	Copia/ltr_struc_assembly20000_RT2_B1_L26_48_rprt/100	4844	0	4844	4844	100	scaffold145	1021990	616044	620888	1	4844,	0,	616044,	tgaagattgagagaatgaattgcctttattcatgtctcgtaggttcattatatacagaattcctcctactgactaggtaagaaaatatctactctaactatttaataggatctgctagctaaactaggatagaactagaactgatatggtaactatctaactagcaaataaactaataagatctgactatatacaaataaggaacgggatttcctcactccccctcaagcttggtgtagatgttgtacaaacccagcttggacttgaaatgatctgactgttctcgtggaagtgcctttgtgagtatgtcagcggtctgctgtttggactggacatatctcacatccacaactcccctttccaccttctcagtgataaaatgcctgtctatctcgacat…	tgaagattgagagaatgaattgcctttattcatgtctcgtaggttcattatatacagaattcctcctactgactaggtaagaaaatatctactctaactatttaataggatctgctagctaaactaggatagaactagaactgatatggtaactatctaactagcaaataaactaataagatctgactatatacaaataaggaacgggatttcctcactccccctcaagcttggtgtagatgttgtacaaacccagcttggacttgaaatgatctgactgttctcgtggaagtgcctttgtgagtatgtcagcggtctgctgtttggactggacatatctcacatccacaactcccctttccaccttctcagtgataaaatgcctgtctatctcgacat…
5016	5016	100	0	0	0	0	0	0	0	+	Copia/ltr_struc_assembly20000_RT2_B7_L7_236_rprt/100	5016	0	5016	5016	100	scaffold721	303273	291640	296656	1	5016,	0,	291640,	tgtggaattccagaatgataatgattctggtatgattattattgctgaaatgttgtttacatatatatacaggttctgcaccattagggtgcagaatcactcatttgtaatccctataaatcagggattactctacctactactttctattattgttctgcatagatttaggctagaagaatcgaataatccagctaacctactactgatttctatgcctactcatactctactaattactgtaattcaacactccccctcaaggttggctgtagatgttgtgaaggccaagcttgccttgtaattcatcaaacatatccctaggcagtgccttagtaagaatgtctgcgatctgctgcttcgatggaacgtactccatctcgaactccttgttgttta…	tgtggaattccagaatgataatgattctggtatgattattattgctgaaatgttgtttacatatatatacaggttctgcaccattagggtgcagaatcactcatttgtaatccctataaatcagggattactctacctactactttctattattgttctgcatagatttaggctagaagaatcgaataatccagctaacctactactgatttctatgcctactcatactctactaattactgtaattcaacactccccctcaaggttggctgtagatgttgtgaaggccaagcttgccttgtaattcatcaaacatatccctaggcagtgccttagtaagaatgtctgcgatctgctgcttcgatggaacgtactccatctcgaactccttgttgttta…
1616	1616	100	0	0	0	0	0	0	0	+	En-Spm/ltr_finder_scaffold158_86417_88033_+/100	1616	0	1616	1616	100	scaffold158	138847	86417	88033	1	1616,	0,	86417,	gaaagtacaacttgatttgatgactatgggaattataaaagaattatggccaaaaaatgttgggaagccatgccctgctgcttggtataccttaggcaaacaaaaaataaaagttgtgcttaagactttaaaggatattgtcgtatccgatgaatactcaagtaacatataaagatgtgttgatgtggaatatgttgatgtggaataatgaaatgtaataggattgaaaactcatgattgggacatcttgatacatgaactattaccattggtaatttgaaatgtattacctactcaagcatattcgatcttagttagattttgttcttgcttgaaacaattgtgtgcaaaaagttgtacatatggatgggctaaacaaatggcaagaacatatagttg…	gaaagtacaacttgatttgatgactatgggaattataaaagaattatggccaaaaaatgttgggaagccatgccctgctgcttggtataccttaggcaaacaaaaaataaaagttgtgcttaagactttaaaggatattgtcgtatccgatgaatactcaagtaacatataaagatgtgttgatgtggaatatgttgatgtggaataatgaaatgtaataggattgaaaactcatgattgggacatcttgatacatgaactattaccattggtaatttgaaatgtattacctactcaagcatattcgatcttagttagattttgttcttgcttgaaacaattgtgtgcaaaaagttgtacatatggatgggctaaacaaatggcaagaacatatagttg…
1931	1931	100	0	0	0	0	0	0	0	-	En-Spm/ltr_finder_scaffold2717_115565_117496_-/100	1931	0	1931	1931	100	scaffold2717	129061	115565	117496	1	1931,	0,	115565,	gaacatttcggcatgacccattcattcatacttatatactcatactcttcaatctggaaaaataacatttcactacatactactagtttctaagcaatctcattttttaccacattacattattatagttcaaagaatatgcttcatttcttccatagcttcaccttataatcactatctcgagatctcttcttctcggtcttaggatcatcaatcttgtcgaatatctcagaaccagattttataatgggtgaatgcctcagttcagtcttaccatcaaatcgagtttgttattgtctgaaacgatgagttattggtaagaaccgacgactccccataaaaaaattccactaactaggagacacaatagaagtgagtcaaaattgcaagtcggacacg…	gaacatttcggcatgacccattcattcatacttatatactcatactcttcaatctggaaaaataacatttcactacatactactagtttctaagcaatctcattttttaccacattacattattatagttcaaagaatatgcttcatttcttccatagcttcaccttataatcactatctcgagatctcttcttctcggtcttaggatcatcaatcttgtcgaatatctcagaaccagattttataatgggtgaatgcctcagttcagtcttaccatcaaatcgagtttgttattgtctgaaacgatgagttattggtaagaaccgacgactccccataaaaaaattccactaactaggagacacaatagaagtgagtcaaaattgcaagtcggacacg…
5472	5663	100	0	0	191	0	0	0	0	+	En-Spm/ltr_finder_scaffold637_122164_127827_+/100	5663	0	5663	5663	100	scaffold637	217380	122164	127827	1	5663,	0,	122164,	gttataaaactaagaacaaaagagaacaagaacatgggaggagaagtactttcttattgaggtgtgaaaatggtacaagagagagcactatttataggctctagaattcataacctatacatcactagtataactacacttaaataggatattcattttcatgttcaatgtatagaagttacaaaggtaggagttacaaatgggcattcatacacataattataatattcataacaaattgttatttgctagtaatctgattttatcttataaagttttttctatcgaagacaagatttgattgttagagctgcctacacgtgtggggtgtattctcgagcgatttgtgccatatgtttgggattggacgattcgacaatggctgattaataggtttgt…	gttataaaactaagaacaaaagagaacaagaacatgggaggagaagtactttcttattgaggtgtgaaaatggtacaagagagagcactatttataggctctagaattcataacctatacatcactagtataactacacttaaataggatattcattttcatgttcaatgtatagaagttacaaaggtaggagttacaaatgggcattcatacacataattataatattcataacaaattgttatttgctagtaatctgattttatcttataaagttttttctatcgaagacaagatttgattgttagagctgcctacacgtgtggggtgtattctcgagcgatttgtgccatatgtttgggattggacgattcgacaatggctgattaataggtttgt…
2690	2690	100	0	0	0	0	0	0	0	-	Gypsy/ltr_finder_scaffold12_1861381_1864071_-/100	2690	0	2690	2690	100	scaffold12	2259202	1861381	1864071	1	2690,	0,	1861381,	gaactttcccaccatcgcatcatcgttagtaggcagtgcttgcacctctgcccactttgacacataatccacaccaacaagaatgtacttattaccatgggactatgggaagggaaccataaaatcaatttcccacacatcaaaactctctacaggcatgtatattgtcattggaatttcattcatatttgaaatgttacctgaacattggcatggatcgcagttctccatgaaatgtccacagtccttccaaattgtcctccaatagaaacccacatccaaaatcttccaagcggtgcagttttcactgtgatgtcccccagagggactagtgtggcaacaaagcatgattttggtgattcatgcgccatgacacatcgtctgataagtccatcggat…	gaactttcccaccatcgcatcatcgttagtaggcagtgcttgcacctctgcccactttgacacataatccacaccaacaagaatgtacttattaccatgggactatgggaagggaaccataaaatcaatttcccacacatcaaaactctctacaggcatgtatattgtcattggaatttcattcatatttgaaatgttacctgaacattggcatggatcgcagttctccatgaaatgtccacagtccttccaaattgtcctccaatagaaacccacatccaaaatcttccaagcggtgcagttttcactgtgatgtcccccagagggactagtgtggcaacaaagcatgattttggtgattcatgcgccatgacacatcgtctgataagtccatcggat…
3259	3259	100	0	0	0	0	0	0	0	-	Harbinger/ltr_finder_scaffold355_650909_654168_-/100	3259	0	3259	3259	100	scaffold355	888752	650909	654168	1	3259,	0,	650909,	gatattttggggaattgagaatacaatcccaaccttttcaaaagcctaaacaaacaatgtttttgtaaaatgcagtgtttttaaaatacatccctttatttcccccataccaaacgaccccttactctattccattgcaaaatcctccaaaagccccaacaatggcgttgttccaaagcagcagcttacctcactccgatcaagcaaaggactccttcaccgtcgtctgagcttttgaatgccttgaaggtaaacactactcacattctcaattccttagtatccctcagccgagacggaaaagaaatgattaaccggatgcaatctgttctaaagattcgacacctccatagcgatggattactatgtttcgcagttcgaaaccatccgcggcagttc…	gatattttggggaattgagaatacaatcccaaccttttcaaaagcctaaacaaacaatgtttttgtaaaatgcagtgtttttaaaatacatccctttatttcccccataccaaacgaccccttactctattccattgcaaaatcctccaaaagccccaacaatggcgttgttccaaagcagcagcttacctcactccgatcaagcaaaggactccttcaccgtcgtctgagcttttgaatgccttgaaggtaaacactactcacattctcaattccttagtatccctcagccgagacggaaaagaaatgattaaccggatgcaatctgttctaaagattcgacacctccatagcgatggattactatgtttcgcagttcgaaaccatccgcggcagttc…
3014	3014	100	0	0	0	0	0	0	0	-	Harbinger/ltr_finder_scaffold86_2028467_2031481_-/100	3014	0	3014	3014	100	scaffold86	2276273	2028467	2031481	1	3014,	0,	2028467,	gatattttggggaattgagaatacaatcccaaccttttcaaaagcctaaacaaacaatgtttttgtaaaatgcagtgtttttaaaatacatccctttatttcccccataccaaacgaccccttactctattccattgcaaaatcctccaaaagccccaacaatggcgttgttccaaagcagcagcttacctcactccgatcaagcaaaggactccttcaccgtcgtctgagcttttgaatgccttgaaggtaaacactactcacattctcaattccttagtatccctcagccgagacggaaaagaaatgattaaccggatgcaatctgttctaaagattcgacacctccatagcgatggattactatgtttcgcagttcgaaaccatccgcggcagttc…	gatattttggggaattgagaatacaatcccaaccttttcaaaagcctaaacaaacaatgtttttgtaaaatgcagtgtttttaaaatacatccctttatttcccccataccaaacgaccccttactctattccattgcaaaatcctccaaaagccccaacaatggcgttgttccaaagcagcagcttacctcactccgatcaagcaaaggactccttcaccgtcgtctgagcttttgaatgccttgaaggtaaacactactcacattctcaattccttagtatccctcagccgagacggaaaagaaatgattaaccggatgcaatctgttctaaagattcgacacctccatagcgatggattactatgtttcgcagttcgaaaccatccgcggcagttc…
2807	2807	100	0	0	0	0	0	0	0	+	Harbinger/ltr_finder_scaffold970_55055_57862_+/100	2807	0	2807	2807	100	scaffold970	135781	55055	57862	1	2807,	0,	55055,	ggtttctagacattattgcatgtacttgtgtttctttaaatgttgtttatttttaattaaaaattgttgtttgtttgtgttaatcaaatggttaattatgttattaataaacgtttggcacgtaatattttcctatataatattaaaattggaattggacttttagttgctttttttatttgtaattgtcatcatttagaaagcggggtgtaaaatccgctcatcattatacgtgtagacatagtttcttagcgcttcacaagtgtacaacaacaattcgaatgctagcatatggtacatcaacagacagtattgatgaatatctacgaattggtgagaccattacaaaatatgttaagagatttataaaatttgtcaacgctatgtttggagatgagt…	ggtttctagacattattgcatgtacttgtgtttctttaaatgttgtttatttttaattaaaaattgttgtttgtttgtgttaatcaaatggttaattatgttattaataaacgtttggcacgtaatattttcctatataatattaaaattggaattggacttttagttgctttttttatttgtaattgtcatcatttagaaagcggggtgtaaaatccgctcatcattatacgtgtagacatagtttcttagcgcttcacaagtgtacaacaacaattcgaatgctagcatatggtacatcaacagacagtattgatgaatatctacgaattggtgagaccattacaaaatatgttaagagatttataaaatttgtcaacgctatgtttggagatgagt…
4705	4705	100	0	0	0	0	0	0	0	-	L1/ltr_finder_scaffold103_705850_710555_-/100	4705	0	4705	4705	100	scaffold103	720360	705850	710555	1	4705,	0,	705850,	ggaggaaaagagactctcatgaaagtggtcctacaaagtctccctacttatgtgatgtcgtgctttcagctctccaagaagttgctcaaatgtctcttttctggggaggaacaatgaacaaggaactttggaagtggctttggaagcttctcttcttctgtagtacatttttctagctggcgcctaataaacaatgcgttggctatcaagaagaacgtttttcaaaggatgtgtggcccattccctacctgttagatgtgtgaccaacaaattaaagacataacccactgtttcttcaactgtgatcatgctaaacaagtttaaacctcttccatgaacgatctcgtcttcctgattataatctgaccatctctaacaaaagctgaattgtaatgaaca…	ggaggaaaagagactctcatgaaagtggtcctacaaagtctccctacttatgtgatgtcgtgctttcagctctccaagaagttgctcaaatgtctcttttctggggaggaacaatgaacaaggaactttggaagtggctttggaagcttctcttcttctgtagtacatttttctagctggcgcctaataaacaatgcgttggctatcaagaagaacgtttttcaaaggatgtgtggcccattccctacctgttagatgtgtgaccaacaaattaaagacataacccactgtttcttcaactgtgatcatgctaaacaagtttaaacctcttccatgaacgatctcgtcttcctgattataatctgaccatctctaacaaaagctgaattgtaatgaaca…
10598	11607	100	0	0	1009	0	0	0	0	+	Mutator/ltr_finder_scaffold101_345340_356947_+/100	11607	0	11607	11607	100	scaffold101	483253	345340	356947	1	11607,	0,	345340,	gacgccctaactttcgaattaaacgacgccctaatttaagtgaattacaagattatcctttcgtaaaatcgaaatccatataagttgttgtgtgtattcactattccgaacacaatcaaacagtagcaaacactcccaaacactctcaaacgtcgaacggaagaagaaatcgaaactcgaagaccgaagatcgatcgaagcgaacgttgaaggtacgattttgaaaaaaaaaggcccggccggagccccccgggccgaaacgagcggccggccgggcctttaatttttttttttaaattatgaaattaattagggtttattgtgattagggttttagagaatttttagggtttgattagagaatgttagagaattattagggttttggtagtgaataat…	gacgccctaactttcgaattaaacgacgccctaatttaagtgaattacaagattatcctttcgtaaaatcgaaatccatataagttgttgtgtgtattcactattccgaacacaatcaaacagtagcaaacactcccaaacactctcaaacgtcgaacggaagaagaaatcgaaactcgaagaccgaagatcgatcgaagcgaacgttgaaggtacgattttgaaaaaaaaaggcccggccggagccccccgggccgaaacgagcggccggccgggcctttaatttttttttttaaattatgaaattaattagggtttattgtgattagggttttagagaatttttagggtttgattagagaatgttagagaattattagggttttggtagtgaataat…
5607	5607	100	0	0	0	0	0	0	0	+	Mutator/ltr_finder_scaffold17_102920_108527_+/100	5607	0	5607	5607	100	scaffold17	179372	102920	108527	1	5607,	0,	102920,	gcaaccacccaatctgccctacaagaaatccttctccatcgctcccagaacctcctctaccaagtctagcatctatggcccagaacgctcgagagggtggtaggccgcatcaccatcgactggaaaatcgataaacatcgccacgtcctccagagtgaacatgcattccccaaggcacatgtggaaagtgttcgtttcccacctccacctctccactagcaccgtcacaagatgcgggtccggtgagaaggtcgcaagatcaacgatatgtaggagtccgacagcctctaagaaagggcggaagtggggatggtatggggggatgtgagacgtcctacgacaagcgagggtaacgctaggttcatatatggtaatgtatgcaataattattagtatcta…	gcaaccacccaatctgccctacaagaaatccttctccatcgctcccagaacctcctctaccaagtctagcatctatggcccagaacgctcgagagggtggtaggccgcatcaccatcgactggaaaatcgataaacatcgccacgtcctccagagtgaacatgcattccccaaggcacatgtggaaagtgttcgtttcccacctccacctctccactagcaccgtcacaagatgcgggtccggtgagaaggtcgcaagatcaacgatatgtaggagtccgacagcctctaagaaagggcggaagtggggatggtatggggggatgtgagacgtcctacgacaagcgagggtaacgctaggttcatatatggtaatgtatgcaataattattagtatcta…
2549	2549	100	0	0	0	0	0	0	0	+	Mutator/ltr_finder_scaffold17_106965_109514_+/100	2549	0	2549	2549	100	scaffold17	179372	106965	109514	1	2549,	0,	106965,	ggagctatagaacaacattaactatgctcaacacagagccgaccctcaagctcgctacccattgagcaccactacctagaaacctctttagaagctactaaatgaccaaggtcagagcctcactttcactgggtgtgaggaagggtgagcgctaggcttggcaggaagataaaaagaggaatgtggctttggggattataactgccaccagcacctcaaaggaggagagacacgcatcatggtgcttctacatcacaggctcacttttctgtctttccctcctcggtatagaagcagaagcagtctactgtaggttatgatcgccctcctttctcggagtgtggggtgcggcattggggagtgtgtttgaggaaagcaggagcttgctttcggtgtgga…	ggagctatagaacaacattaactatgctcaacacagagccgaccctcaagctcgctacccattgagcaccactacctagaaacctctttagaagctactaaatgaccaaggtcagagcctcactttcactgggtgtgaggaagggtgagcgctaggcttggcaggaagataaaaagaggaatgtggctttggggattataactgccaccagcacctcaaaggaggagagacacgcatcatggtgcttctacatcacaggctcacttttctgtctttccctcctcggtatagaagcagaagcagtctactgtaggttatgatcgccctcctttctcggagtgtggggtgcggcattggggagtgtgtttgaggaaagcaggagcttgctttcggtgtgga…
2328	6116	100	0	0	3788	0	0	0	0	-	undetermined/ltr_finder_scaffold1635_8047_14163_-/100	6116	0	6116	6116	100	scaffold1635	340230	8047	14163	1	6116,	0,	8047,	gttatgaagaatatatgtgatgaatgtccattactcaatgtaattcaatactattcatagccccatttatatactcattcatgtgctcattcatgtacctattcatgtatgtaataatgctagaatcctatgaaattgttcctcacctataaatagatgttcatcttgtaccaatagtgaatgaataagaaagttctctttccctctcttttgtgtctcttcctttccattgttctttatagttatattttcaatccattagtttcttaacacgttatcagcacgaagctctgcctcctaatacttcctcgaagattcacgaaaatcgctatatccttttattattattacaatcattatcatttttacgtcatttgaatttctatccataatacattt…	gttatgaagaatatatgtgatgaatgtccattactcaatgtaattcaatactattcatagccccatttatatactcattcatgtgctcattcatgtacctattcatgtatgtaataatgctagaatcctatgaaattgttcctcacctataaatagatgttcatcttgtaccaatagtgaatgaataagaaagttctctttccctctcttttgtgtctcttcctttccattgttctttatagttatattttcaatccattagtttcttaacacgttatcagcacgaagctctgcctcctaatacttcctcgaagattcacgaaaatcgctatatccttttattattattacaatcattatcatttttacgtcatttgaatttctatccataatacattt…
1838	1838	100	0	0	0	0	0	0	0	+	undetermined/ltr_finder_scaffold173_77308_79146_+/100	1838	0	1838	1838	100	scaffold173	161313	77308	79146	1	1838,	0,	77308,	gaattgtaagttatgagtttggaggaggctaggccgttagatggatctaacgatgaagaaggatcttgatccattaagacaaggaaaatgagatgtcatttaaatagagatagaaatgcaaatgtgggccatgcagctaactgatgttgtggtaacgggatgagcctgggccactagatcgatccagcggatgggttgagcccgtaatctttttttacttaccgttgttgatcaaaccgggtacaagcatcaaacatttttatgcacatatttgccacacgatcccaaccaatgctgccagaaaattatagactaataacaattgtctaatttaacccaatagataaatgtatttgaagatccaaccagaaaacgaaattgactttttgaaatttttgt…	gaattgtaagttatgagtttggaggaggctaggccgttagatggatctaacgatgaagaaggatcttgatccattaagacaaggaaaatgagatgtcatttaaatagagatagaaatgcaaatgtgggccatgcagctaactgatgttgtggtaacgggatgagcctgggccactagatcgatccagcggatgggttgagcccgtaatctttttttacttaccgttgttgatcaaaccgggtacaagcatcaaacatttttatgcacatatttgccacacgatcccaaccaatgctgccagaaaattatagactaataacaattgtctaatttaacccaatagataaatgtatttgaagatccaaccagaaaacgaaattgactttttgaaatttttgt…
1338	1338	100	0	0	0	0	0	0	0	+	undetermined/ltr_finder_scaffold29_839197_840535_+/100	1338	0	1338	1338	100	scaffold29	1637416	839197	840535	1	1338,	0,	839197,	gcgcaccagggtgcgattttggctcacccttgcgcaaaaatgcgcgaaaatgcgcaccagggtgcacacccgtgcgagaaaatgcgagaaaatgcgcaccagggtgcgattttggctcacccttgcgcaaaaatgcgcgaaaatgcgcaccagggtgcacacccgtgcgagaaaatgcgagaaaatgcgcaccagggtgcgattttggctcacccttgcgcaaaaatgcgcgaaaatgcgcaccagggtgcacacccgtgcgagaaaatgcgagaaaatgcgcaccagggtgcgattttggctcacccttgcgcaaaaatgcgcgaaaatgcgcaccagggtgcacacccgtgcgagaaaatgcgagaaaatgcgcaccagggtgcgattttggctcac…	gcgcaccagggtgcgattttggctcacccttgcgcaaaaatgcgcgaaaatgcgcaccagggtgcacacccgtgcgagaaaatgcgagaaaatgcgcaccagggtgcgattttggctcacccttgcgcaaaaatgcgcgaaaatgcgcaccagggtgcacacccgtgcgagaaaatgcgagaaaatgcgcaccagggtgcgattttggctcacccttgcgcaaaaatgcgcgaaaatgcgcaccagggtgcacacccgtgcgagaaaatgcgagaaaatgcgcaccagggtgcgattttggctcacccttgcgcaaaaatgcgcgaaaatgcgcaccagggtgcacacccgtgcgagaaaatgcgagaaaatgcgcaccagggtgcgattttggctcac…
5072	9763	100	0	0	4691	0	0	0	0	+	undetermined/ltr_finder_scaffold294_827814_837577_+/100	9763	0	9763	9763	100	scaffold294	987411	827814	837577	1	9763,	0,	827814,	gacgagggtaaagtagtagcttccagtggaggtggaggagatccagagctcaaagatgacgagggtaaagtagtagcttccagtggaggtggaggagatccagagctcaaagatgacgagggtaaagtagtagcttccagtggaggtggaggagatccagagctcaaagatgacgagggtaaagtagtagcttccagtggaggtggaggagatccagagctcaaagatgacgagggtaaagtagtagcttccagtggaggtggaggagatccagagctcaaagatgacgagggtaaagtagtagcttccagtggaggtggaggagatccagagctcaaagatgacgagggtaaagtagtagcttccagtggaggtggaggagatccagagctcaaagat…	gacgagggtaaagtagtagcttccagtggaggtggaggagatccagagctcaaagatgacgagggtaaagtagtagcttccagtggaggtggaggagatccagagctcaaagatgacgagggtaaagtagtagcttccagtggaggtggaggagatccagagctcaaagatgacgagggtaaagtagtagcttccagtggaggtggaggagatccagagctcaaagatgacgagggtaaagtagtagcttccagtggaggtggaggagatccagagctcaaagatgacgagggtaaagtagtagcttccagtggaggtggaggagatccagagctcaaagatgacgagggtaaagtagtagcttccagtggaggtggaggagatccagagctcaaagat…
5015	9706	100	0	0	4691	0	0	0	0	+	undetermined/ltr_finder_scaffold294_827871_837577_+/100	9706	0	9706	9706	100	scaffold294	987411	827871	837577	1	9706,	0,	827871,	gacgagggtaaagtagtagcttccagtggaggtggaggagatccagagctcaaagatgacgagggtaaagtagtagcttccagtggaggtggaggagatccagagctcaaagatgacgagggtaaagtagtagcttccagtggaggtggaggagatccagagctcaaagatgacgagggtaaagtagtagcttccagtggaggtggaggagatccagagctcaaagatgacgagggtaaagtagtagcttccagtggaggtggaggagatccagagctcaaagatgacgagggtaaagtagtagcttccagtggaggtggaggagatccagagctcaaagatgacgagggtaaagtagtagcttccagtggaggtggaggagatccagagctcaaagat…	gacgagggtaaagtagtagcttccagtggaggtggaggagatccagagctcaaagatgacgagggtaaagtagtagcttccagtggaggtggaggagatccagagctcaaagatgacgagggtaaagtagtagcttccagtggaggtggaggagatccagagctcaaagatgacgagggtaaagtagtagcttccagtggaggtggaggagatccagagctcaaagatgacgagggtaaagtagtagcttccagtggaggtggaggagatccagagctcaaagatgacgagggtaaagtagtagcttccagtggaggtggaggagatccagagctcaaagatgacgagggtaaagtagtagcttccagtggaggtggaggagatccagagctcaaagat…
4958	9649	100	0	0	4691	0	0	0	0	+	undetermined/ltr_finder_scaffold294_827928_837577_+/100	9649	0	9649	9649	100	scaffold294	987411	827928	837577	1	9649,	0,	827928,	gacgagggtaaagtagtagcttccagtggaggtggaggagatccagagctcaaagatgacgagggtaaagtagtagcttccagtggaggtggaggagatccagagctcaaagatgacgagggtaaagtagtagcttccagtggaggtggaggagatccagagctcaaagatgacgagggtaaagtagtagcttccagtggaggtggaggagatccagagctcaaagatgacgagggtaaagtagtagcttccagtggaggtggaggagatccagagctcaaagatgacgagggtaaagtagtagcttccagtggaggtggaggagatccagagctcaaagatgacgagggtaaagtagtagcttccagtggaggtggaggagatccagagctcaaagat…	gacgagggtaaagtagtagcttccagtggaggtggaggagatccagagctcaaagatgacgagggtaaagtagtagcttccagtggaggtggaggagatccagagctcaaagatgacgagggtaaagtagtagcttccagtggaggtggaggagatccagagctcaaagatgacgagggtaaagtagtagcttccagtggaggtggaggagatccagagctcaaagatgacgagggtaaagtagtagcttccagtggaggtggaggagatccagagctcaaagatgacgagggtaaagtagtagcttccagtggaggtggaggagatccagagctcaaagatgacgagggtaaagtagtagcttccagtggaggtggaggagatccagagctcaaagat…
4901	9592	100	0	0	4691	0	0	0	0	+	undetermined/ltr_finder_scaffold294_827985_837577_+/100	9592	0	9592	9592	100	scaffold294	987411	827985	837577	1	9592,	0,	827985,	gacgagggtaaagtagtagcttccagtggaggtggaggagatccagagctcaaagatgacgagggtaaagtagtagcttccagtggaggtggaggagatccagagctcaaagatgacgagggtaaagtagtagcttccagtggaggtggaggagatccagagctcaaagatgacgagggtaaagtagtagcttccagtggaggtggaggagatccagagctcaaagatgacgagggtaaagtagtagcttccagtggaggtggaggagatccagagctcaaagatgacgagggtaaagtagtagcttccagtggaggtggaggagatccagagctcaaagatgacgagggtaaagtagtggnnnnnnnnnnnnnnnnnnnnnnnnnnnnnnnnnnnnnn…	gacgagggtaaagtagtagcttccagtggaggtggaggagatccagagctcaaagatgacgagggtaaagtagtagcttccagtggaggtggaggagatccagagctcaaagatgacgagggtaaagtagtagcttccagtggaggtggaggagatccagagctcaaagatgacgagggtaaagtagtagcttccagtggaggtggaggagatccagagctcaaagatgacgagggtaaagtagtagcttccagtggaggtggaggagatccagagctcaaagatgacgagggtaaagtagtagcttccagtggaggtggaggagatccagagctcaaagatgacgagggtaaagtagtggnnnnnnnnnnnnnnnnnnnnnnnnnnnnnnnnnnnnnn…
4844	9535	100	0	0	4691	0	0	0	0	+	undetermined/ltr_finder_scaffold294_828042_837577_+/100	9535	0	9535	9535	100	scaffold294	987411	828042	837577	1	9535,	0,	828042,	gacgagggtaaagtagtagcttccagtggaggtggaggagatccagagctcaaagatgacgagggtaaagtagtagcttccagtggaggtggaggagatccagagctcaaagatgacgagggtaaagtagtagcttccagtggaggtggaggagatccagagctcaaagatgacgagggtaaagtagtagcttccagtggaggtggaggagatccagagctcaaagatgacgagggtaaagtagtagcttccagtggaggtggaggagatccagagctcaaagatgacgagggtaaagtagtggnnnnnnnnnnnnnnnnnnnnnnnnnnnnnnnnnnnnnnnnnnnnnnnnnnnnnnnnnnnnnnnnnnnnnnnnnnnnnnnnnnnnnnnnnnnnnnn…	gacgagggtaaagtagtagcttccagtggaggtggaggagatccagagctcaaagatgacgagggtaaagtagtagcttccagtggaggtggaggagatccagagctcaaagatgacgagggtaaagtagtagcttccagtggaggtggaggagatccagagctcaaagatgacgagggtaaagtagtagcttccagtggaggtggaggagatccagagctcaaagatgacgagggtaaagtagtagcttccagtggaggtggaggagatccagagctcaaagatgacgagggtaaagtagtggnnnnnnnnnnnnnnnnnnnnnnnnnnnnnnnnnnnnnnnnnnnnnnnnnnnnnnnnnnnnnnnnnnnnnnnnnnnnnnnnnnnnnnnnnnnnnnn…
4787	9478	100	0	0	4691	0	0	0	0	+	undetermined/ltr_finder_scaffold294_828099_837577_+/100	9478	0	9478	9478	100	scaffold294	987411	828099	837577	1	9478,	0,	828099,	gacgagggtaaagtagtagcttccagtggaggtggaggagatccagagctcaaagatgacgagggtaaagtagtagcttccagtggaggtggaggagatccagagctcaaagatgacgagggtaaagtagtagcttccagtggaggtggaggagatccagagctcaaagatgacgagggtaaagtagtagcttccagtggaggtggaggagatccagagctcaaagatgacgagggtaaagtagtggnnnnnnnnnnnnnnnnnnnnnnnnnnnnnnnnnnnnnnnnnnnnnnnnnnnnnnnnnnnnnnnnnnnnnnnnnnnnnnnnnnnnnnnnnnnnnnnnnnnnnnnnnnnnnnnnnnnnnnnnnnnnnnnnnnnnnnnnnnnnnnnnnnnnnnnn…	gacgagggtaaagtagtagcttccagtggaggtggaggagatccagagctcaaagatgacgagggtaaagtagtagcttccagtggaggtggaggagatccagagctcaaagatgacgagggtaaagtagtagcttccagtggaggtggaggagatccagagctcaaagatgacgagggtaaagtagtagcttccagtggaggtggaggagatccagagctcaaagatgacgagggtaaagtagtggnnnnnnnnnnnnnnnnnnnnnnnnnnnnnnnnnnnnnnnnnnnnnnnnnnnnnnnnnnnnnnnnnnnnnnnnnnnnnnnnnnnnnnnnnnnnnnnnnnnnnnnnnnnnnnnnnnnnnnnnnnnnnnnnnnnnnnnnnnnnnnnnnnnnnnnn…
4730	9421	100	0	0	4691	0	0	0	0	+	undetermined/ltr_finder_scaffold294_828156_837577_+/100	9421	0	9421	9421	100	scaffold294	987411	828156	837577	1	9421,	0,	828156,	gacgagggtaaagtagtagcttccagtggaggtggaggagatccagagctcaaagatgacgagggtaaagtagtagcttccagtggaggtggaggagatccagagctcaaagatgacgagggtaaagtagtagcttccagtggaggtggaggagatccagagctcaaagatgacgagggtaaagtagtggnnnnnnnnnnnnnnnnnnnnnnnnnnnnnnnnnnnnnnnnnnnnnnnnnnnnnnnnnnnnnnnnnnnnnnnnnnnnnnnnnnnnnnnnnnnnnnnnnnnnnnnnnnnnnnnnnnnnnnnnnnnnnnnnnnnnnnnnnnnnnnnnnnnnnnnnnnnnnnnnnnnnnnnnnnnnnnnnnnnnnnnnnnnnnnnnnnnnnnnnnnnnnnnnn…	gacgagggtaaagtagtagcttccagtggaggtggaggagatccagagctcaaagatgacgagggtaaagtagtagcttccagtggaggtggaggagatccagagctcaaagatgacgagggtaaagtagtagcttccagtggaggtggaggagatccagagctcaaagatgacgagggtaaagtagtggnnnnnnnnnnnnnnnnnnnnnnnnnnnnnnnnnnnnnnnnnnnnnnnnnnnnnnnnnnnnnnnnnnnnnnnnnnnnnnnnnnnnnnnnnnnnnnnnnnnnnnnnnnnnnnnnnnnnnnnnnnnnnnnnnnnnnnnnnnnnnnnnnnnnnnnnnnnnnnnnnnnnnnnnnnnnnnnnnnnnnnnnnnnnnnnnnnnnnnnnnnnnnnnnn…
1928	11568	100	0	0	9640	0	0	0	0	+	undetermined/ltr_finder_scaffold302_176783_188351_+/100	11568	0	11568	11568	100	scaffold302	299031	176783	188351	1	11568,	0,	176783,	gacagaatttgaattcgttcgaattcaaaattaaaaccgaataaccgatttcgaccgaattgcgatgcctatatccagtagttgtgccaaaattcaactaataattttgtactttataatttcttgcaaataaaactgaaacccattcaattattcaatcccagtactggtttgcttaggtatactgtaatgtttgaattcaatggagagattgttgtatgattttgaacagtgatcgacactggactgcatctgtaatcaaatatagtacacaatacctgatgactctcttcgttgtttgagtttgagatggaatgttgcagctccctttaatttattaatcgaatcaacacaaatttggctcgttcgaatctttctagaatgtgtaattatttgtta…	gacagaatttgaattcgttcgaattcaaaattaaaaccgaataaccgatttcgaccgaattgcgatgcctatatccagtagttgtgccaaaattcaactaataattttgtactttataatttcttgcaaataaaactgaaacccattcaattattcaatcccagtactggtttgcttaggtatactgtaatgtttgaattcaatggagagattgttgtatgattttgaacagtgatcgacactggactgcatctgtaatcaaatatagtacacaatacctgatgactctcttcgttgtttgagtttgagatggaatgttgcagctccctttaatttattaatcgaatcaacacaaatttggctcgttcgaatctttctagaatgtgtaattatttgtta…
1108	5040	100	0	0	3932	0	0	0	0	-	undetermined/ltr_finder_scaffold3914_3156_8196_-/100	5040	0	5040	5040	100	scaffold3914	16225	3156	8196	1	5040,	0,	3156,	gttataaaactaagaacaaaagagaacaagaacatgagaggagaagtactttcttattgaggtgtatagaatgctacaaatgagagctctatttataggctcatagatcataacctatactctctaatattattacacataaaggtgggaaaataaatacaatgaaatacattgaagaatggaataaggagttacacaatggtgcattcactatagtaattatattcataacactcccccttgaatgaccattggttatacatcgtccttcgaatacgcttttgatactgcctcattaaaaaccttacnnnnnnnnnnnnnnnnnnnnnnnnnnnnnnnnnnnnnnnnnnnnnnnnnnnnnnnnnnnnnnnnnnnnnnnnnnnnnnnnnnnnnnnnnnn…	gttataaaactaagaacaaaagagaacaagaacatgagaggagaagtactttcttattgaggtgtatagaatgctacaaatgagagctctatttataggctcatagatcataacctatactctctaatattattacacataaaggtgggaaaataaatacaatgaaatacattgaagaatggaataaggagttacacaatggtgcattcactatagtaattatattcataacactcccccttgaatgaccattggttatacatcgtccttcgaatacgcttttgatactgcctcattaaaaaccttacnnnnnnnnnnnnnnnnnnnnnnnnnnnnnnnnnnnnnnnnnnnnnnnnnnnnnnnnnnnnnnnnnnnnnnnnnnnnnnnnnnnnnnnnnnn…
1208	10474	100	0	0	9266	0	0	0	0	-	undetermined/ltr_finder_scaffold42_388278_398752_-/100	10474	0	10474	10474	100	scaffold42	1314296	388278	398752	1	10474,	0,	388278,	gatggatactaccaagggtatttctcctccgcccaaggctatccagcgcaccaacagtttcctccacctcctcccggtccccgggaccaataccagcactaccatcaatatgatcacagccattgtcacgacgattctgaaaattccttccttcgtggctggtatnnnnnnnnnnnnnnnnnnnnnnnnnnnnnnnnnnnnnnnnnnnnnnnnnnnnnnnnnnnnnnnnnnnnnnnnnnnnnnnnnnnnnnnnnnnnnnnnnnnnnnnnnnnnnnnnnnnnnnnnnnnnnnnnnnnnnnnnnnnnnnnnnnnnnnnnnnnnnnnnnnnnnnnnnnnnnnnnnnnnnnnnnnnnnnnnnnnnnnnnnnnnnnnnnnnnnnnnnnnnnnnnnnnnnnnnnn…	gatggatactaccaagggtatttctcctccgcccaaggctatccagcgcaccaacagtttcctccacctcctcccggtccccgggaccaataccagcactaccatcaatatgatcacagccattgtcacgacgattctgaaaattccttccttcgtggctggtatnnnnnnnnnnnnnnnnnnnnnnnnnnnnnnnnnnnnnnnnnnnnnnnnnnnnnnnnnnnnnnnnnnnnnnnnnnnnnnnnnnnnnnnnnnnnnnnnnnnnnnnnnnnnnnnnnnnnnnnnnnnnnnnnnnnnnnnnnnnnnnnnnnnnnnnnnnnnnnnnnnnnnnnnnnnnnnnnnnnnnnnnnnnnnnnnnnnnnnnnnnnnnnnnnnnnnnnnnnnnnnnnnnnnnnnnnn…
1377	1377	100	0	0	0	0	0	0	0	+	undetermined/ltr_finder_scaffold500_225567_226944_+/100	1377	0	1377	1377	100	scaffold500	315749	225567	226944	1	1377,	0,	225567,	gagcctccagagcataccgtgtcaagcagggactggcagcgcacccggaacggcacgctgcatttcctatttgatggctaggtcagcctgttgcacgctgcatttcctatttctcggttgttcttggttttctgctttctgtactactttattattctcggaacggaagtttcatttcctattatcatttgacctacgtccacttgctacacaatgtgcacaaactgtgttggatgctacctagcttgcttaaataatgtttccttcaaccagtacattacatctgcttttctatcctttgaaatcgtaaactctctaacgcattcacgacataaacaaacacgacgaagatccttcaacaccgtaaactctaacgcattcacttcattaacaaacaaa…	gagcctccagagcataccgtgtcaagcagggactggcagcgcacccggaacggcacgctgcatttcctatttgatggctaggtcagcctgttgcacgctgcatttcctatttctcggttgttcttggttttctgctttctgtactactttattattctcggaacggaagtttcatttcctattatcatttgacctacgtccacttgctacacaatgtgcacaaactgtgttggatgctacctagcttgcttaaataatgtttccttcaaccagtacattacatctgcttttctatcctttgaaatcgtaaactctctaacgcattcacgacataaacaaacacgacgaagatccttcaacaccgtaaactctaacgcattcacttcattaacaaacaaa…
2287	2287	100	0	0	0	0	0	0	0	+	undetermined/ltr_finder_scaffold596_232440_234727_+/100	2287	0	2287	2287	100	scaffold596	276941	232440	234727	1	2287,	0,	232440,	gttcaaggccagaccttgttttaggtctcagcccacattctgatgggagtgccctcacagttttacaacaagggaaaggtagctcagttggactccaaatcctcaaggacaccatatggatccctgttcagccactccccaatgctctggttatcaacattggagacaccttggaagtaagatacatatatatatatatatatatatgtaagctatacgtttactcgtcctgacaactattatttggcataaccggtgagaccatccctgagtacacatatatatacccttacgtggctgctgggcattgatgatgtggcacctcgatcgttggtttttaaatggcagacacataagggcatccgtacttaagggatattagagcatcccggaatacag…	gttcaaggccagaccttgttttaggtctcagcccacattctgatgggagtgccctcacagttttacaacaagggaaaggtagctcagttggactccaaatcctcaaggacaccatatggatccctgttcagccactccccaatgctctggttatcaacattggagacaccttggaagtaagatacatatatatatatatatatatatgtaagctatacgtttactcgtcctgacaactattatttggcataaccggtgagaccatccctgagtacacatatatatacccttacgtggctgctgggcattgatgatgtggcacctcgatcgttggtttttaaatggcagacacataagggcatccgtacttaagggatattagagcatcccggaatacag…
1917	1917	100	0	0	0	0	0	0	0	-	undetermined/ltr_finder_scaffold62_81741_83658_-/100	1917	0	1917	1917	100	scaffold62	522916	81741	83658	1	1917,	0,	81741,	gctctaaatagagtaaattacgttattatcctttcggaaaatcaaaatttatgtaaaaagttgtgtatatcgacgaactaaataccgtcaaacactctaaacacccacaaatgaagatcgaaagtaaaaatcgaagatccgtcgaacctccatttagataaattttattttttagtatctaaataaaagttatgcattatattttgtaaattgattgtagtttgatggcctgatgggcaacccaacccaaaactcaatgaacccgtaacccgactaacccgatctttagcccgcctgtttgacgactctaattagtactcgtattaattttctttttcttttttcaaattaaaagtatcaattcaattaaatctttttcattaggactcttattacatc…	gctctaaatagagtaaattacgttattatcctttcggaaaatcaaaatttatgtaaaaagttgtgtatatcgacgaactaaataccgtcaaacactctaaacacccacaaatgaagatcgaaagtaaaaatcgaagatccgtcgaacctccatttagataaattttattttttagtatctaaataaaagttatgcattatattttgtaaattgattgtagtttgatggcctgatgggcaacccaacccaaaactcaatgaacccgtaacccgactaacccgatctttagcccgcctgtttgacgactctaattagtactcgtattaattttctttttcttttttcaaattaaaagtatcaattcaattaaatctttttcattaggactcttattacatc…
2274	2274	100	0	0	0	0	0	0	0	+	undetermined/ltr_finder_scaffold711_643071_645345_+/100	2274	0	2274	2274	100	scaffold711	807943	643071	645345	1	2274,	0,	643071,	gaacaagataatcaacacaaaataccacacgaccattagtagtccctaaattattagtacacaaggagtttcaaataggattatagaacctgagaaagtgaaactactattgctaaaaaaaaagtaacctacttgcacaagctgattgtggatggcataatgacagaacaaagtctgcacttgtgaattaaaaccttcaatttcagtttcttccaactcatcctcaaggttcattgccagaactctagtctcactaataaaactgacaacaaggaaggtgtcaaatggatcgttggtggaagatctcaaagaccacattcctttaatgccttgaagctctacagatgcctgcattacatagaccactccattagccttcaaaactatgaatacacaagg…	gaacaagataatcaacacaaaataccacacgaccattagtagtccctaaattattagtacacaaggagtttcaaataggattatagaacctgagaaagtgaaactactattgctaaaaaaaaagtaacctacttgcacaagctgattgtggatggcataatgacagaacaaagtctgcacttgtgaattaaaaccttcaatttcagtttcttccaactcatcctcaaggttcattgccagaactctagtctcactaataaaactgacaacaaggaaggtgtcaaatggatcgttggtggaagatctcaaagaccacattcctttaatgccttgaagctctacagatgcctgcattacatagaccactccattagccttcaaaactatgaatacacaagg…
513	2174	100	0	0	1661	0	0	0	0	-	undetermined/ltr_finder_scaffold728_6927_9101_-/100	2174	0	2174	2174	100	scaffold728	83542	6927	9101	1	2174,	0,	6927,	gctctcctcctccgagctgagggttttgagcacttccgtttaccggaacatctccatggggatgaaccttggtaatatggctaagatgctcaagtgtgctggaaacgatgacattatcactatcaagggtgatgacggcagtgatactgtcactttcatgtttgagagtcccagtaagatttgcggcttacgtttctcnnnnnnnnnnnnnnnnnnnnnnnnnnnnnnnnnnnnnnnnnnnnnnnnnnnnnnnnnnnnnnnnnnnnnnnnnnnnnnnnnnnnnnnnnnnnnnnnnnnnnnnnnnnnnnnnnnnnnnnnnnnnnnnnnnnnnnnnnnnnnnnnnnnnnnnnnnnnnnnnnnnnnnnnnnnnnnnnnnnnnnnnnnnnnnnnnnnnnnnnn…	gctctcctcctccgagctgagggttttgagcacttccgtttaccggaacatctccatggggatgaaccttggtaatatggctaagatgctcaagtgtgctggaaacgatgacattatcactatcaagggtgatgacggcagtgatactgtcactttcatgtttgagagtcccagtaagatttgcggcttacgtttctcnnnnnnnnnnnnnnnnnnnnnnnnnnnnnnnnnnnnnnnnnnnnnnnnnnnnnnnnnnnnnnnnnnnnnnnnnnnnnnnnnnnnnnnnnnnnnnnnnnnnnnnnnnnnnnnnnnnnnnnnnnnnnnnnnnnnnnnnnnnnnnnnnnnnnnnnnnnnnnnnnnnnnnnnnnnnnnnnnnnnnnnnnnnnnnnnnnnnnnnnn…
3265	11865	100	0	0	8600	0	0	0	0	+	undetermined/ltr_finder_scaffold76_1332973_1344838_+/100	11865	0	11865	11865	100	scaffold76	1668680	1332973	1344838	1	11865,	0,	1332973,	gaaaatctatcgacccagtaggtaatttgtcaccatttttgttagaacaggaggttccgagcagcaatattttgagttttgacaaataattatatattggatcaagacggaatcatgaacaacactttccaaaaaaagtattttcaccctacaatccttgagtatgaggatatcccttctgagaataagactgtctacactcaagtttttagcctttagaaactacagtaacttagaatctcgtaggcaataatagatgtgtgttttcgatgttttcagtgtttttctcccacaaaacaaccttctttatataggcaaagggtacagggatgaagggaaacaagttcatgcaccaagaaaaatctttatctctatggatagacttgaaagtggttaaaa…	gaaaatctatcgacccagtaggtaatttgtcaccatttttgttagaacaggaggttccgagcagcaatattttgagttttgacaaataattatatattggatcaagacggaatcatgaacaacactttccaaaaaaagtattttcaccctacaatccttgagtatgaggatatcccttctgagaataagactgtctacactcaagtttttagcctttagaaactacagtaacttagaatctcgtaggcaataatagatgtgtgttttcgatgttttcagtgtttttctcccacaaaacaaccttctttatataggcaaagggtacagggatgaagggaaacaagttcatgcaccaagaaaaatctttatctctatggatagacttgaaagtggttaaaa…
4195	4861	100	0	0	666	0	0	0	0	-	undetermined/ltr_finder_scaffold820_83737_88598_-/100	4861	0	4861	4861	100	scaffold820	548888	83737	88598	1	4861,	0,	83737,	ggtttctacgtgagttttgtggaagtactataattaaccagtctatgtatgagtggtatttatacgtggaagagggggaattattacaattaaataatgaacatacatgtcgatttaagaatacaaatacttgaaataagtttcattgttgttgacaattgttgtactcttgttcaatcgtttgagagcctagctattgtgaaacaatccatgtactaaatcagcccatgagagtgacacctacgccggtccaagaaccagaaaacaaagggatgaacaaggtattagagtctgtgccaaaaacaactggccataatagattcaaccagtctagctagaaatagggccggaagcttggttcggttctttgaaagttatcgaacccaaataatggtaatc…	ggtttctacgtgagttttgtggaagtactataattaaccagtctatgtatgagtggtatttatacgtggaagagggggaattattacaattaaataatgaacatacatgtcgatttaagaatacaaatacttgaaataagtttcattgttgttgacaattgttgtactcttgttcaatcgtttgagagcctagctattgtgaaacaatccatgtactaaatcagcccatgagagtgacacctacgccggtccaagaaccagaaaacaaagggatgaacaaggtattagagtctgtgccaaaaacaactggccataatagattcaaccagtctagctagaaatagggccggaagcttggttcggttctttgaaagttatcgaacccaaataatggtaatc…
3983	4305	100	0	0	322	0	0	0	0	-	undetermined/ltr_finder_scaffold863_168217_172522_-/100	4305	0	4305	4305	100	scaffold863	1308131	168217	172522	1	4305,	0,	168217,	ggcgtatatgttaggaatgaccaaaaattgaggtctcatcatcttaaacccttcaaataatagtgaaatgaagttaaaaaaatattttgttcaacattaacattaaaaacattttgttcaacactaacataacacagagtaaaattaatttttaatttcatttacctattatttacaagggttatcatagggattgttgatttggtagtcatttccaacatgcatgttaaatattaacggatttgaaacttttgaaattttcatgtaagtaatttttaatccttctgaaaattcatcaattttgacatgaaaatcgaaaattttcaaattagctaatatttgacatgcatgttaagaataactaaaaattgagatttgaccatattaagcccctcaaat…	ggcgtatatgttaggaatgaccaaaaattgaggtctcatcatcttaaacccttcaaataatagtgaaatgaagttaaaaaaatattttgttcaacattaacattaaaaacattttgttcaacactaacataacacagagtaaaattaatttttaatttcatttacctattatttacaagggttatcatagggattgttgatttggtagtcatttccaacatgcatgttaaatattaacggatttgaaacttttgaaattttcatgtaagtaatttttaatccttctgaaaattcatcaattttgacatgaaaatcgaaaattttcaaattagctaatatttgacatgcatgttaagaataactaaaaattgagatttgaccatattaagcccctcaaat…
3597	3693	100	0	0	96	0	0	0	0	+	undetermined/ltr_finder_scaffold87_111155_114848_+/100	3693	0	3693	3693	100	scaffold87	845586	111155	114848	1	3693,	0,	111155,	ggagaaggattgaagatcgacgacagacagagatttcttgacgaaacatgttttctttatggattattttcctttcttcttcctttcttgtttcttgaaccatgagtagctaaacctttcattttgtttggatgagatgaagttttagcttagcttttgtatggatgttggcgttttaaccctttgatttgttatcgaggttagtcagatttatgatgtgttcttgctaaaacctaatttcagttctttcttgtctgatcatattgattcaatcattgtcattgatttgtgggtccgggagtaacgtagaccaatagctcttagaaagaactctagcttactcgttagctcgagagaggagcgtttaatctaggctttttgcatcgtttatcattgtgg…	ggagaaggattgaagatcgacgacagacagagatttcttgacgaaacatgttttctttatggattattttcctttcttcttcctttcttgtttcttgaaccatgagtagctaaacctttcattttgtttggatgagatgaagttttagcttagcttttgtatggatgttggcgttttaaccctttgatttgttatcgaggttagtcagatttatgatgtgttcttgctaaaacctaatttcagttctttcttgtctgatcatattgattcaatcattgtcattgatttgtgggtccgggagtaacgtagaccaatagctcttagaaagaactctagcttactcgttagctcgagagaggagcgtttaatctaggctttttgcatcgtttatcattgtgg…
2832	2928	100	0	0	96	0	0	0	0	-	undetermined/ltr_finder_scaffold87_111777_114705_-/100	2928	0	2928	2928	100	scaffold87	845586	111777	114705	1	2928,	0,	111777,	gaaactcaatctcttgcatttgtttttatttgatttgcattcttagtcgataattggttactccaacaatcatacaaaaaaaccttaattgttacttgatatagttaattagtcaatttgagtaatagcattagaaagaccctagagaaatactatttcattagttcattctagtgggtatttgatttgcgaggtggaattcgctcgttagtcttcatttgttgtcgatcaaatgttaaataaaaggatacaagggacttctaggaaagtttattttctctttgaatggaatgggaaacataattccaattgcaatccttatatcctttgattcaagtttccatctacaatatttttcaattccatatttacactagtttcaactcaactttccaagta…	gaaactcaatctcttgcatttgtttttatttgatttgcattcttagtcgataattggttactccaacaatcatacaaaaaaaccttaattgttacttgatatagttaattagtcaatttgagtaatagcattagaaagaccctagagaaatactatttcattagttcattctagtgggtatttgatttgcgaggtggaattcgctcgttagtcttcatttgttgtcgatcaaatgttaaataaaaggatacaagggacttctaggaaagtttattttctctttgaatggaatgggaaacataattccaattgcaatccttatatcctttgattcaagtttccatctacaatatttttcaattccatatttacactagtttcaactcaactttccaagta…
2497	2593	100	0	0	96	0	0	0	0	-	undetermined/ltr_finder_scaffold87_112522_115115_-/100	2593	0	2593	2593	100	scaffold87	845586	112522	115115	1	2593,	0,	112522,	gacgaggacggggacaaggtgatgagagagatccgagaggatcgaatacgacgctgggaaagtgaattggaaggagtcggggctagggaacacgacgtcggcgagaaattggctaagtcaacaagaaagacagcccttgttacattacgagtgccatatatgggtttgcccaaggtgacccgccaagccgtttactcgggagcggaggtgacggagcggctatcagctctagcaacatttagaacaacagaatctgaaagcatcatggtctttttggtcttttagagtttatgttttnnnnnnnnnnnnnnnnnnnnnnnnnnnnnnnnnnnnnnnnnnnnnnnnnnnnnnggtccgagaggaacatagattgataggttgcttaggaagaaccctaga…	gacgaggacggggacaaggtgatgagagagatccgagaggatcgaatacgacgctgggaaagtgaattggaaggagtcggggctagggaacacgacgtcggcgagaaattggctaagtcaacaagaaagacagcccttgttacattacgagtgccatatatgggtttgcccaaggtgacccgccaagccgtttactcgggagcggaggtgacggagcggctatcagctctagcaacatttagaacaacagaatctgaaagcatcatggtctttttggtcttttagagtttatgttttnnnnnnnnnnnnnnnnnnnnnnnnnnnnnnnnnnnnnnnnnnnnnnnnnnnnnnggtccgagaggaacatagattgataggttgcttaggaagaaccctaga…
931	5439	100	0	0	4508	0	0	0	0	-	undetermined/ltr_finder_scaffold983_224847_230286_-/100	5439	0	5439	5439	100	scaffold983	261549	224847	230286	1	5439,	0,	224847,	gttatgaagaatatatgtgatgaatgtccattactcaatgtaattcaatactattcatagccccatttatatactcattcatgtgctcattcatgtacctattcatgtatgtaataatgctagaatcctatgaaattgttcctcacctataaatagatgttcatcttgtaccaatagtgaatgaataagaaagttctctttccctctcttttgtgtctcttcctttccattgttctttatagttatattttcaatccattagtttcttaacacgttatcagcatgaagctctgcctcctaatacttcctcgaagattcacgaaaatcgctatatccttttattattattacaatcattatcatttttacgtcatttgaatttctatcaaaaaaaaaaat…	gttatgaagaatatatgtgatgaatgtccattactcaatgtaattcaatactattcatagccccatttatatactcattcatgtgctcattcatgtacctattcatgtatgtaataatgctagaatcctatgaaattgttcctcacctataaatagatgttcatcttgtaccaatagtgaatgaataagaaagttctctttccctctcttttgtgtctcttcctttccattgttctttatagttatattttcaatccattagtttcttaacacgttatcagcatgaagctctgcctcctaatacttcctcgaagattcacgaaaatcgctatatccttttattattattacaatcattatcatttttacgtcatttgaatttctatcaaaaaaaaaaat…
5022	5022	99.9801	1	0	0	0	0	0	0	+	Copia/ltr_struc_assembly_6933_RT2_B4_L7_282_rprt/100	5023	0	5023	5023	100	scaffold989	123118	116743	121766	1	5023,	0,	116743,	tgttgaattacagaaataactaggatattattaggcgtatcacttagtgtaatctagctatcctatagaatcagactagcctgatttaggcagtgtaatcatagtaagtggtaggtaggattaatccctgatttgtagggatcactactagctggatctgcatcctaatgatgcagactgtgtatatatgtaaagaaaaccacagaaataaacatcaatcataccagaatcacttagagttctggatttctgcatggtatcagagcttagattcagaccttgaatccagctccatcaaccttctctcttctatctctctcactctcatctgatggcgaacacgaacgaggaagttcaagtcccatcctcgccatctgtgacttcaggagatccctccca…	tgttgaattacagaaataactaggatattattaggcgtatcacttagtgtaatctagctatcctatagaatcagactagcctgatttaggcagtgtaatcatagtaagtggtaggtaggattaatccctgatttgtagggatcactactagctggatctgcatcctaatgatgcagactgtgtatatatgtaaagaaaaccacagaaataaacatcaatcataccagaatcacttagagttctggatttctgcatggtatcagagcttagattcagaccttgaatccagctccatcaaccttctctcttctatctctctcactctcatctgatggcgaacacgaacgaggaagttcaagtcccatcctcgccatctgtgacttcaggagatccctccca…
5022	5022	99.9801	1	0	0	0	0	0	0	+	Copia/ltr_struc_assembly13466_RT2_B4_L7_53_rprt/100	5023	0	5023	5023	100	scaffold274	424032	259214	264237	1	5023,	0,	259214,	tgcagaaatccagaactctaagtgattctggtatgattgatgtttatttctgtggttttctttacatatatacacagtctgcatcattaggatgcagatccagctagtagtgatccctacaaatcagggattaatcctacctaccacttactatgattacactgcctaaatcaggctagtctgattctataggatagctagattacactaagtgatacgcctaataatatcctagttatttctgtaattcaacactccccctcaagcttggctgtagatgttatggaggccaagcttgccttgtagatcatcgaacatatctctaggtagagccttcgtgagaatatctgcaatctgctgcttagatggaacgtactccatctcgaactccttgttgtt…	tgcagaaatccagaactctaagtgattctggtatgattgatgtttatttctgtggttttctttacatatatacacagtctgcatcattaggatgcagatccagctagtagtgatccctacaaatcagggattaatcctacctaccacttactatgattacactgcctaaatcaggctagtctgattctataggatagctagattacactaagtgatacgcctaataatatcctagttatttctgtaattcaacactccccctcaagcttggctgtagatgttatggaggccaagcttgccttgtagatcatcgaacatatctctaggtagagccttcgtgagaatatctgcaatctgctgcttagatggaacgtactccatctcgaactccttgttgtt…
5022	5022	99.9801	1	0	0	0	0	0	0	+	Copia/ltr_struc_assembly13466_RT2_B4_L7_53_rprt/100	5023	0	5023	5023	100	scaffold272	2415421	1306804	1311827	1	5023,	0,	1306804,	tgcagaaatccagaactctaagtgattctggtatgattgatgtttatttctgtggttttctttacatatatacacagtctgcatcattaggatgcagatccagctagtagtgatccctacaaatcagggattaatcctacctaccacttactatgattacactgcctaaatcaggctagtctgattctataggatagctagattacactaagtgatacgcctaataatatcctagttatttctgtaattcaacactccccctcaagcttggctgtagatgttatggaggccaagcttgccttgtagatcatcgaacatatctctaggtagagccttcgtgagaatatctgcaatctgctgcttagatggaacgtactccatctcgaactccttgttgtt…	tgcagaaatccagaactctaagtgattctggtatgattgatgtttatttctgtggttttctttacatatatacacagtctgcatcattaggatgcagatccagctagtagtgatccctacaaatcagggattaatcctacctaccacttactatgattacactgcctaaatcaggctagtctgattctataggatagctagattacactaagtgatacgcctaataatatcctagttatttctgtaattcaacactccccctcaagcttggctgtagatgttatggaggccaagcttgccttgtagatcatcgaacatatctctaggtagagccttcgtgagaatatctgcaatctgctgcttagatggaacgtactccatctcgaactccttgttgtt…
5021	5021	99.9801	1	0	0	0	0	0	0	-	Copia/ltr_finder_scaffold169_331105_336127_-/100	5022	0	5022	5022	100	scaffold274	424032	259215	264237	1	5022,	0,	259215,	gcagaaatccagaactctaagtgattctggtatgattgatgtttatttctgtggttttctttacatatatacacagtctgcatcattaggatgcagatccagctagtagtgatccctacaaatcagggattaatcctacctaccacttactatgattacactgcctaaatcaggctagtctgattctataggatagctagattacactaagtgatacgcctaataatatcctagttatttctgtaattcaacactccccctcaagcttggctgtagatgttatggaggccaagcttgccttgtagatcatcgaacatatctctaggtagagccttcgtgagaatatctgcaatctgctgcttagatggaacgtactccatctcgaactccttgttgttt…	gcagaaatccagaactctaagtgattctggtatgattgatgtttatttctgtggttttctttacatatatacacagtctgcatcattaggatgcagatccagctagtagtgatccctacaaatcagggattaatcctacctaccacttactatgattacactgcctaaatcaggctagtctgattctataggatagctagattacactaagtgatacgcctaataatatcctagttatttctgtaattcaacactccccctcaagcttggctgtagatgttatggaggccaagcttgccttgtagatcatcgaacatatctctaggtagagccttcgtgagaatatctgcaatctgctgcttagatggaacgtactccatctcgaactccttgttgttt…
5021	5021	99.9801	1	0	0	0	0	0	0	-	Copia/ltr_finder_scaffold169_331105_336127_-/100	5022	0	5022	5022	100	scaffold272	2415421	1306805	1311827	1	5022,	0,	1306805,	gcagaaatccagaactctaagtgattctggtatgattgatgtttatttctgtggttttctttacatatatacacagtctgcatcattaggatgcagatccagctagtagtgatccctacaaatcagggattaatcctacctaccacttactatgattacactgcctaaatcaggctagtctgattctataggatagctagattacactaagtgatacgcctaataatatcctagttatttctgtaattcaacactccccctcaagcttggctgtagatgttatggaggccaagcttgccttgtagatcatcgaacatatctctaggtagagccttcgtgagaatatctgcaatctgctgcttagatggaacgtactccatctcgaactccttgttgttt…	gcagaaatccagaactctaagtgattctggtatgattgatgtttatttctgtggttttctttacatatatacacagtctgcatcattaggatgcagatccagctagtagtgatccctacaaatcagggattaatcctacctaccacttactatgattacactgcctaaatcaggctagtctgattctataggatagctagattacactaagtgatacgcctaataatatcctagttatttctgtaattcaacactccccctcaagcttggctgtagatgttatggaggccaagcttgccttgtagatcatcgaacatatctctaggtagagccttcgtgagaatatctgcaatctgctgcttagatggaacgtactccatctcgaactccttgttgttt…
5021	5021	99.9801	1	0	0	0	0	1	87	-	Copia/ltr_finder_scaffold272_1306805_1311827_-/100	5022	0	5022	5022	100	scaffold196	1901133	277887	282996	2	2744,2278,	0,2744,	277887,280718,	gcagaaatccagaactctaagtgattctggtatgattgatgtttatttctgtggttttctttacatatatacacagtctgcatcattaggatgcagatccagctagtagtgatccctacaaatcagggattaatcctacctaccacttactatgattacactgcctaaatcaggctagtctgattctataggatagctagattacactaagtgatacgcctaataatatcctagttatttctgtaattcaacactccccctcaagcttggctgtagatgttatggaggccaagcttgccttgtagatcatcgaacatatctctaggtagagccttcgtgagaatatctgcaatctgctgcttagatggaacgtactccatctcgaactccttgttgttt…	gcagaaatccagaactctaagtgattctggtatgattgatgtttatttctgtggttttctttacatatatacacagtctgcatcattaggatgcagatccagctagtagtgatccctacaaatcagggattaatcctacctaccacttactatgattacactgcctaaatcaggctagtctgattctataggatagctagattacactaagtgatacgcctaataatatcctagttatttctgtaattcaacactccccctcaagcttggctgtagatgttatggaggccaagcttgccttgtagatcatcgaacatatctctaggtagagccttcgtgagaatatctgcaatctgctgcttagatggaacgtactccatctcgaactccttgttgttt…
5021	5021	99.9801	1	0	0	0	0	0	0	-	Copia/ltr_finder_scaffold272_1306805_1311827_-/100	5022	0	5022	5022	100	scaffold169	370759	331105	336127	1	5022,	0,	331105,	gcagaaatccagaactctaagtgattctggtatgattgatgtttatttctgtggttttctttacatatatacacagtctgcatcattaggatgcagatccagctagtagtgatccctacaaatcagggattaatcctacctaccacttactatgattacactgcctaaatcaggctagtctgattctataggatagctagattacactaagtgatacgcctaataatatcctagttatttctgtaattcaacactccccctcaagcttggctgtagatgttatggaggccaagcttgccttgtagatcatcgaacatatctctaggtagagccttcgtgagaatatctgcaatctgctgcttagatggaacgtactccatctcgaactccttgttgttt…	gcagaaatccagaactctaagtgattctggtatgattgatgtttatttctgtggttttctttacatatatacacagtctgcatcattaggatgcagatccagctagtagtgatccctacaaatcagggattaatcctacctaccacttactatgattacactgcctaaatcaggctagtctgattctataggatagctagattacactaagtgatacgcctaataatatcctagttatttctgtaattcaacactccccctcaagcttggctgtagatgttatggaggccaagcttgccttgtagatcatcgaacatatctctaggtagagccttcgtgagaatatctgcaatctgctgcttagatggaacgtactccatctcgaactccttgttgttt…
5008	5008	99.98	1	0	0	0	0	1	13	-	Copia/ltr_finder_scaffold16_96358_101367_+/100	5009	0	5009	5009	100	scaffold274	424032	259214	264236	2	2707,2302,	0,2707,	259214,261934,	tgcagaaatccagaactctaagtgattctggtatgattgatgtttatttctgtggttttctttacatatatacacagtctgcatcattaggatgcagatccagctagtagtgatccctacaaatcagggattaatcctacctaccacttactatgattacactgcctaaatcaggctagtctgattctataggatagctagattacactaagtgatacgcctaataatatcctagttatttctgtaattcaacactccccctcaagcttggctgtagatgttatggaggccaagcttgccttgtagatcatcgaacatatctctaggtagagccttcgtgagaatatctgcaatctgctgcttagatggaacgtactccatctcgaactccttgttgtt…	tgcagaaatccagaactctaagtgattctggtatgattgatgtttatttctgtggttttctttacatatatacacagtctgcatcattaggatgcagatccagctagtagtgatccctacaaatcagggattaatcctacctaccacttactatgattacactgcctaaatcaggctagtctgattctataggatagctagattacactaagtgatacgcctaataatatcctagttatttctgtaattcaacactccccctcaagcttggctgtagatgttatggaggccaagcttgccttgtagatcatcgaacatatctctaggtagagccttcgtgagaatatctgcaatctgctgcttagatggaacgtactccatctcgaactccttgttgtt…
5008	5008	99.98	1	0	0	0	0	1	13	-	Copia/ltr_finder_scaffold16_96358_101367_+/100	5009	0	5009	5009	100	scaffold272	2415421	1306804	1311826	2	2707,2302,	0,2707,	1306804,1309524,	tgcagaaatccagaactctaagtgattctggtatgattgatgtttatttctgtggttttctttacatatatacacagtctgcatcattaggatgcagatccagctagtagtgatccctacaaatcagggattaatcctacctaccacttactatgattacactgcctaaatcaggctagtctgattctataggatagctagattacactaagtgatacgcctaataatatcctagttatttctgtaattcaacactccccctcaagcttggctgtagatgttatggaggccaagcttgccttgtagatcatcgaacatatctctaggtagagccttcgtgagaatatctgcaatctgctgcttagatggaacgtactccatctcgaactccttgttgtt…	tgcagaaatccagaactctaagtgattctggtatgattgatgtttatttctgtggttttctttacatatatacacagtctgcatcattaggatgcagatccagctagtagtgatccctacaaatcagggattaatcctacctaccacttactatgattacactgcctaaatcaggctagtctgattctataggatagctagattacactaagtgatacgcctaataatatcctagttatttctgtaattcaacactccccctcaagcttggctgtagatgttatggaggccaagcttgccttgtagatcatcgaacatatctctaggtagagccttcgtgagaatatctgcaatctgctgcttagatggaacgtactccatctcgaactccttgttgtt…
5008	5008	99.98	1	0	0	0	0	1	100	-	Copia/ltr_finder_scaffold16_96358_101367_+/100	5009	0	5009	5009	100	scaffold196	1901133	277886	282995	2	2707,2302,	0,2707,	277886,280693,	tgcagaaatccagaactctaagtgattctggtatgattgatgtttatttctgtggttttctttacatatatacacagtctgcatcattaggatgcagatccagctagtagtgatccctacaaatcagggattaatcctacctaccacttactatgattacactgcctaaatcaggctagtctgattctataggatagctagattacactaagtgatacgcctaataatatcctagttatttctgtaattcaacactccccctcaagcttggctgtagatgttatggaggccaagcttgccttgtagatcatcgaacatatctctaggtagagccttcgtgagaatatctgcaatctgctgcttagatggaacgtactccatctcgaactccttgttgtt…	tgcagaaatccagaactctaagtgattctggtatgattgatgtttatttctgtggttttctttacatatatacacagtctgcatcattaggatgcagatccagctagtagtgatccctacaaatcagggattaatcctacctaccacttactatgattacactgcctaaatcaggctagtctgattctataggatagctagattacactaagtgatacgcctaataatatcctagttatttctgtaattcaacactccccctcaagcttggctgtagatgttatggaggccaagcttgccttgtagatcatcgaacatatctctaggtagagccttcgtgagaatatctgcaatctgctgcttagatggaacgtactccatctcgaactccttgttgtt…
4939	4939	99.9798	1	0	0	0	0	0	0	+	Copia/ltr_struc_assembly_8080_RT1_B1_L1_261_rprt/100	4940	0	4940	4940	100	scaffold812	510045	280544	285484	1	4940,	0,	280544,	tgttaaatggtgttaaattataagtatgtgagtgagttgtaatagataatagtagtagtggtataaatagaattctcctttctgtttgtacatttaattcattcagtacagtaataacagaaaacgactttccattacagcttctccttcttcttcgctttctctgttcttctcttctcttccattcatcaaacttcacatggtatcagagcctccattgttgagctgatttcgtcatgacttcatcaacacaatcatcatcaatcctttctacactcagttctgctcatccttcaaactacaccgatcacttcgcgaatccgttgttcttgtctcccagcgataatctctcatctccgatcgtcggagtaaagttgacaaatgataactttcatgtgt…	tgttaaatggtgttaaattataagtatgtgagtgagttgtaatagataatagtagtagtggtataaatagaattctcctttctgtttgtacatttaattcattcagtacagtaataacagaaaacgactttccattacagcttctccttcttcttcgctttctctgttcttctcttctcttccattcatcaaacttcacatggtatcagagcctccattgttgagctgatttcgtcatgacttcatcaacacaatcatcatcaatcctttctacactcagttctgctcatccttcaaactacaccgatcacttcgcgaatccgttgttcttgtctcccagcgataatctctcatctccgatcgtcggagtaaagttgacaaatgataactttcatgtgt…
4939	4939	99.9798	0	0	0	1	1	0	0	+	Copia/ltr_struc_assembly_8080_RT1_B1_L1_261_rprt/100	4940	0	4940	4940	100	scaffold641	795572	739873	744812	2	4739,200,	0,4740,	739873,744612,	tgttaaatggtgttaaattataagtatgtgagtgagttgtaatagataatagtagtagtggtataaatagaattctcctttctgtttgtacatttaattcattcagtacagtaataacagaaaacgactttccattacagcttctccttcttcttcgctttctctgttcttctcttctcttccattcatcaaacttcacatggtatcagagcctccattgttgagctgatttcgtcatgacttcatcaacacaatcatcatcaatcctttctacactcagttctgctcatccttcaaactacaccgatcacttcgcgaatccgttgttcttgtctcccagcgataatctctcatctccgatcgtcggagtaaagttgacaaatgataactttcatgtgt…	tgttaaatggtgttaaattataagtatgtgagtgagttgtaatagataatagtagtagtggtataaatagaattctcctttctgtttgtacatttaattcattcagtacagtaataacagaaaacgactttccattacagcttctccttcttcttcgctttctctgttcttctcttctcttccattcatcaaacttcacatggtatcagagcctccattgttgagctgatttcgtcatgacttcatcaacacaatcatcatcaatcctttctacactcagttctgctcatccttcaaactacaccgatcacttcgcgaatccgttgttcttgtctcccagcgataatctctcatctccgatcgtcggagtaaagttgacaaatgataactttcatgtgt…
4939	4939	99.9798	1	0	0	0	0	0	0	-	Copia/ltr_struc_assembly_8080_RT1_B1_L1_261_rprt/100	4940	0	4940	4940	100	scaffold86	2276273	1937854	1942794	1	4940,	0,	1937854,	tgtgaagtttgatgaatggaagagaagagaagaacagagaaagcgaagaagaaggagaagctgtaatggaaagtcgttttctgttattactgtactgaatgaattaaatgtacaaacagaaaggagaattctatttataccactactactattatctattacaactcactcacatacttataatttaacaccatttaacacccccccacaaactggggagtagatgttcaatatacccagtttggacagtaagaactgcatcctgggagcagctaatcccttggtaaagatgtccgccagctgcgtttctgttgacacatacttgagttgcactaatcctgactcaattcgttcacgaatcacgtgacaatcgatctctatgtgcttagtacgttcgtg…	tgtgaagtttgatgaatggaagagaagagaagaacagagaaagcgaagaagaaggagaagctgtaatggaaagtcgttttctgttattactgtactgaatgaattaaatgtacaaacagaaaggagaattctatttataccactactactattatctattacaactcactcacatacttataatttaacaccatttaacacccccccacaaactggggagtagatgttcaatatacccagtttggacagtaagaactgcatcctgggagcagctaatcccttggtaaagatgtccgccagctgcgtttctgttgacacatacttgagttgcactaatcctgactcaattcgttcacgaatcacgtgacaatcgatctctatgtgcttagtacgttcgtg…
4939	4939	99.9798	1	0	0	0	0	0	0	-	Copia/ltr_struc_assembly_8080_RT1_B1_L1_261_rprt/100	4940	0	4940	4940	100	scaffold272	2415421	1626271	1631211	1	4940,	0,	1626271,	tgtgaagtttgatgaatggaagagaagagaagaacagagaaagcgaagaagaaggagaagctgtaatggaaagtcgttttctgttattactgtactgaatgaattaaatgtacaaacagaaaggagaattctatttataccactactactattatctattacaactcactcacatacttataatttaacaccatttaacacccccccacaaactggggagtagatgttcaatatacccagtttggacagtaagaactgcatcctgggagcagctaatcccttggtaaagatgtccgccagctgcgtttctgttgacacatacttgagttgcactaatcctgactcaattcgttcacgaatcacgtgacaatcgatctctatgtgcttagtacgttcgtg…	tgtgaagtttgatgaatggaagagaagagaagaacagagaaagcgaagaagaaggagaagctgtaatggaaagtcgttttctgttattactgtactgaatgaattaaatgtacaaacagaaaggagaattctatttataccactactactattatctattacaactcactcacatacttataatttaacaccatttaacacccccccacaaactggggagtagatgttcaatatacccagtttggacagtaagaactgcatcctgggagcagctaatcccttggtaaagatgtccgccagctgcgtttctgttgacacatacttgagttgcactaatcctgactcaattcgttcacgaatcacgtgacaatcgatctctatgtgcttagtacgttcgtg…
4939	4939	99.9798	1	0	0	0	0	0	0	+	Copia/ltr_struc_assembly20000_RT1_B1_L1_244_rprt/100	4940	0	4940	4940	100	scaffold635	579284	237631	242571	1	4940,	0,	237631,	tgttaaatggtgttaaattataagtatgtgagtgagttgtaatagataatagtagtagtggtataaatagaattctcctttctgtttgtacatttaattcattcagtacagtaataacagaaaacgactttccattacagcttctccttcttcttcgctttctctgttcttctcttctcttccattcatcaaacttcacatggtatcagagcctccattgttgagctgatttcgtcatgacttcatcaacacaatcatcatcaatcctttctacactcagttctgctcatccttcaaactacaccgatcacttcgcgaatccgttgttcttgtctcccagcgataatctctcatctccgatcgtcggagtaaagttgacaaatgataactttcatgtgt…	tgttaaatggtgttaaattataagtatgtgagtgagttgtaatagataatagtagtagtggtataaatagaattctcctttctgtttgtacatttaattcattcagtacagtaataacagaaaacgactttccattacagcttctccttcttcttcgctttctctgttcttctcttctcttccattcatcaaacttcacatggtatcagagcctccattgttgagctgatttcgtcatgacttcatcaacacaatcatcatcaatcctttctacactcagttctgctcatccttcaaactacaccgatcacttcgcgaatccgttgttcttgtctcccagcgataatctctcatctccgatcgtcggagtaaagttgacaaatgataactttcatgtgt…
4939	4939	99.9798	1	0	0	0	0	0	0	+	Copia/ltr_struc_assembly20000_RT1_B1_L1_244_rprt/100	4940	0	4940	4940	100	scaffold1884	194493	72242	77182	1	4940,	0,	72242,	tgttaaatggtgttaaattataagtatgtgagtgagttgtaatagataatagtagtagtggtataaatagaattctcctttctgtttgtacatttaattcattcagtacagtaataacagaaaacgactttccattacagcttctccttcttcttcgctttctctgttcttctcttctcttccattcatcaaacttcacatggtatcagagcctccattgttgagctgatttcgtcatgacttcatcaacacaatcatcatcaatcctttctacactcagttctgctcatccttcaaactacaccgatcacttcgcgaatccgttgttcttgtctcccagcgataatctctcatctccgatcgtcggagtaaagttgacaaatgataactttcatgtgt…	tgttaaatggtgttaaattataagtatgtgagtgagttgtaatagataatagtagtagtggtataaatagaattctcctttctgtttgtacatttaattcattcagtacagtaataacagaaaacgactttccattacagcttctccttcttcttcgctttctctgttcttctcttctcttccattcatcaaacttcacatggtatcagagcctccattgttgagctgatttcgtcatgacttcatcaacacaatcatcatcaatcctttctacactcagttctgctcatccttcaaactacaccgatcacttcgcgaatccgttgttcttgtctcccagcgataatctctcatctccgatcgtcggagtaaagttgacaaatgataactttcatgtgt…
4939	4939	99.9798	1	0	0	0	0	0	0	+	Copia/ltr_struc_assembly20000_RT1_B1_L1_244_rprt/100	4940	0	4940	4940	100	scaffold1042	168525	129094	134034	1	4940,	0,	129094,	tgttaaatggtgttaaattataagtatgtgagtgagttgtaatagataatagtagtagtggtataaatagaattctcctttctgtttgtacatttaattcattcagtacagtaataacagaaaacgactttccattacagcttctccttcttcttcgctttctctgttcttctcttctcttccattcatcaaacttcacatggtatcagagcctccattgttgagctgatttcgtcatgacttcatcaacacaatcatcatcaatcctttctacactcagttctgctcatccttcaaactacaccgatcacttcgcgaatccgttgttcttgtctcccagcgataatctctcatctccgatcgtcggagtaaagttgacaaatgataactttcatgtgt…	tgttaaatggtgttaaattataagtatgtgagtgagttgtaatagataatagtagtagtggtataaatagaattctcctttctgtttgtacatttaattcattcagtacagtaataacagaaaacgactttccattacagcttctccttcttcttcgctttctctgttcttctcttctcttccattcatcaaacttcacatggtatcagagcctccattgttgagctgatttcgtcatgacttcatcaacacaatcatcatcaatcctttctacactcagttctgctcatccttcaaactacaccgatcacttcgcgaatccgttgttcttgtctcccagcgataatctctcatctccgatcgtcggagtaaagttgacaaatgataactttcatgtgt…
4939	4939	99.9798	1	0	0	0	0	0	0	-	Copia/ltr_struc_assembly20000_RT1_B1_L1_244_rprt/100	4940	0	4940	4940	100	scaffold917	1256560	643770	648710	1	4940,	0,	643770,	tgtgaagtttgatgaatggaagagaagagaagaacagagaaagcgaagaagaaggagaagctgtaatggaaagtcgttttctgttattactgtactgaatgaattaaatgtacaaacagaaaggagaattctatttataccactactactattatctattacaactcactcacatacttataatttaacaccatttaacacccccccacaaactggggagtagatgttcaatatacccagtttggacagtaagaactgcatcctgggagcagctaatcccttggtaaagatgtccgccagctgcgtttctgttgacacatacttgagttgcactaatcctgactcaattcgttcacgaatcacgtgacaatcgatctctatgtgcttagtacgttcgtg…	tgtgaagtttgatgaatggaagagaagagaagaacagagaaagcgaagaagaaggagaagctgtaatggaaagtcgttttctgttattactgtactgaatgaattaaatgtacaaacagaaaggagaattctatttataccactactactattatctattacaactcactcacatacttataatttaacaccatttaacacccccccacaaactggggagtagatgttcaatatacccagtttggacagtaagaactgcatcctgggagcagctaatcccttggtaaagatgtccgccagctgcgtttctgttgacacatacttgagttgcactaatcctgactcaattcgttcacgaatcacgtgacaatcgatctctatgtgcttagtacgttcgtg…
4939	4939	99.9798	1	0	0	0	0	0	0	-	Copia/ltr_struc_assembly20000_RT1_B1_L1_244_rprt/100	4940	0	4940	4940	100	scaffold728	83542	69839	74779	1	4940,	0,	69839,	tgtgaagtttgatgaatggaagagaagagaagaacagagaaagcgaagaagaaggagaagctgtaatggaaagtcgttttctgttattactgtactgaatgaattaaatgtacaaacagaaaggagaattctatttataccactactactattatctattacaactcactcacatacttataatttaacaccatttaacacccccccacaaactggggagtagatgttcaatatacccagtttggacagtaagaactgcatcctgggagcagctaatcccttggtaaagatgtccgccagctgcgtttctgttgacacatacttgagttgcactaatcctgactcaattcgttcacgaatcacgtgacaatcgatctctatgtgcttagtacgttcgtg…	tgtgaagtttgatgaatggaagagaagagaagaacagagaaagcgaagaagaaggagaagctgtaatggaaagtcgttttctgttattactgtactgaatgaattaaatgtacaaacagaaaggagaattctatttataccactactactattatctattacaactcactcacatacttataatttaacaccatttaacacccccccacaaactggggagtagatgttcaatatacccagtttggacagtaagaactgcatcctgggagcagctaatcccttggtaaagatgtccgccagctgcgtttctgttgacacatacttgagttgcactaatcctgactcaattcgttcacgaatcacgtgacaatcgatctctatgtgcttagtacgttcgtg…
4939	4939	99.9798	1	0	0	0	0	0	0	-	Copia/ltr_struc_assembly20000_RT1_B1_L1_244_rprt/100	4940	0	4940	4940	100	scaffold306	1423099	14136	19076	1	4940,	0,	14136,	tgtgaagtttgatgaatggaagagaagagaagaacagagaaagcgaagaagaaggagaagctgtaatggaaagtcgttttctgttattactgtactgaatgaattaaatgtacaaacagaaaggagaattctatttataccactactactattatctattacaactcactcacatacttataatttaacaccatttaacacccccccacaaactggggagtagatgttcaatatacccagtttggacagtaagaactgcatcctgggagcagctaatcccttggtaaagatgtccgccagctgcgtttctgttgacacatacttgagttgcactaatcctgactcaattcgttcacgaatcacgtgacaatcgatctctatgtgcttagtacgttcgtg…	tgtgaagtttgatgaatggaagagaagagaagaacagagaaagcgaagaagaaggagaagctgtaatggaaagtcgttttctgttattactgtactgaatgaattaaatgtacaaacagaaaggagaattctatttataccactactactattatctattacaactcactcacatacttataatttaacaccatttaacacccccccacaaactggggagtagatgttcaatatacccagtttggacagtaagaactgcatcctgggagcagctaatcccttggtaaagatgtccgccagctgcgtttctgttgacacatacttgagttgcactaatcctgactcaattcgttcacgaatcacgtgacaatcgatctctatgtgcttagtacgttcgtg…
4939	4939	99.9798	1	0	0	0	0	0	0	-	Copia/ltr_struc_assembly20000_RT1_B1_L1_244_rprt/100	4940	0	4940	4940	100	scaffold222	1508233	599111	604051	1	4940,	0,	599111,	tgtgaagtttgatgaatggaagagaagagaagaacagagaaagcgaagaagaaggagaagctgtaatggaaagtcgttttctgttattactgtactgaatgaattaaatgtacaaacagaaaggagaattctatttataccactactactattatctattacaactcactcacatacttataatttaacaccatttaacacccccccacaaactggggagtagatgttcaatatacccagtttggacagtaagaactgcatcctgggagcagctaatcccttggtaaagatgtccgccagctgcgtttctgttgacacatacttgagttgcactaatcctgactcaattcgttcacgaatcacgtgacaatcgatctctatgtgcttagtacgttcgtg…	tgtgaagtttgatgaatggaagagaagagaagaacagagaaagcgaagaagaaggagaagctgtaatggaaagtcgttttctgttattactgtactgaatgaattaaatgtacaaacagaaaggagaattctatttataccactactactattatctattacaactcactcacatacttataatttaacaccatttaacacccccccacaaactggggagtagatgttcaatatacccagtttggacagtaagaactgcatcctgggagcagctaatcccttggtaaagatgtccgccagctgcgtttctgttgacacatacttgagttgcactaatcctgactcaattcgttcacgaatcacgtgacaatcgatctctatgtgcttagtacgttcgtg…
4938	4938	99.9798	1	0	0	0	0	1	1	+	Copia/ltr_struc_assembly20000_RT1_B1_L1_225_rprt/100	4939	0	4939	4939	100	scaffold812	510045	280544	285484	2	4739,200,	0,4739,	280544,285284,	tgttaaatggtgttaaattataagtatgtgagtgagttgtaatagataatagtagtagtggtataaatagaattctcctttctgtttgtacatttaattcattcagtacagtaataacagaaaacgactttccattacagcttctccttcttcttcgctttctctgttcttctcttctcttccattcatcaaacttcacatggtatcagagcctccattgttgagctgatttcgtcatgacttcatcaacacaatcatcatcaatcctttctacactcagttctgctcatccttcaaactacaccgatcacttcgcgaatccgttgttcttgtctcccagcgataatctctcatctccgatcgtcggagtaaagttgacaaatgataactttcatgtgt…	tgttaaatggtgttaaattataagtatgtgagtgagttgtaatagataatagtagtagtggtataaatagaattctcctttctgtttgtacatttaattcattcagtacagtaataacagaaaacgactttccattacagcttctccttcttcttcgctttctctgttcttctcttctcttccattcatcaaacttcacatggtatcagagcctccattgttgagctgatttcgtcatgacttcatcaacacaatcatcatcaatcctttctacactcagttctgctcatccttcaaactacaccgatcacttcgcgaatccgttgttcttgtctcccagcgataatctctcatctccgatcgtcggagtaaagttgacaaatgataactttcatgtgt…
4938	4938	99.9798	1	0	0	0	0	1	1	-	Copia/ltr_struc_assembly20000_RT1_B1_L1_225_rprt/100	4939	0	4939	4939	100	scaffold86	2276273	1937854	1942794	2	206,4733,	0,206,	1937854,1938061,	tgtgaagtttgatgaatggaagagaagagaagaacagagaaagcgaagaagaaggagaagctgtaatggaaagtcgttttctgttattactgtactgaatgaattaaatgtacaaacagaaaggagaattctatttataccactactactattatctattacaactcactcacatacttataatttaacaccatttaacacccccc,acaaactggggagtagatgttcaatatacccagtttggacagtaagaactgcatcctgggagcagctaatcccttggtaaagatgtccgccagctgcgtttctgttgacacatacttgagttgcactaatcctgactcaattcgttcacgaatcacgtgacaatcgatctctatgtgcttagtacgttcgtg…	tgtgaagtttgatgaatggaagagaagagaagaacagagaaagcgaagaagaaggagaagctgtaatggaaagtcgttttctgttattactgtactgaatgaattaaatgtacaaacagaaaggagaattctatttataccactactactattatctattacaactcactcacatacttataatttaacaccatttaacacccccc,acaaactggggagtagatgttcaatatacccagtttggacagtaagaactgcatcctgggagcagctaatcccttggtaaagatgtccgccagctgcgtttctgttgacacatacttgagttgcactaatcctgactcaattcgttcacgaatcacgtgacaatcgatctctatgtgcttagtacgttcgtg…
4938	4938	99.9798	1	0	0	0	0	1	1	-	Copia/ltr_struc_assembly20000_RT1_B1_L1_225_rprt/100	4939	0	4939	4939	100	scaffold272	2415421	1626271	1631211	2	206,4733,	0,206,	1626271,1626478,	tgtgaagtttgatgaatggaagagaagagaagaacagagaaagcgaagaagaaggagaagctgtaatggaaagtcgttttctgttattactgtactgaatgaattaaatgtacaaacagaaaggagaattctatttataccactactactattatctattacaactcactcacatacttataatttaacaccatttaacacccccc,acaaactggggagtagatgttcaatatacccagtttggacagtaagaactgcatcctgggagcagctaatcccttggtaaagatgtccgccagctgcgtttctgttgacacatacttgagttgcactaatcctgactcaattcgttcacgaatcacgtgacaatcgatctctatgtgcttagtacgttcgtg…	tgtgaagtttgatgaatggaagagaagagaagaacagagaaagcgaagaagaaggagaagctgtaatggaaagtcgttttctgttattactgtactgaatgaattaaatgtacaaacagaaaggagaattctatttataccactactactattatctattacaactcactcacatacttataatttaacaccatttaacacccccc,acaaactggggagtagatgttcaatatacccagtttggacagtaagaactgcatcctgggagcagctaatcccttggtaaagatgtccgccagctgcgtttctgttgacacatacttgagttgcactaatcctgactcaattcgttcacgaatcacgtgacaatcgatctctatgtgcttagtacgttcgtg…
4937	4937	99.9797	1	0	0	0	0	1	1	+	Copia/ltr_finder_scaffold641_739874_744812_-/100	4938	0	4938	4938	100	scaffold86	2276273	1937854	1942793	2	206,4732,	0,206,	1937854,1938061,	tgtgaagtttgatgaatggaagagaagagaagaacagagaaagcgaagaagaaggagaagctgtaatggaaagtcgttttctgttattactgtactgaatgaattaaatgtacaaacagaaaggagaattctatttataccactactactattatctattacaactcactcacatacttataatttaacaccatttaacacccccc,acaaactggggagtagatgttcaatatacccagtttggacagtaagaactgcatcctgggagcagctaatcccttggtaaagatgtccgccagctgcgtttctgttgacacatacttgagttgcactaatcctgactcaattcgttcacgaatcacgtgacaatcgatctctatgtgcttagtacgttcgtg…	tgtgaagtttgatgaatggaagagaagagaagaacagagaaagcgaagaagaaggagaagctgtaatggaaagtcgttttctgttattactgtactgaatgaattaaatgtacaaacagaaaggagaattctatttataccactactactattatctattacaactcactcacatacttataatttaacaccatttaacacccccc,acaaactggggagtagatgttcaatatacccagtttggacagtaagaactgcatcctgggagcagctaatcccttggtaaagatgtccgccagctgcgtttctgttgacacatacttgagttgcactaatcctgactcaattcgttcacgaatcacgtgacaatcgatctctatgtgcttagtacgttcgtg…
4937	4937	99.9797	1	0	0	0	0	1	1	+	Copia/ltr_finder_scaffold641_739874_744812_-/100	4938	0	4938	4938	100	scaffold272	2415421	1626271	1631210	2	206,4732,	0,206,	1626271,1626478,	tgtgaagtttgatgaatggaagagaagagaagaacagagaaagcgaagaagaaggagaagctgtaatggaaagtcgttttctgttattactgtactgaatgaattaaatgtacaaacagaaaggagaattctatttataccactactactattatctattacaactcactcacatacttataatttaacaccatttaacacccccc,acaaactggggagtagatgttcaatatacccagtttggacagtaagaactgcatcctgggagcagctaatcccttggtaaagatgtccgccagctgcgtttctgttgacacatacttgagttgcactaatcctgactcaattcgttcacgaatcacgtgacaatcgatctctatgtgcttagtacgttcgtg…	tgtgaagtttgatgaatggaagagaagagaagaacagagaaagcgaagaagaaggagaagctgtaatggaaagtcgttttctgttattactgtactgaatgaattaaatgtacaaacagaaaggagaattctatttataccactactactattatctattacaactcactcacatacttataatttaacaccatttaacacccccc,acaaactggggagtagatgttcaatatacccagtttggacagtaagaactgcatcctgggagcagctaatcccttggtaaagatgtccgccagctgcgtttctgttgacacatacttgagttgcactaatcctgactcaattcgttcacgaatcacgtgacaatcgatctctatgtgcttagtacgttcgtg…
4937	4937	99.9797	1	0	0	0	0	1	1	-	Copia/ltr_finder_scaffold641_739874_744812_-/100	4938	0	4938	4938	100	scaffold812	510045	280545	285484	2	4738,200,	0,4738,	280545,285284,	gttaaatggtgttaaattataagtatgtgagtgagttgtaatagataatagtagtagtggtataaatagaattctcctttctgtttgtacatttaattcattcagtacagtaataacagaaaacgactttccattacagcttctccttcttcttcgctttctctgttcttctcttctcttccattcatcaaacttcacatggtatcagagcctccattgttgagctgatttcgtcatgacttcatcaacacaatcatcatcaatcctttctacactcagttctgctcatccttcaaactacaccgatcacttcgcgaatccgttgttcttgtctcccagcgataatctctcatctccgatcgtcggagtaaagttgacaaatgataactttcatgtgtg…	gttaaatggtgttaaattataagtatgtgagtgagttgtaatagataatagtagtagtggtataaatagaattctcctttctgtttgtacatttaattcattcagtacagtaataacagaaaacgactttccattacagcttctccttcttcttcgctttctctgttcttctcttctcttccattcatcaaacttcacatggtatcagagcctccattgttgagctgatttcgtcatgacttcatcaacacaatcatcatcaatcctttctacactcagttctgctcatccttcaaactacaccgatcacttcgcgaatccgttgttcttgtctcccagcgataatctctcatctccgatcgtcggagtaaagttgacaaatgataactttcatgtgtg…
5195	5195	99.9615	2	0	0	0	0	0	0	-	Copia/ltr_finder_scaffold196_897314_902511_-/100	5197	0	5197	5197	100	scaffold25	3087368	1663779	1668976	1	5197,	0,	1663779,	gttagatttctggaaacaggaatggatgaagatggaagaaggaagaagaaggatgaagaacagaagaatggagtcgttgattaattggtaaaggtgaaaagcaaaacgtgagtttacaacccaaactctggggttttataaagaagtcattgtaactgcctaaagtaacagaatggtaacaaactaaaacagaataacagaaagaataactaactaacagttcctaacagaatggtaacaaacttttgagtttgttttctctaataccctcccgcaaactaagcatggatagattccaagtttagtttggaaatgagattttggaaagtgtgaacgggtaaagattttgtgaaaggatccgcgagttggttatgagtggatatatgttggactttgaga…	gttagatttctggaaacaggaatggatgaagatggaagaaggaagaagaaggatgaagaacagaagaatggagtcgttgtttaattggtaaaggtgaaaagcaaaacgtgagtttacaacccaaactctggggttttataaagaagtcattgtaactgcctaaagtaacagaatggtaacaaactaaaacagaataacagaaagaataactaactaacagttcctaacagaatggtaacaaacttttgagtttgttttctctaataccctcccgcaaactaagcatggatagattccaagtttagtttggaaatgagattttggaaagtgtgaacgggtaaagattttgtgaaaggatccgcgagttggttatgagtggatatatgttggactttgaga…
5195	5195	99.9615	2	0	0	0	0	0	0	-	Copia/ltr_finder_scaffold196_897314_902511_-/100	5197	0	5197	5197	100	scaffold1491	781795	198669	203866	1	5197,	0,	198669,	gttagatttctggaaacaggaatggatgaagatggaagaaggaagaagaaggatgaagaacagaagaatggagtcgttgattaattggtaaaggtgaaaagcaaaacgtgagtttacaacccaaactctggggttttataaagaagtcattgtaactgcctaaagtaacagaatggtaacaaactaaaacagaataacagaaagaataactaactaacagttcctaacagaatggtaacaaacttttgagtttgttttctctaataccctcccgcaaactaagcatggatagattccaagtttagtttggaaatgagattttggaaagtgtgaacgggtaaagattttgtgaaaggatccgcgagttggttatgagtggatatatgttggactttgaga…	gttagatttctggaaacaggaatggatgaagatggaagaaggaagaagaaggatgaagaacagaagaatggagttgttgattaattggtaaaggtgaaaagcaaaacgtgagtttacaacccaaactctggggttttataaagaagtcattgtaactgcctaaagtaacagaatggtaacaaactaaaacagaataacagaaagaataactaactaacagttcctaacagaatggtaacaaacttttgagtttgttttctctaataccctcccgcaaactaagcatggatagattccaagtttagtttggaaatgagattttggaaagtgtgaacgggtaaagattttgtgaaaggatccgcgagttggttatgagtggatatatgttggactttgaga…
5191	5191	99.9615	2	0	0	0	0	0	0	+	Copia/ltr_finder_scaffold33_388209_393402_+/100	5193	0	5193	5193	100	scaffold931	463482	309050	314243	1	5193,	0,	309050,	ggaaatgatttttcattttcccgccaaacttcacactctccaagcttcaagtgaaacggagcgtttcttcctctctacaccaacgactaaatgaaacggagcgttctgttaagtgatgaagataagaacaaaacgtcatcgttgcactgatcagaacagctcatcgtcctcttctctgttcctctgcatttctgcaaattccgttagagcctcaagctcacctactctctttcagccagctaccagctgtgcacattgtcttttagcttctcatcactttgtatatgtaccacctttctatcaatgagaacgtcgagccatttcatttgaacacaaacgagttaatatggtatcagagcgaggttagaatccacaatggcagctgaatatcccttagct…	ggaaatgatttttcattttcccgccaaacttcacactctccaagcttcaagtgaaacggagcgtttcttcctctctacaccaacgactaaatgaaacggagcgttctgttaagtgatgaagataagaacaaaacgtcatcgttgcactgatcagaacagctcatcgtcctcttctctgttcctctgcatttctgcaaattccgttagagcctcaagctcacctactctctttcagccagctaccagctgtgcacattgtcttttagcttctcatcactttgtatatgtaccacctttctatcaatgagaacgttgagccatttcatttgaacacaaacgagttaatatggtatcagagcgaggttagaatccacaatggcagctgaatatcccttagct…
5130	5130	99.961	2	0	0	0	0	0	0	-	Copia/ltr_finder_scaffold98_763798_768930_-/100	5132	0	5132	5132	100	scaffold225	856056	81943	87075	1	5132,	0,	81943,	gagaagctaaaagacaatgtgcacagctggtagctggctgaaagagagtaggtgagcttgaggctctaacggaatttgcagaaatgcagaggaacagagaagaggacgatgagctgttctgatcagtgcaacgatgacgttttgttcttatcttcatcacttaacagaacgctccgtttcatttagtcgttggtgtagagaggaagaaacgctccgtttcacttgaagcttggagagtgtgaagtttggcgggaaaatgaaaaatcatttccaatacccctcctcaagctggtgggcacagattgtgcagaccaagcttggatattaagtagttgaatggtgctggggagagggctttcgtcagaacatcagcaacctgaactccagtagggacatgga…	gagaagctaaaagacaatgtgcacagctggtagctggctgaaagagagtaggtgagcttgaggctctaacggaatttgcagaaatgcagaggaacagagaagaggacgatgagctgttctgatcagtgcaacgatgacgttttgttcttatcttcatcacttaacagaacgctccgtttcatttagtcgttggtgtagagaggaagaaacgctccgtttcacttgaagcttggagagtgtgaagtttggcgggaaaatgaaaaatcatttccaatacccctcctcaagctggtgggcacagattgtgcagaccaagcttggatattaagtagttgaatggtgctggggagacggctttcgtcagaacatcagcaacctgaactccagtagggacatgga…
5021	5021	99.9602	2	0	0	0	0	1	87	+	Copia/ltr_struc_assembly13466_RT2_B4_L7_53_rprt/100	5023	0	5023	5023	100	scaffold196	1901133	277886	282996	2	2745,2278,	0,2745,	277886,280718,	tgcagaaatccagaactctaagtgattctggtatgattgatgtttatttctgtggttttctttacatatatacacagtctgcatcattaggatgcagatccagctagtagtgatccctacaaatcagggattaatcctacctaccacttactatgattacactgcctaaatcaggctagtctgattctataggatagctagattacactaagtgatacgcctaataatatcctagttatttctgtaattcaacactccccctcaagcttggctgtagatgttatggaggccaagcttgccttgtagatcatcgaacatatctctaggtagagccttcgtgagaatatctgcaatctgctgcttagatggaacgtactccatctcgaactccttgttgtt…	tgcagaaatccagaactctaagtgattctggtatgattgatgtttatttctgtggttttctttacatatatacacagtctgcatcattaggatgcagatccagctagtagtgatccctacaaatcagggattaatcctacctaccacttactatgattacactgcctaaatcaggctagtctgattctataggatagctagattacactaagtgatacgcctaataatatcctagttatttctgtaattcaacactccccctcaagcttggctgtagatgttatggaggccaagcttgccttgtagatcatcgaacatatctctaggtagagccttcgtgagaatatctgcaatctgctgcttagatggaacgtactccatctcgaactccttgttgtt…
5020	5020	99.9602	2	0	0	0	0	1	87	-	Copia/ltr_finder_scaffold169_331105_336127_-/100	5022	0	5022	5022	100	scaffold196	1901133	277887	282996	2	2744,2278,	0,2744,	277887,280718,	gcagaaatccagaactctaagtgattctggtatgattgatgtttatttctgtggttttctttacatatatacacagtctgcatcattaggatgcagatccagctagtagtgatccctacaaatcagggattaatcctacctaccacttactatgattacactgcctaaatcaggctagtctgattctataggatagctagattacactaagtgatacgcctaataatatcctagttatttctgtaattcaacactccccctcaagcttggctgtagatgttatggaggccaagcttgccttgtagatcatcgaacatatctctaggtagagccttcgtgagaatatctgcaatctgctgcttagatggaacgtactccatctcgaactccttgttgttt…	gcagaaatccagaactctaagtgattctggtatgattgatgtttatttctgtggttttctttacatatatacacagtctgcatcattaggatgcagatccagctagtagtgatccctacaaatcagggattaatcctacctaccacttactatgattacactgcctaaatcaggctagtctgattctataggatagctagattacactaagtgatacgcctaataatatcctagttatttctgtaattcaacactccccctcaagcttggctgtagatgttatggaggccaagcttgccttgtagatcatcgaacatatctctaggtagagccttcgtgagaatatctgcaatctgctgcttagatggaacgtactccatctcgaactccttgttgttt…
5007	5007	99.9601	2	0	0	0	0	1	13	+	Copia/ltr_finder_scaffold16_96358_101367_+/100	5009	0	5009	5009	100	scaffold327	1115024	606885	611907	2	2302,2707,	0,2302,	606885,609200,	gttgaattacagaaataactaggatattattaggcgtatcacttagtgtaatctagctatcctatagaatcagactagcctgatttaggcagtgtaatcatagtaagtggtaggtaggattaatccctgatttgtagggatcactactagctggatctgcatcctaatgatgcagactgtgtatatatgtaaagaaaaccacagaaataaacatcaatcataccagaatcacttagagttctggatttctgcatggtatcagagcttagattcagaccttgaatccagctccatcaaccttctctcttctatctctctcactctcatctgatggcgaacacgaacgaggaagttcaagtcccatcctcgccatctgtgacttcaggagatccctcccag…	gttgaattacagaaataactaggatattattaggcgtatcacttagtgtaatctagctatcctatagaatcagactagcctgatttaggcagtgtaatcatagtaagtggtaggtaggattaatccctgatttgtagggatcactactagctggatctgcatcctaatgatgcagactgtgtatatatgtaaagaaaaccacagaaataaacatcaatcataccagaatcacttagagttctggatttctgcatggtatcagagcttagattcagaccttgaatccagctccatcaaccttctctcttctatctctctcactctcatctgatggcgaacacgaacgaggaagttcaagtcccatcctcgccatctgtgacttcaggagatccctcccag…
5007	5007	99.9601	2	0	0	0	0	1	13	+	Copia/ltr_finder_scaffold16_96358_101367_+/100	5009	0	5009	5009	100	scaffold318	360788	223139	228161	2	2302,2707,	0,2302,	223139,225454,	gttgaattacagaaataactaggatattattaggcgtatcacttagtgtaatctagctatcctatagaatcagactagcctgatttaggcagtgtaatcatagtaagtggtaggtaggattaatccctgatttgtagggatcactactagctggatctgcatcctaatgatgcagactgtgtatatatgtaaagaaaaccacagaaataaacatcaatcataccagaatcacttagagttctggatttctgcatggtatcagagcttagattcagaccttgaatccagctccatcaaccttctctcttctatctctctcactctcatctgatggcgaacacgaacgaggaagttcaagtcccatcctcgccatctgtgacttcaggagatccctcccag…	gttgaattacagaaataactaggatattattaggcgtatcacttagtgtaatctagctatcctatagaatcagactagcctgatttaggcagtgtaatcatagtaagtggtaggtaggattaatccctgatttgtagggatcactactagctggatctgcatcctaatgatgcagactgtgtatatatgtaaagaaaaccacagaaataaacatcaatcataccagaatcacttagagttctggatttctgcatggtatcagagcttagattcagaccttgaatccagctccatcaaccttctctcttctatctctctcactctcatctgatggcgaacacgaacgaggaagttcaagtcccatcctcgccatctgtgacttcaggagatccctcccag…
5007	5007	99.9601	2	0	0	0	0	1	13	+	Copia/ltr_finder_scaffold16_96358_101367_+/100	5009	0	5009	5009	100	scaffold2124	178926	38408	43430	2	2302,2707,	0,2302,	38408,40723,	gttgaattacagaaataactaggatattattaggcgtatcacttagtgtaatctagctatcctatagaatcagactagcctgatttaggcagtgtaatcatagtaagtggtaggtaggattaatccctgatttgtagggatcactactagctggatctgcatcctaatgatgcagactgtgtatatatgtaaagaaaaccacagaaataaacatcaatcataccagaatcacttagagttctggatttctgcatggtatcagagcttagattcagaccttgaatccagctccatcaaccttctctcttctatctctctcactctcatctgatggcgaacacgaacgaggaagttcaagtcccatcctcgccatctgtgacttcaggagatccctcccag…	gttgaattacagaaataactaggatattattaggcgtatcacttagtgtaatctagctatcctatagaatcagactagcctgatttaggcagtgtaatcatagtaagtggtaggtaggattaatccctgatttgtagggatcactactagctggatctgcatcctaatgatgcagactgtgtatatatgtaaagaaaaccacagaaataaacatcaatcataccagaatcacttagagttctggatttctgcatggtatcagagcttagattcagaccttgaatccagctccatcaaccttctctcttctatctctctcactctcatctgatggcgaacacgaacgaggaagttcaagtcccatcctcgccatctgtgacttcaggagatccctcccag…
5007	5007	99.9601	2	0	0	0	0	1	13	+	Copia/ltr_finder_scaffold16_96358_101367_+/100	5009	0	5009	5009	100	scaffold138	723791	431529	436551	2	2302,2707,	0,2302,	431529,433844,	gttgaattacagaaataactaggatattattaggcgtatcacttagtgtaatctagctatcctatagaatcagactagcctgatttaggcagtgtaatcatagtaagtggtaggtaggattaatccctgatttgtagggatcactactagctggatctgcatcctaatgatgcagactgtgtatatatgtaaagaaaaccacagaaataaacatcaatcataccagaatcacttagagttctggatttctgcatggtatcagagcttagattcagaccttgaatccagctccatcaaccttctctcttctatctctctcactctcatctgatggcgaacacgaacgaggaagttcaagtcccatcctcgccatctgtgacttcaggagatccctcccag…	gttgaattacagaaataactaggatattattaggcgtatcacttagtgtaatctagctatcctatagaatcagactagcctgatttaggcagtgtaatcatagtaagtggtaggtaggattaatccctgatttgtagggatcactactagctggatctgcatcctaatgatgcagactgtgtatatatgtaaagaaaaccacagaaataaacatcaatcataccagaatcacttagagttctggatttctgcatggtatcagagcttagattcagaccttgaatccagctccatcaaccttctctcttctatctctctcactctcatctgatggcgaacacgaacgaggaagttcaagtcccatcctcgccatctgtgacttcaggagatccctcccag…
5007	5007	99.9601	2	0	0	0	0	1	13	-	Copia/ltr_finder_scaffold16_96358_101367_+/100	5009	0	5009	5009	100	scaffold169	370759	331104	336126	2	2707,2302,	0,2707,	331104,333824,	tgcagaaatccagaactctaagtgattctggtatgattgatgtttatttctgtggttttctttacatatatacacagtctgcatcattaggatgcagatccagctagtagtgatccctacaaatcagggattaatcctacctaccacttactatgattacactgcctaaatcaggctagtctgattctataggatagctagattacactaagtgatacgcctaataatatcctagttatttctgtaattcaacactccccctcaagcttggctgtagatgttatggaggccaagcttgccttgtagatcatcgaacatatctctaggtagagccttcgtgagaatatctgcaatctgctgcttagatggaacgtactccatctcgaactccttgttgtt…	tgcagaaatccagaactctaagtgattctggtatgattgatgtttatttctgtggttttctttacatatatacacagtctgcatcattaggatgcagatccagctagtagtgatccctacaaatcagggattaatcctacctaccacttactatgattacactgcctaaatcaggctagtctgattctataggatagctagattacactaagtgatacgcctaataatatcctagttatttctgtaattcaacactccccctcaagcttggctgtagatgttatggaggccaagcttgccttgtagatcatcgaacatatctctaggtagagccttcgtgagaatatctgcaatctgctgcttagatggaacgtactccatctcgaactccttgttgtt…
4938	4938	99.9595	2	0	0	0	0	0	0	-	Copia/ltr_struc_assembly_8080_RT1_B1_L1_261_rprt/100	4940	0	4940	4940	100	scaffold860	580571	499811	504751	1	4940,	0,	499811,	tgtgaagtttgatgaatggaagagaagagaagaacagagaaagcgaagaagaaggagaagctgtaatggaaagtcgttttctgttattactgtactgaatgaattaaatgtacaaacagaaaggagaattctatttataccactactactattatctattacaactcactcacatacttataatttaacaccatttaacacccccccacaaactggggagtagatgttcaatatacccagtttggacagtaagaactgcatcctgggagcagctaatcccttggtaaagatgtccgccagctgcgtttctgttgacacatacttgagttgcactaatcctgactcaattcgttcacgaatcacgtgacaatcgatctctatgtgcttagtacgttcgtg…	tgtgaagtttgatgaatggaagagaagagaagaacagagaaagcgaagaagaaggagaagctgtaatggaaagtcgttttcagttattactgtactgaatgaattaaatgtacaaacagaaaggagaattctatttataccactactactattatctattacaactcactcacatacttataatttaacaccatttaacacccccccacaaactggggagtagatgttcaatatacccagtttggacagtaagaactgcatcctgggagcagctaatcccttggtaaagatgtccgccagctgcgtttctgttgacacatacttgagttgcactaatcctgactcaattcgttcacgaatcacgtgacaatcgatctctatgtgcttagtacgttcgtg…
4938	4938	99.9595	2	0	0	0	0	0	0	-	Copia/ltr_struc_assembly20000_RT1_B1_L1_244_rprt/100	4940	0	4940	4940	100	scaffold18	427562	197581	202521	1	4940,	0,	197581,	tgtgaagtttgatgaatggaagagaagagaagaacagagaaagcgaagaagaaggagaagctgtaatggaaagtcgttttctgttattactgtactgaatgaattaaatgtacaaacagaaaggagaattctatttataccactactactattatctattacaactcactcacatacttataatttaacaccatttaacacccccccacaaactggggagtagatgttcaatatacccagtttggacagtaagaactgcatcctgggagcagctaatcccttggtaaagatgtccgccagctgcgtttctgttgacacatacttgagttgcactaatcctgactcaattcgttcacgaatcacgtgacaatcgatctctatgtgcttagtacgttcgtg…	tgtgaagtttgatgaatggaagagaagagaagaacagagaaagcgaagaagaaggagaagctgtaatggaaagtcgttttctgttattactgtactgaatgaattaattgtacaaacagaaaggagaattctatttataccactactactattatctattacaactcactcacatacttataatttaacaccatttaacacccccccacaaactggggagtagatgttcaatatacccagtttggacagtaagaactgcatcctgggagcagctaatcccttggtaaagatgtccgccagctgcgtttctgttgacacatacttgagttgcactaatcctgactcaattcgttcacgaatcacgtgacaatcgatctctatgtgcttagtacgttcgtg…
4937	4937	99.9595	2	0	0	0	0	0	0	+	Copia/ltr_finder_scaffold18_197582_202521_+/100	4939	0	4939	4939	100	scaffold86	2276273	1937855	1942794	1	4939,	0,	1937855,	gtgaagtttgatgaatggaagagaagagaagaacagagaaagcgaagaagaaggagaagctgtaatggaaagtcgttttctgttattactgtactgaatgaattaattgtacaaacagaaaggagaattctatttataccactactactattatctattacaactcactcacatacttataatttaacaccatttaacacccccccacaaactggggagtagatgttcaatatacccagtttggacagtaagaactgcatcctgggagcagctaatcccttggtaaagatgtccgccagctgcgtttctgttgacacatacttgagttgcactaatcctgactcaattcgttcacgaatcacgtgacaatcgatctctatgtgcttagtacgttcgtga…	gtgaagtttgatgaatggaagagaagagaagaacagagaaagcgaagaagaaggagaagctgtaatggaaagtcgttttctgttattactgtactgaatgaattaaatgtacaaacagaaaggagaattctatttataccactactactattatctattacaactcactcacatacttataatttaacaccatttaacacccccccacaaactggggagtagatgttcaatatacccagtttggacagtaagaactgcatcctgggagcagctaatcccttggtaaagatgtccgccagctgcgtttctgttgacacatacttgagttgcactaatcctgactcaattcgttcacgaatcacgtgacaatcgatctctatgtgcttagtacgttcgtga…
4937	4937	99.9595	2	0	0	0	0	0	0	+	Copia/ltr_finder_scaffold18_197582_202521_+/100	4939	0	4939	4939	100	scaffold272	2415421	1626272	1631211	1	4939,	0,	1626272,	gtgaagtttgatgaatggaagagaagagaagaacagagaaagcgaagaagaaggagaagctgtaatggaaagtcgttttctgttattactgtactgaatgaattaattgtacaaacagaaaggagaattctatttataccactactactattatctattacaactcactcacatacttataatttaacaccatttaacacccccccacaaactggggagtagatgttcaatatacccagtttggacagtaagaactgcatcctgggagcagctaatcccttggtaaagatgtccgccagctgcgtttctgttgacacatacttgagttgcactaatcctgactcaattcgttcacgaatcacgtgacaatcgatctctatgtgcttagtacgttcgtga…	gtgaagtttgatgaatggaagagaagagaagaacagagaaagcgaagaagaaggagaagctgtaatggaaagtcgttttctgttattactgtactgaatgaattaaatgtacaaacagaaaggagaattctatttataccactactactattatctattacaactcactcacatacttataatttaacaccatttaacacccccccacaaactggggagtagatgttcaatatacccagtttggacagtaagaactgcatcctgggagcagctaatcccttggtaaagatgtccgccagctgcgtttctgttgacacatacttgagttgcactaatcctgactcaattcgttcacgaatcacgtgacaatcgatctctatgtgcttagtacgttcgtga…
4937	4937	99.9595	2	0	0	0	0	0	0	-	Copia/ltr_finder_scaffold18_197582_202521_+/100	4939	0	4939	4939	100	scaffold812	510045	280544	285483	1	4939,	0,	280544,	tgttaaatggtgttaaattataagtatgtgagtgagttgtaatagataatagtagtagtggtataaatagaattctcctttctgtttgtacaattaattcattcagtacagtaataacagaaaacgactttccattacagcttctccttcttcttcgctttctctgttcttctcttctcttccattcatcaaacttcacatggtatcagagcctccattgttgagctgatttcgtcatgacttcatcaacacaatcatcatcaatcctttctacactcagttctgctcatccttcaaactacaccgatcacttcgcgaatccgttgttcttgtctcccagcgataatctctcatctccgatcgtcggagtaaagttgacaaatgataactttcatgtgt…	tgttaaatggtgttaaattataagtatgtgagtgagttgtaatagataatagtagtagtggtataaatagaattctcctttctgtttgtacatttaattcattcagtacagtaataacagaaaacgactttccattacagcttctccttcttcttcgctttctctgttcttctcttctcttccattcatcaaacttcacatggtatcagagcctccattgttgagctgatttcgtcatgacttcatcaacacaatcatcatcaatcctttctacactcagttctgctcatccttcaaactacaccgatcacttcgcgaatccgttgttcttgtctcccagcgataatctctcatctccgatcgtcggagtaaagttgacaaatgataactttcatgtgt…
4937	4937	99.9595	2	0	0	0	0	0	0	+	Copia/ltr_struc_assembly10921_RT2_B4_L33_88_rprt/100	4939	0	4939	4939	100	scaffold540	1157522	1042496	1047435	1	4939,	0,	1042496,	tgttgaaaaatattatattttccttattagtataggaataagtttcaatatttttccttattagtataggaatagtaataagagttttcctagttgaggaaggattctcctatcctaactctatataaacccatgtaccccttatgtaatccaatatatcataatactattgaaaagcttcctctcataaattcaatatggtatcagagccgccggctatatcttccgctgccgtcggtgttaatctcactgttggttcatcatgaccacggacaacaagattgtttcaccttcttcctttccaaaacactcgtcttcttccaccattcatccttcttctgtcatctccgaaactgagatggcagccaacaacaacaacaacaatttcggatctgaacc…	tgttgaaaaatattatattttccttattagtataggaataagtttcaatatttttccttattagtataggaatagtaataagagttttcctagttgaggaaggattctcctatcctaactctatataaacccatgtaccccttatgtaatcccatatatcataatactattgaaaagcttcctctcataaattcaatatggtatcagagccgccggctatatcttccgctgccgtcggtgttaatctcactgttggttcatcatgaccacggacaacaagattgtttcaccttcttcctttccaaaacactcgtcttcttccaccattcatccttcttctgtcatctccgaaactgagatggcagccaacaacaacaacaacaatttcggatctgaacc…
4937	4937	99.9595	2	0	0	0	0	0	0	+	Copia/ltr_struc_assembly10921_RT2_B4_L33_88_rprt/100	4939	0	4939	4939	100	scaffold179	621970	389402	394341	1	4939,	0,	389402,	tgttgaaaaatattatattttccttattagtataggaataagtttcaatatttttccttattagtataggaatagtaataagagttttcctagttgaggaaggattctcctatcctaactctatataaacccatgtaccccttatgtaatccaatatatcataatactattgaaaagcttcctctcataaattcaatatggtatcagagccgccggctatatcttccgctgccgtcggtgttaatctcactgttggttcatcatgaccacggacaacaagattgtttcaccttcttcctttccaaaacactcgtcttcttccaccattcatccttcttctgtcatctccgaaactgagatggcagccaacaacaacaacaacaatttcggatctgaacc…	tgttgaaaaatattatattttccttattagtataggaataagtttcaatatttttccttattagtataggaatagtaataagagttttcctagttgaggaaggattctcctatcctaactctatataaacccatgtaccccttatgtaatcccatatatcataatactattgaaaagcttcctctcataaattcaatatggtatcagagccgccggctatatcttccgctgccgtcggtgttaatctcactgttggttcatcatgaccacggacaacaagattgtttcaccttcttcctttccaaaacactcgtcttcttccaccattcatccttcttctgtcatctccgaaactgagatggcagccaacaacaacaacaacaatttcggatctgaacc…
4937	4937	99.9595	2	0	0	0	0	0	0	-	Copia/ltr_struc_assembly10921_RT2_B4_L33_88_rprt/100	4939	0	4939	4939	100	scaffold680	408325	119184	124123	1	4939,	0,	119184,	tgaatttatgagaggaagcttttcaatagtattatgatatattggattacataaggggtacatgggtttatatagagttaggataggagaatccttcctcaactaggaaaactcttattactattcctatactaataaggaaaaatattgaaacttattcctatactaataaggaaaatataatatttttcaacactccccctcaagcttggtgtagatgttaattaacccaagcttggacagtaagtggtcaaacacatcttttgaaagaggcttcgtaaaaacatctgcagtctgttgcttcgtaggaacatattccactcgaaccacaccagaactaacattttcagttataaaatgacgatctacctccacatgtttagttcgatcatgatgaac…	tgaatttatgagaggaagcttttcaatagtattatgatatatgggattacataaggggtacatgggtttatatagagttaggataggagaatccttcctcaactaggaaaactcttattactattcctatactaataaggaaaaatattgaaacttattcctatactaataaggaaaatataatatttttcaacactccccctcaagcttggtgtagatgttaattaacccaagcttggacagtaagtggtcaaacacatcttttgaaagaggcttcgtaaaaacatctgcagtctgttgcttcgtaggaacatattccactcgaaccacaccagaactaacattttcagttataaaatgacgatctacctccacatgtttagttcgatcatgatgaac…
4937	4937	99.9595	2	0	0	0	0	1	1	-	Copia/ltr_struc_assembly20000_RT1_B1_L1_225_rprt/100	4939	0	4939	4939	100	scaffold860	580571	499811	504751	2	206,4733,	0,206,	499811,500018,	tgtgaagtttgatgaatggaagagaagagaagaacagagaaagcgaagaagaaggagaagctgtaatggaaagtcgttttctgttattactgtactgaatgaattaaatgtacaaacagaaaggagaattctatttataccactactactattatctattacaactcactcacatacttataatttaacaccatttaacacccccc,acaaactggggagtagatgttcaatatacccagtttggacagtaagaactgcatcctgggagcagctaatcccttggtaaagatgtccgccagctgcgtttctgttgacacatacttgagttgcactaatcctgactcaattcgttcacgaatcacgtgacaatcgatctctatgtgcttagtacgttcgtg…	tgtgaagtttgatgaatggaagagaagagaagaacagagaaagcgaagaagaaggagaagctgtaatggaaagtcgttttcagttattactgtactgaatgaattaaatgtacaaacagaaaggagaattctatttataccactactactattatctattacaactcactcacatacttataatttaacaccatttaacacccccc,acaaactggggagtagatgttcaatatacccagtttggacagtaagaactgcatcctgggagcagctaatcccttggtaaagatgtccgccagctgcgtttctgttgacacatacttgagttgcactaatcctgactcaattcgttcacgaatcacgtgacaatcgatctctatgtgcttagtacgttcgtg…
4936	4936	99.9595	2	0	0	0	0	1	1	+	Copia/ltr_finder_scaffold641_739874_744812_-/100	4938	0	4938	4938	100	scaffold860	580571	499811	504750	2	206,4732,	0,206,	499811,500018,	tgtgaagtttgatgaatggaagagaagagaagaacagagaaagcgaagaagaaggagaagctgtaatggaaagtcgttttctgttattactgtactgaatgaattaaatgtacaaacagaaaggagaattctatttataccactactactattatctattacaactcactcacatacttataatttaacaccatttaacacccccc,acaaactggggagtagatgttcaatatacccagtttggacagtaagaactgcatcctgggagcagctaatcccttggtaaagatgtccgccagctgcgtttctgttgacacatacttgagttgcactaatcctgactcaattcgttcacgaatcacgtgacaatcgatctctatgtgcttagtacgttcgtg…	tgtgaagtttgatgaatggaagagaagagaagaacagagaaagcgaagaagaaggagaagctgtaatggaaagtcgttttcagttattactgtactgaatgaattaaatgtacaaacagaaaggagaattctatttataccactactactattatctattacaactcactcacatacttataatttaacaccatttaacacccccc,acaaactggggagtagatgttcaatatacccagtttggacagtaagaactgcatcctgggagcagctaatcccttggtaaagatgtccgccagctgcgtttctgttgacacatacttgagttgcactaatcctgactcaattcgttcacgaatcacgtgacaatcgatctctatgtgcttagtacgttcgtg…
4536	4536	99.9559	2	0	0	0	0	1	471	+	Copia/ltr_finder_scaffold38_758561_763099_+/100	4538	0	4538	4538	100	scaffold16	942874	96358	101367	2	2302,2236,	0,2302,	96358,99131,	gttgaattacagaaataactaggatattattaggcgtatcacttagtgtaatctagctatcctatagaatcagactagcctgatttaggcagtgtaatcatagtaagtggtaggtaggattaatccctgatttgtagggatcactactagctggatctgcatcctaatgatgcagactgtgtatatatgtaaagaaaaccacagaaataaacatcaatcataccagaatcactgagagttctggatttctgcatggtatcagagcttagattcagaccttgaatccagctccatcaaccttctctcttctatctctctcactctcatctgatggcgaacacgaacgaggaagttcaagtcccatcctcgccatctgtgacttcaggagatccctcccag…	gttgaattacagaaataactaggatattattaggcgtatcacttagtgtaatctagctatcctatagaatcagactagcctgatttaggcagtgtaatcatagtaagtggtaggtaggattaatccctgatttgtagggatcactactagctggatctgcatcctaatgatgcagactgtgtatatatgtaaagaaaaccacagaaataaacatcaatcataccagaatcacttagagttctggatttctgcatggtatcagagcttagattcagaccttgaatccagctccatcaaccttctctcttctatctctctcactctcatctgatggcgaacacgaacgaggaagttcaagtcccatcctcgccatctgtgacttcaggagatccctcccag…
5018	5018	99.9005	1	0	0	0	0	0	0	+	Copia/ltr_struc_assembly_6933_RT2_B4_L7_282_rprt/100	5023	0	5019	5019	99.9204	scaffold155	809190	425925	430944	1	5019,	0,	425925,	tgttgaattacagaaataactaggatattattaggcgtatcacttagtgtaatctagctatcctatagaatcagactagcctgatttaggcagtgtaatcatagtaagtggtaggtaggattaatccctgatttgtagggatcactactagctggatctgcatcctaatgatgcagactgtgtatatatgtaaagaaaaccacagaaataaacatcaatcataccagaatcacttagagttctggatttctgcatggtatcagagcttagattcagaccttgaatccagctccatcaaccttctctcttctatctctctcactctcatctgatggcgaacacgaacgaggaagttcaagtcccatcctcgccatctgtgacttcaggagatccctccca…	tgttgaattacagaaataactaggatattattaggcgtatcacttagtgtaatctagctatcctatagaatcagactagcctgatttaggcagtgtaatcatagtaagtggtaggtaggattaatccctgatttgtagggatcactactagctggatctgcatcctaatgatgcagactgtgtatatatgtaaagaaaaccacagaaataaacatcaatcataccagaatcacttagagttctggatttctgcatggtatcagagcttagattcagaccttgaatccagctccatcaaccttctctcttctatctctctcactctcatctgatggcgaacacgaacgaggaagttcaagtcccatcctcgccatctgtgacttcaggagatccctccca…
4921	4921	99.6154	0	0	0	1	1	0	0	-	Copia/ltr_struc_assembly_8080_RT1_B1_L1_261_rprt/100	4940	0	4922	4922	99.6356	scaffold540	1157522	611079	616000	2	4,4917,	18,23,	611079,611083,	gaag,gaagagaagaacagagaaagcgaagaagaaggagaagctgtaatggaaagtcgttttctgttattactgtactgaatgaattaaatgtacaaacagaaaggagaattctatttataccactactactattatctattacaactcactcacatacttataatttaacaccatttaacacccccccacaaactggggagtagatgttcaatatacccagtttggacagtaagaactgcatcctgggagcagctaatcccttggtaaagatgtccgccagctgcgtttctgttgacacatacttgagttgcactaatcctgactcaattcgttcacgaatcacgtgacaatcgatctctatgtgcttagtacgttcgtgaaatacaggattgtgtgc…	gaag,gaagagaagaacagagaaagcgaagaagaaggagaagctgtaatggaaagtcgttttctgttattactgtactgaatgaattaaatgtacaaacagaaaggagaattctatttataccactactactattatctattacaactcactcacatacttataatttaacaccatttaacacccccccacaaactggggagtagatgttcaatatacccagtttggacagtaagaactgcatcctgggagcagctaatcccttggtaaagatgtccgccagctgcgtttctgttgacacatacttgagttgcactaatcctgactcaattcgttcacgaatcacgtgacaatcgatctctatgtgcttagtacgttcgtgaaatacaggattgtgtgc…
4920	4920	99.6153	0	0	0	1	1	1	1	-	Copia/ltr_struc_assembly20000_RT1_B1_L1_225_rprt/100	4939	0	4921	4921	99.6356	scaffold540	1157522	611079	616000	3	4,183,4733,	18,23,206,	611079,611083,611267,	gaag,gaagagaagaacagagaaagcgaagaagaaggagaagctgtaatggaaagtcgttttctgttattactgtactgaatgaattaaatgtacaaacagaaaggagaattctatttataccactactactattatctattacaactcactcacatacttataatttaacaccatttaacacccccc,acaaactggggagtagatgttcaatatacccagtttggacagtaagaactgcatcctgggagcagctaatcccttggtaaagatgtccgccagctgcgtttctgttgacacatacttgagttgcactaatcctgactcaattcgttcacgaatcacgtgacaatcgatctctatgtgcttagtacgttcgtgaaatacaggattgtgtgc…	gaag,gaagagaagaacagagaaagcgaagaagaaggagaagctgtaatggaaagtcgttttctgttattactgtactgaatgaattaaatgtacaaacagaaaggagaattctatttataccactactactattatctattacaactcactcacatacttataatttaacaccatttaacacccccc,acaaactggggagtagatgttcaatatacccagtttggacagtaagaactgcatcctgggagcagctaatcccttggtaaagatgtccgccagctgcgtttctgttgacacatacttgagttgcactaatcctgactcaattcgttcacgaatcacgtgacaatcgatctctatgtgcttagtacgttcgtgaaatacaggattgtgtgc…
4919	4919	99.6152	0	0	0	1	1	1	1	+	Copia/ltr_finder_scaffold641_739874_744812_-/100	4938	18	4938	4920	99.6355	scaffold540	1157522	611079	615999	3	4,183,4732,	18,23,206,	611079,611083,611267,	gaag,gaagagaagaacagagaaagcgaagaagaaggagaagctgtaatggaaagtcgttttctgttattactgtactgaatgaattaaatgtacaaacagaaaggagaattctatttataccactactactattatctattacaactcactcacatacttataatttaacaccatttaacacccccc,acaaactggggagtagatgttcaatatacccagtttggacagtaagaactgcatcctgggagcagctaatcccttggtaaagatgtccgccagctgcgtttctgttgacacatacttgagttgcactaatcctgactcaattcgttcacgaatcacgtgacaatcgatctctatgtgcttagtacgttcgtgaaatacaggattgtgtgc…	gaag,gaagagaagaacagagaaagcgaagaagaaggagaagctgtaatggaaagtcgttttctgttattactgtactgaatgaattaaatgtacaaacagaaaggagaattctatttataccactactactattatctattacaactcactcacatacttataatttaacaccatttaacacccccc,acaaactggggagtagatgttcaatatacccagtttggacagtaagaactgcatcctgggagcagctaatcccttggtaaagatgtccgccagctgcgtttctgttgacacatacttgagttgcactaatcctgactcaattcgttcacgaatcacgtgacaatcgatctctatgtgcttagtacgttcgtgaaatacaggattgtgtgc…
5146	5146	99.0949	2	0	0	0	0	0	0	-	Copia/ltr_finder_scaffold33_388209_393402_+/100	5193	45	5193	5148	99.1334	scaffold472	1080742	769281	774429	1	5148,	0,	769281,	tgtgttcaaatgaaatggctcgacgttctcattgatagaaaggtggtacatatacaaagtgatgagaagctaaaagacaatgtgcacagctggtagctggctgaaagagagtaggtgagcttgaggctctaacggaatttgcagaaatgcagaggaacagagaagaggacgatgagctgttctgatcagtgcaacgatgacgttttgttcttatcttcatcacttaacagaacgctccgtttcatttagtcgttggtgtagagaggaagaaacgctccgtttcacttgaagcttggagagtgtgaagtttggcgggaaaatgaaaaatcatttccaatacccctcctcaagctggtgggcacagattgtgcagaccaagcttggatattaagtagttga…	tgtgttcaaatgaaatggctcaacgttctcattgatagaaaggtggtacatatacaaagtgatgagaagctaaaagacaatgtgcacagctggtagctggctgaaagagagtaggtgagcttgaggctctaacggaatttgcagaaatgcagaggaacagagaagaggacgatgagctgttctgatcagtgcaacgatgacgttttgttcttatcttcatcacttaacagaacgctccgtttcatttagtcgttggtgtagagaggaagaaacgctccgtttcacttgaagcttggagagtgtgaagtttggcgggaaaatgaaaaatcatttccaatacccctcctcaagctggtgggcacagattgtgcagaccaagcttggatattaagtagttga…
5142	5142	98.9417	0	0	0	0	0	0	0	-	Copia/ltr_finder_scaffold196_897314_902511_-/100	5197	55	5197	5142	98.9417	scaffold280	2404031	2306152	2311294	1	5142,	0,	2306152,	gttagatttctggaaacaggaatggatgaagatggaagaaggaagaagaaggatgaagaacagaagaatggagtcgttgattaattggtaaaggtgaaaagcaaaacgtgagtttacaacccaaactctggggttttataaagaagtcattgtaactgcctaaagtaacagaatggtaacaaactaaaacagaataacagaaagaataactaactaacagttcctaacagaatggtaacaaacttttgagtttgttttctctaataccctcccgcaaactaagcatggatagattccaagtttagtttggaaatgagattttggaaagtgtgaacgggtaaagattttgtgaaaggatccgcgagttggttatgagtggatatatgttggactttgaga…	gttagatttctggaaacaggaatggatgaagatggaagaaggaagaagaaggatgaagaacagaagaatggagtcgttgattaattggtaaaggtgaaaagcaaaacgtgagtttacaacccaaactctggggttttataaagaagtcattgtaactgcctaaagtaacagaatggtaacaaactaaaacagaataacagaaagaataactaactaacagttcctaacagaatggtaacaaacttttgagtttgttttctctaataccctcccgcaaactaagcatggatagattccaagtttagtttggaaatgagattttggaaagtgtgaacgggtaaagattttgtgaaaggatccgcgagttggttatgagtggatatatgttggactttgaga…
4817	4817	95.918	0	0	0	0	0	0	0	-	Copia/ltr_finder_scaffold272_1306805_1311827_-/100	5022	205	5022	4817	95.918	scaffold25	3087368	1689425	1694242	1	4817,	0,	1689425,	gcagaaatccagaactctaagtgattctggtatgattgatgtttatttctgtggttttctttacatatatacacagtctgcatcattaggatgcagatccagctagtagtgatccctacaaatcagggattaatcctacctaccacttactatgattacactgcctaaatcaggctagtctgattctataggatagctagattacactaagtgatacgcctaataatatcctagttatttctgtaattcaacactccccctcaagcttggctgtagatgttatggaggccaagcttgccttgtagatcatcgaacatatctctaggtagagccttcgtgagaatatctgcaatctgctgcttagatggaacgtactccatctcgaactccttgttgttt…	gcagaaatccagaactctaagtgattctggtatgattgatgtttatttctgtggttttctttacatatatacacagtctgcatcattaggatgcagatccagctagtagtgatccctacaaatcagggattaatcctacctaccacttactatgattacactgcctaaatcaggctagtctgattctataggatagctagattacactaagtgatacgcctaataatatcctagttatttctgtaattcaacactccccctcaagcttggctgtagatgttatggaggccaagcttgccttgtagatcatcgaacatatctctaggtagagccttcgtgagaatatctgcaatctgctgcttagatggaacgtactccatctcgaactccttgttgttt…
4804	4804	95.9074	1	0	0	0	0	1	13	-	Copia/ltr_finder_scaffold16_96358_101367_+/100	5009	204	5009	4805	95.9273	scaffold25	3087368	1689424	1694242	2	2707,2098,	0,2707,	1689424,1692144,	tgcagaaatccagaactctaagtgattctggtatgattgatgtttatttctgtggttttctttacatatatacacagtctgcatcattaggatgcagatccagctagtagtgatccctacaaatcagggattaatcctacctaccacttactatgattacactgcctaaatcaggctagtctgattctataggatagctagattacactaagtgatacgcctaataatatcctagttatttctgtaattcaacactccccctcaagcttggctgtagatgttatggaggccaagcttgccttgtagatcatcgaacatatctctaggtagagccttcgtgagaatatctgcaatctgctgcttagatggaacgtactccatctcgaactccttgttgtt…	tgcagaaatccagaactctaagtgattctggtatgattgatgtttatttctgtggttttctttacatatatacacagtctgcatcattaggatgcagatccagctagtagtgatccctacaaatcagggattaatcctacctaccacttactatgattacactgcctaaatcaggctagtctgattctataggatagctagattacactaagtgatacgcctaataatatcctagttatttctgtaattcaacactccccctcaagcttggctgtagatgttatggaggccaagcttgccttgtagatcatcgaacatatctctaggtagagccttcgtgagaatatctgcaatctgctgcttagatggaacgtactccatctcgaactccttgttgtt…
4817	4817	95.8989	1	0	0	0	0	0	0	+	Copia/ltr_struc_assembly13466_RT2_B4_L7_53_rprt/100	5023	0	4818	4818	95.9188	scaffold25	3087368	1689424	1694242	1	4818,	0,	1689424,	tgcagaaatccagaactctaagtgattctggtatgattgatgtttatttctgtggttttctttacatatatacacagtctgcatcattaggatgcagatccagctagtagtgatccctacaaatcagggattaatcctacctaccacttactatgattacactgcctaaatcaggctagtctgattctataggatagctagattacactaagtgatacgcctaataatatcctagttatttctgtaattcaacactccccctcaagcttggctgtagatgttatggaggccaagcttgccttgtagatcatcgaacatatctctaggtagagccttcgtgagaatatctgcaatctgctgcttagatggaacgtactccatctcgaactccttgttgtt…	tgcagaaatccagaactctaagtgattctggtatgattgatgtttatttctgtggttttctttacatatatacacagtctgcatcattaggatgcagatccagctagtagtgatccctacaaatcagggattaatcctacctaccacttactatgattacactgcctaaatcaggctagtctgattctataggatagctagattacactaagtgatacgcctaataatatcctagttatttctgtaattcaacactccccctcaagcttggctgtagatgttatggaggccaagcttgccttgtagatcatcgaacatatctctaggtagagccttcgtgagaatatctgcaatctgctgcttagatggaacgtactccatctcgaactccttgttgtt…
4816	4816	95.898	1	0	0	0	0	0	0	-	Copia/ltr_finder_scaffold169_331105_336127_-/100	5022	205	5022	4817	95.918	scaffold25	3087368	1689425	1694242	1	4817,	0,	1689425,	gcagaaatccagaactctaagtgattctggtatgattgatgtttatttctgtggttttctttacatatatacacagtctgcatcattaggatgcagatccagctagtagtgatccctacaaatcagggattaatcctacctaccacttactatgattacactgcctaaatcaggctagtctgattctataggatagctagattacactaagtgatacgcctaataatatcctagttatttctgtaattcaacactccccctcaagcttggctgtagatgttatggaggccaagcttgccttgtagatcatcgaacatatctctaggtagagccttcgtgagaatatctgcaatctgctgcttagatggaacgtactccatctcgaactccttgttgttt…	gcagaaatccagaactctaagtgattctggtatgattgatgtttatttctgtggttttctttacatatatacacagtctgcatcattaggatgcagatccagctagtagtgatccctacaaatcagggattaatcctacctaccacttactatgattacactgcctaaatcaggctagtctgattctataggatagctagattacactaagtgatacgcctaataatatcctagttatttctgtaattcaacactccccctcaagcttggctgtagatgttatggaggccaagcttgccttgtagatcatcgaacatatctctaggtagagccttcgtgagaatatctgcaatctgctgcttagatggaacgtactccatctcgaactccttgttgttt…
1282	1282	95.8146	0	0	0	0	0	0	0	+	undetermined/ltr_finder_scaffold29_839197_840535_+/100	1338	0	1282	1282	95.8146	scaffold29	1637416	839290	840572	1	1282,	0,	839290,	gcgcaccagggtgcgattttggctcacccttgcgcaaaaatgcgcgaaaatgcgcaccagggtgcacacccgtgcgagaaaatgcgagaaaatgcgcaccagggtgcgattttggctcacccttgcgcaaaaatgcgcgaaaatgcgcaccagggtgcacacccgtgcgagaaaatgcgagaaaatgcgcaccagggtgcgattttggctcacccttgcgcaaaaatgcgcgaaaatgcgcaccagggtgcacacccgtgcgagaaaatgcgagaaaatgcgcaccagggtgcgattttggctcacccttgcgcaaaaatgcgcgaaaatgcgcaccagggtgcacacccgtgcgagaaaatgcgagaaaatgcgcaccagggtgcgattttggctcac…	gcgcaccagggtgcgattttggctcacccttgcgcaaaaatgcgcgaaaatgcgcaccagggtgcacacccgtgcgagaaaatgcgagaaaatgcgcaccagggtgcgattttggctcacccttgcgcaaaaatgcgcgaaaatgcgcaccagggtgcacacccgtgcgagaaaatgcgagaaaatgcgcaccagggtgcgattttggctcacccttgcgcaaaaatgcgcgaaaatgcgcaccagggtgcacacccgtgcgagaaaatgcgagaaaatgcgcaccagggtgcgattttggctcacccttgcgcaaaaatgcgcgaaaatgcgcaccagggtgcacacccgtgcgagaaaatgcgagaaaatgcgcaccagggtgcgattttggctcac…
4713	4713	95.4242	1	0	0	0	0	0	0	+	Copia/ltr_struc_assembly10921_RT2_B4_L33_88_rprt/100	4939	0	4714	4714	95.4444	scaffold59	879651	506884	511598	1	4714,	0,	506884,	tgttgaaaaatattatattttccttattagtataggaataagtttcaatatttttccttattagtataggaatagtaataagagttttcctagttgaggaaggattctcctatcctaactctatataaacccatgtaccccttatgtaatccaatatatcataatactattgaaaagcttcctctcataaattcaatatggtatcagagccgccggctatatcttccgctgccgtcggtgttaatctcactgttggttcatcatgaccacggacaacaagattgtttcaccttcttcctttccaaaacactcgtcttcttccaccattcatccttcttctgtcatctccgaaactgagatggcagccaacaacaacaacaacaatttcggatctgaacc…	tgttgaaaaatattatattttccttattagtataggaataagtttcaatatttttccttattagtataggaatagtaataagagttttcctagttgaggaaggattctcctatcctaactctatataaacccatgtaccccttatgtaatcccatatatcataatactattgaaaagcttcctctcataaattcaatatggtatcagagccgccggctatatcttccgctgccgtcggtgttaatctcactgttggttcatcatgaccacggacaacaagattgtttcaccttcttcctttccaaaacactcgtcttcttccaccattcatccttcttctgtcatctccgaaactgagatggcagccaacaacaacaacaacaatttcggatctgaacc…
4687	4687	94.8978	1	0	0	0	0	0	0	+	Copia/ltr_struc_assembly10921_RT2_B4_L33_88_rprt/100	4939	0	4688	4688	94.918	scaffold440	428742	135511	140199	1	4688,	0,	135511,	tgttgaaaaatattatattttccttattagtataggaataagtttcaatatttttccttattagtataggaatagtaataagagttttcctagttgaggaaggattctcctatcctaactctatataaacccatgtaccccttatgtaatccaatatatcataatactattgaaaagcttcctctcataaattcaatatggtatcagagccgccggctatatcttccgctgccgtcggtgttaatctcactgttggttcatcatgaccacggacaacaagattgtttcaccttcttcctttccaaaacactcgtcttcttccaccattcatccttcttctgtcatctccgaaactgagatggcagccaacaacaacaacaacaatttcggatctgaacc…	tgttgaaaaatattatattttccttattagtataggaataagtttcaatatttttccttattagtataggaatagtaataagagttttcctagttgaggaaggattctcctatcctaactctatataaacccatgtaccccttatgtaatcccatatatcataatactattgaaaagcttcctctcataaattcaatatggtatcagagccgccggctatatcttccgctgccgtcggtgttaatctcactgttggttcatcatgaccacggacaacaagattgtttcaccttcttcctttccaaaacactcgtcttcttccaccattcatccttcttctgtcatctccgaaactgagatggcagccaacaacaacaacaacaatttcggatctgaacc…
4867	4867	93.6502	0	0	0	0	0	0	0	-	Copia/ltr_finder_scaffold196_897314_902511_-/100	5197	330	5197	4867	93.6502	scaffold413	1131459	1007108	1011975	1	4867,	0,	1007108,	gttagatttctggaaacaggaatggatgaagatggaagaaggaagaagaaggatgaagaacagaagaatggagtcgttgattaattggtaaaggtgaaaagcaaaacgtgagtttacaacccaaactctggggttttataaagaagtcattgtaactgcctaaagtaacagaatggtaacaaactaaaacagaataacagaaagaataactaactaacagttcctaacagaatggtaacaaacttttgagtttgttttctctaataccctcccgcaaactaagcatggatagattccaagtttagtttggaaatgagattttggaaagtgtgaacgggtaaagattttgtgaaaggatccgcgagttggttatgagtggatatatgttggactttgaga…	gttagatttctggaaacaggaatggatgaagatggaagaaggaagaagaaggatgaagaacagaagaatggagtcgttgattaattggtaaaggtgaaaagcaaaacgtgagtttacaacccaaactctggggttttataaagaagtcattgtaactgcctaaagtaacagaatggtaacaaactaaaacagaataacagaaagaataactaactaacagttcctaacagaatggtaacaaacttttgagtttgttttctctaataccctcccgcaaactaagcatggatagattccaagtttagtttggaaatgagattttggaaagtgtgaacgggtaaagattttgtgaaaggatccgcgagttggttatgagtggatatatgttggactttgaga…
4617	4617	93.4615	0	0	0	0	0	0	0	-	Copia/ltr_struc_assembly20000_RT1_B1_L1_244_rprt/100	4940	323	4940	4617	93.4615	scaffold96	1083743	572497	577114	1	4617,	0,	572497,	tgtgaagtttgatgaatggaagagaagagaagaacagagaaagcgaagaagaaggagaagctgtaatggaaagtcgttttctgttattactgtactgaatgaattaaatgtacaaacagaaaggagaattctatttataccactactactattatctattacaactcactcacatacttataatttaacaccatttaacacccccccacaaactggggagtagatgttcaatatacccagtttggacagtaagaactgcatcctgggagcagctaatcccttggtaaagatgtccgccagctgcgtttctgttgacacatacttgagttgcactaatcctgactcaattcgttcacgaatcacgtgacaatcgatctctatgtgcttagtacgttcgtg…	tgtgaagtttgatgaatggaagagaagagaagaacagagaaagcgaagaagaaggagaagctgtaatggaaagtcgttttctgttattactgtactgaatgaattaaatgtacaaacagaaaggagaattctatttataccactactactattatctattacaactcactcacatacttataatttaacaccatttaacacccccccacaaactggggagtagatgttcaatatacccagtttggacagtaagaactgcatcctgggagcagctaatcccttggtaaagatgtccgccagctgcgtttctgttgacacatacttgagttgcactaatcctgactcaattcgttcacgaatcacgtgacaatcgatctctatgtgcttagtacgttcgtg…
4615	4615	93.4589	1	0	0	0	0	1	1	+	Copia/ltr_finder_scaffold641_739874_744812_-/100	4938	0	4616	4616	93.4791	scaffold96	1083743	572497	577114	2	206,4410,	0,206,	572497,572704,	tgtgaagtttgatgaatggaagagaagagaagaacagagaaagcgaagaagaaggagaagctgtaatggaaagtcgttttctgttattactgtactgaatgaattaaatgtacaaacagaaaggagaattctatttataccactactactattatctattacaactcactcacatacttataatttaacaccatttaacacccccc,acaaactggggagtagatgttcaatatacccagtttggacagtaagaactgcatcctgggagcagctaatcccttggtaaagatgtccgccagctgcgtttctgttgacacatacttgagttgcactaatcctgactcaattcgttcacgaatcacgtgacaatcgatctctatgtgcttagtacgttcgtg…	tgtgaagtttgatgaatggaagagaagagaagaacagagaaagcgaagaagaaggagaagctgtaatggaaagtcgttttctgttattactgtactgaatgaattaaatgtacaaacagaaaggagaattctatttataccactactactattatctattacaactcactcacatacttataatttaacaccatttaacacccccc,acaaactggggagtagatgttcaatatacccagtttggacagtaagaactgcatcctgggagcagctaatcccttggtaaagatgtccgccagctgcgtttctgttgacacatacttgagttgcactaatcctgactcaattcgttcacgaatcacgtgacaatcgatctctatgtgcttagtacgttcgtg…
4616	4616	93.4413	1	0	0	0	0	0	0	-	Copia/ltr_struc_assembly_8080_RT1_B1_L1_261_rprt/100	4940	323	4940	4617	93.4615	scaffold96	1083743	572497	577114	1	4617,	0,	572497,	tgtgaagtttgatgaatggaagagaagagaagaacagagaaagcgaagaagaaggagaagctgtaatggaaagtcgttttctgttattactgtactgaatgaattaaatgtacaaacagaaaggagaattctatttataccactactactattatctattacaactcactcacatacttataatttaacaccatttaacacccccccacaaactggggagtagatgttcaatatacccagtttggacagtaagaactgcatcctgggagcagctaatcccttggtaaagatgtccgccagctgcgtttctgttgacacatacttgagttgcactaatcctgactcaattcgttcacgaatcacgtgacaatcgatctctatgtgcttagtacgttcgtg…	tgtgaagtttgatgaatggaagagaagagaagaacagagaaagcgaagaagaaggagaagctgtaatggaaagtcgttttctgttattactgtactgaatgaattaaatgtacaaacagaaaggagaattctatttataccactactactattatctattacaactcactcacatacttataatttaacaccatttaacacccccccacaaactggggagtagatgttcaatatacccagtttggacagtaagaactgcatcctgggagcagctaatcccttggtaaagatgtccgccagctgcgtttctgttgacacatacttgagttgcactaatcctgactcaattcgttcacgaatcacgtgacaatcgatctctatgtgcttagtacgttcgtg…
4615	4615	93.44	1	0	0	0	0	0	0	+	Copia/ltr_finder_scaffold18_197582_202521_+/100	4939	0	4616	4616	93.4602	scaffold96	1083743	572498	577114	1	4616,	0,	572498,	gtgaagtttgatgaatggaagagaagagaagaacagagaaagcgaagaagaaggagaagctgtaatggaaagtcgttttctgttattactgtactgaatgaattaattgtacaaacagaaaggagaattctatttataccactactactattatctattacaactcactcacatacttataatttaacaccatttaacacccccccacaaactggggagtagatgttcaatatacccagtttggacagtaagaactgcatcctgggagcagctaatcccttggtaaagatgtccgccagctgcgtttctgttgacacatacttgagttgcactaatcctgactcaattcgttcacgaatcacgtgacaatcgatctctatgtgcttagtacgttcgtga…	gtgaagtttgatgaatggaagagaagagaagaacagagaaagcgaagaagaaggagaagctgtaatggaaagtcgttttctgttattactgtactgaatgaattaaatgtacaaacagaaaggagaattctatttataccactactactattatctattacaactcactcacatacttataatttaacaccatttaacacccccccacaaactggggagtagatgttcaatatacccagtttggacagtaagaactgcatcctgggagcagctaatcccttggtaaagatgtccgccagctgcgtttctgttgacacatacttgagttgcactaatcctgactcaattcgttcacgaatcacgtgacaatcgatctctatgtgcttagtacgttcgtga…
4615	4615	93.44	1	0	0	0	0	1	1	-	Copia/ltr_struc_assembly20000_RT1_B1_L1_225_rprt/100	4939	323	4939	4616	93.4602	scaffold96	1083743	572497	577114	2	206,4410,	0,206,	572497,572704,	tgtgaagtttgatgaatggaagagaagagaagaacagagaaagcgaagaagaaggagaagctgtaatggaaagtcgttttctgttattactgtactgaatgaattaaatgtacaaacagaaaggagaattctatttataccactactactattatctattacaactcactcacatacttataatttaacaccatttaacacccccc,acaaactggggagtagatgttcaatatacccagtttggacagtaagaactgcatcctgggagcagctaatcccttggtaaagatgtccgccagctgcgtttctgttgacacatacttgagttgcactaatcctgactcaattcgttcacgaatcacgtgacaatcgatctctatgtgcttagtacgttcgtg…	tgtgaagtttgatgaatggaagagaagagaagaacagagaaagcgaagaagaaggagaagctgtaatggaaagtcgttttctgttattactgtactgaatgaattaaatgtacaaacagaaaggagaattctatttataccactactactattatctattacaactcactcacatacttataatttaacaccatttaacacccccc,acaaactggggagtagatgttcaatatacccagtttggacagtaagaactgcatcctgggagcagctaatcccttggtaaagatgtccgccagctgcgtttctgttgacacatacttgagttgcactaatcctgactcaattcgttcacgaatcacgtgacaatcgatctctatgtgcttagtacgttcgtg…
4594	4594	92.996	1	0	0	0	0	0	0	-	Copia/ltr_struc_assembly20000_RT1_B1_L1_244_rprt/100	4940	345	4940	4595	93.0162	scaffold297	1074172	877568	882163	1	4595,	0,	877568,	tgtgaagtttgatgaatggaagagaagagaagaacagagaaagcgaagaagaaggagaagctgtaatggaaagtcgttttctgttattactgtactgaatgaattaaatgtacaaacagaaaggagaattctatttataccactactactattatctattacaactcactcacatacttataatttaacaccatttaacacccccccacaaactggggagtagatgttcaatatacccagtttggacagtaagaactgcatcctgggagcagctaatcccttggtaaagatgtccgccagctgcgtttctgttgacacatacttgagttgcactaatcctgactcaattcgttcacgaatcacgtgacaatcgatctctatgtgcttagtacgttcgtg…	tgtgaaatttgatgaatggaagagaagagaagaacagagaaagcgaagaagaaggagaagctgtaatggaaagtcgttttctgttattactgtactgaatgaattaaatgtacaaacagaaaggagaattctatttataccactactactattatctattacaactcactcacatacttataatttaacaccatttaacacccccccacaaactggggagtagatgttcaatatacccagtttggacagtaagaactgcatcctgggagcagctaatcccttggtaaagatgtccgccagctgcgtttctgttgacacatacttgagttgcactaatcctgactcaattcgttcacgaatcacgtgacaatcgatctctatgtgcttagtacgttcgtg…
4592	4592	92.9931	2	0	0	0	0	1	1	+	Copia/ltr_finder_scaffold641_739874_744812_-/100	4938	0	4594	4594	93.0336	scaffold297	1074172	877568	882163	2	206,4388,	0,206,	877568,877775,	tgtgaagtttgatgaatggaagagaagagaagaacagagaaagcgaagaagaaggagaagctgtaatggaaagtcgttttctgttattactgtactgaatgaattaaatgtacaaacagaaaggagaattctatttataccactactactattatctattacaactcactcacatacttataatttaacaccatttaacacccccc,acaaactggggagtagatgttcaatatacccagtttggacagtaagaactgcatcctgggagcagctaatcccttggtaaagatgtccgccagctgcgtttctgttgacacatacttgagttgcactaatcctgactcaattcgttcacgaatcacgtgacaatcgatctctatgtgcttagtacgttcgtg…	tgtgaaatttgatgaatggaagagaagagaagaacagagaaagcgaagaagaaggagaagctgtaatggaaagtcgttttctgttattactgtactgaatgaattaaatgtacaaacagaaaggagaattctatttataccactactactattatctattacaactcactcacatacttataatttaacaccatttaacacccccc,acaaactggggagtagatgttcaatatacccagtttggacagtaagaactgcatcctgggagcagctaatcccttggtaaagatgtccgccagctgcgtttctgttgacacatacttgagttgcactaatcctgactcaattcgttcacgaatcacgtgacaatcgatctctatgtgcttagtacgttcgtg…
4593	4593	92.9757	2	0	0	0	0	0	0	-	Copia/ltr_struc_assembly_8080_RT1_B1_L1_261_rprt/100	4940	345	4940	4595	93.0162	scaffold297	1074172	877568	882163	1	4595,	0,	877568,	tgtgaagtttgatgaatggaagagaagagaagaacagagaaagcgaagaagaaggagaagctgtaatggaaagtcgttttctgttattactgtactgaatgaattaaatgtacaaacagaaaggagaattctatttataccactactactattatctattacaactcactcacatacttataatttaacaccatttaacacccccccacaaactggggagtagatgttcaatatacccagtttggacagtaagaactgcatcctgggagcagctaatcccttggtaaagatgtccgccagctgcgtttctgttgacacatacttgagttgcactaatcctgactcaattcgttcacgaatcacgtgacaatcgatctctatgtgcttagtacgttcgtg…	tgtgaaatttgatgaatggaagagaagagaagaacagagaaagcgaagaagaaggagaagctgtaatggaaagtcgttttctgttattactgtactgaatgaattaaatgtacaaacagaaaggagaattctatttataccactactactattatctattacaactcactcacatacttataatttaacaccatttaacacccccccacaaactggggagtagatgttcaatatacccagtttggacagtaagaactgcatcctgggagcagctaatcccttggtaaagatgtccgccagctgcgtttctgttgacacatacttgagttgcactaatcctgactcaattcgttcacgaatcacgtgacaatcgatctctatgtgcttagtacgttcgtg…
4592	4592	92.9743	2	0	0	0	0	0	0	+	Copia/ltr_finder_scaffold18_197582_202521_+/100	4939	0	4594	4594	93.0148	scaffold297	1074172	877569	882163	1	4594,	0,	877569,	gtgaagtttgatgaatggaagagaagagaagaacagagaaagcgaagaagaaggagaagctgtaatggaaagtcgttttctgttattactgtactgaatgaattaattgtacaaacagaaaggagaattctatttataccactactactattatctattacaactcactcacatacttataatttaacaccatttaacacccccccacaaactggggagtagatgttcaatatacccagtttggacagtaagaactgcatcctgggagcagctaatcccttggtaaagatgtccgccagctgcgtttctgttgacacatacttgagttgcactaatcctgactcaattcgttcacgaatcacgtgacaatcgatctctatgtgcttagtacgttcgtga…	gtgaaatttgatgaatggaagagaagagaagaacagagaaagcgaagaagaaggagaagctgtaatggaaagtcgttttctgttattactgtactgaatgaattaaatgtacaaacagaaaggagaattctatttataccactactactattatctattacaactcactcacatacttataatttaacaccatttaacacccccccacaaactggggagtagatgttcaatatacccagtttggacagtaagaactgcatcctgggagcagctaatcccttggtaaagatgtccgccagctgcgtttctgttgacacatacttgagttgcactaatcctgactcaattcgttcacgaatcacgtgacaatcgatctctatgtgcttagtacgttcgtga…
4592	4592	92.9743	2	0	0	0	0	1	1	-	Copia/ltr_struc_assembly20000_RT1_B1_L1_225_rprt/100	4939	345	4939	4594	93.0148	scaffold297	1074172	877568	882163	2	206,4388,	0,206,	877568,877775,	tgtgaagtttgatgaatggaagagaagagaagaacagagaaagcgaagaagaaggagaagctgtaatggaaagtcgttttctgttattactgtactgaatgaattaaatgtacaaacagaaaggagaattctatttataccactactactattatctattacaactcactcacatacttataatttaacaccatttaacacccccc,acaaactggggagtagatgttcaatatacccagtttggacagtaagaactgcatcctgggagcagctaatcccttggtaaagatgtccgccagctgcgtttctgttgacacatacttgagttgcactaatcctgactcaattcgttcacgaatcacgtgacaatcgatctctatgtgcttagtacgttcgtg…	tgtgaaatttgatgaatggaagagaagagaagaacagagaaagcgaagaagaaggagaagctgtaatggaaagtcgttttctgttattactgtactgaatgaattaaatgtacaaacagaaaggagaattctatttataccactactactattatctattacaactcactcacatacttataatttaacaccatttaacacccccc,acaaactggggagtagatgttcaatatacccagtttggacagtaagaactgcatcctgggagcagctaatcccttggtaaagatgtccgccagctgcgtttctgttgacacatacttgagttgcactaatcctgactcaattcgttcacgaatcacgtgacaatcgatctctatgtgcttagtacgttcgtg…
4636	4636	92.2954	0	0	0	0	0	0	0	+	Copia/ltr_struc_assembly13466_RT2_B4_L7_53_rprt/100	5023	0	4636	4636	92.2954	scaffold488	1454161	92800	97436	1	4636,	0,	92800,	tgcagaaatccagaactctaagtgattctggtatgattgatgtttatttctgtggttttctttacatatatacacagtctgcatcattaggatgcagatccagctagtagtgatccctacaaatcagggattaatcctacctaccacttactatgattacactgcctaaatcaggctagtctgattctataggatagctagattacactaagtgatacgcctaataatatcctagttatttctgtaattcaacactccccctcaagcttggctgtagatgttatggaggccaagcttgccttgtagatcatcgaacatatctctaggtagagccttcgtgagaatatctgcaatctgctgcttagatggaacgtactccatctcgaactccttgttgtt…	tgcagaaatccagaactctaagtgattctggtatgattgatgtttatttctgtggttttctttacatatatacacagtctgcatcattaggatgcagatccagctagtagtgatccctacaaatcagggattaatcctacctaccacttactatgattacactgcctaaatcaggctagtctgattctataggatagctagattacactaagtgatacgcctaataatatcctagttatttctgtaattcaacactccccctcaagcttggctgtagatgttatggaggccaagcttgccttgtagatcatcgaacatatctctaggtagagccttcgtgagaatatctgcaatctgctgcttagatggaacgtactccatctcgaactccttgttgtt…
4635	4635	92.2939	0	0	0	0	0	0	0	-	Copia/ltr_finder_scaffold169_331105_336127_-/100	5022	387	5022	4635	92.2939	scaffold488	1454161	92801	97436	1	4635,	0,	92801,	gcagaaatccagaactctaagtgattctggtatgattgatgtttatttctgtggttttctttacatatatacacagtctgcatcattaggatgcagatccagctagtagtgatccctacaaatcagggattaatcctacctaccacttactatgattacactgcctaaatcaggctagtctgattctataggatagctagattacactaagtgatacgcctaataatatcctagttatttctgtaattcaacactccccctcaagcttggctgtagatgttatggaggccaagcttgccttgtagatcatcgaacatatctctaggtagagccttcgtgagaatatctgcaatctgctgcttagatggaacgtactccatctcgaactccttgttgttt…	gcagaaatccagaactctaagtgattctggtatgattgatgtttatttctgtggttttctttacatatatacacagtctgcatcattaggatgcagatccagctagtagtgatccctacaaatcagggattaatcctacctaccacttactatgattacactgcctaaatcaggctagtctgattctataggatagctagattacactaagtgatacgcctaataatatcctagttatttctgtaattcaacactccccctcaagcttggctgtagatgttatggaggccaagcttgccttgtagatcatcgaacatatctctaggtagagccttcgtgagaatatctgcaatctgctgcttagatggaacgtactccatctcgaactccttgttgttt…
4635	4635	92.2939	0	0	0	0	0	0	0	-	Copia/ltr_finder_scaffold272_1306805_1311827_-/100	5022	387	5022	4635	92.2939	scaffold488	1454161	92801	97436	1	4635,	0,	92801,	gcagaaatccagaactctaagtgattctggtatgattgatgtttatttctgtggttttctttacatatatacacagtctgcatcattaggatgcagatccagctagtagtgatccctacaaatcagggattaatcctacctaccacttactatgattacactgcctaaatcaggctagtctgattctataggatagctagattacactaagtgatacgcctaataatatcctagttatttctgtaattcaacactccccctcaagcttggctgtagatgttatggaggccaagcttgccttgtagatcatcgaacatatctctaggtagagccttcgtgagaatatctgcaatctgctgcttagatggaacgtactccatctcgaactccttgttgttt…	gcagaaatccagaactctaagtgattctggtatgattgatgtttatttctgtggttttctttacatatatacacagtctgcatcattaggatgcagatccagctagtagtgatccctacaaatcagggattaatcctacctaccacttactatgattacactgcctaaatcaggctagtctgattctataggatagctagattacactaagtgatacgcctaataatatcctagttatttctgtaattcaacactccccctcaagcttggctgtagatgttatggaggccaagcttgccttgtagatcatcgaacatatctctaggtagagccttcgtgagaatatctgcaatctgctgcttagatggaacgtactccatctcgaactccttgttgttt…
4622	4622	92.2739	1	0	0	0	0	1	13	-	Copia/ltr_finder_scaffold16_96358_101367_+/100	5009	386	5009	4623	92.2939	scaffold488	1454161	92800	97436	2	2707,1916,	0,2707,	92800,95520,	tgcagaaatccagaactctaagtgattctggtatgattgatgtttatttctgtggttttctttacatatatacacagtctgcatcattaggatgcagatccagctagtagtgatccctacaaatcagggattaatcctacctaccacttactatgattacactgcctaaatcaggctagtctgattctataggatagctagattacactaagtgatacgcctaataatatcctagttatttctgtaattcaacactccccctcaagcttggctgtagatgttatggaggccaagcttgccttgtagatcatcgaacatatctctaggtagagccttcgtgagaatatctgcaatctgctgcttagatggaacgtactccatctcgaactccttgttgtt…	tgcagaaatccagaactctaagtgattctggtatgattgatgtttatttctgtggttttctttacatatatacacagtctgcatcattaggatgcagatccagctagtagtgatccctacaaatcagggattaatcctacctaccacttactatgattacactgcctaaatcaggctagtctgattctataggatagctagattacactaagtgatacgcctaataatatcctagttatttctgtaattcaacactccccctcaagcttggctgtagatgttatggaggccaagcttgccttgtagatcatcgaacatatctctaggtagagccttcgtgagaatatctgcaatctgctgcttagatggaacgtactccatctcgaactccttgttgtt…
4634	4634	92.2556	2	0	0	0	0	0	0	+	Copia/ltr_struc_assembly13466_RT2_B4_L7_55_rprt/100	5023	0	4636	4636	92.2954	scaffold488	1454161	92800	97436	1	4636,	0,	92800,	tgcagaaatccagaactctaagtgattctggtatgattaatgtttatttctgtggttttctttacatatatacacagtctgcatcattaggatacagatccagctagtagtgatccctacaaatcagggattaatcctacctaccacttactatgattacactgcctaaatcaggctagtctgattctataggatagctagattacactaagtgatacgcctaataatatcctagttatttctgtaattcaacactccccctcaagcttggctgtagatgttatggaggccaagcttgccttgtagatcatcgaacatatctctaggtagagccttcgtgagaatatctgcaatctgctgcttagatggaacgtactccatctcgaactccttgttgtt…	tgcagaaatccagaactctaagtgattctggtatgattgatgtttatttctgtggttttctttacatatatacacagtctgcatcattaggatgcagatccagctagtagtgatccctacaaatcagggattaatcctacctaccacttactatgattacactgcctaaatcaggctagtctgattctataggatagctagattacactaagtgatacgcctaataatatcctagttatttctgtaattcaacactccccctcaagcttggctgtagatgttatggaggccaagcttgccttgtagatcatcgaacatatctctaggtagagccttcgtgagaatatctgcaatctgctgcttagatggaacgtactccatctcgaactccttgttgtt…
4633	4633	92.2541	2	0	0	0	0	0	0	-	Copia/ltr_finder_scaffold57_464601_469623_-/100	5022	387	5022	4635	92.2939	scaffold488	1454161	92801	97436	1	4635,	0,	92801,	gcagaaatccagaactctaagtgattctggtatgattaatgtttatttctgtggttttctttacatatatacacagtctgcatcattaggatacagatccagctagtagtgatccctacaaatcagggattaatcctacctaccacttactatgattacactgcctaaatcaggctagtctgattctataggatagctagattacactaagtgatacgcctaataatatcctagttatttctgtaattcaacactccccctcaagcttggctgtagatgttatggaggccaagcttgccttgtagatcatcgaacatatctctaggtagagccttcgtgagaatatctgcaatctgctgcttagatggaacgtactccatctcgaactccttgttgttt…	gcagaaatccagaactctaagtgattctggtatgattgatgtttatttctgtggttttctttacatatatacacagtctgcatcattaggatgcagatccagctagtagtgatccctacaaatcagggattaatcctacctaccacttactatgattacactgcctaaatcaggctagtctgattctataggatagctagattacactaagtgatacgcctaataatatcctagttatttctgtaattcaacactccccctcaagcttggctgtagatgttatggaggccaagcttgccttgtagatcatcgaacatatctctaggtagagccttcgtgagaatatctgcaatctgctgcttagatggaacgtactccatctcgaactccttgttgttt…
1227	1227	91.704	0	0	0	0	0	0	0	+	undetermined/ltr_finder_scaffold29_839197_840535_+/100	1338	111	1338	1227	91.704	scaffold29	1637416	839215	840442	1	1227,	111,	839215,	ttggctcacccttgcgcaaaaatgcgcgaaaatgcgcaccagggtgcacacccgtgcgagaaaatgcgagaaaatgcgcaccagggtgcgattttggctcacccttgcgcaaaaatgcgcgaaaatgcgcaccagggtgcacacccgtgcgagaaaatgcgagaaaatgcgcaccagggtgcgattttggctcacccttgcgcaaaaatgcgcgaaaatgcgcaccagggtgcacacccgtgcgagaaaatgcgagaaaatgcgcaccagggtgcgattttggctcacccttgcgcaaaaatgcgcgaaaatgcgcaccagggtgcacacccgtgcgagaaaatgcgagaaaatgcgcaccagggtgcgattttggctcacccttgcgcaaaaatgcgc…	ttggctcacccttgcgcaaaaatgcgcgaaaatgcgcaccagggtgcacacccgtgcgagaaaatgcgagaaaatgcgcaccagggtgcgattttggctcacccttgcgcaaaaatgcgcgaaaatgcgcaccagggtgcacacccgtgcgagaaaatgcgagaaaatgcgcaccagggtgcgattttggctcacccttgcgcaaaaatgcgcgaaaatgcgcaccagggtgcacacccgtgcgagaaaatgcgagaaaatgcgcaccagggtgcgattttggctcacccttgcgcaaaaatgcgcgaaaatgcgcaccagggtgcacacccgtgcgagaaaatgcgagaaaatgcgcaccagggtgcgattttggctcacccttgcgcaaaaatgcgc…
4599	4599	91.5588	1	0	0	0	0	0	0	+	Copia/ltr_struc_assembly13466_RT2_B4_L7_53_rprt/100	5023	0	4600	4600	91.5787	scaffold1168	526057	234235	238835	1	4600,	0,	234235,	tgcagaaatccagaactctaagtgattctggtatgattgatgtttatttctgtggttttctttacatatatacacagtctgcatcattaggatgcagatccagctagtagtgatccctacaaatcagggattaatcctacctaccacttactatgattacactgcctaaatcaggctagtctgattctataggatagctagattacactaagtgatacgcctaataatatcctagttatttctgtaattcaacactccccctcaagcttggctgtagatgttatggaggccaagcttgccttgtagatcatcgaacatatctctaggtagagccttcgtgagaatatctgcaatctgctgcttagatggaacgtactccatctcgaactccttgttgtt…	tgcagaaatccagaactctaagtgattctggtatgattgatgtttatttctgtggttttctttacatatatacacagtctgcatcattaggatacagatccagctagtagtgatccctacaaatcagggattaatcctacctaccacttactatgattacactgcctaaatcaggctagtctgattctataggatagctagattacactaagtgatacgcctaataatatcctagttatttctgtaattcaacactccccctcaagcttggctgtagatgttatggaggccaagcttgccttgtagatcatcgaacatatctctaggtagagccttcgtgagaatatctgcaatctgctgcttagatggaacgtactccatctcgaactccttgttgtt…
4599	4599	91.5588	1	0	0	0	0	0	0	+	Copia/ltr_struc_assembly13466_RT2_B4_L7_55_rprt/100	5023	0	4600	4600	91.5787	scaffold1168	526057	234235	238835	1	4600,	0,	234235,	tgcagaaatccagaactctaagtgattctggtatgattaatgtttatttctgtggttttctttacatatatacacagtctgcatcattaggatacagatccagctagtagtgatccctacaaatcagggattaatcctacctaccacttactatgattacactgcctaaatcaggctagtctgattctataggatagctagattacactaagtgatacgcctaataatatcctagttatttctgtaattcaacactccccctcaagcttggctgtagatgttatggaggccaagcttgccttgtagatcatcgaacatatctctaggtagagccttcgtgagaatatctgcaatctgctgcttagatggaacgtactccatctcgaactccttgttgtt…	tgcagaaatccagaactctaagtgattctggtatgattgatgtttatttctgtggttttctttacatatatacacagtctgcatcattaggatacagatccagctagtagtgatccctacaaatcagggattaatcctacctaccacttactatgattacactgcctaaatcaggctagtctgattctataggatagctagattacactaagtgatacgcctaataatatcctagttatttctgtaattcaacactccccctcaagcttggctgtagatgttatggaggccaagcttgccttgtagatcatcgaacatatctctaggtagagccttcgtgagaatatctgcaatctgctgcttagatggaacgtactccatctcgaactccttgttgtt…
4598	4598	91.5571	1	0	0	0	0	0	0	-	Copia/ltr_finder_scaffold169_331105_336127_-/100	5022	423	5022	4599	91.5771	scaffold1168	526057	234236	238835	1	4599,	0,	234236,	gcagaaatccagaactctaagtgattctggtatgattgatgtttatttctgtggttttctttacatatatacacagtctgcatcattaggatgcagatccagctagtagtgatccctacaaatcagggattaatcctacctaccacttactatgattacactgcctaaatcaggctagtctgattctataggatagctagattacactaagtgatacgcctaataatatcctagttatttctgtaattcaacactccccctcaagcttggctgtagatgttatggaggccaagcttgccttgtagatcatcgaacatatctctaggtagagccttcgtgagaatatctgcaatctgctgcttagatggaacgtactccatctcgaactccttgttgttt…	gcagaaatccagaactctaagtgattctggtatgattgatgtttatttctgtggttttctttacatatatacacagtctgcatcattaggatacagatccagctagtagtgatccctacaaatcagggattaatcctacctaccacttactatgattacactgcctaaatcaggctagtctgattctataggatagctagattacactaagtgatacgcctaataatatcctagttatttctgtaattcaacactccccctcaagcttggctgtagatgttatggaggccaagcttgccttgtagatcatcgaacatatctctaggtagagccttcgtgagaatatctgcaatctgctgcttagatggaacgtactccatctcgaactccttgttgttt…
4598	4598	91.5571	1	0	0	0	0	0	0	-	Copia/ltr_finder_scaffold272_1306805_1311827_-/100	5022	423	5022	4599	91.5771	scaffold1168	526057	234236	238835	1	4599,	0,	234236,	gcagaaatccagaactctaagtgattctggtatgattgatgtttatttctgtggttttctttacatatatacacagtctgcatcattaggatgcagatccagctagtagtgatccctacaaatcagggattaatcctacctaccacttactatgattacactgcctaaatcaggctagtctgattctataggatagctagattacactaagtgatacgcctaataatatcctagttatttctgtaattcaacactccccctcaagcttggctgtagatgttatggaggccaagcttgccttgtagatcatcgaacatatctctaggtagagccttcgtgagaatatctgcaatctgctgcttagatggaacgtactccatctcgaactccttgttgttt…	gcagaaatccagaactctaagtgattctggtatgattgatgtttatttctgtggttttctttacatatatacacagtctgcatcattaggatacagatccagctagtagtgatccctacaaatcagggattaatcctacctaccacttactatgattacactgcctaaatcaggctagtctgattctataggatagctagattacactaagtgatacgcctaataatatcctagttatttctgtaattcaacactccccctcaagcttggctgtagatgttatggaggccaagcttgccttgtagatcatcgaacatatctctaggtagagccttcgtgagaatatctgcaatctgctgcttagatggaacgtactccatctcgaactccttgttgttt…
4598	4598	91.5571	1	0	0	0	0	0	0	-	Copia/ltr_finder_scaffold57_464601_469623_-/100	5022	423	5022	4599	91.5771	scaffold1168	526057	234236	238835	1	4599,	0,	234236,	gcagaaatccagaactctaagtgattctggtatgattaatgtttatttctgtggttttctttacatatatacacagtctgcatcattaggatacagatccagctagtagtgatccctacaaatcagggattaatcctacctaccacttactatgattacactgcctaaatcaggctagtctgattctataggatagctagattacactaagtgatacgcctaataatatcctagttatttctgtaattcaacactccccctcaagcttggctgtagatgttatggaggccaagcttgccttgtagatcatcgaacatatctctaggtagagccttcgtgagaatatctgcaatctgctgcttagatggaacgtactccatctcgaactccttgttgttt…	gcagaaatccagaactctaagtgattctggtatgattgatgtttatttctgtggttttctttacatatatacacagtctgcatcattaggatacagatccagctagtagtgatccctacaaatcagggattaatcctacctaccacttactatgattacactgcctaaatcaggctagtctgattctataggatagctagattacactaagtgatacgcctaataatatcctagttatttctgtaattcaacactccccctcaagcttggctgtagatgttatggaggccaagcttgccttgtagatcatcgaacatatctctaggtagagccttcgtgagaatatctgcaatctgctgcttagatggaacgtactccatctcgaactccttgttgttt…
4585	4585	91.5352	2	0	0	0	0	1	13	-	Copia/ltr_finder_scaffold16_96358_101367_+/100	5009	422	5009	4587	91.5752	scaffold1168	526057	234235	238835	2	2707,1880,	0,2707,	234235,236955,	tgcagaaatccagaactctaagtgattctggtatgattgatgtttatttctgtggttttctttacatatatacacagtctgcatcattaggatgcagatccagctagtagtgatccctacaaatcagggattaatcctacctaccacttactatgattacactgcctaaatcaggctagtctgattctataggatagctagattacactaagtgatacgcctaataatatcctagttatttctgtaattcaacactccccctcaagcttggctgtagatgttatggaggccaagcttgccttgtagatcatcgaacatatctctaggtagagccttcgtgagaatatctgcaatctgctgcttagatggaacgtactccatctcgaactccttgttgtt…	tgcagaaatccagaactctaagtgattctggtatgattgatgtttatttctgtggttttctttacatatatacacagtctgcatcattaggatacagatccagctagtagtgatccctacaaatcagggattaatcctacctaccacttactatgattacactgcctaaatcaggctagtctgattctataggatagctagattacactaagtgatacgcctaataatatcctagttatttctgtaattcaacactccccctcaagcttggctgtagatgttatggaggccaagcttgccttgtagatcatcgaacatatctctaggtagagccttcgtgagaatatctgcaatctgctgcttagatggaacgtactccatctcgaactccttgttgtt…
4150	4150	91.45	2	0	0	0	0	1	484	-	Copia/ltr_finder_scaffold38_758561_763099_+/100	4538	386	4538	4152	91.4941	scaffold488	1454161	92800	97436	2	2236,1916,	0,2236,	92800,95520,	tgcagaaatccagaactctcagtgattctggtatgattgatgtttatttctgtggttttctttacatatatacacagtctgcatcattaggatgcagatccagctagtagtgatccctacaaatcagggattaatcctacctaccacttactatgattacactgcctaaatcaggctagtctgattctataggatagctagattacactaagtgatacgcctaataatatcctagttatttctgtaattcaacactccccctcaagcttggctgtagatgttatggaggccaagcttgccttgtagatcatcgaacatatctctaggtagagccttcgtgagaatatctgcaatctgctgcttagatggaacgtactccatctcgaactccttgttgtt…	tgcagaaatccagaactctaagtgattctggtatgattgatgtttatttctgtggttttctttacatatatacacagtctgcatcattaggatgcagatccagctagtagtgatccctacaaatcagggattaatcctacctaccacttactatgattacactgcctaaatcaggctagtctgattctataggatagctagattacactaagtgatacgcctaataatatcctagttatttctgtaattcaacactccccctcaagcttggctgtagatgttatggaggccaagcttgccttgtagatcatcgaacatatctctaggtagagccttcgtgagaatatctgcaatctgctgcttagatggaacgtactccatctcgaactccttgttgtt…
4440	4440	89.8967	0	0	0	0	0	0	0	-	Copia/ltr_struc_assembly20000_RT1_B1_L1_225_rprt/100	4939	0	4440	4440	89.8967	scaffold8	886745	246848	251288	1	4440,	499,	246848,	tccactgaacctcacaacacaatgatgcaattgccctgtactcagcttctgatgaagatctagagacagtgctctgcttcttagttttccatgaaaccaacgaactacctagaaacaggcagtaccccgtagttgatcttctcgtatctgggcaacttgcccaatctgaatcacagtatccatgaacttccaggttactatctttcctgaagtataaaccttgacctggagaccctttcaaatatctaatgaccttatatgcagccttgagatgtgtatctgttggtttagcctgaaactgagccagctgctgcactgcataacaaatgtcaggtcgtgtaattgtgatatagtgcaatcttccaattatctgcctgtattgagtgatgtcttccagtg…	tccactgaacctcacaacacaatgatgcaattgccctgtactcagcttctgatgaagatctagagacagtgctctgcttcttagttttccatgaaaccaacgaactacctagaaacaggcagtaccccgtagttgatcttctcgtatctgggcaacttgcccaatctgaatcacagtatccatgaacttccaggttactatctttcctgaagtataaaccttgacctggagaccctttcaaatatctaatgaccttatatgcagccttgagatgtgtatctgttggtttagcctgaaactgagccagctgctgcactgcataacaaatgtcaggtcgtgtaattgtgatatagtgcaatcttccaattatctgcctgtattgagtgatgtcttccagtg…
4439	4439	89.8947	0	0	0	0	0	0	0	+	Copia/ltr_finder_scaffold641_739874_744812_-/100	4938	499	4938	4439	89.8947	scaffold8	886745	246848	251287	1	4439,	499,	246848,	tccactgaacctcacaacacaatgatgcaattgccctgtactcagcttctgatgaagatctagagacagtgctctgcttcttagttttccatgaaaccaacgaactacctagaaacaggcagtaccccgtagttgatcttctcgtatctgggcaacttgcccaatctgaatcacagtatccatgaacttccaggttactatctttcctgaagtataaaccttgacctggagaccctttcaaatatctaatgaccttatatgcagccttgagatgtgtatctgttggtttagcctgaaactgagccagctgctgcactgcataacaaatgtcaggtcgtgtaattgtgatatagtgcaatcttccaattatctgcctgtattgagtgatgtcttccagtg…	tccactgaacctcacaacacaatgatgcaattgccctgtactcagcttctgatgaagatctagagacagtgctctgcttcttagttttccatgaaaccaacgaactacctagaaacaggcagtaccccgtagttgatcttctcgtatctgggcaacttgcccaatctgaatcacagtatccatgaacttccaggttactatctttcctgaagtataaaccttgacctggagaccctttcaaatatctaatgaccttatatgcagccttgagatgtgtatctgttggtttagcctgaaactgagccagctgctgcactgcataacaaatgtcaggtcgtgtaattgtgatatagtgcaatcttccaattatctgcctgtattgagtgatgtcttccagtg…
4440	4440	89.8785	0	0	0	0	0	0	0	-	Copia/ltr_struc_assembly_8080_RT1_B1_L1_261_rprt/100	4940	0	4440	4440	89.8785	scaffold8	886745	246848	251288	1	4440,	500,	246848,	tccactgaacctcacaacacaatgatgcaattgccctgtactcagcttctgatgaagatctagagacagtgctctgcttcttagttttccatgaaaccaacgaactacctagaaacaggcagtaccccgtagttgatcttctcgtatctgggcaacttgcccaatctgaatcacagtatccatgaacttccaggttactatctttcctgaagtataaaccttgacctggagaccctttcaaatatctaatgaccttatatgcagccttgagatgtgtatctgttggtttagcctgaaactgagccagctgctgcactgcataacaaatgtcaggtcgtgtaattgtgatatagtgcaatcttccaattatctgcctgtattgagtgatgtcttccagtg…	tccactgaacctcacaacacaatgatgcaattgccctgtactcagcttctgatgaagatctagagacagtgctctgcttcttagttttccatgaaaccaacgaactacctagaaacaggcagtaccccgtagttgatcttctcgtatctgggcaacttgcccaatctgaatcacagtatccatgaacttccaggttactatctttcctgaagtataaaccttgacctggagaccctttcaaatatctaatgaccttatatgcagccttgagatgtgtatctgttggtttagcctgaaactgagccagctgctgcactgcataacaaatgtcaggtcgtgtaattgtgatatagtgcaatcttccaattatctgcctgtattgagtgatgtcttccagtg…
4439	4439	89.8583	1	0	0	0	0	0	0	-	Copia/ltr_struc_assembly20000_RT1_B1_L1_244_rprt/100	4940	0	4440	4440	89.8785	scaffold8	886745	246848	251288	1	4440,	500,	246848,	tccactgaacctcacaacacaacgatgcaattgccctgtactcagcttctgatgaagatctagagacagtgctctgcttcttagttttccatgaaaccaacgaactacctagaaacaggcagtaccccgtagttgatcttctcgtatctgggcaacttgcccaatctgaatcacagtatccatgaacttccaggttactatctttcctgaagtataaaccttgacctggagaccctttcaaatatctaatgaccttatatgcagccttgagatgtgtatctgttggtttagcctgaaactgagccagctgctgcactgcataacaaatgtcaggtcgtgtaattgtgatatagtgcaatcttccaattatctgcctgtattgagtgatgtcttccagtg…	tccactgaacctcacaacacaatgatgcaattgccctgtactcagcttctgatgaagatctagagacagtgctctgcttcttagttttccatgaaaccaacgaactacctagaaacaggcagtaccccgtagttgatcttctcgtatctgggcaacttgcccaatctgaatcacagtatccatgaacttccaggttactatctttcctgaagtataaaccttgacctggagaccctttcaaatatctaatgaccttatatgcagccttgagatgtgtatctgttggtttagcctgaaactgagccagctgctgcactgcataacaaatgtcaggtcgtgtaattgtgatatagtgcaatcttccaattatctgcctgtattgagtgatgtcttccagtg…
4438	4438	89.8562	2	0	0	0	0	0	0	+	Copia/ltr_finder_scaffold18_197582_202521_+/100	4939	499	4939	4440	89.8967	scaffold8	886745	246848	251288	1	4440,	499,	246848,	tccactgaacctcacaacacaacgatgcaattgccctgtactcagcttctgatgaagatctagagacagtgctctgcttcttagttttccatgaaaccaacgaactacctagaaacaggcagtaccccgtagttgatcttctcgtatctgggcaacttgcccaatctgaatcacagtatccatgaacttccaggttactatctttcctgaagtataaaccttgacctggagaccctttcaaatatctaatgaccttatatgcagccttgagatgtgtatctgttggtttagcctgaaactgagccagctgctgcactgcataacaaatgtcaggtcgtgtaattgtgatatagtgcaatcttccaattatctgcctgtattgagtgatgtcttccagtg…	tccactgaacctcacaacacaatgatgcaattgccctgtactcagcttctgatgaagatctagagacagtgctctgcttcttagttttccatgaaaccaacgaactacctagaaacaggcagtaccccgtagttgatcttctcgtatctgggcaacttgcccaatctgaatcacagtatccatgaacttccaggttactatctttcctgaagtataaaccttgacctggagaccctttcaaatatctaatgaccttatatgcagccttgagatgtgtatctgttggtttagcctgaaactgagccagctgctgcactgcataacaaatgtcaggtcgtgtaattgtgatatagtgcaatcttccaattatctgcctgtattgagtgatgtcttccagtg…
4043	4541	89.337	1	0	498	0	0	1	1	+	Copia/ltr_finder_scaffold272_651971_657054_+/100	5083	541	5083	4542	89.3567	scaffold12	2259202	1264005	1268548	2	4244,298,	541,4785,	1264005,1268250,	nnnnnnnnnnnnnnnnnnnnnnnnnnnnnnnnnnnnnnnnnnnnnnnnnnnnnnnnnnnnnnnnnnnnnnnnnnnnnnnnnnnnnnnnnnnnnnnnnnnnnnnnnnnnnnnnnnnnnnnnnnnnnnnnnnnnnnnnnnnnnnnnnnnnnnnnnnnnnnnnnnnnnnnnnnnnnnnnnnnnnnnnnnnnnnnnnnnnnnnnnnnnnnnnnnnnnnnnnnnnnnnnnnnnnnnnnnnnnnnnnnnnnnnnnnnnnnnnnnnnnnnnnnnnnnnnnnnnnnnnnnnnnnnnnnnnnnnnnnnnnnnnnnnnnnnnnnnnnnnnnnnnnnnnnnnnnnnnnnnnnnnnnnnnnnnnnnnnnnnnnnnnnnnnnnnnnnnnnnnnnnnnnnnnnnnnnnnnnnn…	nnnnnnnnnnnnnnnnnnnnnnnnnnnnnnnnnnnnnnnnnnnnnnnnnnnnnnnnnnnnnnnnnnnnnnnnnnnnnnnnnnnnnnnnnnnnnnnnnnnnnnnnnnnnnnnnnnnnnnnnnnnnnnnnnnnnnnnnnnnnnnnnnnnnnnnnnnnnnnnnnnnnnnnnnnnnnnnnnnnnnnnnnnnnnnnnnnnnnnnnnnnnnnnnnnnnnnnnnnnnnnnnnnnnnnnnnnnnnnnnnnnnnnnnnnnnnnnnnnnnnnnnnnnnnnnnnnnnnnnnnnnnnnnnnnnnnnnnnnnnnnnnnnnnnnnnnnnnnnnnnnnnnnnnnnnnnnnnnnnnnnnnnnnnnnnnnnnnnnnnnnnnnnnnnnnnnnnnnnnnnnnnnnnnnnnnnnnnnnn…
1189	1189	88.864	0	0	0	0	0	0	0	+	undetermined/ltr_finder_scaffold29_839197_840535_+/100	1338	0	1189	1189	88.864	scaffold29	1637416	839383	840572	1	1189,	0,	839383,	gcgcaccagggtgcgattttggctcacccttgcgcaaaaatgcgcgaaaatgcgcaccagggtgcacacccgtgcgagaaaatgcgagaaaatgcgcaccagggtgcgattttggctcacccttgcgcaaaaatgcgcgaaaatgcgcaccagggtgcacacccgtgcgagaaaatgcgagaaaatgcgcaccagggtgcgattttggctcacccttgcgcaaaaatgcgcgaaaatgcgcaccagggtgcacacccgtgcgagaaaatgcgagaaaatgcgcaccagggtgcgattttggctcacccttgcgcaaaaatgcgcgaaaatgcgcaccagggtgcacacccgtgcgagaaaatgcgagaaaatgcgcaccagggtgcgattttggctcac…	gcgcaccagggtgcgattttggctcacccttgcgcaaaaatgcgcgaaaatgcgcaccagggtgcacacccgtgcgagaaaatgcgagaaaatgcgcaccagggtgcgattttggctcacccttgcgcaaaaatgcgcgaaaatgcgcaccagggtgcacacccgtgcgagaaaatgcgagaaaatgcgcaccagggtgcgattttggctcacccttgcgcaaaaatgcgcgaaaatgcgcaccagggtgcacacccgtgcgagaaaatgcgagaaaatgcgcaccagggtgcgattttggctcacccttgcgcaaaaatgcgcgaaaatgcgcaccagggtgcacacccgtgcgagaaaatgcgagaaaatgcgcaccagggtgcgattttggctcac…
4594	4594	88.3972	0	0	0	0	0	0	0	-	Copia/ltr_finder_scaffold196_897314_902511_-/100	5197	603	5197	4594	88.3972	scaffold472	1080742	5950	10544	1	4594,	0,	5950,	gttagatttctggaaacaggaatggatgaagatggaagaaggaagaagaaggatgaagaacagaagaatggagtcgttgattaattggtaaaggtgaaaagcaaaacgtgagtttacaacccaaactctggggttttataaagaagtcattgtaactgcctaaagtaacagaatggtaacaaactaaaacagaataacagaaagaataactaactaacagttcctaacagaatggtaacaaacttttgagtttgttttctctaataccctcccgcaaactaagcatggatagattccaagtttagtttggaaatgagattttggaaagtgtgaacgggtaaagattttgtgaaaggatccgcgagttggttatgagtggatatatgttggactttgaga…	gttagatttctggaaacaggaatggatgaagatggaagaaggaagaagaaggatgaagaacagaagaatggagtcgttgattaattggtaaaggtgaaaagcaaaacgtgagtttacaacccaaactctggggttttataaagaagtcattgtaactgcctaaagtaacagaatggtaacaaactaaaacagaataacagaaagaataactaactaacagttcctaacagaatggtaacaaacttttgagtttgttttctctaataccctcccgcaaactaagcatggatagattccaagtttagtttggaaatgagattttggaaagtgtgaacgggtaaagattttgtgaaaggatccgcgagttggttatgagtggatatatgttggactttgaga…
1163	1163	86.9208	0	0	0	0	0	0	0	+	undetermined/ltr_finder_scaffold29_839197_840535_+/100	1338	175	1338	1163	86.9208	scaffold29	1637416	839186	840349	1	1163,	175,	839186,	tgcgagaaaatgcgcaccagggtgcgattttggctcacccttgcgcaaaaatgcgcgaaaatgcgcaccagggtgcacacccgtgcgagaaaatgcgagaaaatgcgcaccagggtgcgattttggctcacccttgcgcaaaaatgcgcgaaaatgcgcaccagggtgcacacccgtgcgagaaaatgcgagaaaatgcgcaccagggtgcgattttggctcacccttgcgcaaaaatgcgcgaaaatgcgcaccagggtgcacacccgtgcgagaaaatgcgagaaaatgcgcaccagggtgcgattttggctcacccttgcgcaaaaatgcgcgaaaatgcgcaccagggtgcacacccgtgcgagaaaatgcgagaaaatgcgcaccagggtgcga…	tgcgagaaaatgcgcaccagggtgcgattttggctcacccttgcgcaaaaatgcgcgaaaatgcgcaccagggtgcacacccgtgcgagaaaatgcgagaaaatgcgcaccagggtgcgattttggctcacccttgcgcaaaaatgcgcgaaaatgcgcaccagggtgcacacccgtgcgagaaaatgcgagaaaatgcgcaccagggtgcgattttggctcacccttgcgcaaaaatgcgcgaaaatgcgcaccagggtgcacacccgtgcgagaaaatgcgagaaaatgcgcaccagggtgcgattttggctcacccttgcgcaaaaatgcgcgaaaatgcgcaccagggtgcacacccgtgcgagaaaatgcgagaaaatgcgcaccagggtgcga…
4234	4234	85.7259	0	0	0	0	0	0	0	-	Copia/ltr_struc_assembly20000_RT1_B1_L1_225_rprt/100	4939	0	4234	4234	85.7259	scaffold1123	815591	473601	477835	1	4234,	705,	473601,	ctgaagtataaaccttgacctggagaccctttcaaatatctaatgaccttatatgcagccttgagatgtgtatctgttggtttagcctgaaactgagccagctgctgcactgcataacaaatgtcaggtcgtgtaattgtgatatagtgcaatcttccaattatctgcctgtattgagtgatgtcttccagtggatttccctcatctgctttcagtttttccttatagtcaagtggggtctttgtgggtttcccatccagtagaccagcttctgagatcatctccaggcagtatttacgttgacacatggagattccattctttgttctggcaatctcaagtcctaggaagtatttcaagggccccatgtctttcaccttaaagtgtttctgcaacttt…	ctgaagtataaaccttgacctggagaccctttcaaatatctaatgaccttatatgcagccttgagatgtgtatctgttggtttagcctgaaactgagccagctgctgcactgcataacaaatgtcaggtcgtgtaattgtgatatagtgcaatcttccaattatctgcctgtattgagtgatgtcttccagtggatttccctcatctgctttcagtttttccttatagtcaagtggggtctttgtgggtttcccatccagtagaccagcttctgagatcatctccaggcagtatttacgttgacacatggagattccattctttgttctggcaatctcaagtcctaggaagtatttcaagggccccatgtctttcaccttaaagtgtttctgcaacttt…
4233	4233	85.723	0	0	0	0	0	0	0	+	Copia/ltr_finder_scaffold641_739874_744812_-/100	4938	705	4938	4233	85.723	scaffold1123	815591	473601	477834	1	4233,	705,	473601,	ctgaagtataaaccttgacctggagaccctttcaaatatctaatgaccttatatgcagccttgagatgtgtatctgttggtttagcctgaaactgagccagctgctgcactgcataacaaatgtcaggtcgtgtaattgtgatatagtgcaatcttccaattatctgcctgtattgagtgatgtcttccagtggatttccctcatctgctttcagtttttccttatagtcaagtggggtctttgtgggtttcccatccagtagaccagcttctgagatcatctccaggcagtatttacgttgacacatggagattccattctttgttctggcaatctcaagtcctaggaagtatttcaagggccccatgtctttcaccttaaagtgtttctgcaacttt…	ctgaagtataaaccttgacctggagaccctttcaaatatctaatgaccttatatgcagccttgagatgtgtatctgttggtttagcctgaaactgagccagctgctgcactgcataacaaatgtcaggtcgtgtaattgtgatatagtgcaatcttccaattatctgcctgtattgagtgatgtcttccagtggatttccctcatctgctttcagtttttccttatagtcaagtggggtctttgtgggtttcccatccagtagaccagcttctgagatcatctccaggcagtatttacgttgacacatggagattccattctttgttctggcaatctcaagtcctaggaagtatttcaagggccccatgtctttcaccttaaagtgtttctgcaacttt…
4234	4234	85.7085	0	0	0	0	0	0	0	-	Copia/ltr_struc_assembly_8080_RT1_B1_L1_261_rprt/100	4940	0	4234	4234	85.7085	scaffold1123	815591	473601	477835	1	4234,	706,	473601,	ctgaagtataaaccttgacctggagaccctttcaaatatctaatgaccttatatgcagccttgagatgtgtatctgttggtttagcctgaaactgagccagctgctgcactgcataacaaatgtcaggtcgtgtaattgtgatatagtgcaatcttccaattatctgcctgtattgagtgatgtcttccagtggatttccctcatctgctttcagtttttccttatagtcaagtggggtctttgtgggtttcccatccagtagaccagcttctgagatcatctccaggcagtatttacgttgacacatggagattccattctttgttctggcaatctcaagtcctaggaagtatttcaagggccccatgtctttcaccttaaagtgtttctgcaacttt…	ctgaagtataaaccttgacctggagaccctttcaaatatctaatgaccttatatgcagccttgagatgtgtatctgttggtttagcctgaaactgagccagctgctgcactgcataacaaatgtcaggtcgtgtaattgtgatatagtgcaatcttccaattatctgcctgtattgagtgatgtcttccagtggatttccctcatctgctttcagtttttccttatagtcaagtggggtctttgtgggtttcccatccagtagaccagcttctgagatcatctccaggcagtatttacgttgacacatggagattccattctttgttctggcaatctcaagtcctaggaagtatttcaagggccccatgtctttcaccttaaagtgtttctgcaacttt…
4234	4234	85.7085	0	0	0	0	0	0	0	-	Copia/ltr_struc_assembly20000_RT1_B1_L1_244_rprt/100	4940	0	4234	4234	85.7085	scaffold1123	815591	473601	477835	1	4234,	706,	473601,	ctgaagtataaaccttgacctggagaccctttcaaatatctaatgaccttatatgcagccttgagatgtgtatctgttggtttagcctgaaactgagccagctgctgcactgcataacaaatgtcaggtcgtgtaattgtgatatagtgcaatcttccaattatctgcctgtattgagtgatgtcttccagtggatttccctcatctgctttcagtttttccttatagtcaagtggggtctttgtgggtttcccatccagtagaccagcttctgagatcatctccaggcagtatttacgttgacacatggagattccattctttgttctggcaatctcaagtcctaggaagtatttcaagggccccatgtctttcaccttaaagtgtttctgcaacttt…	ctgaagtataaaccttgacctggagaccctttcaaatatctaatgaccttatatgcagccttgagatgtgtatctgttggtttagcctgaaactgagccagctgctgcactgcataacaaatgtcaggtcgtgtaattgtgatatagtgcaatcttccaattatctgcctgtattgagtgatgtcttccagtggatttccctcatctgctttcagtttttccttatagtcaagtggggtctttgtgggtttcccatccagtagaccagcttctgagatcatctccaggcagtatttacgttgacacatggagattccattctttgttctggcaatctcaagtcctaggaagtatttcaagggccccatgtctttcaccttaaagtgtttctgcaacttt…
4233	4233	85.7056	1	0	0	0	0	0	0	+	Copia/ltr_finder_scaffold18_197582_202521_+/100	4939	705	4939	4234	85.7259	scaffold1123	815591	473601	477835	1	4234,	705,	473601,	ctgaagtataaaccttgacctggagaccctttcaaatatctaatgaccttatatgcagccttgagatgtgtatctgttggtttagcctgaaactgagccagctgctgcactgcataacaaatgtcaggtcgtgtaattgtgatatagtgcaatcttccaattatctgcctgtattgagtgatgtcttccagtggatttccctcatctgctttcagtttttccttatagtcaagtggggtctttgtgggtttcccatccagtagaccagcttctgagatcatctccaggcagtatttacgttgacacatggagattccattctttgttctggcaatctcaagtcctaggaagtatttcaagggccccatgtctttcaccttaaagtgtttctgcaacttt…	ctgaagtataaaccttgacctggagaccctttcaaatatctaatgaccttatatgcagccttgagatgtgtatctgttggtttagcctgaaactgagccagctgctgcactgcataacaaatgtcaggtcgtgtaattgtgatatagtgcaatcttccaattatctgcctgtattgagtgatgtcttccagtggatttccctcatctgctttcagtttttccttatagtcaagtggggtctttgtgggtttcccatccagtagaccagcttctgagatcatctccaggcagtatttacgttgacacatggagattccattctttgttctggcaatctcaagtcctaggaagtatttcaagggccccatgtctttcaccttaaagtgtttctgcaacttt…
1096	1096	81.9133	0	0	0	0	0	0	0	+	undetermined/ltr_finder_scaffold29_839197_840535_+/100	1338	0	1096	1096	81.9133	scaffold29	1637416	839476	840572	1	1096,	0,	839476,	gcgcaccagggtgcgattttggctcacccttgcgcaaaaatgcgcgaaaatgcgcaccagggtgcacacccgtgcgagaaaatgcgagaaaatgcgcaccagggtgcgattttggctcacccttgcgcaaaaatgcgcgaaaatgcgcaccagggtgcacacccgtgcgagaaaatgcgagaaaatgcgcaccagggtgcgattttggctcacccttgcgcaaaaatgcgcgaaaatgcgcaccagggtgcacacccgtgcgagaaaatgcgagaaaatgcgcaccagggtgcgattttggctcacccttgcgcaaaaatgcgcgaaaatgcgcaccagggtgcacacccgtgcgagaaaatgcgagaaaatgcgcaccagggtgcgattttggctcac…	gcgcaccagggtgcgattttggctcacccttgcgcaaaaatgcgcgaaaatgcgcaccagggtgcacacccgtgcgagaaaatgcgagaaaatgcgcaccagggtgcgattttggctcacccttgcgcaaaaatgcgcgaaaatgcgcaccagggtgcacacccgtgcgagaaaatgcgagaaaatgcgcaccagggtgcgattttggctcacccttgcgcaaaaatgcgcgaaaatgcgcaccagggtgcacacccgtgcgagaaaatgcgagaaaatgcgcaccagggtgcgattttggctcacccttgcgcaaaaatgcgcgaaaatgcgcaccagggtgcacacccgtgcgagaaaatgcgagaaaatgcgcaccagggtgcgattttggctcac…

## Sheet: counts at 100%match
Row Labels	Count of target
Copia/ltr_finder_scaffold641_739874_744812_-/100	8
Copia/ltr_struc_assembly20000_RT1_B1_L1_225_rprt/100	8
Copia/ltr_struc_assembly_8080_RT1_B1_L1_261_rprt/100	7
Copia/ltr_struc_assembly_6933_RT2_B4_L7_282_rprt/100	4
Copia/ltr_struc_assembly20000_RT1_B1_L1_244_rprt/100	3
Copia/ltr_finder_scaffold196_897314_902511_-/100	2
Copia/ltr_finder_scaffold272_1306805_1311827_-/100	2
Copia/ltr_finder_scaffold98_763798_768930_-/100	2
Copia/ltr_finder_scaffold102_696036_700668_+/100	1
Copia/ltr_finder_scaffold11_595449_600136_+/100	1
Copia/ltr_finder_scaffold1136_11904_16362_+/100	1
Copia/ltr_finder_scaffold117_349493_354190_-/100	1
Copia/ltr_finder_scaffold117_94699_99568_+/100	1
Copia/ltr_finder_scaffold1202_160350_165309_+/100	1
Copia/ltr_finder_scaffold1247_218148_223107_-/100	1
Copia/ltr_finder_scaffold137_64895_69330_-/100	1
Copia/ltr_finder_scaffold140_197056_201900_-/100	1
Copia/ltr_finder_scaffold140_6653_12574_+/100	1
Copia/ltr_finder_scaffold153_446029_452572_-/100	1
Copia/ltr_finder_scaffold156_142616_147472_-/100	1
Copia/ltr_finder_scaffold16_96358_101367_+/100	1
Copia/ltr_finder_scaffold161_367459_373637_-/100	1
Copia/ltr_finder_scaffold164_86028_91111_-/100	1
Copia/ltr_finder_scaffold1649_360_5278_-/100	1
Copia/ltr_finder_scaffold169_331105_336127_-/100	1
Copia/ltr_finder_scaffold18_197582_202521_+/100	1
Copia/ltr_finder_scaffold184_360040_364922_+/100	1
Copia/ltr_finder_scaffold196_277887_282996_-/100	1
Copia/ltr_finder_scaffold196_367680_372217_+/100	1
Copia/ltr_finder_scaffold201_373996_378934_-/100	1
Copia/ltr_finder_scaffold203_121394_125856_-/100	1
Copia/ltr_finder_scaffold205_869938_873974_-/100	1
Copia/ltr_finder_scaffold222_824643_830300_+/100	1
Copia/ltr_finder_scaffold231_328563_333199_+/100	1
Copia/ltr_finder_scaffold233_568174_572719_-/100	1
Copia/ltr_finder_scaffold25_1393186_1398831_+/100	1
Copia/ltr_finder_scaffold253_100431_104960_+/100	1
Copia/ltr_finder_scaffold257_137394_141822_-/100	1
Copia/ltr_finder_scaffold269_65058_70365_-/100	1
Copia/ltr_finder_scaffold272_651971_657054_+/100	1
Copia/ltr_finder_scaffold280_519979_524623_+/100	1
Copia/ltr_finder_scaffold297_512690_518961_+/100	1
Copia/ltr_finder_scaffold297_790072_794960_+/100	1
Copia/ltr_finder_scaffold303_387143_390478_+/100	1
Copia/ltr_finder_scaffold327_14589_20295_+/100	1
Copia/ltr_finder_scaffold33_388209_393402_+/100	1
Copia/ltr_finder_scaffold38_758561_763099_+/100	1
Copia/ltr_finder_scaffold43_551029_554803_-/100	1
Copia/ltr_finder_scaffold44_322718_327320_-/100	1
Copia/ltr_finder_scaffold461_122694_127315_-/100	1
Copia/ltr_finder_scaffold461_122694_137645_-/100	1
Copia/ltr_finder_scaffold462_1225629_1230644_-/100	1
Copia/ltr_finder_scaffold464_790848_795490_-/100	1
Copia/ltr_finder_scaffold488_298761_304052_-/100	1
Copia/ltr_finder_scaffold488_496291_501091_-/100	1
Copia/ltr_finder_scaffold50_805367_810255_-/100	1
Copia/ltr_finder_scaffold563_129840_135367_-/100	1
Copia/ltr_finder_scaffold57_1365968_1370899_+/100	1
Copia/ltr_finder_scaffold57_464601_469623_-/100	1
Copia/ltr_finder_scaffold605_253371_258266_+/100	1
Copia/ltr_finder_scaffold605_678957_683335_-/100	1
Copia/ltr_finder_scaffold618_410152_415750_+/100	1
Copia/ltr_finder_scaffold651_914892_919457_+/100	1
Copia/ltr_finder_scaffold689_27000_31534_-/100	1
Copia/ltr_finder_scaffold76_365550_370563_-/100	1
Copia/ltr_finder_scaffold86_1470301_1475041_+/100	1
Copia/ltr_finder_scaffold86_9003_14371_+/100	1
Copia/ltr_finder_scaffold917_643771_650184_+/100	1
Copia/ltr_finder_scaffold96_672514_677218_+/100	1
Copia/ltr_struc_assembly_6933_RT1_B7_L18_68_rprt/100	1
Copia/ltr_struc_assembly_6933_RT2_B7_L7_213_rprt/100	1
Copia/ltr_struc_assembly_8099_PT_B5_L8_119_rprt/100	1
Copia/ltr_struc_assembly_8099_PT_B5_L8_224_rprt/100	1
Copia/ltr_struc_assembly10921_RT2_B4_L33_88_rprt/100	1
Copia/ltr_struc_assembly13466_RT2_B1_L26_78_rprt/100	1
Copia/ltr_struc_assembly13466_RT2_B1_L7_102_rprt/100	1
Copia/ltr_struc_assembly13466_RT2_B4_L7_53_rprt/100	1
Copia/ltr_struc_assembly13466_RT2_B4_L7_55_rprt/100	1
Copia/ltr_struc_assembly13466_RT2_B7_L7_42_rprt/100	1
Copia/ltr_struc_assembly14892_RT2_B4_L33_166_rprt/100	1
Copia/ltr_struc_assembly20000_RT2_B1_L26_275_rprt/100	1
Copia/ltr_struc_assembly20000_RT2_B1_L26_48_rprt/100	1
Copia/ltr_struc_assembly20000_RT2_B7_L7_236_rprt/100	1
En-Spm/ltr_finder_scaffold158_86417_88033_+/100	1
En-Spm/ltr_finder_scaffold2717_115565_117496_-/100	1
En-Spm/ltr_finder_scaffold637_122164_127827_+/100	1
Gypsy/ltr_finder_scaffold12_1861381_1864071_-/100	1
Harbinger/ltr_finder_scaffold355_650909_654168_-/100	1
Harbinger/ltr_finder_scaffold86_2028467_2031481_-/100	1
Harbinger/ltr_finder_scaffold970_55055_57862_+/100	1
L1/ltr_finder_scaffold103_705850_710555_-/100	1
Mutator/ltr_finder_scaffold101_345340_356947_+/100	1
Mutator/ltr_finder_scaffold17_102920_108527_+/100	1
Mutator/ltr_finder_scaffold17_106965_109514_+/100	1
undetermined/ltr_finder_scaffold1635_8047_14163_-/100	1
undetermined/ltr_finder_scaffold173_77308_79146_+/100	1
undetermined/ltr_finder_scaffold29_839197_840535_+/100	1
undetermined/ltr_finder_scaffold294_827814_837577_+/100	1
undetermined/ltr_finder_scaffold294_827871_837577_+/100	1
undetermined/ltr_finder_scaffold294_827928_837577_+/100	1
undetermined/ltr_finder_scaffold294_827985_837577_+/100	1
undetermined/ltr_finder_scaffold294_828042_837577_+/100	1
undetermined/ltr_finder_scaffold294_828099_837577_+/100	1
undetermined/ltr_finder_scaffold294_828156_837577_+/100	1
undetermined/ltr_finder_scaffold302_176783_188351_+/100	1
undetermined/ltr_finder_scaffold3914_3156_8196_-/100	1
undetermined/ltr_finder_scaffold42_388278_398752_-/100	1
undetermined/ltr_finder_scaffold500_225567_226944_+/100	1
undetermined/ltr_finder_scaffold596_232440_234727_+/100	1
undetermined/ltr_finder_scaffold62_81741_83658_-/100	1
undetermined/ltr_finder_scaffold711_643071_645345_+/100	1
undetermined/ltr_finder_scaffold728_6927_9101_-/100	1
undetermined/ltr_finder_scaffold76_1332973_1344838_+/100	1
undetermined/ltr_finder_scaffold820_83737_88598_-/100	1
undetermined/ltr_finder_scaffold863_168217_172522_-/100	1
undetermined/ltr_finder_scaffold87_111155_114848_+/100	1
undetermined/ltr_finder_scaffold87_111777_114705_-/100	1
undetermined/ltr_finder_scaffold87_112522_115115_-/100	1
undetermined/ltr_finder_scaffold983_224847_230286_-/100	1

## Sheet: counts at 80%match
Row Labels	Count of target
Copia/ltr_finder_scaffold641_739874_744812_-/100	17
Copia/ltr_struc_assembly_8080_RT1_B1_L1_261_rprt/100	17
Copia/ltr_struc_assembly20000_RT1_B1_L1_225_rprt/100	17
Copia/ltr_struc_assembly20000_RT1_B1_L1_244_rprt/100	15
Copia/ltr_finder_scaffold16_96358_101367_+/100	12
Copia/ltr_finder_scaffold18_197582_202521_+/100	8
Copia/ltr_finder_scaffold169_331105_336127_-/100	7
Copia/ltr_finder_scaffold196_897314_902511_-/100	7
Copia/ltr_finder_scaffold272_1306805_1311827_-/100	7
Copia/ltr_struc_assembly13466_RT2_B4_L7_53_rprt/100	7
Copia/ltr_struc_assembly_6933_RT2_B4_L7_282_rprt/100	6
Copia/ltr_struc_assembly10921_RT2_B4_L33_88_rprt/100	6
undetermined/ltr_finder_scaffold29_839197_840535_+/100	6
Copia/ltr_finder_scaffold33_388209_393402_+/100	3
Copia/ltr_finder_scaffold38_758561_763099_+/100	3
Copia/ltr_finder_scaffold57_464601_469623_-/100	3
Copia/ltr_finder_scaffold98_763798_768930_-/100	3
Copia/ltr_struc_assembly13466_RT2_B4_L7_55_rprt/100	3
Copia/ltr_finder_scaffold272_651971_657054_+/100	2
Copia/ltr_finder_scaffold102_696036_700668_+/100	1
Copia/ltr_finder_scaffold11_595449_600136_+/100	1
Copia/ltr_finder_scaffold1136_11904_16362_+/100	1
Copia/ltr_finder_scaffold117_349493_354190_-/100	1
Copia/ltr_finder_scaffold117_94699_99568_+/100	1
Copia/ltr_finder_scaffold1202_160350_165309_+/100	1
Copia/ltr_finder_scaffold1247_218148_223107_-/100	1
Copia/ltr_finder_scaffold137_64895_69330_-/100	1
Copia/ltr_finder_scaffold140_197056_201900_-/100	1
Copia/ltr_finder_scaffold140_6653_12574_+/100	1
Copia/ltr_finder_scaffold153_446029_452572_-/100	1
Copia/ltr_finder_scaffold156_142616_147472_-/100	1
Copia/ltr_finder_scaffold161_367459_373637_-/100	1
Copia/ltr_finder_scaffold164_86028_91111_-/100	1
Copia/ltr_finder_scaffold1649_360_5278_-/100	1
Copia/ltr_finder_scaffold184_360040_364922_+/100	1
Copia/ltr_finder_scaffold196_277887_282996_-/100	1
Copia/ltr_finder_scaffold196_367680_372217_+/100	1
Copia/ltr_finder_scaffold201_373996_378934_-/100	1
Copia/ltr_finder_scaffold203_121394_125856_-/100	1
Copia/ltr_finder_scaffold205_869938_873974_-/100	1
Copia/ltr_finder_scaffold222_824643_830300_+/100	1
Copia/ltr_finder_scaffold231_328563_333199_+/100	1
Copia/ltr_finder_scaffold233_568174_572719_-/100	1
Copia/ltr_finder_scaffold25_1393186_1398831_+/100	1
Copia/ltr_finder_scaffold253_100431_104960_+/100	1
Copia/ltr_finder_scaffold257_137394_141822_-/100	1
Copia/ltr_finder_scaffold269_65058_70365_-/100	1
Copia/ltr_finder_scaffold280_519979_524623_+/100	1
Copia/ltr_finder_scaffold297_512690_518961_+/100	1
Copia/ltr_finder_scaffold297_790072_794960_+/100	1
Copia/ltr_finder_scaffold303_387143_390478_+/100	1
Copia/ltr_finder_scaffold327_14589_20295_+/100	1
Copia/ltr_finder_scaffold43_551029_554803_-/100	1
Copia/ltr_finder_scaffold44_322718_327320_-/100	1
Copia/ltr_finder_scaffold461_122694_127315_-/100	1
Copia/ltr_finder_scaffold461_122694_137645_-/100	1
Copia/ltr_finder_scaffold462_1225629_1230644_-/100	1
Copia/ltr_finder_scaffold464_790848_795490_-/100	1
Copia/ltr_finder_scaffold488_298761_304052_-/100	1
Copia/ltr_finder_scaffold488_496291_501091_-/100	1
Copia/ltr_finder_scaffold50_805367_810255_-/100	1
Copia/ltr_finder_scaffold563_129840_135367_-/100	1
Copia/ltr_finder_scaffold57_1365968_1370899_+/100	1
Copia/ltr_finder_scaffold605_253371_258266_+/100	1
Copia/ltr_finder_scaffold605_678957_683335_-/100	1
Copia/ltr_finder_scaffold618_410152_415750_+/100	1
Copia/ltr_finder_scaffold651_914892_919457_+/100	1
Copia/ltr_finder_scaffold689_27000_31534_-/100	1
Copia/ltr_finder_scaffold76_365550_370563_-/100	1
Copia/ltr_finder_scaffold86_1470301_1475041_+/100	1
Copia/ltr_finder_scaffold86_9003_14371_+/100	1
Copia/ltr_finder_scaffold917_643771_650184_+/100	1
Copia/ltr_finder_scaffold96_672514_677218_+/100	1
Copia/ltr_struc_assembly_6933_RT1_B7_L18_68_rprt/100	1
Copia/ltr_struc_assembly_6933_RT2_B7_L7_213_rprt/100	1
Copia/ltr_struc_assembly_8099_PT_B5_L8_119_rprt/100	1
Copia/ltr_struc_assembly_8099_PT_B5_L8_224_rprt/100	1
Copia/ltr_struc_assembly13466_RT2_B1_L26_78_rprt/100	1
Copia/ltr_struc_assembly13466_RT2_B1_L7_102_rprt/100	1
Copia/ltr_struc_assembly13466_RT2_B7_L7_42_rprt/100	1
Copia/ltr_struc_assembly14892_RT2_B4_L33_166_rprt/100	1
Copia/ltr_struc_assembly20000_RT2_B1_L26_275_rprt/100	1
Copia/ltr_struc_assembly20000_RT2_B1_L26_48_rprt/100	1
Copia/ltr_struc_assembly20000_RT2_B7_L7_236_rprt/100	1
En-Spm/ltr_finder_scaffold158_86417_88033_+/100	1
En-Spm/ltr_finder_scaffold2717_115565_117496_-/100	1
En-Spm/ltr_finder_scaffold637_122164_127827_+/100	1
Gypsy/ltr_finder_scaffold12_1861381_1864071_-/100	1
Harbinger/ltr_finder_scaffold355_650909_654168_-/100	1
Harbinger/ltr_finder_scaffold86_2028467_2031481_-/100	1
Harbinger/ltr_finder_scaffold970_55055_57862_+/100	1
L1/ltr_finder_scaffold103_705850_710555_-/100	1
Mutator/ltr_finder_scaffold101_345340_356947_+/100	1
Mutator/ltr_finder_scaffold17_102920_108527_+/100	1
Mutator/ltr_finder_scaffold17_106965_109514_+/100	1
undetermined/ltr_finder_scaffold1635_8047_14163_-/100	1
undetermined/ltr_finder_scaffold173_77308_79146_+/100	1
undetermined/ltr_finder_scaffold294_827814_837577_+/100	1
undetermined/ltr_finder_scaffold294_827871_837577_+/100	1
undetermined/ltr_finder_scaffold294_827928_837577_+/100	1
undetermined/ltr_finder_scaffold294_827985_837577_+/100	1
undetermined/ltr_finder_scaffold294_828042_837577_+/100	1
undetermined/ltr_finder_scaffold294_828099_837577_+/100	1
undetermined/ltr_finder_scaffold294_828156_837577_+/100	1
undetermined/ltr_finder_scaffold302_176783_188351_+/100	1
undetermined/ltr_finder_scaffold3914_3156_8196_-/100	1
undetermined/ltr_finder_scaffold42_388278_398752_-/100	1
undetermined/ltr_finder_scaffold500_225567_226944_+/100	1
undetermined/ltr_finder_scaffold596_232440_234727_+/100	1
undetermined/ltr_finder_scaffold62_81741_83658_-/100	1
undetermined/ltr_finder_scaffold711_643071_645345_+/100	1
undetermined/ltr_finder_scaffold728_6927_9101_-/100	1
undetermined/ltr_finder_scaffold76_1332973_1344838_+/100	1
undetermined/ltr_finder_scaffold820_83737_88598_-/100	1
undetermined/ltr_finder_scaffold863_168217_172522_-/100	1
undetermined/ltr_finder_scaffold87_111155_114848_+/100	1
undetermined/ltr_finder_scaffold87_111777_114705_-/100	1
undetermined/ltr_finder_scaffold87_112522_115115_-/100	1
undetermined/ltr_finder_scaffold983_224847_230286_-/100	1

## Sheet: joined summary
100%match		80%match
Row Labels	Count of target	Row Labels	Count of target
Copia/ltr_finder_scaffold641_739874_744812_-/100	8	Copia/ltr_finder_scaffold641_739874_744812_-/100	17
Copia/ltr_struc_assembly20000_RT1_B1_L1_225_rprt/100	8	Copia/ltr_struc_assembly20000_RT1_B1_L1_225_rprt/100	17
Copia/ltr_struc_assembly_8080_RT1_B1_L1_261_rprt/100	7	Copia/ltr_struc_assembly_8080_RT1_B1_L1_261_rprt/100	17
Copia/ltr_struc_assembly_6933_RT2_B4_L7_282_rprt/100	4	Copia/ltr_struc_assembly_6933_RT2_B4_L7_282_rprt/100	6
Copia/ltr_struc_assembly20000_RT1_B1_L1_244_rprt/100	3	Copia/ltr_struc_assembly20000_RT1_B1_L1_244_rprt/100	15
Copia/ltr_finder_scaffold196_897314_902511_-/100	2	Copia/ltr_finder_scaffold196_897314_902511_-/100	7
Copia/ltr_finder_scaffold272_1306805_1311827_-/100	2	Copia/ltr_finder_scaffold272_1306805_1311827_-/100	7
Copia/ltr_finder_scaffold98_763798_768930_-/100	2	Copia/ltr_finder_scaffold98_763798_768930_-/100	3
Copia/ltr_finder_scaffold102_696036_700668_+/100	1	Copia/ltr_finder_scaffold102_696036_700668_+/100	1
Copia/ltr_finder_scaffold11_595449_600136_+/100	1	Copia/ltr_finder_scaffold11_595449_600136_+/100	1
Copia/ltr_finder_scaffold1136_11904_16362_+/100	1	Copia/ltr_finder_scaffold1136_11904_16362_+/100	1
Copia/ltr_finder_scaffold117_349493_354190_-/100	1	Copia/ltr_finder_scaffold117_349493_354190_-/100	1
Copia/ltr_finder_scaffold117_94699_99568_+/100	1	Copia/ltr_finder_scaffold117_94699_99568_+/100	1
Copia/ltr_finder_scaffold1202_160350_165309_+/100	1	Copia/ltr_finder_scaffold1202_160350_165309_+/100	1
Copia/ltr_finder_scaffold1247_218148_223107_-/100	1	Copia/ltr_finder_scaffold1247_218148_223107_-/100	1
Copia/ltr_finder_scaffold137_64895_69330_-/100	1	Copia/ltr_finder_scaffold137_64895_69330_-/100	1
Copia/ltr_finder_scaffold140_197056_201900_-/100	1	Copia/ltr_finder_scaffold140_197056_201900_-/100	1
Copia/ltr_finder_scaffold140_6653_12574_+/100	1	Copia/ltr_finder_scaffold140_6653_12574_+/100	1
Copia/ltr_finder_scaffold153_446029_452572_-/100	1	Copia/ltr_finder_scaffold153_446029_452572_-/100	1
Copia/ltr_finder_scaffold156_142616_147472_-/100	1	Copia/ltr_finder_scaffold156_142616_147472_-/100	1
Copia/ltr_finder_scaffold16_96358_101367_+/100	1	Copia/ltr_finder_scaffold16_96358_101367_+/100	12
Copia/ltr_finder_scaffold161_367459_373637_-/100	1	Copia/ltr_finder_scaffold161_367459_373637_-/100	1
Copia/ltr_finder_scaffold164_86028_91111_-/100	1	Copia/ltr_finder_scaffold164_86028_91111_-/100	1
Copia/ltr_finder_scaffold1649_360_5278_-/100	1	Copia/ltr_finder_scaffold1649_360_5278_-/100	1
Copia/ltr_finder_scaffold169_331105_336127_-/100	1	Copia/ltr_finder_scaffold169_331105_336127_-/100	7
Copia/ltr_finder_scaffold18_197582_202521_+/100	1	Copia/ltr_finder_scaffold18_197582_202521_+/100	8
Copia/ltr_finder_scaffold184_360040_364922_+/100	1	Copia/ltr_finder_scaffold184_360040_364922_+/100	1
Copia/ltr_finder_scaffold196_277887_282996_-/100	1	Copia/ltr_finder_scaffold196_277887_282996_-/100	1
Copia/ltr_finder_scaffold196_367680_372217_+/100	1	Copia/ltr_finder_scaffold196_367680_372217_+/100	1
Copia/ltr_finder_scaffold201_373996_378934_-/100	1	Copia/ltr_finder_scaffold201_373996_378934_-/100	1
Copia/ltr_finder_scaffold203_121394_125856_-/100	1	Copia/ltr_finder_scaffold203_121394_125856_-/100	1
Copia/ltr_finder_scaffold205_869938_873974_-/100	1	Copia/ltr_finder_scaffold205_869938_873974_-/100	1
Copia/ltr_finder_scaffold222_824643_830300_+/100	1	Copia/ltr_finder_scaffold222_824643_830300_+/100	1
Copia/ltr_finder_scaffold231_328563_333199_+/100	1	Copia/ltr_finder_scaffold231_328563_333199_+/100	1
Copia/ltr_finder_scaffold233_568174_572719_-/100	1	Copia/ltr_finder_scaffold233_568174_572719_-/100	1
Copia/ltr_finder_scaffold25_1393186_1398831_+/100	1	Copia/ltr_finder_scaffold25_1393186_1398831_+/100	1
Copia/ltr_finder_scaffold253_100431_104960_+/100	1	Copia/ltr_finder_scaffold253_100431_104960_+/100	1
Copia/ltr_finder_scaffold257_137394_141822_-/100	1	Copia/ltr_finder_scaffold257_137394_141822_-/100	1
Copia/ltr_finder_scaffold269_65058_70365_-/100	1	Copia/ltr_finder_scaffold269_65058_70365_-/100	1
Copia/ltr_finder_scaffold272_651971_657054_+/100	1	Copia/ltr_finder_scaffold272_651971_657054_+/100	2
Copia/ltr_finder_scaffold280_519979_524623_+/100	1	Copia/ltr_finder_scaffold280_519979_524623_+/100	1
Copia/ltr_finder_scaffold297_512690_518961_+/100	1	Copia/ltr_finder_scaffold297_512690_518961_+/100	1
Copia/ltr_finder_scaffold297_790072_794960_+/100	1	Copia/ltr_finder_scaffold297_790072_794960_+/100	1
Copia/ltr_finder_scaffold303_387143_390478_+/100	1	Copia/ltr_finder_scaffold303_387143_390478_+/100	1
Copia/ltr_finder_scaffold327_14589_20295_+/100	1	Copia/ltr_finder_scaffold327_14589_20295_+/100	1
Copia/ltr_finder_scaffold33_388209_393402_+/100	1	Copia/ltr_finder_scaffold33_388209_393402_+/100	3
Copia/ltr_finder_scaffold38_758561_763099_+/100	1	Copia/ltr_finder_scaffold38_758561_763099_+/100	3
Copia/ltr_finder_scaffold43_551029_554803_-/100	1	Copia/ltr_finder_scaffold43_551029_554803_-/100	1
Copia/ltr_finder_scaffold44_322718_327320_-/100	1	Copia/ltr_finder_scaffold44_322718_327320_-/100	1
Copia/ltr_finder_scaffold461_122694_127315_-/100	1	Copia/ltr_finder_scaffold461_122694_127315_-/100	1
Copia/ltr_finder_scaffold461_122694_137645_-/100	1	Copia/ltr_finder_scaffold461_122694_137645_-/100	1
Copia/ltr_finder_scaffold462_1225629_1230644_-/100	1	Copia/ltr_finder_scaffold462_1225629_1230644_-/100	1
Copia/ltr_finder_scaffold464_790848_795490_-/100	1	Copia/ltr_finder_scaffold464_790848_795490_-/100	1
Copia/ltr_finder_scaffold488_298761_304052_-/100	1	Copia/ltr_finder_scaffold488_298761_304052_-/100	1
Copia/ltr_finder_scaffold488_496291_501091_-/100	1	Copia/ltr_finder_scaffold488_496291_501091_-/100	1
Copia/ltr_finder_scaffold50_805367_810255_-/100	1	Copia/ltr_finder_scaffold50_805367_810255_-/100	1
Copia/ltr_finder_scaffold563_129840_135367_-/100	1	Copia/ltr_finder_scaffold563_129840_135367_-/100	1
Copia/ltr_finder_scaffold57_1365968_1370899_+/100	1	Copia/ltr_finder_scaffold57_1365968_1370899_+/100	1
Copia/ltr_finder_scaffold57_464601_469623_-/100	1	Copia/ltr_finder_scaffold57_464601_469623_-/100	3
Copia/ltr_finder_scaffold605_253371_258266_+/100	1	Copia/ltr_finder_scaffold605_253371_258266_+/100	1
Copia/ltr_finder_scaffold605_678957_683335_-/100	1	Copia/ltr_finder_scaffold605_678957_683335_-/100	1
Copia/ltr_finder_scaffold618_410152_415750_+/100	1	Copia/ltr_finder_scaffold618_410152_415750_+/100	1
Copia/ltr_finder_scaffold651_914892_919457_+/100	1	Copia/ltr_finder_scaffold651_914892_919457_+/100	1
Copia/ltr_finder_scaffold689_27000_31534_-/100	1	Copia/ltr_finder_scaffold689_27000_31534_-/100	1
Copia/ltr_finder_scaffold76_365550_370563_-/100	1	Copia/ltr_finder_scaffold76_365550_370563_-/100	1
Copia/ltr_finder_scaffold86_1470301_1475041_+/100	1	Copia/ltr_finder_scaffold86_1470301_1475041_+/100	1
Copia/ltr_finder_scaffold86_9003_14371_+/100	1	Copia/ltr_finder_scaffold86_9003_14371_+/100	1
Copia/ltr_finder_scaffold917_643771_650184_+/100	1	Copia/ltr_finder_scaffold917_643771_650184_+/100	1
Copia/ltr_finder_scaffold96_672514_677218_+/100	1	Copia/ltr_finder_scaffold96_672514_677218_+/100	1
Copia/ltr_struc_assembly_6933_RT1_B7_L18_68_rprt/100	1	Copia/ltr_struc_assembly_6933_RT1_B7_L18_68_rprt/100	1
Copia/ltr_struc_assembly_6933_RT2_B7_L7_213_rprt/100	1	Copia/ltr_struc_assembly_6933_RT2_B7_L7_213_rprt/100	1
Copia/ltr_struc_assembly_8099_PT_B5_L8_119_rprt/100	1	Copia/ltr_struc_assembly_8099_PT_B5_L8_119_rprt/100	1
Copia/ltr_struc_assembly_8099_PT_B5_L8_224_rprt/100	1	Copia/ltr_struc_assembly_8099_PT_B5_L8_224_rprt/100	1
Copia/ltr_struc_assembly10921_RT2_B4_L33_88_rprt/100	1	Copia/ltr_struc_assembly10921_RT2_B4_L33_88_rprt/100	6
Copia/ltr_struc_assembly13466_RT2_B1_L26_78_rprt/100	1	Copia/ltr_struc_assembly13466_RT2_B1_L26_78_rprt/100	1
Copia/ltr_struc_assembly13466_RT2_B1_L7_102_rprt/100	1	Copia/ltr_struc_assembly13466_RT2_B1_L7_102_rprt/100	1
Copia/ltr_struc_assembly13466_RT2_B4_L7_53_rprt/100	1	Copia/ltr_struc_assembly13466_RT2_B4_L7_53_rprt/100	7
Copia/ltr_struc_assembly13466_RT2_B4_L7_55_rprt/100	1	Copia/ltr_struc_assembly13466_RT2_B4_L7_55_rprt/100	3
Copia/ltr_struc_assembly13466_RT2_B7_L7_42_rprt/100	1	Copia/ltr_struc_assembly13466_RT2_B7_L7_42_rprt/100	1
Copia/ltr_struc_assembly14892_RT2_B4_L33_166_rprt/100	1	Copia/ltr_struc_assembly14892_RT2_B4_L33_166_rprt/100	1
Copia/ltr_struc_assembly20000_RT2_B1_L26_275_rprt/100	1	Copia/ltr_struc_assembly20000_RT2_B1_L26_275_rprt/100	1
Copia/ltr_struc_assembly20000_RT2_B1_L26_48_rprt/100	1	Copia/ltr_struc_assembly20000_RT2_B1_L26_48_rprt/100	1
Copia/ltr_struc_assembly20000_RT2_B7_L7_236_rprt/100	1	Copia/ltr_struc_assembly20000_RT2_B7_L7_236_rprt/100	1
En-Spm/ltr_finder_scaffold158_86417_88033_+/100	1	En-Spm/ltr_finder_scaffold158_86417_88033_+/100	1
En-Spm/ltr_finder_scaffold2717_115565_117496_-/100	1	En-Spm/ltr_finder_scaffold2717_115565_117496_-/100	1
En-Spm/ltr_finder_scaffold637_122164_127827_+/100	1	En-Spm/ltr_finder_scaffold637_122164_127827_+/100	1
Gypsy/ltr_finder_scaffold12_1861381_1864071_-/100	1	Gypsy/ltr_finder_scaffold12_1861381_1864071_-/100	1
Harbinger/ltr_finder_scaffold355_650909_654168_-/100	1	Harbinger/ltr_finder_scaffold355_650909_654168_-/100	1
Harbinger/ltr_finder_scaffold86_2028467_2031481_-/100	1	Harbinger/ltr_finder_scaffold86_2028467_2031481_-/100	1
Harbinger/ltr_finder_scaffold970_55055_57862_+/100	1	Harbinger/ltr_finder_scaffold970_55055_57862_+/100	1
L1/ltr_finder_scaffold103_705850_710555_-/100	1	L1/ltr_finder_scaffold103_705850_710555_-/100	1
Mutator/ltr_finder_scaffold101_345340_356947_+/100	1	Mutator/ltr_finder_scaffold101_345340_356947_+/100	1
Mutator/ltr_finder_scaffold17_102920_108527_+/100	1	Mutator/ltr_finder_scaffold17_102920_108527_+/100	1
Mutator/ltr_finder_scaffold17_106965_109514_+/100	1	Mutator/ltr_finder_scaffold17_106965_109514_+/100	1
undetermined/ltr_finder_scaffold1635_8047_14163_-/100	1	undetermined/ltr_finder_scaffold1635_8047_14163_-/100	1
undetermined/ltr_finder_scaffold173_77308_79146_+/100	1	undetermined/ltr_finder_scaffold173_77308_79146_+/100	1
undetermined/ltr_finder_scaffold29_839197_840535_+/100	1	undetermined/ltr_finder_scaffold29_839197_840535_+/100	6
undetermined/ltr_finder_scaffold294_827814_837577_+/100	1	undetermined/ltr_finder_scaffold294_827814_837577_+/100	1
undetermined/ltr_finder_scaffold294_827871_837577_+/100	1	undetermined/ltr_finder_scaffold294_827871_837577_+/100	1
undetermined/ltr_finder_scaffold294_827928_837577_+/100	1	undetermined/ltr_finder_scaffold294_827928_837577_+/100	1
undetermined/ltr_finder_scaffold294_827985_837577_+/100	1	undetermined/ltr_finder_scaffold294_827985_837577_+/100	1
undetermined/ltr_finder_scaffold294_828042_837577_+/100	1	undetermined/ltr_finder_scaffold294_828042_837577_+/100	1
undetermined/ltr_finder_scaffold294_828099_837577_+/100	1	undetermined/ltr_finder_scaffold294_828099_837577_+/100	1
undetermined/ltr_finder_scaffold294_828156_837577_+/100	1	undetermined/ltr_finder_scaffold294_828156_837577_+/100	1
undetermined/ltr_finder_scaffold302_176783_188351_+/100	1	undetermined/ltr_finder_scaffold302_176783_188351_+/100	1
undetermined/ltr_finder_scaffold3914_3156_8196_-/100	1	undetermined/ltr_finder_scaffold3914_3156_8196_-/100	1
undetermined/ltr_finder_scaffold42_388278_398752_-/100	1	undetermined/ltr_finder_scaffold42_388278_398752_-/100	1
undetermined/ltr_finder_scaffold500_225567_226944_+/100	1	undetermined/ltr_finder_scaffold500_225567_226944_+/100	1
undetermined/ltr_finder_scaffold596_232440_234727_+/100	1	undetermined/ltr_finder_scaffold596_232440_234727_+/100	1
undetermined/ltr_finder_scaffold62_81741_83658_-/100	1	undetermined/ltr_finder_scaffold62_81741_83658_-/100	1
undetermined/ltr_finder_scaffold711_643071_645345_+/100	1	undetermined/ltr_finder_scaffold711_643071_645345_+/100	1
undetermined/ltr_finder_scaffold728_6927_9101_-/100	1	undetermined/ltr_finder_scaffold728_6927_9101_-/100	1
undetermined/ltr_finder_scaffold76_1332973_1344838_+/100	1	undetermined/ltr_finder_scaffold76_1332973_1344838_+/100	1
undetermined/ltr_finder_scaffold820_83737_88598_-/100	1	undetermined/ltr_finder_scaffold820_83737_88598_-/100	1
undetermined/ltr_finder_scaffold863_168217_172522_-/100	1	undetermined/ltr_finder_scaffold863_168217_172522_-/100	1
undetermined/ltr_finder_scaffold87_111155_114848_+/100	1	undetermined/ltr_finder_scaffold87_111155_114848_+/100	1
undetermined/ltr_finder_scaffold87_111777_114705_-/100	1	undetermined/ltr_finder_scaffold87_111777_114705_-/100	1
undetermined/ltr_finder_scaffold87_112522_115115_-/100	1	undetermined/ltr_finder_scaffold87_112522_115115_-/100	1
undetermined/ltr_finder_scaffold983_224847_230286_-/100	1	undetermined/ltr_finder_scaffold983_224847_230286_-/100	1
	147		249
