# Supplementary material for: Identification, characterization and distribution of transposable elements in the flax (Linum usitatissimum L.) genome
Source: BMC Genomics. 2012 Nov 21;13:644. doi: 10.1186/1471-2164-13-644 (PMC3544724; doi:10.1186/1471-2164-13-644)
Supplement: Additional file 8 — BLAT analysis of recent LTR TEs against ESTs. BLAT analysis of recent LTR TEs against ESTs. [file 1471-2164-13-644-S8.xlsx]

## Sheet: copia
Additional file 8. BLAT analysis of recent LTR TEs against ESTs.
match	match coverage	miss-match	rep.match	N's	qgap count	Q gap bases	T gap count	T gap bases	strand	query	query size	query start	query end	target	target size	target start	target end	target covered	target % coverage	block count	block sizes	qstarts	tstarts	qseq	tseq
368	84.0183	24	0	0	7	37	9	46	+	Copia/ltr_finder_scaffold1247_218148_223107_-/100	4959	2101	2530	gi|324685156|gb|JG252155.1|JG252155	438	0	438	438	100	11	74,90,41,34,19,27,11,60,4,25,7,	2101,2176,2267,2308,2342,2373,2406,2425,2485,2492,2523,	0,74,167,211,246,286,318,338,399,405,431,	ggaaccgagtggtctatcacgcctttgcgggttttagactcatttgtgatgtcagattgcccaatattggcatt,ttgttattggagcattttgagttggcacatgaaaactttactctcgttgggtcagtaaagtgtctggcagataatgaattatatattttt,aacttcaagctcatattgcttagtgcaaggatcaaaataat,atgatcattcatctaatctcttggccaacttttg,ttttctccccctaatgttg,ataaacctccaaacgagtcatcaaaat,gacaacgatgt,accatcgatgaactcgtaatcaaaataatttctcaatcttcattgagaacccatcctaat,aaat,ggtggagcaattcagatgtgtatat,cata…	ggaaccgagtggtctaccacgtctttgcgggttttagattcatttgtgatgtcagattgcccaatattggaatt,ttgttattggagcattttgagttggcacatgaaaactttactctagttgggtcagtaaagtgtctggcaaataatgaattatgtattttt,aacttcacgttcatattgtttagtgcgaggatcaaaatgat,atgattattcatctaatctctgtgccaacctttg,ttttctccatataatgttg,ataaacctccaaacgagtcatcaaaat,gacaacgatgt,accatcgatgaactcgtaataaaaataatttctcaatcttcgttgagaacccatcataat,aaat,ggtggagcaattcgaatgtgtatat,cata…
538	89.8164	8	0	0	0	0	0	0	-	Copia/ltr_finder_scaffold140_6653_12574_+/100	5921	5375	5921	gi|324681639|gb|JG252056.1|JG252056	599	53	599	546	91.1519	1	546,	0,	53,	tgttatgaatattttatataaatgtagttgaatgctcattgtgtaactcccattgcattgatcatgtattatattactctcttaattgtattaatattagaatgtataggttatggtttcatgagcctataaataggactctacattgtatcatatctacacatcaataagaaactctctccctctccatattttcccttgttcttgtctttctttgagtttagttttataacacgttatcagcacgaatgctgtagttatcttctcgaagtttcacgaaggttgctattggctatatcttgctttccaaagttattatttttatttttctatcttgtttgttttcatttcttaattttcttatagtatcgttttttttaaaactaaatttaaagaaag…	tgttatgaatattttatataaatgtagttgaatgctcattgtgtaactcccatcgcattgatcatgtattatattactctcttaattgtattaatattagaatgtataggttatggtttcatgagcctataaataggactctacattgtatcatatctacacatcaataagaaactctctccctctccatattttctcttgttcttgtctttctttgagtttagtttcataacacgttatcagcacgcatgttgtagttatcttctcgaagtttcacgaaggttgctattggctatatcttgctttccaaagttattatttttatttttctatcttgtttgttttcatttcttaattttcttatagtatcgttttttttaaaactaaatctaaagaaag…
367	83.79	25	0	0	7	37	9	46	+	Copia/ltr_finder_scaffold140_6653_12574_+/100	5921	2108	2537	gi|324685156|gb|JG252155.1|JG252155	438	0	438	438	100	11	74,90,41,34,19,27,11,60,4,25,7,	2108,2183,2274,2315,2349,2380,2413,2432,2492,2499,2530,	0,74,167,211,246,286,318,338,399,405,431,	ggaaccgagtggtctatcacgcctttgcgggttttagactcatttgtgatgtcagattgcccaatattggcatt,ttgttattggagcattttgagttggcacatgaaaactttactctcgttgggtcagtaaagtgtctggcagataatgaattatatattttt,aacttcaaactcatattgcttagtgcaaggatcaaaataat,atgatcattcatctaatctcttggccaacttttg,ttttctccccctaatgttg,ataaacctccaaacgagtcatcaaaat,gacaacgatgt,accatcgatgaactcgtaatcaaaataatttctcaatcttcattgagaacccatcctaat,aaat,ggtggagcaattcagatgtgtatat,cata…	ggaaccgagtggtctaccacgtctttgcgggttttagattcatttgtgatgtcagattgcccaatattggaatt,ttgttattggagcattttgagttggcacatgaaaactttactctagttgggtcagtaaagtgtctggcaaataatgaattatgtattttt,aacttcacgttcatattgtttagtgcgaggatcaaaatgat,atgattattcatctaatctctgtgccaacctttg,ttttctccatataatgttg,ataaacctccaaacgagtcatcaaaat,gacaacgatgt,accatcgatgaactcgtaataaaaataatttctcaatcttcgttgagaacccatcataat,aaat,ggtggagcaattcgaatgtgtatat,cata…
368	84.0183	24	0	0	7	37	9	46	+	Copia/ltr_finder_scaffold153_446029_452572_-/100	6543	2164	2593	gi|324685156|gb|JG252155.1|JG252155	438	0	438	438	100	11	74,90,41,34,19,27,11,60,4,25,7,	2164,2239,2330,2371,2405,2436,2469,2488,2548,2555,2586,	0,74,167,211,246,286,318,338,399,405,431,	ggaaccgagtggtctatcacgcctttgcgggttttagactcatttgtgatgtcagattgcccaatattggcatt,ttgttattggagcattttgagttggcacatgaaaactttactctcgttgggtcagtaaagtgtctggcagataatgaattatatattttt,aacttcaagctcatattgcttagtgcaaggatcaaaataat,atgatcattcatctaatctcttggccaacttttg,ttttctccccctaatgttg,ataaacctccaaacgagtcatcaaaat,gacaacgatgt,accatcgatgaactcgtaatcaaaataatttctcaatcttcattgagaacccatcctaat,aaat,ggtggagcaattcagatgtgtatat,cata…	ggaaccgagtggtctaccacgtctttgcgggttttagattcatttgtgatgtcagattgcccaatattggaatt,ttgttattggagcattttgagttggcacatgaaaactttactctagttgggtcagtaaagtgtctggcaaataatgaattatgtattttt,aacttcacgttcatattgtttagtgcgaggatcaaaatgat,atgattattcatctaatctctgtgccaacctttg,ttttctccatataatgttg,ataaacctccaaacgagtcatcaaaat,gacaacgatgt,accatcgatgaactcgtaataaaaataatttctcaatcttcgttgagaacccatcataat,aaat,ggtggagcaattcgaatgtgtatat,cata…
368	84.0183	24	0	0	7	37	9	46	-	Copia/ltr_finder_scaffold161_367459_373637_-/100	6178	3610	4039	gi|324685156|gb|JG252155.1|JG252155	438	0	438	438	100	11	74,90,41,34,19,27,11,60,4,25,7,	2139,2214,2305,2346,2380,2411,2444,2463,2523,2530,2561,	0,74,167,211,246,286,318,338,399,405,431,	ggaaccgagtggtctatcacgcctttgcgggttttagactcatttgtgatgtcagattgcccaatattggcatt,ttgttattggagcattttgagttggcacatgaaaactttactctcgttgggtcagtaaagtgtctggcagataatgaattatatattttt,aacttcaagctcatattgcttagtgcaaggatcaaaataat,atgatcattcatctaatctcttggccaacttttg,ttttctccccctaatgttg,ataaacctccaaacgagtcatcaaaat,gacaacgatgt,accatcgatgaactcgtaatcaaaataatttctcaatcttcattgagaacccatcctaat,aaat,ggtggagcaattcagatgtgtatat,cata…	ggaaccgagtggtctaccacgtctttgcgggttttagattcatttgtgatgtcagattgcccaatattggaatt,ttgttattggagcattttgagttggcacatgaaaactttactctagttgggtcagtaaagtgtctggcaaataatgaattatgtattttt,aacttcacgttcatattgtttagtgcgaggatcaaaatgat,atgattattcatctaatctctgtgccaacctttg,ttttctccatataatgttg,ataaacctccaaacgagtcatcaaaat,gacaacgatgt,accatcgatgaactcgtaataaaaataatttctcaatcttcgttgagaacccatcataat,aaat,ggtggagcaattcgaatgtgtatat,cata…
683	99.8538	1	0	0	0	0	0	0	+	Copia/ltr_finder_scaffold196_897314_902511_-/100	5197	3858	4542	gi|324872449|gb|JG235814.1|JG235814	684	0	684	684	100	1	684,	3858,	0,	ctaaactttcccaaactttaacatctttaggatacactcaatcaaaatcagactactccttatttaccaaaaacattaacaacagctttacagctctcctcgtctatgtcgacgacatcattttggcaggatcagatgccaatgaaatcaaacaagtaaaaagggaactagacattgcctttacaataaaggatctaggacccctcaaatattttcttggcatggaagtcgctcgaaatacaacagggatacacctttgtcaacgtaaatacatccttgacttactctctgacacatgctacacaaattgcaaaccagcctccactccaagtgatcctggcattaatctcagctcaaaagaaggatcccccctagattccgaccaaatcacagcatatc…	ctaaactttcccaaactttaacatctttaggatacactcaatcaaaatcagactactccttatttaccaaaaacattaacaacagctttacagctctcctcgtctatgtcgacgacatcattttggcaggatcagatgccaatgaaatcaaacaagtaaaaagggaactagacattgcctttacaataaaggatctaggacccctcaaatattttcttggcatggaagtcgctcgaaatacaacagggatacacctttgtcaacgtaaatacatccttgacttactctctgacacatgctacacaaattgcaaaccagcctccactccaagtgatcctggcactaatctcagctcaaaagaaggatcccccctagattccgaccaaatcacagcatatc…
368	84.0183	24	0	0	7	37	9	46	-	Copia/ltr_finder_scaffold25_1393186_1398831_+/100	5645	3075	3504	gi|324685156|gb|JG252155.1|JG252155	438	0	438	438	100	11	74,90,41,34,19,27,11,60,4,25,7,	2141,2216,2307,2348,2382,2413,2446,2465,2525,2532,2563,	0,74,167,211,246,286,318,338,399,405,431,	ggaaccgagtggtctatcacgcctttgcgggttttagactcatttgtgatgtcagattgcccaatattggcatt,ttgttattggagcattttgagttggcacatgaaaactttactctcgttgggtcagtaaagtgtctggcagataatgaattatatattttt,aacttcaagctcatattgcttagtgcaaggatcaaaataat,atgatcattcatctaatctcttggccaacttttg,ttttctccccctaatgttg,ataaacctccaaacgagtcatcaaaat,gacaacgatgt,accatcgatgaactcgtaatcaaaataatttctcaatcttcattgagaacccatcctaat,aaat,ggtggagcaattcagatgtgtatat,cata…	ggaaccgagtggtctaccacgtctttgcgggttttagattcatttgtgatgtcagattgcccaatattggaatt,ttgttattggagcattttgagttggcacatgaaaactttactctagttgggtcagtaaagtgtctggcaaataatgaattatgtattttt,aacttcacgttcatattgtttagtgcgaggatcaaaatgat,atgattattcatctaatctctgtgccaacctttg,ttttctccatataatgttg,ataaacctccaaacgagtcatcaaaat,gacaacgatgt,accatcgatgaactcgtaataaaaataatttctcaatcttcgttgagaacccatcataat,aaat,ggtggagcaattcgaatgtgtatat,cata…
304	95.8991	9	0	0	3	7	2	3	+	Copia/ltr_finder_scaffold269_65058_70365_-/100	5307	3696	4016	gi|324847541|gb|JG026640.1|JG026640	317	1	317	316	99.6845	4	17,77,25,194,	3696,3715,3796,3822,	1,19,98,123,	agattgttttcgtacca,aaaaattctcacttttattttatatttataatgtatttattttatttgtcagactttaaatgtcttcatcatttttt,tttcatagatgacaaatattttatt,gagactcctgaagagtttctgaaagcaatcaagtatttgattagctagagagtttgagatgtggaaagattaatcttaccactaacttgcaaattgtgcatccctcaaacatgactcgtgtatatcatcaatgatatactaataatacccatcaaacatttatatggatatattatggctataagagtcttgat,	agattgttttcgtacca,aaaaattctcacttttattttatatttacaatgtatttattttatttgttagactttaaatgtcttcatcatttttt,tttcatagatgacaaatattttatt,gagactcctgaagagtttctgaaagcaatcaagtatttgattagctagaaagtttgagatgtgaaaagataaatcttaccactaacttgaaaaatgtgcatccctcaaacgtgactcgtgtatatcatcaatgatatactaataatacccatcaaacatttatatgggtatattatggctataagagtcttgat,
368	84.0183	24	0	0	7	37	9	46	-	Copia/ltr_finder_scaffold272_651971_657054_+/100	5083	2521	2950	gi|324685156|gb|JG252155.1|JG252155	438	0	438	438	100	11	74,90,41,34,19,27,11,60,4,25,7,	2133,2208,2299,2340,2374,2405,2438,2457,2517,2524,2555,	0,74,167,211,246,286,318,338,399,405,431,	ggaaccgagtggtctatcacgcctttgcgggttttagactcatttgtgatgtcagattgcccaatattggcatt,ttgttattggagcattttgagttggcacatgaaaactttactctcgttgggtcagtaaagtgtctggcagataatgaattatatattttt,aacttcaagctcatattgcttagtgcaaggatcaaaataat,atgatcattcatctaatctcttggccaacttttg,ttttctccccctaatgttg,ataaacctccaaacgagtcatcaaaat,gacaacgatgt,accatcgatgaactcgtaatcaaaataatttctcaatcttcattgagaacccatcctaat,aaat,ggtggagcaattcagatgtgtatat,cata…	ggaaccgagtggtctaccacgtctttgcgggttttagattcatttgtgatgtcagattgcccaatattggaatt,ttgttattggagcattttgagttggcacatgaaaactttactctagttgggtcagtaaagtgtctggcaaataatgaattatgtattttt,aacttcacgttcatattgtttagtgcgaggatcaaaatgat,atgattattcatctaatctctgtgccaacctttg,ttttctccatataatgttg,ataaacctccaaacgagtcatcaaaat,gacaacgatgt,accatcgatgaactcgtaataaaaataatttctcaatcttcgttgagaacccatcataat,aaat,ggtggagcaattcgaatgtgtatat,cata…
368	84.0183	24	0	0	7	37	9	46	-	Copia/ltr_finder_scaffold297_512690_518961_+/100	6271	3701	4130	gi|324685156|gb|JG252155.1|JG252155	438	0	438	438	100	11	74,90,41,34,19,27,11,60,4,25,7,	2141,2216,2307,2348,2382,2413,2446,2465,2525,2532,2563,	0,74,167,211,246,286,318,338,399,405,431,	ggaaccgagtggtctatcacgcctttgcgggttttagactcatttgtgatgtcagattgcccaatattggcatt,ttgttattggagcattttgagttggcacatgaaaactttactctcgttgggtcagtaaagtgtctggcagataatgaattatatattttt,aacttcaagctcatattgcttagtgcaaggatcaaaataat,atgatcattcatctaatctcttggccaacttttg,ttttctccccctaatgttg,ataaacctccaaacgagtcatcaaaat,gacaacgatgt,accatcgatgaactcgtaatcaaaataatttctcaatcttcattgagaacccatcctaat,aaat,ggtggagcaattcagatgtgtatat,cata…	ggaaccgagtggtctaccacgtctttgcgggttttagattcatttgtgatgtcagattgcccaatattggaatt,ttgttattggagcattttgagttggcacatgaaaactttactctagttgggtcagtaaagtgtctggcaaataatgaattatgtattttt,aacttcacgttcatattgtttagtgcgaggatcaaaatgat,atgattattcatctaatctctgtgccaacctttg,ttttctccatataatgttg,ataaacctccaaacgagtcatcaaaat,gacaacgatgt,accatcgatgaactcgtaataaaaataatttctcaatcttcgttgagaacccatcataat,aaat,ggtggagcaattcgaatgtgtatat,cata…
368	84.0183	24	0	0	7	37	9	46	-	Copia/ltr_finder_scaffold297_790072_794960_+/100	4888	2346	2775	gi|324685156|gb|JG252155.1|JG252155	438	0	438	438	100	11	74,90,41,34,19,27,11,60,4,25,7,	2113,2188,2279,2320,2354,2385,2418,2437,2497,2504,2535,	0,74,167,211,246,286,318,338,399,405,431,	ggaaccgagtggtctatcacgcctttgcgggttttagactcatttgtgatgtcagattgcccaatattggcatt,ttgttattggagcattttgagttggcacatgaaaactttactctcgttgggtcagtaaagtgtctggcagataatgaattatatattttt,aacttcaagctcatattgcttagtgcaaggatcaaaataat,atgatcattcatctaatctcttggccaacttttg,ttttctccccctaatgttg,ataaacctccaaacgagtcatcaaaat,gacaacgatgt,accatcgatgaactcgtaatcaaaataatttctcaatcttcattgagaacccatcctaat,aaat,ggtggagcaattcagatgtgtatat,cata…	ggaaccgagtggtctaccacgtctttgcgggttttagattcatttgtgatgtcagattgcccaatattggaatt,ttgttattggagcattttgagttggcacatgaaaactttactctagttgggtcagtaaagtgtctggcaaataatgaattatgtattttt,aacttcacgttcatattgtttagtgcgaggatcaaaatgat,atgattattcatctaatctctgtgccaacctttg,ttttctccatataatgttg,ataaacctccaaacgagtcatcaaaat,gacaacgatgt,accatcgatgaactcgtaataaaaataatttctcaatcttcgttgagaacccatcataat,aaat,ggtggagcaattcgaatgtgtatat,cata…
368	84.0183	24	0	0	7	37	9	46	+	Copia/ltr_finder_scaffold327_14589_20295_+/100	5706	2140	2569	gi|324685156|gb|JG252155.1|JG252155	438	0	438	438	100	11	74,90,41,34,19,27,11,60,4,25,7,	2140,2215,2306,2347,2381,2412,2445,2464,2524,2531,2562,	0,74,167,211,246,286,318,338,399,405,431,	ggaaccgagtggtctatcacgcctttgcgggttttagactcatttgtgatgtcagattgcccaatattggcatt,ttgttattggagcattttgagttggcacatgaaaactttactctcgttgggtcagtaaagtgtctggcagataatgaattatatattttt,aacttcaagctcatattgcttagtgcaaggatcaaaataat,atgatcattcatctaatctcttggccaacttttg,ttttctccccctaatgttg,ataaacctccaaacgagtcatcaaaat,gacaacgatgt,accatcgatgaactcgtaatcaaaataatttctcaatcttcattgagaacccatcctaat,aaat,ggtggagcaattcagatgtgtatat,cata…	ggaaccgagtggtctaccacgtctttgcgggttttagattcatttgtgatgtcagattgcccaatattggaatt,ttgttattggagcattttgagttggcacatgaaaactttactctagttgggtcagtaaagtgtctggcaaataatgaattatgtattttt,aacttcacgttcatattgtttagtgcgaggatcaaaatgat,atgattattcatctaatctctgtgccaacctttg,ttttctccatataatgttg,ataaacctccaaacgagtcatcaaaat,gacaacgatgt,accatcgatgaactcgtaataaaaataatttctcaatcttcgttgagaacccatcataat,aaat,ggtggagcaattcgaatgtgtatat,cata…
535	89.3155	10	0	0	0	0	0	0	-	Copia/ltr_finder_scaffold43_551029_554803_-/100	3774	3229	3774	gi|324681639|gb|JG252056.1|JG252056	599	54	599	545	90.985	1	545,	0,	54,	gttatgaatattttatataaatgtagttgaatgctcattgtgtaactctcattgcattgatcatgtattatattactctcttaattgtattaatattagaatgtatatgttatggtttcatgagcctataaataggactctacattgtatcatatctacacatcaataagaaactctctccctctccatattttctcttgttcttgtctttctttgagtttagttttataacacgttatcagcacgaatgctgtagttatcttctcgaagtttcacgaaggttgctattagctatatcttgctttccaaagttattatttttatttttctatcttgtttgttttcatttcttaattttcttatagtatcgttttttttaaaactaaatctaaagaaagg…	gttatgaatattttatataaatgtagttgaatgctcattgtgtaactcccatcgcattgatcatgtattatattactctcttaattgtattaatattagaatgtataggttatggtttcatgagcctataaataggactctacattgtatcatatctacacatcaataagaaactctctccctctccatattttctcttgttcttgtctttctttgagtttagtttcataacacgttatcagcacgcatgttgtagttatcttctcgaagtttcacgaaggttgctattggctatatcttgctttccaaagttattatttttatttttctatcttgtttgttttcatttcttaattttcttatagtatcgttttttttaaaactaaatctaaagaaaga…
368	84.0183	24	0	0	7	37	9	46	-	Copia/ltr_finder_scaffold488_298761_304052_-/100	5291	2753	3182	gi|324685156|gb|JG252155.1|JG252155	438	0	438	438	100	11	74,90,41,34,19,27,11,60,4,25,7,	2109,2184,2275,2316,2350,2381,2414,2433,2493,2500,2531,	0,74,167,211,246,286,318,338,399,405,431,	ggaaccgagtggtctatcacgcctttgcgggttttagactcatttgtgatgtcagattgcccaatattggcatt,ttgttattggagcattttgagttggcacatgaaaactttactctcgttgggtcagtaaagtgtctggcagataatgaattatatattttt,aacttcaagctcatattgcttagtgcaaggatcaaaataat,atgatcattcatctaatctcttggccaacttttg,ttttctccccctaatgttg,ataaacctccaaacgagtcatcaaaat,gacaacgatgt,accatcgatgaactcgtaatcaaaataatttctcaatcttcattgagaacccatcctaat,aaat,ggtggagcaattcagatgtgtatat,cata…	ggaaccgagtggtctaccacgtctttgcgggttttagattcatttgtgatgtcagattgcccaatattggaatt,ttgttattggagcattttgagttggcacatgaaaactttactctagttgggtcagtaaagtgtctggcaaataatgaattatgtattttt,aacttcacgttcatattgtttagtgcgaggatcaaaatgat,atgattattcatctaatctctgtgccaacctttg,ttttctccatataatgttg,ataaacctccaaacgagtcatcaaaat,gacaacgatgt,accatcgatgaactcgtaataaaaataatttctcaatcttcgttgagaacccatcataat,aaat,ggtggagcaattcgaatgtgtatat,cata…
367	83.79	25	0	0	7	37	9	46	-	Copia/ltr_finder_scaffold563_129840_135367_-/100	5527	2995	3424	gi|324685156|gb|JG252155.1|JG252155	438	0	438	438	100	11	74,90,41,34,19,27,11,60,4,25,7,	2103,2178,2269,2310,2344,2375,2408,2427,2487,2494,2525,	0,74,167,211,246,286,318,338,399,405,431,	ggaaccgagtggtctatcacgcctttgcgggttttagactcatttgtgatgtcagattgcccaatattggcatt,ttgttattggagcattttgagttggcacatgaaaactttactctcgttgggtcagtaaagtgtctggcagataatgaattatatattttt,aacttcaaactcatattgcttagtgcaaggatcaaaataat,atgatcattcatctaatctcttggccaacttttg,ttttctccccctaatgttg,ataaacctccaaacgagtcatcaaaat,gacaacgatgt,accatcgatgaactcgtaatcaaaataatttctcaatcttcattgagaacccatcctaat,aaat,ggtggagcaattcagatgtgtatat,cata…	ggaaccgagtggtctaccacgtctttgcgggttttagattcatttgtgatgtcagattgcccaatattggaatt,ttgttattggagcattttgagttggcacatgaaaactttactctagttgggtcagtaaagtgtctggcaaataatgaattatgtattttt,aacttcacgttcatattgtttagtgcgaggatcaaaatgat,atgattattcatctaatctctgtgccaacctttg,ttttctccatataatgttg,ataaacctccaaacgagtcatcaaaat,gacaacgatgt,accatcgatgaactcgtaataaaaataatttctcaatcttcgttgagaacccatcataat,aaat,ggtggagcaattcgaatgtgtatat,cata…
368	84.0183	24	0	0	7	37	9	46	-	Copia/ltr_finder_scaffold689_27000_31534_-/100	4534	1964	2393	gi|324685156|gb|JG252155.1|JG252155	438	0	438	438	100	11	74,90,41,34,19,27,11,60,4,25,7,	2141,2216,2307,2348,2382,2413,2446,2465,2525,2532,2563,	0,74,167,211,246,286,318,338,399,405,431,	ggaaccgagtggtctatcacgcctttgcgggttttagactcatttgtgatgtcagattgcccaatattggcatt,ttgttattggagcattttgagttggcacatgaaaactttactctcgttgggtcagtaaagtgtctggcagataatgaattatatattttt,aacttcaagctcatattgcttagtgcaaggatcaaaataat,atgatcattcatctaatctcttggccaacttttg,ttttctccccctaatgttg,ataaacctccaaacgagtcatcaaaat,gacaacgatgt,accatcgatgaactcgtaatcaaaataatttctcaatcttcattgagaacccatcctaat,aaat,ggtggagcaattcagatgtgtatat,cata…	ggaaccgagtggtctaccacgtctttgcgggttttagattcatttgtgatgtcagattgcccaatattggaatt,ttgttattggagcattttgagttggcacatgaaaactttactctagttgggtcagtaaagtgtctggcaaataatgaattatgtattttt,aacttcacgttcatattgtttagtgcgaggatcaaaatgat,atgattattcatctaatctctgtgccaacctttg,ttttctccatataatgttg,ataaacctccaaacgagtcatcaaaat,gacaacgatgt,accatcgatgaactcgtaataaaaataatttctcaatcttcgttgagaacccatcataat,aaat,ggtggagcaattcgaatgtgtatat,cata…
368	84.0183	24	0	0	7	37	9	46	+	Copia/ltr_struc_assembly_8099_PT_B5_L8_119_rprt/100	4556	2141	2570	gi|324685156|gb|JG252155.1|JG252155	438	0	438	438	100	11	74,90,41,34,19,27,11,60,4,25,7,	2141,2216,2307,2348,2382,2413,2446,2465,2525,2532,2563,	0,74,167,211,246,286,318,338,399,405,431,	ggaaccgagtggtctatcacgcctttgcgggttttagactcatttgtgatgtcagattgcccaatattggcatt,ttgttattggagcattttgagttggcacatgaaaactttactctcgttgggtcagtaaagtgtctggcagataatgaattatatattttt,aacttcaagctcatattgcttagtgcaaggatcaaaataat,atgatcattcatctaatctcttggccaacttttg,ttttctccccctaatgttg,ataaacctccaaacgagtcatcaaaat,gacaacgatgt,accatcgatgaactcgtaatcaaaataatttctcaatcttcattgagaacccatcctaat,aaat,ggtggagcaattcagatgtgtatat,cata…	ggaaccgagtggtctaccacgtctttgcgggttttagattcatttgtgatgtcagattgcccaatattggaatt,ttgttattggagcattttgagttggcacatgaaaactttactctagttgggtcagtaaagtgtctggcaaataatgaattatgtattttt,aacttcacgttcatattgtttagtgcgaggatcaaaatgat,atgattattcatctaatctctgtgccaacctttg,ttttctccatataatgttg,ataaacctccaaacgagtcatcaaaat,gacaacgatgt,accatcgatgaactcgtaataaaaataatttctcaatcttcgttgagaacccatcataat,aaat,ggtggagcaattcgaatgtgtatat,cata…
368	84.0183	24	0	0	7	37	9	46	+	Copia/ltr_struc_assembly_8099_PT_B5_L8_224_rprt/100	4535	2142	2571	gi|324685156|gb|JG252155.1|JG252155	438	0	438	438	100	11	74,90,41,34,19,27,11,60,4,25,7,	2142,2217,2308,2349,2383,2414,2447,2466,2526,2533,2564,	0,74,167,211,246,286,318,338,399,405,431,	ggaaccgagtggtctatcacgcctttgcgggttttagactcatttgtgatgtcagattgcccaatattggcatt,ttgttattggagcattttgagttggcacatgaaaactttactctcgttgggtcagtaaagtgtctggcagataatgaattatatattttt,aacttcaagctcatattgcttagtgcaaggatcaaaataat,atgatcattcatctaatctcttggccaacttttg,ttttctccccctaatgttg,ataaacctccaaacgagtcatcaaaat,gacaacgatgt,accatcgatgaactcgtaatcaaaataatttctcaatcttcattgagaacccatcctaat,aaat,ggtggagcaattcagatgtgtatat,cata…	ggaaccgagtggtctaccacgtctttgcgggttttagattcatttgtgatgtcagattgcccaatattggaatt,ttgttattggagcattttgagttggcacatgaaaactttactctagttgggtcagtaaagtgtctggcaaataatgaattatgtattttt,aacttcacgttcatattgtttagtgcgaggatcaaaatgat,atgattattcatctaatctctgtgccaacctttg,ttttctccatataatgttg,ataaacctccaaacgagtcatcaaaat,gacaacgatgt,accatcgatgaactcgtaataaaaataatttctcaatcttcgttgagaacccatcataat,aaat,ggtggagcaattcgaatgtgtatat,cata…
346	83.1731	12	0	0	2	2	0	0	+	Copia/ltr_struc_assembly10921_RT2_B4_L33_88_rprt/100	4939	0	360	gi|324874799|gb|JG083224.1|JG083224	416	58	416	358	86.0577	3	137,37,184,	0,138,176,	58,195,232,	tgttgaaaaatattatattttccttattagtataggaataagtttcaatatttttccttattagtataggaatagtaataagagttttcctagttgaggaaggattctcctatcctaactctatataaacccatgta,cccttatgtaatccaatatatcataatactattgaaa,gcttcctctcataaattcaatatggtatcagagccgccggctatatcttccgctgccgtcggtgttaatctcactgttggttcatcatgaccacggacaacaagattgtttcaccttcttcctttccaaaacactcgtcttcttccaccattcatccttcttctgtcatctccgaaactgagat,	tgttgaagaatattatattttcctttctagtataggaataagttttaatatttttccttattagtataggaatagtaataagagttttcctagttgaggaaggattctcctatcctaactctatataaacctatgta,cccttatgtaatcccatatatcataatactattgaaa,gcttcctctcataaattcaatatggtatcagagccgccggctatatcttccgctgccgtcggtgttagtctcactgttggttcatcatgaccacggacgacgagattgtttcaccttcttcctttccaaaacactcaccttcttccaccattcatccttcttctgtcgtctccgaaactgagat,
590	92.6217	31	0	0	1	1	1	1	-	Copia/ltr_struc_assembly10921_RT2_B4_L33_88_rprt/100	4939	632	1254	gi|324814547|gb|JG118210.1|JG118210	637	15	637	622	97.6452	3	146,5,470,	3685,3831,3837,	15,162,167,	gcacgagacttctgcttattcaagttcagtctgggtctccatccttgtggtccaccaactatttcccagcactcctctttcgtatgaaagggtcgttgacagagatcacaccattttgaagaggcagcagaagtaggattctgttt,ccctt,ggcatggttgttcttaacaaagagagctgtggttgaggtctcagttttcagggctgaactgctgggttcagaggttgtcttcgtctctgtaaccatcagatgacgccgaccttcttctctcaaaacctcagcaaacgcctccttcagacttggaaagggtttcgttcccataaccctgcttttcacagcatctaggtcttgatttagtccaagaagcagttgaactgtcctcttcttgtccatgaa…	gcacgaggcttcttcttattcaagttcagtctgggtctccatccttatgatccaccaactatttcccagcattcctctttcgtatgaaagggtcattgacagaaatcacaccattttgaagaggcaacagaagtagaattctgttt,ccctt,gtcatggttgttcttaacaaaaagagccgtggttgaggtctcagttttcagggctgaactgctgggttcagaggttgtcttcgtctctataaccatcagatgacgttgatcttcttctctcaaaacctcagcaaacacctccttcagacttggaaaggatttcgttcccataaccctgcttttcacagcatctaggtcttgatttagtccaagaagcaattgaactgtcctcttcttgtccatgaa…
970	97.0971	1	0	24	1	4	2	4	-	Copia/ltr_struc_assembly10921_RT2_B4_L33_88_rprt/100	4939	583	1582	gi|295643107|gb|GW865128.1|GW865128	999	0	999	999	100	3	189,753,53,	3357,3546,4303,	0,190,946,	aacaatgcctattccttccaccggtgctattgatccatcggcaatccggacacctgaggttctagggtaaggttttaagtgttctatcaactccttacaaccagtcatattgtctgtagctccggaatcaaggatccaaatattctgagaattttgactagaagtgtaagcagccgaagtacctttttt,gtcgaacatactagacatgtaagatttcttggggtcggctttctcagtattcatgatttgtgcaaacattttcttcagagtctccaactgaccagctgaaaactgtgtcgtatcatcagttttggtggcagctgcgttcgcacgagacttctgcttattcaagttcagtctgggtctccatccttgtggtccaccaactatttcccagc…	aacaatgcctattccttccaccggtgttattgatccatcggcaatccggacacctgaggttctagggtaaggttttaagtgttctatcaactccttacaaccagtcatattgtctgtagctccggaatcaaggatccaaatattctgagaattttgactagaagtgtaagcagccgaagtacctttttt,gtcgaacatactagacatgtaagatttcttggggtcggctttctcagtattcatgatttgtgcaaacattttcttcagagtctccaactgaccagctgaaaactgtgtcgtatcatcagttttggtggcagctgcgttcgcacgagacttctgcttattcaagttcagtctgggtctccatccttgtggtccaccaactatttcccagc…
342	82.2115	16	0	0	1	1	0	0	+	Copia/ltr_struc_assembly14892_RT2_B4_L33_166_rprt/100	4387	0	359	gi|324874799|gb|JG083224.1|JG083224	416	58	416	358	86.0577	2	137,221,	0,138,	58,195,	tgttgaaaaatattatattttccttattagtataggaataagtttcaatatttttccttattagtataggaatagtaataagagttttcctagttgaggaaggattctcctatcctaactctatataaacccatgta,cccttatgtaatctcatatatcataataccattgaaaacttcctctcataaattcaatatggtatcagagccgccggctatatcttccgctgtcgtcggtgttaatctcaccgttggttcatcatgaccacggacgacgagattgtttcaccttcttcctttcctaaacactcgtcttcttccaccattcatctttcttctgtcgtctccgaaattgagat,	tgttgaagaatattatattttcctttctagtataggaataagttttaatatttttccttattagtataggaatagtaataagagttttcctagttgaggaaggattctcctatcctaactctatataaacctatgta,cccttatgtaatcccatatatcataatactattgaaagcttcctctcataaattcaatatggtatcagagccgccggctatatcttccgctgccgtcggtgttagtctcactgttggttcatcatgaccacggacgacgagattgtttcaccttcttcctttccaaaacactcaccttcttccaccattcatccttcttctgtcgtctccgaaactgagat,
591	92.7786	30	0	0	1	1	1	1	-	Copia/ltr_struc_assembly14892_RT2_B4_L33_166_rprt/100	4387	631	1253	gi|324814547|gb|JG118210.1|JG118210	637	15	637	622	97.6452	3	146,5,470,	3134,3280,3286,	15,162,167,	gcacgagacttctgcttattcaagttcagtctgggtctccatccttgtggtccaccaactatttcccagcactcctctttcgtatgaaagggtcgttgacagagatcacaccattttgaagaggcagcagaagtaggattctgttt,ccctt,ggcatggttgttcttaacaaagagagctgtggttgaggtctcagttttcagggctgaactgctgggttcagaggttgtcttcgtctctgtaaccatcagatgacgccgaccttcttctctcaaaacctcagcaaacgcctccttcagacttggaaagggtttcgttcccataaccctgcttttcacagcatctaggtcttgatttagtccaagaagcagttgaactgtcctcttcttgtccatgaa…	gcacgaggcttcttcttattcaagttcagtctgggtctccatccttatgatccaccaactatttcccagcattcctctttcgtatgaaagggtcattgacagaaatcacaccattttgaagaggcaacagaagtagaattctgttt,ccctt,gtcatggttgttcttaacaaaaagagccgtggttgaggtctcagttttcagggctgaactgctgggttcagaggttgtcttcgtctctataaccatcagatgacgttgatcttcttctctcaaaacctcagcaaacacctccttcagacttggaaaggatttcgttcccataaccctgcttttcacagcatctaggtcttgatttagtccaagaagcaattgaactgtcctcttcttgtccatgaa…
956	95.6957	4	0	19	1	4	2	4	-	Copia/ltr_struc_assembly14892_RT2_B4_L33_166_rprt/100	4387	598	1581	gi|295643107|gb|GW865128.1|GW865128	999	0	983	983	98.3984	3	189,753,37,	2806,2995,3752,	0,190,946,	aacaatgcctattccttccaccggtgctattgatccatcggcaatccggacacctgaggttctagggtaaggttttaagtgttctatcaactccttacaaccagtcatattgtctgtagctccggaatcaaggatccaaatattctgagaattttgactagaagtgtaagcagccgaagtacctttttt,gtcgaacatactagacatgtaagatttcttggggtcggctttctcagtattcatgatttgtgcaaacattttcttcagagtctccaactgaccagctgaaaactgtgtcgtatcatcagttttggtggcagctgcgttcgcacgagacttctgcttattcaagttcagtctgggtctccatccttgtggtccaccaactatttcccagc…	aacaatgcctattccttccaccggtgttattgatccatcggcaatccggacacctgaggttctagggtaaggttttaagtgttctatcaactccttacaaccagtcatattgtctgtagctccggaatcaaggatccaaatattctgagaattttgactagaagtgtaagcagccgaagtacctttttt,gtcgaacatactagacatgtaagatttcttggggtcggctttctcagtattcatgatttgtgcaaacattttcttcagagtctccaactgaccagctgaaaactgtgtcgtatcatcagttttggtggcagctgcgttcgcacgagacttctgcttattcaagttcagtctgggtctccatccttgtggtccaccaactatttcccagc…

## Sheet: undetermined
match	match coverage	miss-match	rep.match	N's	qgap count	Q gap bases	T gap count	T gap bases	strand	query	query size	query start	query end	target	target size	target start	target end	target covered	target % coverage	block count	block sizes	qstarts	tstarts	qseq	tseq
190	83.7004	9	0	0	3	530	2	23	+	undetermined/ltr_finder_scaffold863_168217_172522_-/100	4305	2604	3333	gi|94728305|gb|EB712132.1|EB712132	227	4	226	222	97.7974	5	78,6,81,21,13,	2604,2705,2711,2948,3320,	4,102,111,192,213,	atcatcaatggcttcctctttcgccatgcccgccgctgctactttcttgccggtggcatcatcaccaccgcaacactc,tgctta,ctagccccaaaactagctcaaaggtgtcggtttctgctgttgttgtctccgtcaacaagcaacaggacggaggtattcggc,gcacctacttcgccaagcaac,aagacggaggtct,	atcatcaatggcttcctctttcgccatgcccgctgctgctactttctcgtcggtggcatcatcgccaccgcaacactc,tgctta,ctagcctcaaaactagctcaaaggtgtcggtttctgctgctgttgtctccttcaacaagcaacaggatggaggtattcggc,gcacctacttcgccaagcaac,aagatggaggtct,
100	76.3359	3	0	0	1	22	2	24	-	undetermined/ltr_finder_scaffold863_168217_172522_-/100	4305	2555	2680	gi|324889788|gb|JG047012.1|JG047012	131	3	130	127	96.9466	3	76,10,17,	1625,1723,1733,	3,95,113,	gtgttgcggtggtgatgatgccaccggcaagaaagtagcagcggcgggcatggcgaaagaggaagccattgatgat,gtgtttatac,taggtagtacttgatac,	gtgttgcggtggcgatgatgccaccgacgagaaagtagcagcggcgggcatggcgaaagaggaagccattgatgat,gtgtttatac,taggtagtacttgatac,
100	75.7576	3	0	0	1	22	2	24	-	undetermined/ltr_finder_scaffold863_168217_172522_-/100	4305	2555	2680	gi|324946297|gb|JG050704.1|JG050704	132	4	131	127	96.2121	3	76,10,17,	1625,1723,1733,	4,96,114,	gtgttgcggtggtgatgatgccaccggcaagaaagtagcagcggcgggcatggcgaaagaggaagccattgatgat,gtgtttatac,taggtagtacttgatac,	gtgttgcggtggcgatgatgccaccgacgagaaagtagcagcggcgggcatggcgaaagaggaagccattgatgat,gtgtttatac,taggtagtacttgatac,
100	75.7576	3	0	0	1	22	2	24	-	undetermined/ltr_finder_scaffold863_168217_172522_-/100	4305	2555	2680	gi|324840118|gb|JG042839.1|JG042839	132	4	131	127	96.2121	3	76,10,17,	1625,1723,1733,	4,96,114,	gtgttgcggtggtgatgatgccaccggcaagaaagtagcagcggcgggcatggcgaaagaggaagccattgatgat,gtgtttatac,taggtagtacttgatac,	gtgttgcggtggcgatgatgccaccgacgagaaagtagcagcggcgggcatggcgaaagaggaagccattgatgat,gtgtttatac,taggtagtacttgatac,
100	75.7576	3	0	0	1	22	2	24	-	undetermined/ltr_finder_scaffold863_168217_172522_-/100	4305	2555	2680	gi|324821856|gb|JG059264.1|JG059264	132	4	131	127	96.2121	3	76,10,17,	1625,1723,1733,	4,96,114,	gtgttgcggtggtgatgatgccaccggcaagaaagtagcagcggcgggcatggcgaaagaggaagccattgatgat,gtgtttatac,taggtagtacttgatac,	gtgttgcggtggcgatgatgccaccgacgagaaagtagcagcggcgggcatggcgaaagaggaagccattgatgat,gtgtttatac,taggtagtacttgatac,
100	75.7576	3	0	0	1	22	2	24	-	undetermined/ltr_finder_scaffold863_168217_172522_-/100	4305	2555	2680	gi|324754202|gb|JG048516.1|JG048516	132	4	131	127	96.2121	3	76,10,17,	1625,1723,1733,	4,96,114,	gtgttgcggtggtgatgatgccaccggcaagaaagtagcagcggcgggcatggcgaaagaggaagccattgatgat,gtgtttatac,taggtagtacttgatac,	gtgttgcggtggcgatgatgccaccgacgagaaagtagcagcggcgggcatggcgaaagaggaagccattgatgat,gtgtttatac,taggtagtacttgatac,
100	75.188	3	0	0	1	22	2	24	-	undetermined/ltr_finder_scaffold863_168217_172522_-/100	4305	2555	2680	gi|324851688|gb|JG056540.1|JG056540	133	5	132	127	95.4887	3	76,10,17,	1625,1723,1733,	5,97,115,	gtgttgcggtggtgatgatgccaccggcaagaaagtagcagcggcgggcatggcgaaagaggaagccattgatgat,gtgtttatac,taggtagtacttgatac,	gtgttgcggtggcgatgatgccaccgacgagaaagtagcagcggcgggcatggcgaaagaggaagccattgatgat,gtgtttatac,taggtagtacttgatac,
102	77.8626	4	0	0	1	22	2	24	-	undetermined/ltr_finder_scaffold863_168217_172522_-/100	4305	2555	2683	gi|324867970|gb|JG049657.1|JG049657	131	0	130	130	99.2366	3	79,10,17,	1622,1723,1733,	0,95,113,	ggagtgttgcggtggtgatgatgccaccggcaagaaagtagcagcggcgggcatggcgaaagaggaagccattgatgat,gtgtttatac,taggtagtacttgatac,	ggtgtgttgcggtggcgatgatgccaccgacgagaaagtagcagcggcgggcatggcgaaagaggaagccattgatgat,gtgtttatac,taggtagtacttgatac,
102	77.8626	4	0	0	1	22	2	24	-	undetermined/ltr_finder_scaffold863_168217_172522_-/100	4305	2555	2683	gi|324622899|gb|JG047441.1|JG047441	131	0	130	130	99.2366	3	79,10,17,	1622,1723,1733,	0,95,113,	ggagtgttgcggtggtgatgatgccaccggcaagaaagtagcagcggcgggcatggcgaaagaggaagccattgatgat,gtgtttatac,taggtagtacttgatac,	ggtgtgttgcggtggcgatgatgccaccgacgagaaagtagcagcggcgggcatggcgaaagaggaagccattgatgat,gtgtttatac,taggtagtacttgatac,
101	77.6923	4	0	0	1	22	2	24	-	undetermined/ltr_finder_scaffold863_168217_172522_-/100	4305	2555	2682	gi|324948736|gb|JG249017.1|JG249017	130	0	129	129	99.2308	3	78,10,17,	1623,1723,1733,	0,94,112,	gagtgttgcggtggtgatgatgccaccggcaagaaagtagcagcggcgggcatggcgaaagaggaagccattgatgat,gtgtttatac,taggtagtacttgatac,	gtgtgttgcggtggcgatgatgccaccgacgagaaagtagcagcggcgggcatggcgaaagaggaagccattgatgat,gtgtttatac,taggtagtacttgatac,
101	77.6923	4	0	0	1	22	2	24	-	undetermined/ltr_finder_scaffold863_168217_172522_-/100	4305	2555	2682	gi|324763104|gb|JG045268.1|JG045268	130	0	129	129	99.2308	3	78,10,17,	1623,1723,1733,	0,94,112,	gagtgttgcggtggtgatgatgccaccggcaagaaagtagcagcggcgggcatggcgaaagaggaagccattgatgat,gtgtttatac,taggtagtacttgatac,	gtgtgttgcggtggcgatgatgccaccgacgagaaagtagcagcggcgggcatggcgaaagaggaagccattgatgat,gtgtttatac,taggtagtacttgatac,
99	75.5725	4	0	0	1	22	2	24	-	undetermined/ltr_finder_scaffold863_168217_172522_-/100	4305	2555	2680	gi|324870290|gb|JG118794.1|JG118794	131	3	130	127	96.9466	3	76,10,17,	1625,1723,1733,	3,95,113,	gtgttgcggtggtgatgatgccaccggcaagaaagtagcagcggcgggcatggcgaaagaggaagccattgatgat,gtgtttatac,taggtagtacttgatac,	gtgttgcggtggcgatgatgcccccgacgagaaagtagcagcggcgggcatggcgaaagaggaagccattgatgat,gtgtttatac,taggtagtacttgatac,
88	75.2137	4	0	0	1	22	2	24	-	undetermined/ltr_finder_scaffold863_168217_172522_-/100	4305	2555	2669	gi|324910594|gb|JG043875.1|JG043875	117	0	116	116	99.1453	3	65,10,17,	1636,1723,1733,	0,81,99,	gtgatgatgccaccggcaagaaagtagcagcggcgggcatggcgaaagaggaagccattgatgat,gtgtttatac,taggtagtacttgatac,	gcgatgatgcccccgacgagaaagtagcagcggcgggcatggcgaaagaggaagccattgatgat,gtgtttatac,taggtagtacttgatac,
88	75.2137	4	0	0	1	22	2	24	-	undetermined/ltr_finder_scaffold863_168217_172522_-/100	4305	2555	2669	gi|324833568|gb|JG039768.1|JG039768	117	0	116	116	99.1453	3	65,10,17,	1636,1723,1733,	0,81,99,	gtgatgatgccaccggcaagaaagtagcagcggcgggcatggcgaaagaggaagccattgatgat,gtgtttatac,taggtagtacttgatac,	gcgatgatgccaccgacgagaaagtagcagcggcgggcgtggcgaaagaggaagccattgatgat,gtgtttatac,taggtagtacttgatac,
99	75	4	0	0	1	22	2	24	-	undetermined/ltr_finder_scaffold863_168217_172522_-/100	4305	2555	2680	gi|324758716|gb|JG155888.1|JG155888	132	4	131	127	96.2121	3	76,10,17,	1625,1723,1733,	4,96,114,	gtgttgcggtggtgatgatgccaccggcaagaaagtagcagcggcgggcatggcgaaagaggaagccattgatgat,gtgtttatac,taggtagtacttgatac,	gtgttgtggtggcgatgatgccaccgacgagaaagtagcagcggcgggcatggcgaaagaggaagccattgatgat,gtgtttatac,taggtagtacttgatac,
187	74.502	7	0	0	5	444	5	57	+	undetermined/ltr_finder_scaffold863_168217_172522_-/100	4305	2562	3200	gi|94729856|gb|EB713683.1|EB713683	251	0	251	251	100	7	11,8,78,6,59,17,15,	2562,2586,2604,2705,2711,2926,3185,	0,26,45,143,152,211,236,	gtactacctag,accccaag,atcatcaatggcttcctctttcgccatgcccgccgctgctactttcttgccggtggcatcatcaccaccgcaacactc,tgctta,ctagccccaaaactagctcaaaggtgtcggtttctgctgttgttgtctccgtcaacaag,cagcaggatggaggtat,actacttcgccaagc,	gtactacctag,accccaag,atcatcaatggcttcctctttcgccatgcccgctgctgctactttctcgtcggtggcatcatcgccaccgcaacactc,tgctta,ctagcctcaaaactagctcaaaggtgtcggtttctgctgctgttgtctccttcaacaag,cagcaggatggaggtat,actacttcgccaagc,
614	100	0	0	0	0	0	0	0	-	undetermined/ltr_finder_scaffold62_81741_83658_-/100	1917	711	1325	gi|324646490|gb|JG282516.1|JG282516	614	0	614	614	100	1	614,	592,	0,	gccaaatcctcaaaaattcatatttgatcaatcaagttcatttgcaatcggagagggaaaaccctattcttcacctaaataaccttacaagcagatacagtgattgaggagctagaaaccctaatacagctacaattactctacacaaacgatccacataggaaacaacccacccaatctaagagctggtaaacttggtgacggccttggtcccttcagaaacagcgtgcttcgccagctcgccggggagaacaagcctgacggcagtctggatctcgcgagaagtgatcgtcggcttcttgttgtacctcgcaagcctggaggactcggcagcgagcttctcgaagatgtcattgatgaagctgttcatgatccccatagccttgctggagatcccaa…	gccaaatcctcaaaaattcatatttgatcaatcaagttcatttgcaatcggagagggaaaaccctattcttcacctaaataaccttacaagcagatacagtgattgaggagctagaaaccctaatacagctacaattactctacacaaacgatccacataggaaacaacccacccaatctaagagctggtaaacttggtgacggccttggtcccttcagaaacagcgtgcttcgccagctcgccggggagaacaagcctgacggcagtctggatctcgcgagaagtgatcgtcggcttcttgttgtacctcgcaagcctggaggactcggcagcgagcttctcgaagatgtcattgatgaagctgttcatgatccccatagccttgctggagatcccaa…
642	99.8445	0	0	0	0	0	0	0	-	undetermined/ltr_finder_scaffold62_81741_83658_-/100	1917	685	1327	gi|324622163|gb|JG103986.1|JG103986	643	0	642	642	99.8445	1	642,	590,	0,	cggccaaatcctcaaaaattcatatttgatcaatcaagttcatttgcaatcggagagggaaaaccctattcttcacctaaataaccttacaagcagatacagtgattgaggagctagaaaccctaatacagctacaattactctacacaaacgatccacataggaaacaacccacccaatctaagagctggtaaacttggtgacggccttggtcccttcagaaacagcgtgcttcgccagctcgccggggagaacaagcctgacggcagtctggatctcgcgagaagtgatcgtcggcttcttgttgtacctcgcaagcctggaggactcggcagcgagcttctcgaagatgtcattgatgaagctgttcatgatccccatagccttgctggagatccc…	cggccaaatcctcaaaaattcatatttgatcaatcaagttcatttgcaatcggagagggaaaaccctattcttcacctaaataaccttacaagcagatacagtgattgaggagctagaaaccctaatacagctacaattactctacacaaacgatccacataggaaacaacccacccaatctaagagctggtaaacttggtgacggccttggtcccttcagaaacagcgtgcttcgccagctcgccggggagaacaagcctgacggcagtctggatctcgcgagaagtgatcgtcggcttcttgttgtacctcgcaagcctggaggactcggcagcgagcttctcgaagatgtcattgatgaagctgttcatgatccccatagccttgctggagatccc…
639	99.8438	0	0	0	0	0	0	0	-	undetermined/ltr_finder_scaffold62_81741_83658_-/100	1917	687	1326	gi|324859116|gb|JG260187.1|JG260187	640	0	639	639	99.8438	1	639,	591,	0,	ggccaaatcctcaaaaattcatatttgatcaatcaagttcatttgcaatcggagagggaaaaccctattcttcacctaaataaccttacaagcagatacagtgattgaggagctagaaaccctaatacagctacaattactctacacaaacgatccacataggaaacaacccacccaatctaagagctggtaaacttggtgacggccttggtcccttcagaaacagcgtgcttcgccagctcgccggggagaacaagcctgacggcagtctggatctcgcgagaagtgatcgtcggcttcttgttgtacctcgcaagcctggaggactcggcagcgagcttctcgaagatgtcattgatgaagctgttcatgatccccatagccttgctggagatccca…	ggccaaatcctcaaaaattcatatttgatcaatcaagttcatttgcaatcggagagggaaaaccctattcttcacctaaataaccttacaagcagatacagtgattgaggagctagaaaccctaatacagctacaattactctacacaaacgatccacataggaaacaacccacccaatctaagagctggtaaacttggtgacggccttggtcccttcagaaacagcgtgcttcgccagctcgccggggagaacaagcctgacggcagtctggatctcgcgagaagtgatcgtcggcttcttgttgtacctcgcaagcctggaggactcggcagcgagcttctcgaagatgtcattgatgaagctgttcatgatccccatagccttgctggagatccca…
659	99.5468	0	0	0	0	0	0	0	-	undetermined/ltr_finder_scaffold62_81741_83658_-/100	1917	687	1346	gi|324719093|gb|JG081686.1|JG081686	662	2	661	659	99.5468	1	659,	571,	2,	ttagaattggacaaagcttcggccaaatcctcaaaaattcatatttgatcaatcaagttcatttgcaatcggagagggaaaaccctattcttcacctaaataaccttacaagcagatacagtgattgaggagctagaaaccctaatacagctacaattactctacacaaacgatccacataggaaacaacccacccaatctaagagctggtaaacttggtgacggccttggtcccttcagaaacagcgtgcttcgccagctcgccggggagaacaagcctgacggcagtctggatctcgcgagaagtgatcgtcggcttcttgttgtacctcgcaagcctggaggactcggcagcgagcttctcgaagatgtcattgatgaagctgttcatgatcccca…	ttagaattggacaaagcttcggccaaatcctcaaaaattcatatttgatcaatcaagttcatttgcaatcggagagggaaaaccctattcttcacctaaataaccttacaagcagatacagtgattgaggagctagaaaccctaatacagctacaattactctacacaaacgatccacataggaaacaacccacccaatctaagagctggtaaacttggtgacggccttggtcccttcagaaacagcgtgcttcgccagctcgccggggagaacaagcctgacggcagtctggatctcgcgagaagtgatcgtcggcttcttgttgtacctcgcaagcctggaggactcggcagcgagcttctcgaagatgtcattgatgaagctgttcatgatcccca…
645	99.537	0	0	0	0	0	0	0	-	undetermined/ltr_finder_scaffold62_81741_83658_-/100	1917	684	1329	gi|324922257|gb|JG254979.1|JG254979	648	1	646	645	99.537	1	645,	588,	1,	ttcggccaaatcctcaaaaattcatatttgatcaatcaagttcatttgcaatcggagagggaaaaccctattcttcacctaaataaccttacaagcagatacagtgattgaggagctagaaaccctaatacagctacaattactctacacaaacgatccacataggaaacaacccacccaatctaagagctggtaaacttggtgacggccttggtcccttcagaaacagcgtgcttcgccagctcgccggggagaacaagcctgacggcagtctggatctcgcgagaagtgatcgtcggcttcttgttgtacctcgcaagcctggaggactcggcagcgagcttctcgaagatgtcattgatgaagctgttcatgatccccatagccttgctggagatc…	ttcggccaaatcctcaaaaattcatatttgatcaatcaagttcatttgcaatcggagagggaaaaccctattcttcacctaaataaccttacaagcagatacagtgattgaggagctagaaaccctaatacagctacaattactctacacaaacgatccacataggaaacaacccacccaatctaagagctggtaaacttggtgacggccttggtcccttcagaaacagcgtgcttcgccagctcgccggggagaacaagcctgacggcagtctggatctcgcgagaagtgatcgtcggcttcttgttgtacctcgcaagcctggaggactcggcagcgagcttctcgaagatgtcattgatgaagctgttcatgatccccatagccttgctggagatc…
638	99.532	0	0	0	0	0	0	0	-	undetermined/ltr_finder_scaffold62_81741_83658_-/100	1917	687	1325	gi|324858555|gb|JG135075.1|JG135075	641	2	640	638	99.532	1	638,	592,	2,	gccaaatcctcaaaaattcatatttgatcaatcaagttcatttgcaatcggagagggaaaaccctattcttcacctaaataaccttacaagcagatacagtgattgaggagctagaaaccctaatacagctacaattactctacacaaacgatccacataggaaacaacccacccaatctaagagctggtaaacttggtgacggccttggtcccttcagaaacagcgtgcttcgccagctcgccggggagaacaagcctgacggcagtctggatctcgcgagaagtgatcgtcggcttcttgttgtacctcgcaagcctggaggactcggcagcgagcttctcgaagatgtcattgatgaagctgttcatgatccccatagccttgctggagatcccaa…	gccaaatcctcaaaaattcatatttgatcaatcaagttcatttgcaatcggagagggaaaaccctattcttcacctaaataaccttacaagcagatacagtgattgaggagctagaaaccctaatacagctacaattactctacacaaacgatccacataggaaacaacccacccaatctaagagctggtaaacttggtgacggccttggtcccttcagaaacagcgtgcttcgccagctcgccggggagaacaagcctgacggcagtctggatctcgcgagaagtgatcgtcggcttcttgttgtacctcgcaagcctggaggactcggcagcgagcttctcgaagatgtcattgatgaagctgttcatgatccccatagccttgctggagatcccaa…
675	99.8521	1	0	0	0	0	0	0	-	undetermined/ltr_finder_scaffold62_81741_83658_-/100	1917	692	1368	gi|324835672|gb|JG122461.1|JG122461	676	0	676	676	100	1	676,	549,	0,	gaggacaaaagatcaacgtatattagaattggacaaagcttcggccaaatcctcaaaaattcatatttgatcaatcaagttcatttgcaatcggagagggaaaaccctattcttcacctaaataaccttacaagcagatacagtgattgaggagctagaaaccctaatacagctacaattactctacacaaacgatccacataggaaacaacccacccaatctaagagctggtaaacttggtgacggccttggtcccttcagaaacagcgtgcttcgccagctcgccggggagaacaagcctgacggcagtctggatctcgcgagaagtgatcgtcggcttcttgttgtacctcgcaagcctggaggactcggcagcgagcttctcgaagatgtcattg…	gaggacaaaagatcaacgtatattagaattggacaaagcttcggccaaatcctcaaaaattcatatttgatcaatcaagttcatttgcaatcggagagggaaaaccctattcttcacctaaataaccttacaagcagatacagtgattgaggagctagaaaccctaatacagctacaattactctacacaaacgatccacataggaaacaacccacccaatctaagagctggtaaacttggtgacggccttggtcccttcagaaacagcgtgcttcgccagctcgccggggagaacaagcctgacggcagtctggatctcgcgagaagtgatcgtcggcttcttgttgtacctcgcaagcctggaggactcggcagcgagcttctcgaagatgtcattg…
634	99.8425	1	0	0	0	0	0	0	-	undetermined/ltr_finder_scaffold62_81741_83658_-/100	1917	692	1327	gi|324631364|gb|JG285765.1|JG285765	635	0	635	635	100	1	635,	590,	0,	cggccaaatcctcaaaaattcatatttgatcaatcaagttcatttgcaatcggagagggaaaaccctattcttcacctaaataaccttacaagcagatacagtgattgaggagctagaaaccctaatacagctacaattactctacacaaacgatccacataggaaacaacccacccaatctaagagctggtaaacttggtgacggccttggtcccttcagaaacagcgtgcttcgccagctcgccggggagaacaagcctgacggcagtctggatctcgcgagaagtgatcgtcggcttcttgttgtacctcgcaagcctggaggactcggcagcgagcttctcgaagatgtcattgatgaagctgttcatgatccccatagccttgctggagatccc…	cggccaaatcctcaaaaattcatatttgatcaatcaagttcatttgcaatcggagagggaaaaccctattcttcacctaaataaccttacaagcagatacagtgattgaggagctagaaaccctaatacagctacaattactctacacaaacgatccacataggaaacaacccacccaatctaagagctggtaaacttggtgacggccttggtcccttcaaaaacagcgtgcttcgccagctcgccggggagaacaagcctgacggcagtctggatctcgcgagaagtgatcgtcggcttcttgttgtacctcgcaagcctggaggactcggcagcgagcttctcgaagatgtcattgatgaagctgttcatgatccccatagccttgctggagatccc…
505	99.8024	1	0	0	0	0	0	0	-	undetermined/ltr_finder_scaffold62_81741_83658_-/100	1917	820	1326	gi|324944909|gb|JG267522.1|JG267522	506	0	506	506	100	1	506,	591,	0,	ggccaaatcctcaaaaattcatatttgatcaatcaagttcatttgcaatcggagagggaaaaccctattcttcacctaaataaccttacaagcagatacagtgattgaggagctagaaaccctaatacagctacaattactctacacaaacgatccacataggaaacaacccacccaatctaagagctggtaaacttggtgacggccttggtcccttcagaaacagcgtgcttcgccagctcgccggggagaacaagcctgacggcagtctggatctcgcgagaagtgatcgtcggcttcttgttgtacctcgcaagcctggaggactcggcagcgagcttctcgaagatgtcattgatgaagctgttcatgatccccatagccttgctggagatccca…	ggccaaatcctcaaaaattcatatttgatcaatcaagttcatttgcaatcggagagggaaaaccctattcttcacctaaataaccttacaagcagatacagtgattgaggagctagaaaccctaatacagctacaattactctacacaaacgatccacataggaaacaacccacccaatctaagagctggtaaacttggtgacggccttggtcccttcaaaaacagcgtgcttcgccagctcgccggggagaacaagcctgacggcagtctggatctcgcgagaagtgatcgtcggcttcttgttgtacctcgcaagcctggaggactcggcagcgagcttctcgaagatgtcattgatgaagctgttcatgatccccatagccttgctggagatccca…
425	99.7653	1	0	0	0	0	0	0	-	undetermined/ltr_finder_scaffold62_81741_83658_-/100	1917	891	1317	gi|324959597|gb|JG288974.1|JG288974	426	0	426	426	100	1	426,	600,	0,	ctcaaaaattcatatttgatcaatcaagttcatttgcaatcggagagggaaaaccctattcttcacctaaataaccttacaagcagatacagtgattgaggagctagaaaccctaatacagctacaattactctacacaaacgatccacataggaaacaacccacccaatctaagagctggtaaacttggtgacggccttggtcccttcagaaacagcgtgcttcgccagctcgccggggagaacaagcctgacggcagtctggatctcgcgagaagtgatcgtcggcttcttgttgtacctcgcaagcctggaggactcggcagcgagcttctcgaagatgtcattgatgaagctgttcatgatccccatagccttgctggagatcccaatgtccgga…	ctcaaaaattcatatttgatcaatcaagttcatttgcaatcggagagggaaaaccctattcttcacctaaataaccttacaagcagatacagtgattgaggagctagaaaccctaatacagctacaattactctacacaaacgatccacataggaaacaacccacccaatctaagagctggtaaacttggtgacggccttggtcccttcaaaaacagcgtgcttcgccagctcgccggggagaacaagcctgacggcagtctggatctcgcgagaagtgatcgtcggcttcttgttgtacctcgcaagcctggaggactcggcagcgagcttctcgaagatgtcattgatgaagctgttcatgatccccatagccttgctggagatcccaatgtccgga…
639	99.688	1	0	0	0	0	0	0	-	undetermined/ltr_finder_scaffold62_81741_83658_-/100	1917	687	1327	gi|324903999|gb|JG281224.1|JG281224	641	0	640	640	99.844	1	640,	590,	0,	cggccaaatcctcaaaaattcatatttgatcaatcaagttcatttgcaatcggagagggaaaaccctattcttcacctaaataaccttacaagcagatacagtgattgaggagctagaaaccctaatacagctacaattactctacacaaacgatccacataggaaacaacccacccaatctaagagctggtaaacttggtgacggccttggtcccttcagaaacagcgtgcttcgccagctcgccggggagaacaagcctgacggcagtctggatctcgcgagaagtgatcgtcggcttcttgttgtacctcgcaagcctggaggactcggcagcgagcttctcgaagatgtcattgatgaagctgttcatgatccccatagccttgctggagatccc…	cggccaaatcctcaaaaattcatatttgatcaatcaagttcatttgcaatcggagagggaaaaccctattcttcacctaaataaccttacaagcagatacagtgattgaggagctagaaaccctaatacagctacaattactctacacaaacgatccacataggaaacaacccacccaatctaagagctggtaaacttggtgacggccttggtcccttcagaaacagcgtgcttcgccagctcgccggggagaacaagcctgacggcagtctggatctcgcgagaagtgatcgtcggcttcttgttgtacctcgcaagcctggaggactcggcagcgagcttctcgaagatgtcattgatgaagctgttcatgatccccatagccttgctggagatccc…
638	99.6875	1	0	0	0	0	0	0	-	undetermined/ltr_finder_scaffold62_81741_83658_-/100	1917	687	1326	gi|324780710|gb|JG256334.1|JG256334	640	0	639	639	99.8438	1	639,	591,	0,	ggccaaatcctcaaaaattcatatttgatcaatcaagttcatttgcaatcggagagggaaaaccctattcttcacctaaataaccttacaagcagatacagtgattgaggagctagaaaccctaatacagctacaattactctacacaaacgatccacataggaaacaacccacccaatctaagagctggtaaacttggtgacggccttggtcccttcagaaacagcgtgcttcgccagctcgccggggagaacaagcctgacggcagtctggatctcgcgagaagtgatcgtcggcttcttgttgtacctcgcaagcctggaggactcggcagcgagcttctcgaagatgtcattgatgaagctgttcatgatccccatagccttgctggagatccca…	ggccaaatcctcaaaaattcatatttgatcaatcaagttcatttgcaatcggagagggaaaaccctattcttcacctaaataaccttacaagcagatacagtgattgaggagctagaaaccctaatacagctacaattactctacacaaacgatccacataggaaacaacccacccaatctaagagctggtaaacttggtgacggccttggtcccttcaaaaacagcgtgcttcgccagctcgccggggagaacaagcctgacggcagtctggatctcgcgagaagtgatcgtcggcttcttgttgtacctcgcaagcctggaggactcggcagcgagcttctcgaagatgtcattgatgaagctgttcatgatccccatagccttgctggagatccca…
637	99.687	1	0	0	0	0	0	0	-	undetermined/ltr_finder_scaffold62_81741_83658_-/100	1917	687	1325	gi|324844022|gb|JG146968.1|JG146968	639	0	638	638	99.8435	1	638,	592,	0,	gccaaatcctcaaaaattcatatttgatcaatcaagttcatttgcaatcggagagggaaaaccctattcttcacctaaataaccttacaagcagatacagtgattgaggagctagaaaccctaatacagctacaattactctacacaaacgatccacataggaaacaacccacccaatctaagagctggtaaacttggtgacggccttggtcccttcagaaacagcgtgcttcgccagctcgccggggagaacaagcctgacggcagtctggatctcgcgagaagtgatcgtcggcttcttgttgtacctcgcaagcctggaggactcggcagcgagcttctcgaagatgtcattgatgaagctgttcatgatccccatagccttgctggagatcccaa…	gccaaatcctcaaaaattcatatttgatcaatcaagttcatttgcaatcggagagggaaaaccctattcttcacctaaataaccttacaagcagatacagtgattgaggagctagaaaccctaatacagctacaattactctacacaaacgatccacataggaaacaacccacccaatctaagagctggtaaacttggtgacggccttggtcccttcagaaacagcgtgcttcgccagctcgccggggagaacaagcctgacggcagtttggatctcgcgagaagtgatcgtcggcttcttgttgtacctcgcaagcctggaggactcggcagcgagcttctcgaagatgtcattgatgaagctgttcatgatccccatagccttgctggagatcccaa…
637	99.687	1	0	0	0	0	0	0	-	undetermined/ltr_finder_scaffold62_81741_83658_-/100	1917	687	1325	gi|324770371|gb|JG282991.1|JG282991	639	0	638	638	99.8435	1	638,	592,	0,	gccaaatcctcaaaaattcatatttgatcaatcaagttcatttgcaatcggagagggaaaaccctattcttcacctaaataaccttacaagcagatacagtgattgaggagctagaaaccctaatacagctacaattactctacacaaacgatccacataggaaacaacccacccaatctaagagctggtaaacttggtgacggccttggtcccttcagaaacagcgtgcttcgccagctcgccggggagaacaagcctgacggcagtctggatctcgcgagaagtgatcgtcggcttcttgttgtacctcgcaagcctggaggactcggcagcgagcttctcgaagatgtcattgatgaagctgttcatgatccccatagccttgctggagatcccaa…	gccaaatcctcaaaaattcatatttgatcaatcaagttcatttgcaatcggagagggaaaaccctattcttcacctaaataaccttacaagcagacacagtgattgaggagctagaaaccctaatacagctacaattactctacacaaacgatccacataggaaacaacccacccaatctaagagctggtaaacttggtgacggccttggtcccttcagaaacagcgtgcttcgccagctcgccggggagaacaagcctgacggcagtctggatctcgcgagaagtgatcgtcggcttcttgttgtacctcgcaagcctggaggactcggcagcgagcttctcgaagatgtcattgatgaagctgttcatgatccccatagccttgctggagatcccaa…
636	99.6865	1	0	0	0	0	0	0	-	undetermined/ltr_finder_scaffold62_81741_83658_-/100	1917	690	1327	gi|324782520|gb|JG256520.1|JG256520	638	0	637	637	99.8433	1	637,	590,	0,	cggccaaatcctcaaaaattcatatttgatcaatcaagttcatttgcaatcggagagggaaaaccctattcttcacctaaataaccttacaagcagatacagtgattgaggagctagaaaccctaatacagctacaattactctacacaaacgatccacataggaaacaacccacccaatctaagagctggtaaacttggtgacggccttggtcccttcagaaacagcgtgcttcgccagctcgccggggagaacaagcctgacggcagtctggatctcgcgagaagtgatcgtcggcttcttgttgtacctcgcaagcctggaggactcggcagcgagcttctcgaagatgtcattgatgaagctgttcatgatccccatagccttgctggagatccc…	cggccaaatcctcaaaaattcatatttgatcaatcaagttcatttgcaatcggagagggaaaaccctattcttcacctaaataaccttacaagcagatacagtgattgaggagctagaaaccctaacacagctacaattactctacacaaacgatccacataggaaacaacccacccaatctaagagctggtaaacttggtgacggccttggtcccttcagaaacagcgtgcttcgccagctcgccggggagaacaagcctgacggcagtctggatctcgcgagaagtgatcgtcggcttcttgttgtacctcgcaagcctggaggactcggcagcgagcttctcgaagatgtcattgatgaagctgttcatgatccccatagccttgctggagatccc…
612	99.6743	1	0	0	0	0	0	0	-	undetermined/ltr_finder_scaffold62_81741_83658_-/100	1917	687	1300	gi|324865554|gb|JG138022.1|JG138022	614	0	613	613	99.8371	1	613,	617,	0,	gatcaatcaagttcatttgcaatcggagagggaaaaccctattcttcacctaaataaccttacaagcagatacagtgattgaggagctagaaaccctaatacagctacaattactctacacaaacgatccacataggaaacaacccacccaatctaagagctggtaaacttggtgacggccttggtcccttcagaaacagcgtgcttcgccagctcgccggggagaacaagcctgacggcagtctggatctcgcgagaagtgatcgtcggcttcttgttgtacctcgcaagcctggaggactcggcagcgagcttctcgaagatgtcattgatgaagctgttcatgatccccatagccttgctggagatcccaatgtccggatggacctgcttcaggac…	gatcaatcaagttcatttgcaatcggagagggaaaaccctattcttcacctaaataaccttacaagcagatacagtgattgaggagctagaaaccctaatacagctacaattactctacacaaacgatccacataggaaacaacccacccaatctaagagctggtaaacttggtgacggccttggtcccttcagaaacagcgtgcttcgccagctcgccggggagaacaagcctgacggcagtctggatctcgcgagaagtgatcgtcggcttcttgttgtacctcgcaagcctggaggactcggcagcgagcttctcgaagatgtcattgatgaagctgttcatgatccccatagccttgctggagatcccaatgtccggatggacctgcttcaggac…
609	99.6727	1	0	0	0	0	0	0	-	undetermined/ltr_finder_scaffold62_81741_83658_-/100	1917	690	1300	gi|324905556|gb|JG281359.1|JG281359	611	0	610	610	99.8363	1	610,	617,	0,	gatcaatcaagttcatttgcaatcggagagggaaaaccctattcttcacctaaataaccttacaagcagatacagtgattgaggagctagaaaccctaatacagctacaattactctacacaaacgatccacataggaaacaacccacccaatctaagagctggtaaacttggtgacggccttggtcccttcagaaacagcgtgcttcgccagctcgccggggagaacaagcctgacggcagtctggatctcgcgagaagtgatcgtcggcttcttgttgtacctcgcaagcctggaggactcggcagcgagcttctcgaagatgtcattgatgaagctgttcatgatccccatagccttgctggagatcccaatgtccggatggacctgcttcaggac…	gttcaatcaagttcatttgcaatcggagagggaaaaccctattcttcacctaaataaccttacaagcagatacagtgattgaggagctagaaaccctaatacagctacaattactctacacaaacgatccacataggaaacaacccacccaatctaagagctggtaaacttggtgacggccttggtcccttcagaaacagcgtgcttcgccagctcgccggggagaacaagcctgacggcagtctggatctcgcgagaagtgatcgtcggcttcttgttgtacctcgcaagcctggaggactcggcagcgagcttctcgaagatgtcattgatgaagctgttcatgatccccatagccttgctggagatcccaatgtccggatggacctgcttcaggac…
594	99.6644	1	0	0	0	0	0	0	-	undetermined/ltr_finder_scaffold62_81741_83658_-/100	1917	705	1300	gi|324641433|gb|JG282201.1|JG282201	596	1	596	595	99.8322	1	595,	617,	1,	gatcaatcaagttcatttgcaatcggagagggaaaaccctattcttcacctaaataaccttacaagcagatacagtgattgaggagctagaaaccctaatacagctacaattactctacacaaacgatccacataggaaacaacccacccaatctaagagctggtaaacttggtgacggccttggtcccttcagaaacagcgtgcttcgccagctcgccggggagaacaagcctgacggcagtctggatctcgcgagaagtgatcgtcggcttcttgttgtacctcgcaagcctggaggactcggcagcgagcttctcgaagatgtcattgatgaagctgttcatgatccccatagccttgctggagatcccaatgtccggatggacctgcttcaggac…	gatcaatcaagttcatttgcaatcggagagggaaaaccctattcttcacctaaataaccttacaagcagatacagtgattgaggagctagaaaccctaatacagctacaattactctacacaaacgatccacataggaaacaacccacccaatctaagagctggtaaacttggtgacggccttggtcccttcagaagcagcgtgcttcgccagctcgccggggagaacaagcctgacggcagtctggatctcgcgagaagtgatcgtcggcttcttgttgtacctcgcaagcctggaggactcggcagcgagcttctcgaagatgtcattgatgaagctgttcatgatccccatagccttgctggagatcccaatgtccggatggacctgcttcaggac…
214	99.5349	1	0	0	0	0	0	0	+	undetermined/ltr_finder_scaffold62_81741_83658_-/100	1917	1111	1326	gi|324858666|gb|JG168387.1|JG168387	215	0	215	215	100	1	215,	1111,	0,	gggaccaaggccgtcaccaagtttaccagctcttagattgggtgggttgtttcctatgtggatcgtttgtgtagagtaattgtagctgtattagggtttctagctcctcaatcactgtatctgcttgtaaggttatttaggtgaagaatagggttttccctctccgattgcaaatgaacttgattgatcaaatatgaatttttgaggatttggcc,	gggaccaaggccgtcaccaagtttaccagctcttagattgggtgggttgtttcctatgtggatcgtttgtgtagagtaattgtagctgtattagggtttctagctcctcaatcactgtatctgcttgtaaggttatttaggtgaagaatagggttttccctctccgattgcaaatgaacttgattgatcaaatatgaatttttgaggatttggac,
642	99.5349	1	0	0	0	0	0	0	-	undetermined/ltr_finder_scaffold62_81741_83658_-/100	1917	684	1327	gi|324813483|gb|JG137748.1|JG137748	645	0	643	643	99.6899	1	643,	590,	0,	cggccaaatcctcaaaaattcatatttgatcaatcaagttcatttgcaatcggagagggaaaaccctattcttcacctaaataaccttacaagcagatacagtgattgaggagctagaaaccctaatacagctacaattactctacacaaacgatccacataggaaacaacccacccaatctaagagctggtaaacttggtgacggccttggtcccttcagaaacagcgtgcttcgccagctcgccggggagaacaagcctgacggcagtctggatctcgcgagaagtgatcgtcggcttcttgttgtacctcgcaagcctggaggactcggcagcgagcttctcgaagatgtcattgatgaagctgttcatgatccccatagccttgctggagatccc…	cggccaaatcctcaaaaattcatatttgatcaatcaagttcatttgcaatcggagagggaaaaccctattcttcacctaaataaccttacaagcagatacagtgattgaggagctagaaaccctaatacagctacaattactctacacaaacgatccacataggaaacaacccacccaatctaagagctggtaaacttggtgacggccttggtcccttcaaaaacagcgtgcttcgccagctcgccggggagaacaagcctgacggcagtctggatctcgcgagaagtgatcgtcggcttcttgttgtacctcgcaagcctggaggactcggcagcgagcttctcgaagatgtcattgatgaagctgttcatgatccccatagccttgctggagatccc…
640	99.5334	1	0	0	0	0	0	0	-	undetermined/ltr_finder_scaffold62_81741_83658_-/100	1917	685	1326	gi|324830032|gb|JG162760.1|JG162760	643	1	642	641	99.689	1	641,	591,	1,	ggccaaatcctcaaaaattcatatttgatcaatcaagttcatttgcaatcggagagggaaaaccctattcttcacctaaataaccttacaagcagatacagtgattgaggagctagaaaccctaatacagctacaattactctacacaaacgatccacataggaaacaacccacccaatctaagagctggtaaacttggtgacggccttggtcccttcagaaacagcgtgcttcgccagctcgccggggagaacaagcctgacggcagtctggatctcgcgagaagtgatcgtcggcttcttgttgtacctcgcaagcctggaggactcggcagcgagcttctcgaagatgtcattgatgaagctgttcatgatccccatagccttgctggagatccca…	ggccaaatcctcaaaaattcatatttgatcaatcaagttcatttgcaatcggagagggaaaaccctattcttcacctaaataaccttacaagcagatacagtgattgaggagctagaaaccctaatacagctacaattactctacacaaacgatccacataggaaacaacccacccaatctaagagctggtaaacttggtgacggccttggtcccttcaaaaacagcgtgcttcgccagctcgccggggagaacaagcctgacggcagtctggatctcgcgagaagtgatcgtcggcttcttgttgtacctcgcaagcctggaggactcggcagcgagcttctcgaagatgtcattgatgaagctgttcatgatccccatagccttgctggagatccca…
638	99.532	1	0	0	0	0	0	0	-	undetermined/ltr_finder_scaffold62_81741_83658_-/100	1917	687	1326	gi|324851322|gb|JG257157.1|JG257157	641	1	640	639	99.688	1	639,	591,	1,	ggccaaatcctcaaaaattcatatttgatcaatcaagttcatttgcaatcggagagggaaaaccctattcttcacctaaataaccttacaagcagatacagtgattgaggagctagaaaccctaatacagctacaattactctacacaaacgatccacataggaaacaacccacccaatctaagagctggtaaacttggtgacggccttggtcccttcagaaacagcgtgcttcgccagctcgccggggagaacaagcctgacggcagtctggatctcgcgagaagtgatcgtcggcttcttgttgtacctcgcaagcctggaggactcggcagcgagcttctcgaagatgtcattgatgaagctgttcatgatccccatagccttgctggagatccca…	ggccaaatcctcaaaaattcatatttgatcaatcaagttcatttgcaatcggagagggaaaaccctattcttcacctaaataaccttacaagcagatacagtgattgaggagctagaaaccctaatacagctacaattactctacacaaacgatccacataggaaacaacccacccaatctaagagctggtaaacttggtgacggccttggtcccttcaaaaacagcgtgcttcgccagctcgccggggagaacaagcctgacggcagtctggatctcgcgagaagtgatcgtcggcttcttgttgtacctcgcaagcctggaggactcggcagcgagcttctcgaagatgtcattgatgaagctgttcatgatccccatagccttgctggagatccca…
638	99.532	1	0	0	0	0	0	0	-	undetermined/ltr_finder_scaffold62_81741_83658_-/100	1917	687	1326	gi|324645768|gb|JG110937.1|JG110937	641	0	639	639	99.688	1	639,	591,	0,	ggccaaatcctcaaaaattcatatttgatcaatcaagttcatttgcaatcggagagggaaaaccctattcttcacctaaataaccttacaagcagatacagtgattgaggagctagaaaccctaatacagctacaattactctacacaaacgatccacataggaaacaacccacccaatctaagagctggtaaacttggtgacggccttggtcccttcagaaacagcgtgcttcgccagctcgccggggagaacaagcctgacggcagtctggatctcgcgagaagtgatcgtcggcttcttgttgtacctcgcaagcctggaggactcggcagcgagcttctcgaagatgtcattgatgaagctgttcatgatccccatagccttgctggagatccca…	gaccaaatcctcaaaaattcatatttgatcaatcaagttcatttgcaatcggagagggaaaaccctattcttcacctaaataaccttacaagcagatacagtgattgaggagctagaaaccctaatacagctacaattactctacacaaacgatccacataggaaacaacccacccaatctaagagctggtaaacttggtgacggccttggtcccttcagaaacagcgtgcttcgccagctcgccggggagaacaagcctgacggcagtctggatctcgcgagaagtgatcgtcggcttcttgttgtacctcgcaagcctggaggactcggcagcgagcttctcgaagatgtcattgatgaagctgttcatgatccccatagccttgctggagatccca…
660	99.3976	1	0	0	0	0	0	0	-	undetermined/ltr_finder_scaffold62_81741_83658_-/100	1917	687	1348	gi|324809426|gb|JG134195.1|JG134195	664	2	663	661	99.5482	1	661,	569,	2,	tattagaattggacaaagcttcggccaaatcctcaaaaattcatatttgatcaatcaagttcatttgcaatcggagagggaaaaccctattcttcacctaaataaccttacaagcagatacagtgattgaggagctagaaaccctaatacagctacaattactctacacaaacgatccacataggaaacaacccacccaatctaagagctggtaaacttggtgacggccttggtcccttcagaaacagcgtgcttcgccagctcgccggggagaacaagcctgacggcagtctggatctcgcgagaagtgatcgtcggcttcttgttgtacctcgcaagcctggaggactcggcagcgagcttctcgaagatgtcattgatgaagctgttcatgatccc…	tattagaattggacaaagcttcggccaaatcctcaaaaattcatatttgatcaatcaagttcatttgcaatcggagagggaaaaccctattcttcacctaaataaccttacaagcagatacagtgattgaggagctagaaaccctaatacagctacaattactctacacaaacgatccacataggaaacaacccacccaatctaagagctggtaaacttggtgacggccttggtcccttcaaaaacagcgtgcttcgccagctcgccggggagaacaagcctgacggcagtctggatctcgcgagaagtgatcgtcggcttcttgttgtacctcgcaagcctggaggactcggcagcgagcttctcgaagatgtcattgatgaagctgttcatgatccc…
628	99.3671	1	0	0	0	0	0	0	-	undetermined/ltr_finder_scaffold62_81741_83658_-/100	1917	685	1314	gi|324677590|gb|JG142261.1|JG142261	632	2	631	629	99.5253	1	629,	603,	2,	aaaaattcatatttgatcaatcaagttcatttgcaatcggagagggaaaaccctattcttcacctaaataaccttacaagcagatacagtgattgaggagctagaaaccctaatacagctacaattactctacacaaacgatccacataggaaacaacccacccaatctaagagctggtaaacttggtgacggccttggtcccttcagaaacagcgtgcttcgccagctcgccggggagaacaagcctgacggcagtctggatctcgcgagaagtgatcgtcggcttcttgttgtacctcgcaagcctggaggactcggcagcgagcttctcgaagatgtcattgatgaagctgttcatgatccccatagccttgctggagatcccaatgtccggatgg…	aaaaattcatatttgatcaatcaagttcatttgcaatcggagagggaaaaccctattcttcacctaaataaccttacaagcagatacagtgattgaggagctagaaaccctaatacagctacaattactctacacaaacgatccacataggaaacaacccacccaatctaagagctggtaaacttggtgacggccttggtcccttcaaaaacagcgtgcttcgccagctcgccggggagaacaagcctgacggcagtctggatctcgcgagaagtgatcgtcggcttcttgttgtacctcgcaagcctggaggactcggcagcgagcttctcgaagatgtcattgatgaagctgttcatgatccccatagccttgctggagatcccaatgtccggatgg…
150	99.3377	1	0	0	0	0	0	0	+	undetermined/ltr_finder_scaffold62_81741_83658_-/100	1917	1175	1326	gi|324857378|gb|JG168318.1|JG168318	151	0	151	151	100	1	151,	1175,	0,	gtttgtgtagagtaattgtagctgtattagggtttctagctcctcaatcactgtatctgcttgtaaggttatttaggtgaagaatagggttttccctctccgattgcaaatgaacttgattgatcaaatatgaatttttgaggatttggcc,	gtttgtgtagagtaattgtagctgtattagggtttctagctcctcaatcactgtatctgcttgtaaggttatttaggtgaagaatagggttttccctctccgattgcaaatgaacttgattgatcaaatatgaatttttgaggatttggac,
245	99.1903	1	0	0	0	0	0	0	-	undetermined/ltr_finder_scaffold62_81741_83658_-/100	1917	1026	1272	gi|324946666|gb|JG116378.1|JG116378	247	1	247	246	99.5951	1	246,	645,	1,	agggaaaaccctattcttcacctaaataaccttacaagcagatacagtgattgaggagctagaaaccctaatacagctacaattactctacacaaacgatccacataggaaacaacccacccaatctaagagctggtaaacttggtgacggccttggtcccttcagaaacagcgtgcttcgccagctcgccggggagaacaagcctgacggcagtctggatctcgcgagaagtgatcgtcggcttc,	agggaaaaccctattcttcacctaaataaccttacaagcagatacagtgattgaggagctagaaaccctaatacagctacaattactctacacaaacgatccacataggaaacaacccacccaatctaagagctggtaaacttggtgacggccttggtccctccagaaacagcgtgcttcgccagctcgccggggagaacaagcctgacggcagtctggatctcgcgagaagtgatcgtcggcttc,
633	99.061	1	0	0	0	0	0	0	-	undetermined/ltr_finder_scaffold62_81741_83658_-/100	1917	690	1324	gi|324775229|gb|JG283373.1|JG283373	639	4	638	634	99.2175	1	634,	593,	4,	ccaaatcctcaaaaattcatatttgatcaatcaagttcatttgcaatcggagagggaaaaccctattcttcacctaaataaccttacaagcagatacagtgattgaggagctagaaaccctaatacagctacaattactctacacaaacgatccacataggaaacaacccacccaatctaagagctggtaaacttggtgacggccttggtcccttcagaaacagcgtgcttcgccagctcgccggggagaacaagcctgacggcagtctggatctcgcgagaagtgatcgtcggcttcttgttgtacctcgcaagcctggaggactcggcagcgagcttctcgaagatgtcattgatgaagctgttcatgatccccatagccttgctggagatcccaat…	ccaaatcctcaaaaattcatatttgatcaatcaagttcatttgcaatcggagagggaaaaccctattcttcacctaaataaccttacaagcagatacagtgattgaggagctagaaaccctaatacagctacaattactctacacaaacgatccacataggaaacaacccacccaatctaagagctggtaaacttggtgacggccttggtcccttcagaaacagcgtgcttcgccagctcgccggggagaacaagcctgacggcagtctggatctcgcgagaagtgatcgtcggcttcttgttgtacctcgcaagcctggaggactcggcagcgagcttctcgaagatgacattgatgaagctgttcatgatccccatagccttgctggagatcccaat…
623	99.68	2	0	0	0	0	0	0	-	undetermined/ltr_finder_scaffold62_81741_83658_-/100	1917	701	1326	gi|324839809|gb|JG156273.1|JG156273	625	0	625	625	100	1	625,	591,	0,	ggccaaatcctcaaaaattcatatttgatcaatcaagttcatttgcaatcggagagggaaaaccctattcttcacctaaataaccttacaagcagatacagtgattgaggagctagaaaccctaatacagctacaattactctacacaaacgatccacataggaaacaacccacccaatctaagagctggtaaacttggtgacggccttggtcccttcagaaacagcgtgcttcgccagctcgccggggagaacaagcctgacggcagtctggatctcgcgagaagtgatcgtcggcttcttgttgtacctcgcaagcctggaggactcggcagcgagcttctcgaagatgtcattgatgaagctgttcatgatccccatagccttgctggagatccca…	ggccaaatcctcaaaaattcatatttgatcaatcaagttcatttgcaatcggagagggaaaaccctattcttcacctaaataaccttacaagcagatacagtgactgaggagctagaaaccctaatacagctacaattactctacacaaacgatccacataggaaacaacccacccaatctaagagctggtaaacttggtgacggccttggtcccttcagaaacagcgtgcttcgccagctcgccggggagaacaagcctgacggcagtctggatctcgcgagaagtgatcgtcggcttcttgttgtacctcgcaagcctggaggactcggcagcgagcttctcgaagatgtcattgatgaagctgttcatgatccccatagccttgctggagatccca…
611	99.6737	2	0	0	0	0	0	0	-	undetermined/ltr_finder_scaffold62_81741_83658_-/100	1917	687	1300	gi|324911871|gb|JG291470.1|JG291470	613	0	613	613	100	1	613,	617,	0,	gatcaatcaagttcatttgcaatcggagagggaaaaccctattcttcacctaaataaccttacaagcagatacagtgattgaggagctagaaaccctaatacagctacaattactctacacaaacgatccacataggaaacaacccacccaatctaagagctggtaaacttggtgacggccttggtcccttcagaaacagcgtgcttcgccagctcgccggggagaacaagcctgacggcagtctggatctcgcgagaagtgatcgtcggcttcttgttgtacctcgcaagcctggaggactcggcagcgagcttctcgaagatgtcattgatgaagctgttcatgatccccatagccttgctggagatcccaatgtccggatggacctgcttcaggac…	ggtcaatcaagttcatttgcaatcggagagggaaaaccctattcttcacctaaataaccttacaagcagatacagtgattgaggaactagaaaccctaatacagctacaattactctacacaaacgatccacataggaaacaacccacccaatctaagagctggtaaacttggtgacggccttggtcccttcagaaacagcgtgcttcgccagctcgccggggagaacaagcctgacggcagtctggatctcgcgagaagtgatcgtcggcttcttgttgtacctcgcaagcctggaggactcggcagcgagcttctcgaagatgtcattgatgaagctgttcatgatccccatagccttgctggagatcccaatgtccggatggacctgcttcaggac…
610	99.6732	2	0	0	0	0	0	0	-	undetermined/ltr_finder_scaffold62_81741_83658_-/100	1917	687	1299	gi|324799094|gb|JG130972.1|JG130972	612	0	612	612	100	1	612,	618,	0,	atcaatcaagttcatttgcaatcggagagggaaaaccctattcttcacctaaataaccttacaagcagatacagtgattgaggagctagaaaccctaatacagctacaattactctacacaaacgatccacataggaaacaacccacccaatctaagagctggtaaacttggtgacggccttggtcccttcagaaacagcgtgcttcgccagctcgccggggagaacaagcctgacggcagtctggatctcgcgagaagtgatcgtcggcttcttgttgtacctcgcaagcctggaggactcggcagcgagcttctcgaagatgtcattgatgaagctgttcatgatccccatagccttgctggagatcccaatgtccggatggacctgcttcaggacc…	atcaatcaagttcatttgcaatcggagagggaaaaccctattcttcacctaaatagccttacaagcagatacagtgattgaggagctagaaaccctaatacagctacaattactctacacaaacgatccacataggaaacaacccacccaatctaagagctggtaaacttggtgacggccttggtcccttcagaaacagcgtgcttcgccagctcgccggggagaacaagcctgacggcagtctggatctcgcgagaagtgatcgtcggcttcttgttgtacctcgcaagcctggaggactcggcagcgagcttttcgaagatgtcattgatgaagctgttcatgatccccatagccttgctggagatcccaatgtccggatggacctgcttcaggacc…
470	99.5763	2	0	0	0	0	0	0	-	undetermined/ltr_finder_scaffold62_81741_83658_-/100	1917	830	1302	gi|324882289|gb|JG144266.1|JG144266	472	0	472	472	100	1	472,	615,	0,	ttgatcaatcaagttcatttgcaatcggagagggaaaaccctattcttcacctaaataaccttacaagcagatacagtgattgaggagctagaaaccctaatacagctacaattactctacacaaacgatccacataggaaacaacccacccaatctaagagctggtaaacttggtgacggccttggtcccttcagaaacagcgtgcttcgccagctcgccggggagaacaagcctgacggcagtctggatctcgcgagaagtgatcgtcggcttcttgttgtacctcgcaagcctggaggactcggcagcgagcttctcgaagatgtcattgatgaagctgttcatgatccccatagccttgctggagatcccaatgtccggatggacctgcttcagg…	ttgatcaatcaagttcatttgcaatcggagagggaaaaccctattcttcacctaaataaccttacaagcagatacagtgattgaggagctagaaaccctaatacagctacaattactctacacaaacgatccacataggaaacaacccacccaatctaagagctggtaaacttggtgacggccttggtcccttcaaaaacagcgggcttcgccagctcgccggggagaacaagcctgacggcagtctggatctcgcgagaagtgatcgtcggcttcttgttgtacctcgcaagcctggaggactcggcagcgagcttctcgaagatgtcattgatgaagctgttcatgatccccatagccttgctggagatcccaatgtccggatggacctgcttcagg…
430	99.537	2	0	0	0	0	0	0	-	undetermined/ltr_finder_scaffold62_81741_83658_-/100	1917	877	1309	gi|324809394|gb|JG134163.1|JG134163	432	0	432	432	100	1	432,	608,	0,	ttcatatttgatcaatcaagttcatttgcaatcggagagggaaaaccctattcttcacctaaataaccttacaagcagatacagtgattgaggagctagaaaccctaatacagctacaattactctacacaaacgatccacataggaaacaacccacccaatctaagagctggtaaacttggtgacggccttggtcccttcagaaacagcgtgcttcgccagctcgccggggagaacaagcctgacggcagtctggatctcgcgagaagtgatcgtcggcttcttgttgtacctcgcaagcctggaggactcggcagcgagcttctcgaagatgtcattgatgaagctgttcatgatccccatagccttgctggagatcccaatgtccggatggacctg…	ttcatatttgatcaatcaagttcatttgcaatcggagagggaaaaccctattcttcacctaaataaccttacaagcagatacagtgattgaggagctagaaaccctaatacagctacaattactctacacaaacgatccacataggaaacaacccacccaatctaagagctggtaaacttggtgacggccttggtcccttcagaaacagcgtgcttcgccagctcgccggggagaacaagcctgacggcagtctggatctcgcgagaagtgatcgtcggcttcttgttgtacctcgcaagcctggaggactcggcagcgagcttctcgaaaatgtcattgatgaagctgttcatgatccccatagccttgctggagatcccaatggccggatggacctg…
640	99.5334	2	0	0	0	0	0	0	-	undetermined/ltr_finder_scaffold62_81741_83658_-/100	1917	685	1327	gi|324621020|gb|JG047198.1|JG047198	643	0	642	642	99.8445	1	642,	590,	0,	cggccaaatcctcaaaaattcatatttgatcaatcaagttcatttgcaatcggagagggaaaaccctattcttcacctaaataaccttacaagcagatacagtgattgaggagctagaaaccctaatacagctacaattactctacacaaacgatccacataggaaacaacccacccaatctaagagctggtaaacttggtgacggccttggtcccttcagaaacagcgtgcttcgccagctcgccggggagaacaagcctgacggcagtctggatctcgcgagaagtgatcgtcggcttcttgttgtacctcgcaagcctggaggactcggcagcgagcttctcgaagatgtcattgatgaagctgttcatgatccccatagccttgctggagatccc…	ctgccaaatcctcaaaaattcatatttgatcaatcaagttcatttgcaatcggagagggaaaaccctattcttcacctaaataaccttacaagcagatacagtgattgaggagctagaaaccctaatacagctacaattactctacacaaacgatccacataggaaacaacccacccaatctaagagctggtaaacttggtgacggccttggtcccttcaaaaacagcgtgcttcgccagctcgccggggagaacaagcctgacggcagtctggatctcgcgagaagtgatcgtcggcttcttgttgtacctcgcaagcctggaggactcggcagcgagcttctcgaagatgtcattgatgaagctgttcatgatccccatagccttgctggagatccc…
638	99.532	2	0	0	0	0	0	0	-	undetermined/ltr_finder_scaffold62_81741_83658_-/100	1917	687	1327	gi|324728161|gb|JG279575.1|JG279575	641	0	640	640	99.844	1	640,	590,	0,	cggccaaatcctcaaaaattcatatttgatcaatcaagttcatttgcaatcggagagggaaaaccctattcttcacctaaataaccttacaagcagatacagtgattgaggagctagaaaccctaatacagctacaattactctacacaaacgatccacataggaaacaacccacccaatctaagagctggtaaacttggtgacggccttggtcccttcagaaacagcgtgcttcgccagctcgccggggagaacaagcctgacggcagtctggatctcgcgagaagtgatcgtcggcttcttgttgtacctcgcaagcctggaggactcggcagcgagcttctcgaagatgtcattgatgaagctgttcatgatccccatagccttgctggagatccc…	cagccaaatcctcaaaaattcatatttgatcaatcaagttcatttgcaatcggagagggaaaaccctattcttcacctaaataaccttacaagcagatacagtgattgaggagctagaaaccctaatacagctacaattactctacacaaacgatccacataggaaacaacccacccaatctaagagctggtaaacttggtgacggccttggtcccttcagaaacagcgtgcttcgccagctcgccggggagaacaagcctgacggcagtctggatctcgcgagaagtgatcgtcggcttcttgttgtacctcgcaagcctggaggactcggcagcgagcttctcgaagatgtcattgatgaagctgttcatgatccccatagccttgctggagatccc…
637	99.5312	2	0	0	0	0	0	0	-	undetermined/ltr_finder_scaffold62_81741_83658_-/100	1917	687	1326	gi|324954575|gb|JG288527.1|JG288527	640	0	639	639	99.8438	1	639,	591,	0,	ggccaaatcctcaaaaattcatatttgatcaatcaagttcatttgcaatcggagagggaaaaccctattcttcacctaaataaccttacaagcagatacagtgattgaggagctagaaaccctaatacagctacaattactctacacaaacgatccacataggaaacaacccacccaatctaagagctggtaaacttggtgacggccttggtcccttcagaaacagcgtgcttcgccagctcgccggggagaacaagcctgacggcagtctggatctcgcgagaagtgatcgtcggcttcttgttgtacctcgcaagcctggaggactcggcagcgagcttctcgaagatgtcattgatgaagctgttcatgatccccatagccttgctggagatccca…	ggccaaatcctcaaaaattcatatttgatcaatcaagttcatttgcaatcggagagggaaaaccctattctacacctaaataaccttacaagcagatacagtgattgaggagctagaaaccctaatacagctacaattactctacacaaacgatccacataggaaacaacccacccaatctaagagctggtaaacttggtgacggccttggtcccttcagaaacagcgtgcttcgccagctcgccggggagaacaagcctgacggcagtctggatctcgcgagaagtgatcgtcggcttcttgttgtacctcgcaagcctggaggactcggcagcgagcttctcgaagatgtcattgatgaagctgttcatgatccccatagccttgctggagatccca…
637	99.5312	2	0	0	0	0	0	0	-	undetermined/ltr_finder_scaffold62_81741_83658_-/100	1917	687	1326	gi|324629383|gb|JG285598.1|JG285598	640	0	639	639	99.8438	1	639,	591,	0,	ggccaaatcctcaaaaattcatatttgatcaatcaagttcatttgcaatcggagagggaaaaccctattcttcacctaaataaccttacaagcagatacagtgattgaggagctagaaaccctaatacagctacaattactctacacaaacgatccacataggaaacaacccacccaatctaagagctggtaaacttggtgacggccttggtcccttcagaaacagcgtgcttcgccagctcgccggggagaacaagcctgacggcagtctggatctcgcgagaagtgatcgtcggcttcttgttgtacctcgcaagcctggaggactcggcagcgagcttctcgaagatgtcattgatgaagctgttcatgatccccatagccttgctggagatccca…	ggccaaatcctcaaaaattcatatttgatcaatcaagttcatttgcaatcggagggggaaaaccctattcttcacctaaataaccttacaagcagatacagtgattgaggagctagaaaccctaatacagctacaattactctacacaaacgatccacataggaaacaacccacccaatctaagagctggtaaactcggtgacggccttggtcccttcagaaacagcgtgcttcgccagctcgccggggagaacaagcctgacggcagtctggatctcgcgagaagtgatcgtcggcttcttgttgtacctcgcaagcctggaggactcggcagcgagcttctcgaagatgtcattgatgaagctgttcatgatccccatagccttgctggagatccca…
633	99.5283	2	0	0	0	0	0	0	-	undetermined/ltr_finder_scaffold62_81741_83658_-/100	1917	690	1325	gi|324637757|gb|JG157762.1|JG157762	636	0	635	635	99.8428	1	635,	592,	0,	gccaaatcctcaaaaattcatatttgatcaatcaagttcatttgcaatcggagagggaaaaccctattcttcacctaaataaccttacaagcagatacagtgattgaggagctagaaaccctaatacagctacaattactctacacaaacgatccacataggaaacaacccacccaatctaagagctggtaaacttggtgacggccttggtcccttcagaaacagcgtgcttcgccagctcgccggggagaacaagcctgacggcagtctggatctcgcgagaagtgatcgtcggcttcttgttgtacctcgcaagcctggaggactcggcagcgagcttctcgaagatgtcattgatgaagctgttcatgatccccatagccttgctggagatcccaa…	gccaaatcctcaaaaattcatatttgatcaatcaagttcatttgcaatcggagagggaaaaccctattcttcacctaaataaccttacaagcagatacagtgattgaggagctagaaaccctaatacagctacaattactctacacaaacgatccacataggaaacaacccacccaatctaagagctggtaaacttggtgacggccttggtcccttcagaaacagcgtgcttcgccagctcgccggggagaacaagcctgacggcagtctggatctcgcgagaagtgatcgtcggcttcttgttgtacctcgcaagcctggaggactcggcagcgagcttctcgaagatgtcattgatgaagctgttcatgatccccatagccttgctggagatcccaa…
621	99.5192	2	0	0	0	0	0	0	-	undetermined/ltr_finder_scaffold62_81741_83658_-/100	1917	693	1316	gi|324681214|gb|JG161104.1|JG161104	624	1	624	623	99.8397	1	623,	601,	1,	tcaaaaattcatatttgatcaatcaagttcatttgcaatcggagagggaaaaccctattcttcacctaaataaccttacaagcagatacagtgattgaggagctagaaaccctaatacagctacaattactctacacaaacgatccacataggaaacaacccacccaatctaagagctggtaaacttggtgacggccttggtcccttcagaaacagcgtgcttcgccagctcgccggggagaacaagcctgacggcagtctggatctcgcgagaagtgatcgtcggcttcttgttgtacctcgcaagcctggaggactcggcagcgagcttctcgaagatgtcattgatgaagctgttcatgatccccatagccttgctggagatcccaatgtccggat…	tcaaaaattcatatttgatcaatcaagttcatttgcaatcggagagggaaaaccctattcttcacctaaataaccttactagcagatacagtgattgaggagctagaaaccctaatacagctataattactctacacaaacgatccacataggaaacaacccacccaatctaagagctggtaaacttggtgacggccttggtcccttcagaaacagcgtgcttcgccagctcgccggggagaacaagcctgacggcagtctggatctcgcgagaagtgatcgtcggcttcttgttgtacctcgcaagcctggaggactcggcagcgagcttctcgaagatgtcattgatgaagctgttcatgatccccatagccttgctggagatcccaatgtccggat…
617	99.5161	2	0	0	0	0	0	0	-	undetermined/ltr_finder_scaffold62_81741_83658_-/100	1917	687	1306	gi|324638401|gb|JG282083.1|JG282083	620	0	619	619	99.8387	1	619,	611,	0,	atatttgatcaatcaagttcatttgcaatcggagagggaaaaccctattcttcacctaaataaccttacaagcagatacagtgattgaggagctagaaaccctaatacagctacaattactctacacaaacgatccacataggaaacaacccacccaatctaagagctggtaaacttggtgacggccttggtcccttcagaaacagcgtgcttcgccagctcgccggggagaacaagcctgacggcagtctggatctcgcgagaagtgatcgtcggcttcttgttgtacctcgcaagcctggaggactcggcagcgagcttctcgaagatgtcattgatgaagctgttcatgatccccatagccttgctggagatcccaatgtccggatggacctgctt…	atatttgatcaaccaagttcatttgcaatcggagagggaaaaccctattcttcacctaaataaccttacaagcagatacagtgattgaggagctagaaaccctaatacagctacaattactctacacaaacgatccacataggaaacaacccacccaatctaagagctggtaaacttggtgacggccttggtcccttcaaaaacagcgtgcttcgccagctcgccggggagaacaagcctgacggcagtctggatctcgcgagaagtgatcgtcggcttcttgttgtacctcgcaagcctggaggactcggcagcgagcttctcgaagatgtcattgatgaagctgttcatgatccccatagccttgctggagatcccaatgtccggatggacctgctt…
579	99.4845	2	0	0	0	0	0	0	-	undetermined/ltr_finder_scaffold62_81741_83658_-/100	1917	690	1271	gi|324873410|gb|JG089687.1|JG089687	582	0	581	581	99.8282	1	581,	646,	0,	gggaaaaccctattcttcacctaaataaccttacaagcagatacagtgattgaggagctagaaaccctaatacagctacaattactctacacaaacgatccacataggaaacaacccacccaatctaagagctggtaaacttggtgacggccttggtcccttcagaaacagcgtgcttcgccagctcgccggggagaacaagcctgacggcagtctggatctcgcgagaagtgatcgtcggcttcttgttgtacctcgcaagcctggaggactcggcagcgagcttctcgaagatgtcattgatgaagctgttcatgatccccatagccttgctggagatcccaatgtccggatggacctgcttcaggaccttgaagatgtagatcttgtaggtctcga…	gggaaaaccctattcttcacctaaataaccttacaagcagatacagtgattgaggagctagaaaccctaatacagctacaattactctacacaaacgatccacataggaaacaacccacccaatctaagagctggtaaacttggtgacggccttggtcccttcagaaacagcgtgcttcgccagctcgccggggagaacaagcctgacggcagtctggatctcgcgagaagtgatcgtcggcttcttgttgtacctcgcaagcctggaggactcggcagcgagcttctcgaagatgtcattgatgaagctgttcatgatccccatagccttgctggaggtcccaatgtccggatggacctgcttcgggaccttgaagatgtagatcttgtaggtctcga…
575	99.481	2	0	0	0	0	0	0	-	undetermined/ltr_finder_scaffold62_81741_83658_-/100	1917	685	1262	gi|324830504|gb|JG274873.1|JG274873	578	0	577	577	99.827	1	577,	655,	0,	ctattcttcacctaaataaccttacaagcagatacagtgattgaggagctagaaaccctaatacagctacaattactctacacaaacgatccacataggaaacaacccacccaatctaagagctggtaaacttggtgacggccttggtcccttcagaaacagcgtgcttcgccagctcgccggggagaacaagcctgacggcagtctggatctcgcgagaagtgatcgtcggcttcttgttgtacctcgcaagcctggaggactcggcagcgagcttctcgaagatgtcattgatgaagctgttcatgatccccatagccttgctggagatcccaatgtccggatggacctgcttcaggaccttgaagatgtagatcttgtaggtctcgacgttcttct…	ctattcttcacctaaataaccttacaagcagatacagtgattgaggagctagaaaccctaatacagctacaattactctacacaaacgatccacataggaaacaacccacccaatctaagagctggtaaacttggtgacggccttggtcccttcagaaacagcgtgcttcgccggctcgccggggagaacaagcctgacggcagtctggatctcgcgagaagtgatcgtcggcttcttgttgtacctcgcaagcctggaggactcggcagcgagcttctcgaagatgtcattgatgaagctgttcatgatccccatagccttgctggagatcccaatgtccggatggacctgcttcaggaccttgaagatgtaaatcttgtaggtctcgacgttcttct…
647	99.3856	2	0	0	0	0	0	0	-	undetermined/ltr_finder_scaffold62_81741_83658_-/100	1917	685	1334	gi|324940096|gb|JG151776.1|JG151776	651	1	650	649	99.6928	1	649,	583,	1,	aaagcttcggccaaatcctcaaaaattcatatttgatcaatcaagttcatttgcaatcggagagggaaaaccctattcttcacctaaataaccttacaagcagatacagtgattgaggagctagaaaccctaatacagctacaattactctacacaaacgatccacataggaaacaacccacccaatctaagagctggtaaacttggtgacggccttggtcccttcagaaacagcgtgcttcgccagctcgccggggagaacaagcctgacggcagtctggatctcgcgagaagtgatcgtcggcttcttgttgtacctcgcaagcctggaggactcggcagcgagcttctcgaagatgtcattgatgaagctgttcatgatccccatagccttgctgg…	aaagcttcggccaaatcctcaaaaattcatatttgatcaatcaagttcatttgcaatcggagagggaaaaccctattcttcacctaaataaccttacaagcagatacggtgattgaggagctagaaaccctaatacagctacaattactctacacaaacgatccacataggaaacaacccacccaatctaagagctggtaaacttggtgacggccttggtcccttcagaaacagcgtgcttcgccagctcgccggggagaacaagcctgacggcagtctggatctcgcgagaagtgatcgtcggcttcttgttgtacctcgcaagcctggaggactcggcagcgagcttctcgaagatgtcattgatgaagctgttcatgatccccatagccttgctgg…
640	99.3789	2	0	0	0	0	0	0	-	undetermined/ltr_finder_scaffold62_81741_83658_-/100	1917	685	1327	gi|324904551|gb|JG043528.1|JG043528	644	1	643	642	99.6894	1	642,	590,	1,	cggccaaatcctcaaaaattcatatttgatcaatcaagttcatttgcaatcggagagggaaaaccctattcttcacctaaataaccttacaagcagatacagtgattgaggagctagaaaccctaatacagctacaattactctacacaaacgatccacataggaaacaacccacccaatctaagagctggtaaacttggtgacggccttggtcccttcagaaacagcgtgcttcgccagctcgccggggagaacaagcctgacggcagtctggatctcgcgagaagtgatcgtcggcttcttgttgtacctcgcaagcctggaggactcggcagcgagcttctcgaagatgtcattgatgaagctgttcatgatccccatagccttgctggagatccc…	cggccaaatcctcaaaaattcatatttgatcaatcaagttcatttgcaatcggagagggaaaaccctattcttcacctaaataaccttacaagcagatacagtgattgaggagctagaaaccctaatacagctacaattactctacacaaacgatccacataggaaacaacccacccaatctaagagctggtaaacttggtgacggccttggtcccttcaaaaacagcgtgcttcgccagctcgccggggagaacaagcctgacggcagtctggatctcgcgagaagtgatcgtcggcttcttgttgtacctcgcaagcctggaggactcggcagcgagcttctcgaagatgtcattgatgaagctgttcatgatccccatagccttgctggagatccc…
633	99.3721	2	0	0	0	0	0	0	-	undetermined/ltr_finder_scaffold62_81741_83658_-/100	1917	691	1326	gi|324622663|gb|JG273099.1|JG273099	637	2	637	635	99.686	1	635,	591,	2,	ggccaaatcctcaaaaattcatatttgatcaatcaagttcatttgcaatcggagagggaaaaccctattcttcacctaaataaccttacaagcagatacagtgattgaggagctagaaaccctaatacagctacaattactctacacaaacgatccacataggaaacaacccacccaatctaagagctggtaaacttggtgacggccttggtcccttcagaaacagcgtgcttcgccagctcgccggggagaacaagcctgacggcagtctggatctcgcgagaagtgatcgtcggcttcttgttgtacctcgcaagcctggaggactcggcagcgagcttctcgaagatgtcattgatgaagctgttcatgatccccatagccttgctggagatccca…	ggccgaatcctcaaaaattcatatttgaccaatcaagttcatttgcaatcggagagggaaaaccctattcttcacctaaataaccttacaagcagatacagtgattgaggagctagaaaccctaatacagctacaattactctacacaaacgatccacataggaaacaacccacccaatctaagagctggtaaacttggtgacggccttggtcccttcagaaacagcgtgcttcgccagctcgccggggagaacaagcctgacggcagtctggatctcgcgagaagtgatcgtcggcttcttgttgtacctcgcaagcctggaggactcggcagcgagcttctcgaagatgtcattgatgaagctgttcatgatccccatagccttgctggagatccca…
613	99.3517	2	0	0	0	0	0	0	-	undetermined/ltr_finder_scaffold62_81741_83658_-/100	1917	685	1300	gi|324915068|gb|JG147955.1|JG147955	617	1	616	615	99.6759	1	615,	617,	1,	gatcaatcaagttcatttgcaatcggagagggaaaaccctattcttcacctaaataaccttacaagcagatacagtgattgaggagctagaaaccctaatacagctacaattactctacacaaacgatccacataggaaacaacccacccaatctaagagctggtaaacttggtgacggccttggtcccttcagaaacagcgtgcttcgccagctcgccggggagaacaagcctgacggcagtctggatctcgcgagaagtgatcgtcggcttcttgttgtacctcgcaagcctggaggactcggcagcgagcttctcgaagatgtcattgatgaagctgttcatgatccccatagccttgctggagatcccaatgtccggatggacctgcttcaggac…	gatcaatcaagttcatttgcaatcgcagagggaaaaccctattcttcacctaaataaccttacaagcagatacagtgattgaggagctagaaaccctaatacagctacaattactctacacaaacgatccacataggaaacaacccacccaatctaagagctggtaaacttggtgacggccttggtcccttcaaaaacagcgtgcttcgccagctcgccggggagaacaagcctgacggcagtctggatctcgcgagaagtgatcgtcggcttcttgttgtacctcgcaagcctggaggactcggcagcgagcttctcgaagatgtcattgatgaagctgttcatgatccccatagccttgctggagatcccaatgtccggatggacctgcttcaggac…
630	99.0566	2	0	0	0	0	0	0	-	undetermined/ltr_finder_scaffold62_81741_83658_-/100	1917	687	1319	gi|324924137|gb|JG112839.1|JG112839	636	4	636	632	99.3711	1	632,	598,	4,	tcctcaaaaattcatatttgatcaatcaagttcatttgcaatcggagagggaaaaccctattcttcacctaaataaccttacaagcagatacagtgattgaggagctagaaaccctaatacagctacaattactctacacaaacgatccacataggaaacaacccacccaatctaagagctggtaaacttggtgacggccttggtcccttcagaaacagcgtgcttcgccagctcgccggggagaacaagcctgacggcagtctggatctcgcgagaagtgatcgtcggcttcttgttgtacctcgcaagcctggaggactcggcagcgagcttctcgaagatgtcattgatgaagctgttcatgatccccatagccttgctggagatcccaatgtccg…	tcctcaaaaattcatatttgatcaatcaagttcatttgcaatcggagagggaaaaccctattcttcacctaaataaccttacaagcagatacagtgattgaggagctagaaaccctaatacagctacaattactctacacaaacgatccacataggaaacaacccacccaatctaaaagctggtaaacttggtgacggccttggtcccttcaaaaacagcgtgcttcgccagctcgccggggagaacaagcctgacggcagtctggatctcgcgagaagtgatcgtcggcttcttgttgtacctcgcaagcctggaggactcggcagcgagcttctcgaagatgtcattgatgaagctgttcatgatccccatagccttgctggagatcccaatgtccg…
616	99.0354	2	0	0	0	0	0	0	-	undetermined/ltr_finder_scaffold62_81741_83658_-/100	1917	708	1326	gi|324769192|gb|JG282931.1|JG282931	622	0	618	618	99.3569	1	618,	591,	0,	ggccaaatcctcaaaaattcatatttgatcaatcaagttcatttgcaatcggagagggaaaaccctattcttcacctaaataaccttacaagcagatacagtgattgaggagctagaaaccctaatacagctacaattactctacacaaacgatccacataggaaacaacccacccaatctaagagctggtaaacttggtgacggccttggtcccttcagaaacagcgtgcttcgccagctcgccggggagaacaagcctgacggcagtctggatctcgcgagaagtgatcgtcggcttcttgttgtacctcgcaagcctggaggactcggcagcgagcttctcgaagatgtcattgatgaagctgttcatgatccccatagccttgctggagatccca…	ggccaaatcctcaaaaattcatatttgatcaatcaagttcatttgcaatcggagagggaaaaccctattcttcacctaaataaccttacaagcagatacagtgattgaggagctagaaaccctaatacagctacaattactctacacaaacgatccacataggaaacaacccacccaatctaagagctggtaaacttggtgacggccttggtcccttcagaaacagcgtacttcgccagctcgccggggagaacaagcctgacggcagtctggatctcgcgagaagtgatcgtcggcttcttgttgtacctcgcaagcctggaggactcggcagcgagcttctcgaagatgtcattgatgaagctgttcatgatccccatagccttgctggagatccca…
270	97.4729	2	0	0	0	0	0	0	-	undetermined/ltr_finder_scaffold62_81741_83658_-/100	1917	965	1237	gi|324933415|gb|JG144774.1|JG144774	277	0	272	272	98.1949	1	272,	680,	0,	aagcagatacagtgattgaggagctagaaaccctaatacagctacaattactctacacaaacgatccacataggaaacaacccacccaatctaagagctggtaaacttggtgacggccttggtcccttcagaaacagcgtgcttcgccagctcgccggggagaacaagcctgacggcagtctggatctcgcgagaagtgatcgtcggcttcttgttgtacctcgcaagcctggaggactcggcagcgagcttctcgaagatgtcattgatga,	aagcagatacagtgattgaggagctagaaaccctaatacagctacaattactctacacaaacgatccacataggaaacaacccacccaatctaagagctggtaaacttggtgacggccttggtcccttcaaaaacagcgtgcttcgccagctcgccggggagaacaagcctgacggcagtctggatctcgcgagaagtgatcgtcggcttcttgttgtacctctcaagcctggaggactcggcagcgagcttctcgaagatgtcattgatga,
56	96.5517	2	0	0	0	0	0	0	-	undetermined/ltr_finder_scaffold62_81741_83658_-/100	1917	1213	1271	gi|324622630|gb|JG273066.1|JG273066	58	0	58	58	100	1	58,	646,	0,	gggaaaaccctattcttcacctaaataaccttacaagcagatacagtgattgaggagc,	gtgaaaaccctattcttcacctaaataaccttacaagcagatgcagtgattgaggagc,
556	99.4633	3	0	0	0	0	0	0	-	undetermined/ltr_finder_scaffold62_81741_83658_-/100	1917	768	1327	gi|324885124|gb|JG287497.1|JG287497	559	0	559	559	100	1	559,	590,	0,	cggccaaatcctcaaaaattcatatttgatcaatcaagttcatttgcaatcggagagggaaaaccctattcttcacctaaataaccttacaagcagatacagtgattgaggagctagaaaccctaatacagctacaattactctacacaaacgatccacataggaaacaacccacccaatctaagagctggtaaacttggtgacggccttggtcccttcagaaacagcgtgcttcgccagctcgccggggagaacaagcctgacggcagtctggatctcgcgagaagtgatcgtcggcttcttgttgtacctcgcaagcctggaggactcggcagcgagcttctcgaagatgtcattgatgaagctgttcatgatccccatagccttgctggagatccc…	cggccaaatcctcaaaaattcatatttgatcaatcaagttcatttgcaatcggagagggaaaaccctattcttcacctaaataaccttacaagcagatacagtgattgaggagctagaaaccctaatacagctacaattactctacacaaacgatccacataggaaacaacccacccaatcaaagagctggtaaacttggggacggccttggtcccttcagaaacagcgtgcttcgccagctcgccggggagaacaagcctgacggcagtctggatctcgcgagaagtgatcgtcggcttcttgttgtacctcgcaagcctggaggactcggcagcgagcttctcaaagatgtcattgatgaagctgttcatgatccccatagccttgctggagatccc…
639	99.3779	3	0	0	0	0	0	0	-	undetermined/ltr_finder_scaffold62_81741_83658_-/100	1917	685	1327	gi|324724780|gb|JG145442.1|JG145442	643	0	642	642	99.8445	1	642,	590,	0,	cggccaaatcctcaaaaattcatatttgatcaatcaagttcatttgcaatcggagagggaaaaccctattcttcacctaaataaccttacaagcagatacagtgattgaggagctagaaaccctaatacagctacaattactctacacaaacgatccacataggaaacaacccacccaatctaagagctggtaaacttggtgacggccttggtcccttcagaaacagcgtgcttcgccagctcgccggggagaacaagcctgacggcagtctggatctcgcgagaagtgatcgtcggcttcttgttgtacctcgcaagcctggaggactcggcagcgagcttctcgaagatgtcattgatgaagctgttcatgatccccatagccttgctggagatccc…	cggccaaatcctcaaaaattcatatttgatcaatcaagttcatttgcaatcggagagggaaaaccctattcttcacctaaataaccttacaagcagatacagggattgaggagctagaaaccctaatacagctacaattactctacacaaacgatccacataggaaacaacccacccaatctaagagctggtaaacttggtgacggccttggtcccttcaaaaacagcgtgcttcgccagctcgccggggagaacaagcctgacggcggtctggatctcgcgagaagtgatcgtcggcttcttgttgtacctcgcaagcctggaggactcggcagcgagcttctcgaagatgtcattgatgaagctgttcatgatccccatagccttgctggagatccc…
634	99.373	3	0	0	0	0	0	0	-	undetermined/ltr_finder_scaffold62_81741_83658_-/100	1917	690	1327	gi|324645968|gb|JG164743.1|JG164743	638	0	637	637	99.8433	1	637,	590,	0,	cggccaaatcctcaaaaattcatatttgatcaatcaagttcatttgcaatcggagagggaaaaccctattcttcacctaaataaccttacaagcagatacagtgattgaggagctagaaaccctaatacagctacaattactctacacaaacgatccacataggaaacaacccacccaatctaagagctggtaaacttggtgacggccttggtcccttcagaaacagcgtgcttcgccagctcgccggggagaacaagcctgacggcagtctggatctcgcgagaagtgatcgtcggcttcttgttgtacctcgcaagcctggaggactcggcagcgagcttctcgaagatgtcattgatgaagctgttcatgatccccatagccttgctggagatccc…	cagccaaatcctcaaaaattcatatttgatcaatcaagttcatttgcaatcggagagggaaaaccctattcttcacctaaataaccttacaagcagatacagtgattgaggagctagaaaccctaatacagctacaattactctacacaaacgatccacataggaaacaacccacccaatctaagagctggtaaacttggtgacggccttggtcccttcaaaaacagcgtgcttcgccagctcgccggggagaacaagcctgacagcagtctggatctcgcgagaagtgatcgtcggcttcttgttgtacctcgcaagcctggaggactcggcagcgagcttctcgaagatgtcattgatgaagctgttcatgatccccatagccttgctggagatccc…
619	99.3579	3	0	0	0	0	0	0	-	undetermined/ltr_finder_scaffold62_81741_83658_-/100	1917	705	1327	gi|324685430|gb|JG258753.1|JG258753	623	1	623	622	99.8395	1	622,	590,	1,	cggccaaatcctcaaaaattcatatttgatcaatcaagttcatttgcaatcggagagggaaaaccctattcttcacctaaataaccttacaagcagatacagtgattgaggagctagaaaccctaatacagctacaattactctacacaaacgatccacataggaaacaacccacccaatctaagagctggtaaacttggtgacggccttggtcccttcagaaacagcgtgcttcgccagctcgccggggagaacaagcctgacggcagtctggatctcgcgagaagtgatcgtcggcttcttgttgtacctcgcaagcctggaggactcggcagcgagcttctcgaagatgtcattgatgaagctgttcatgatccccatagccttgctggagatccc…	cggccaaatcctcaaaaattcatatttgatcaatcaagttcatttgcaatcggagagggaaaaccctattcttcacctaaataaccttacaagcagatacagtgattgaggagctagaaaccctaatacagctacaattactctacacaaacgatccacataggaaacaacccacccaatctaagagctggtaaacttggtgacggccttggtcccttcaaaaacagcgttcttcgccagctcgccggggagaacaagcctgacggcagtctggatctcgcgagaagtgatcgtcggcttcttgttgtacctcgcaagcctggaggactcggcagcgagcttctcgaaaatgtcattgatgaagctgttcatgatccccatagccttgctggagatccc…
598	99.3355	3	0	0	0	0	0	0	-	undetermined/ltr_finder_scaffold62_81741_83658_-/100	1917	724	1325	gi|324694292|gb|JG129916.1|JG129916	602	1	602	601	99.8339	1	601,	592,	1,	gccaaatcctcaaaaattcatatttgatcaatcaagttcatttgcaatcggagagggaaaaccctattcttcacctaaataaccttacaagcagatacagtgattgaggagctagaaaccctaatacagctacaattactctacacaaacgatccacataggaaacaacccacccaatctaagagctggtaaacttggtgacggccttggtcccttcagaaacagcgtgcttcgccagctcgccggggagaacaagcctgacggcagtctggatctcgcgagaagtgatcgtcggcttcttgttgtacctcgcaagcctggaggactcggcagcgagcttctcgaagatgtcattgatgaagctgttcatgatccccatagccttgctggagatcccaa…	gccaaatcctcaaaaatacatatttgatcaatcaagttcatttgcaatcggagagggaaaaccctattcttcacctaaataaccttacaagcagatacagtgattgaggagctagaaaccctagtacagctacaattactctacacaaacgatccacataggaaacaacccacccaatctaagagctggtaaacttggtgacggccttggtcccttcagaaacagcgtgcttcgccagctcgccggggagaacaagcctgacggcagtctggatctcgcgagaagtgatcgtcggcttcttgttgtacctcgcaagcctggaggactcggcagcgagcttctcgaagatgtcattgatgaagctgttcatgatccccatagccttgctggagatcccaa…
342	99.1304	3	0	0	0	0	0	0	-	undetermined/ltr_finder_scaffold62_81741_83658_-/100	1917	945	1290	gi|324933028|gb|JG269876.1|JG269876	345	0	345	345	100	1	345,	627,	0,	gttcatttgcaatcggagagggaaaaccctattcttcacctaaataaccttacaagcagatacagtgattgaggagctagaaaccctaatacagctacaattactctacacaaacgatccacataggaaacaacccacccaatctaagagctggtaaacttggtgacggccttggtcccttcagaaacagcgtgcttcgccagctcgccggggagaacaagcctgacggcagtctggatctcgcgagaagtgatcgtcggcttcttgttgtacctcgcaagcctggaggactcggcagcgagcttctcgaagatgtcattgatgaagctgttcatgatccccata,	gttcatttgcaatcggagagggaaaaccctattcttcacctaaataaccttacaagcagataccgtgattgaggagctagaaaccctaatacagctacaattactctacacaaacgatccacataggaaacaacccacccaatctaagatctggtaaacttggtgacggccttggtcccttcagaaacagcgtgcttcgccagctcgccggggagaacaagcctgacggcagtctggatctcgcgagaagtgatcgtcggcttcttgttgtacctcgcaagcctggaggactcggcagcgagcttctcgaaaatgtcattgatgaagctgttcatgatccccata,
612	99.3506	4	0	0	0	0	0	0	-	undetermined/ltr_finder_scaffold62_81741_83658_-/100	1917	710	1326	gi|324782584|gb|JG256584.1|JG256584	616	0	616	616	100	1	616,	591,	0,	ggccaaatcctcaaaaattcatatttgatcaatcaagttcatttgcaatcggagagggaaaaccctattcttcacctaaataaccttacaagcagatacagtgattgaggagctagaaaccctaatacagctacaattactctacacaaacgatccacataggaaacaacccacccaatctaagagctggtaaacttggtgacggccttggtcccttcagaaacagcgtgcttcgccagctcgccggggagaacaagcctgacggcagtctggatctcgcgagaagtgatcgtcggcttcttgttgtacctcgcaagcctggaggactcggcagcgagcttctcgaagatgtcattgatgaagctgttcatgatccccatagccttgctggagatccca…	gaccaaatcctcaaaaattcatatttgatcaatcaagttcatttgcaatcggagagggaaaaccctattcttcacctaaataaccttacaagcagatacagtgattgaggagctagaaaccctaatacagctacaattactctacacaaacgatccacataggaaacaacccacccaatctaagagctggtaaacttagtgacggccttggtcccttcaaaaacagcgtgcttcgccagctcgccggggagaacaagcctgacggcagtctggatctcgcgagaagagatcgtcggcttcttgttgtacctcgcaagcctggaggactcggcagcgagcttctcgaagatgtcattgatgaagctgttcatgatccccatagccttgctggagatccca…
626	99.2076	4	0	0	0	0	0	0	-	undetermined/ltr_finder_scaffold62_81741_83658_-/100	1917	702	1332	gi|324862059|gb|JG290476.1|JG290476	631	1	631	630	99.8415	1	630,	585,	1,	agcttcggccaaatcctcaaaaattcatatttgatcaatcaagttcatttgcaatcggagagggaaaaccctattcttcacctaaataaccttacaagcagatacagtgattgaggagctagaaaccctaatacagctacaattactctacacaaacgatccacataggaaacaacccacccaatctaagagctggtaaacttggtgacggccttggtcccttcagaaacagcgtgcttcgccagctcgccggggagaacaagcctgacggcagtctggatctcgcgagaagtgatcgtcggcttcttgttgtacctcgcaagcctggaggactcggcagcgagcttctcgaagatgtcattgatgaagctgttcatgatccccatagccttgctggag…	agcttcggccaaatcctcaaaaattcatatttgatcaatcaagttcatttgcaatcggagagggaaaaccctattcttcacctaaataaccttacaagcagataccgtgattgaggagctagaaaccctaatacagctacaattactctacacaaacgatccacataggaaacaacccacccaatctaagagctggcaaacttggtgacggccttggtcccttcaaaaacagcgtgcttcgccagctcgccggggagaacaagcctgacggcagtctggatctcgcgagaagtgatcgtcggcttcttgttgtacctcgcaagcctggaggactcggcagcgagcttctcgaaaatgtcattgatgaagctgttcatgatccccatagccttgctggag…
618	99.1974	4	0	0	0	0	0	0	-	undetermined/ltr_finder_scaffold62_81741_83658_-/100	1917	705	1327	gi|324800707|gb|JG153047.1|JG153047	623	0	622	622	99.8395	1	622,	590,	0,	cggccaaatcctcaaaaattcatatttgatcaatcaagttcatttgcaatcggagagggaaaaccctattcttcacctaaataaccttacaagcagatacagtgattgaggagctagaaaccctaatacagctacaattactctacacaaacgatccacataggaaacaacccacccaatctaagagctggtaaacttggtgacggccttggtcccttcagaaacagcgtgcttcgccagctcgccggggagaacaagcctgacggcagtctggatctcgcgagaagtgatcgtcggcttcttgttgtacctcgcaagcctggaggactcggcagcgagcttctcgaagatgtcattgatgaagctgttcatgatccccatagccttgctggagatccc…	cggccaaatcctcaaaaattcatatttgatcaatcaagttcatttgcaatcggagagggaaaaccctattcttcacctaaataaccttacaagcagatacagtgattgaggagctagaaaccctaatacagctacaattactctacacaaacgatccacataggaaacaacccacccaatctaagagctggtaaacttggtgacggccttggtcccttcaaaaacagcgtgcttcgccagctcgccggggagaacaagcctgacggcagtctggatctcgcgagaagtgatcgtcggcttcttgttgtacctcgcaagcctggaggactcggtagcgagcttctcgaaaatgtcattgatgaagctgttcatgatccccatagccttgctggagatccc…
611	99.1883	4	0	0	0	0	0	0	-	undetermined/ltr_finder_scaffold62_81741_83658_-/100	1917	685	1300	gi|324789525|gb|JG266003.1|JG266003	616	0	615	615	99.8377	1	615,	617,	0,	gatcaatcaagttcatttgcaatcggagagggaaaaccctattcttcacctaaataaccttacaagcagatacagtgattgaggagctagaaaccctaatacagctacaattactctacacaaacgatccacataggaaacaacccacccaatctaagagctggtaaacttggtgacggccttggtcccttcagaaacagcgtgcttcgccagctcgccggggagaacaagcctgacggcagtctggatctcgcgagaagtgatcgtcggcttcttgttgtacctcgcaagcctggaggactcggcagcgagcttctcgaagatgtcattgatgaagctgttcatgatccccatagccttgctggagatcccaatgtccggatggacctgcttcaggac…	ggtcaatcaagttcatttgcaatcggagagggaaaaccctatccttcacctaaataaccttacaagcagatacagtgattgaggagctagaaaccctaatacagctacaattactctacacaaacgatccacataggaaacaacccacccgatctaagagctggtaaacttggtgacggccttggtcccttcagaaacagcgtgcttcgccagctcgccggggagaacaagcctgacggcagtctggatctcgcgagaagtgatcgtcggcttcttgttgtacctcgcaagcctggaggactcggcagcgagcttctcgaagatgtcattgatgaagctgttcatgatccccatagccttgctggagatcccaatgtccggatggacctgcttcaggac…
570	98.7868	4	0	0	0	0	0	0	-	undetermined/ltr_finder_scaffold62_81741_83658_-/100	1917	751	1325	gi|324888183|gb|JG163730.1|JG163730	577	3	577	574	99.4801	1	574,	592,	3,	gccaaatcctcaaaaattcatatttgatcaatcaagttcatttgcaatcggagagggaaaaccctattcttcacctaaataaccttacaagcagatacagtgattgaggagctagaaaccctaatacagctacaattactctacacaaacgatccacataggaaacaacccacccaatctaagagctggtaaacttggtgacggccttggtcccttcagaaacagcgtgcttcgccagctcgccggggagaacaagcctgacggcagtctggatctcgcgagaagtgatcgtcggcttcttgttgtacctcgcaagcctggaggactcggcagcgagcttctcgaagatgtcattgatgaagctgttcatgatccccatagccttgctggagatcccaa…	gccaaatcctcaaaaattcatatttgatcaatcaagttcatttgcaatcggagagggaaaaccctattcttcacctaaataaccttacaagcagatacagtgattgaggagctagaaaccctaatacagctacaattactctacacaaacgatccacataggaaacaacccacccaatctaagagctggtaaacttggggacggccttggtcccttcaaaaacagcgggcttcgccagctcgccggggagaacaagcctgacggcagtctggatctcgcgagaagtgatcgtcggcttcttgttgtacctcgcaagcctggaggactcggcagggagcttctcgaagatgtcattgatgaagctgttcatgatccccatagccttgctggagatcccaa…
206	98.0952	4	0	0	0	0	0	0	-	undetermined/ltr_finder_scaffold62_81741_83658_-/100	1917	782	992	gi|324781957|gb|JG140382.1|JG140382	210	0	210	210	100	1	210,	925,	0,	cgagcttctcgaagatgtcattgatgaagctgttcatgatccccatagccttgctggagatcccaatgtccggatggacctgcttcaggaccttgaagatgtagatcttgtaggtctcgacgttcttcttgttccgcttcttcttcttgtccgcgccggcggctcctccttccttggggagcttcttctccgcgcggggcttcttctcgg,	cgagcttctcgaaaatgtcattgatgaagctggtcatgatccccatagccttgctggagatcccaatgtccggatggacctgcttcaggaccttgaaaatgtaggtcttgtaggtctcgacgttcttcttgttccgcttcttcttcttgtccgcgccggcggctcctccttccttggggagcttcttctccgcgcggggcttcttctcgg,
567	98.6087	5	0	0	0	0	0	0	-	undetermined/ltr_finder_scaffold62_81741_83658_-/100	1917	699	1271	gi|324762612|gb|JG162039.1|JG162039	575	2	574	572	99.4783	1	572,	646,	2,	gggaaaaccctattcttcacctaaataaccttacaagcagatacagtgattgaggagctagaaaccctaatacagctacaattactctacacaaacgatccacataggaaacaacccacccaatctaagagctggtaaacttggtgacggccttggtcccttcagaaacagcgtgcttcgccagctcgccggggagaacaagcctgacggcagtctggatctcgcgagaagtgatcgtcggcttcttgttgtacctcgcaagcctggaggactcggcagcgagcttctcgaagatgtcattgatgaagctgttcatgatccccatagccttgctggagatcccaatgtccggatggacctgcttcaggaccttgaagatgtagatcttgtaggtctcga…	gggaaaaccctattcttcacctaaataaccttacaagcaaatacagtgattgaggagctagaaaccctaatacagctacaattactctacacaaacgatccacataggaaacaacccacccaatctaagagctggtaaacttggtgacggccttggtcccttcaaaaacagcgtgcttcgccagctcgccggggagaacaagcctgacggcagtctggatctcgcgagaagtgatcgtcggcttcttgttgtacctcgcaagcctggaggactcggcagcgagcttctcgaaaatgtcattgatgaagctgttcatgatccccatagccttgctggagatcccagtgtccggatggacctgcttcaggaccttgaagatgtagatcttgtaggtctcga…
647	98.3283	5	0	0	0	0	0	0	-	undetermined/ltr_finder_scaffold62_81741_83658_-/100	1917	690	1342	gi|324824227|gb|JG159791.1|JG159791	658	5	657	652	99.0881	1	652,	575,	5,	aattggacaaagcttcggccaaatcctcaaaaattcatatttgatcaatcaagttcatttgcaatcggagagggaaaaccctattcttcacctaaataaccttacaagcagatacagtgattgaggagctagaaaccctaatacagctacaattactctacacaaacgatccacataggaaacaacccacccaatctaagagctggtaaacttggtgacggccttggtcccttcagaaacagcgtgcttcgccagctcgccggggagaacaagcctgacggcagtctggatctcgcgagaagtgatcgtcggcttcttgttgtacctcgcaagcctggaggactcggcagcgagcttctcgaagatgtcattgatgaagctgttcatgatccccatagc…	aattggacaaagcttcggccaaatcctcaaaaattcatatttgatcaatcaagttcatttgcaatcggagagggaaaaccctattcttcacctaaataaccttacaagcaaatacagggattgaggagctagaaaccctaatacagctacaattactctacacaaacgatccacataggaaacaacccacccaatctaaaagctggtaaacttggtgacggccttggtcccttcaaaaacagcgtgcttcgccagctcgccggggagaacaagcctgacggcagtctggatctcgcgagaagtgatcgtcggcttcttgttgtacctcgcaagcctggaggactcggcagcgagcttctcgaaaatgtcattgatgaagctgttcatgatccccatagc…
636	98.9114	6	0	0	0	0	0	0	-	undetermined/ltr_finder_scaffold62_81741_83658_-/100	1917	685	1327	gi|324638828|gb|JG157919.1|JG157919	643	0	642	642	99.8445	1	642,	590,	0,	cggccaaatcctcaaaaattcatatttgatcaatcaagttcatttgcaatcggagagggaaaaccctattcttcacctaaataaccttacaagcagatacagtgattgaggagctagaaaccctaatacagctacaattactctacacaaacgatccacataggaaacaacccacccaatctaagagctggtaaacttggtgacggccttggtcccttcagaaacagcgtgcttcgccagctcgccggggagaacaagcctgacggcagtctggatctcgcgagaagtgatcgtcggcttcttgttgtacctcgcaagcctggaggactcggcagcgagcttctcgaagatgtcattgatgaagctgttcatgatccccatagccttgctggagatccc…	cggccaaatcctcaaaaattcatatttgatcaatcaagttcatttgcaatcggagagggaaaaccctattcttcacctaaataaccttacaagcaaatacagtgattgaggagctagaaaccctaatacagctacaattactctacacaaacgatccacataggaaacaacccacccaatctaaaagctggtaaacttggtgacggccttggtcccttcaaaaacagcgtgcttcgccagctcgccggggagaacaagcctgacggcagtctggatctcgcgagaagtgatcgtcggcttcttgttgtacctcgcaagcctggaggactcggcagcgagcttctcgaaaatgccattgatgaagctgttcatgatccccatagccttgctggagatccc…
635	98.9097	6	0	0	0	0	0	0	-	undetermined/ltr_finder_scaffold62_81741_83658_-/100	1917	685	1326	gi|324943091|gb|JG135645.1|JG135645	642	0	641	641	99.8442	1	641,	591,	0,	ggccaaatcctcaaaaattcatatttgatcaatcaagttcatttgcaatcggagagggaaaaccctattcttcacctaaataaccttacaagcagatacagtgattgaggagctagaaaccctaatacagctacaattactctacacaaacgatccacataggaaacaacccacccaatctaagagctggtaaacttggtgacggccttggtcccttcagaaacagcgtgcttcgccagctcgccggggagaacaagcctgacggcagtctggatctcgcgagaagtgatcgtcggcttcttgttgtacctcgcaagcctggaggactcggcagcgagcttctcgaagatgtcattgatgaagctgttcatgatccccatagccttgctggagatccca…	ggccaaatcctcaaaaattcatatttgatcaatcaagttcatttgcaatcggagagggaaaaccctattcttcacctaaataaccttacaagcagatacagtgattgaggagctagaaaccctaatacagctacaattactctacacaaacgatccacataggaaacaacccacccaatctaagagctggtaaacttggtgacggccttggtcccttcaaaaacagcgtgcttcgccagctcgccggggagaacaagcctgacggcagtctggatctcgcgagaagtgatcgtcggcttcttgttgtacctcgcaagcctggaggactcggcagcgagcttctcgaaaatgtcattgatgaagctgttcatgatccccatagccttgctggagatccca…
600	98.0392	8	0	0	0	0	0	0	-	undetermined/ltr_finder_scaffold62_81741_83658_-/100	1917	690	1298	gi|324921054|gb|JG275906.1|JG275906	612	3	611	608	99.3464	1	608,	619,	3,	tcaatcaagttcatttgcaatcggagagggaaaaccctattcttcacctaaataaccttacaagcagatacagtgattgaggagctagaaaccctaatacagctacaattactctacacaaacgatccacataggaaacaacccacccaatctaagagctggtaaacttggtgacggccttggtcccttcagaaacagcgtgcttcgccagctcgccggggagaacaagcctgacggcagtctggatctcgcgagaagtgatcgtcggcttcttgttgtacctcgcaagcctggaggactcggcagcgagcttctcgaagatgtcattgatgaagctgttcatgatccccatagccttgctggagatcccaatgtccggatggacctgcttcaggacct…	tcaatcaagttcatttgcaatcggagagggaaaaccctattcttcacctaaataaccttacaagcaaatacagtgattgaggagctagaaaccctaatacagctacaattactctacacaaacgatccacataggaaacaacccacccaatctaaaagctggtaaacttggtgacggccttggtcccttcaaaaacagcgtgcttccccagctcgccggggagaacaagcctgacggcagtctggatctcgcgagaagtgatcgtcggcttcttgttgtacctcgcaagcctggaggactcggcagcgagcttctcgaaaatgtcattgatgaagctgttcatgatccccatagccttgctggagatcccaatgtccggatggacctgcttcaggacct…
84	91.3043	8	0	0	0	0	0	0	-	undetermined/ltr_finder_scaffold62_81741_83658_-/100	1917	1013	1105	gi|324726784|gb|JG139042.1|JG139042	92	0	92	92	100	1	92,	812,	0,	aacagcgtgcttcgccagctcgccggggagaacaagcctgacggcagtctggatctcgcgagaagtgatcgtcggcttcttgttgtacctcg,	aacagcgtgcttcgccagctcaccgggaaaaacaagcctgacggcggtctggatctcgcgagaaggaatcctcggcttcttgttgttcctcg,
456	97.6445	11	0	0	0	0	0	0	-	undetermined/ltr_finder_scaffold62_81741_83658_-/100	1917	857	1324	gi|324838381|gb|JG045818.1|JG045818	467	0	467	467	100	1	467,	593,	0,	ccaaatcctcaaaaattcatatttgatcaatcaagttcatttgcaatcggagagggaaaaccctattcttcacctaaataaccttacaagcagatacagtgattgaggagctagaaaccctaatacagctacaattactctacacaaacgatccacataggaaacaacccacccaatctaagagctggtaaacttggtgacggccttggtcccttcagaaacagcgtgcttcgccagctcgccggggagaacaagcctgacggcagtctggatctcgcgagaagtgatcgtcggcttcttgttgtacctcgcaagcctggaggactcggcagcgagcttctcgaagatgtcattgatgaagctgttcatgatccccatagccttgctggagatcccaat…	ccaaatcctcaaaaattcatatttgatcaatcaagttcatttgcaatcggagagggaaaaccctattcttcacctaaataaccttacaagcaaatacagggattgaggagctaaaaaccctaatacagctacaattactctacacaaacgatccacataggaaacaacccccccaatctaaaagctggtaaacttggtgacggccttggtcccttcaaaaacagcgtgcttccccagctcgccggggaaaacaagcctgacggcagtctggatctcgcgagaagtgatcgtcggcttcttgttgtacctcgcaagcctggaggactcggcagcgagcttctcgaaaatgtcattgatgaagctgttcatgatccccatagccttgctggagatcccaat…
431	96.8539	14	0	0	0	0	0	0	-	undetermined/ltr_finder_scaffold62_81741_83658_-/100	1917	882	1327	gi|324646967|gb|JG164828.1|JG164828	445	0	445	445	100	1	445,	590,	0,	cggccaaatcctcaaaaattcatatttgatcaatcaagttcatttgcaatcggagagggaaaaccctattcttcacctaaataaccttacaagcagatacagtgattgaggagctagaaaccctaatacagctacaattactctacacaaacgatccacataggaaacaacccacccaatctaagagctggtaaacttggtgacggccttggtcccttcagaaacagcgtgcttcgccagctcgccggggagaacaagcctgacggcagtctggatctcgcgagaagtgatcgtcggcttcttgttgtacctcgcaagcctggaggactcggcagcgagcttctcgaagatgtcattgatgaagctgttcatgatccccatagccttgctggagatccc…	cggccaaatcctcaaaaattcatatttgatcaatcaagttcatttgcaatcggagagggaaaaccctattcttcacctaaataaccttacaagcaaatacagggattgaggagctaaaaaccctaatacagctacaattactctacacaaacgatccacataggaaacaacccacccaatctaaaagctggaaaacttggggacggccttggtcccttcaaaaacagcgggcttcgccagctcgccggggaaaacaagcctgacggcagtctggatctcgcgagaagggatcgtcggcttcttgttgtacctcgcaagcctggaggactcggcagcgagcttctcgaaaatgtcattgatgaagctgttcatgatccccatagccttgctggagatccc…
202	92.6606	16	0	0	0	0	0	0	-	undetermined/ltr_finder_scaffold62_81741_83658_-/100	1917	851	1069	gi|324868702|gb|JG131688.1|JG131688	218	0	218	218	100	1	218,	848,	0,	cctgacggcagtctggatctcgcgagaagtgatcgtcggcttcttgttgtacctcgcaagcctggaggactcggcagcgagcttctcgaagatgtcattgatgaagctgttcatgatccccatagccttgctggagatcccaatgtccggatggacctgcttcaggaccttgaagatgtagatcttgtaggtctcgacgttcttcttgttccgcttct,	cctgacggcggtctaaatctcgcgagaagtaatcgtcggcttcttgttgtacctcgcaagcctggaggactcggcggcgagcttctcgaaaatgtcgttgatgaagctgttcatgattcccatggccttgctggagatcccaatgtccggatgaacctgcttcaggaccttgaaaatgtacaccttgtagggctctacgttcttcatgttccgcttct,
421	99.763	1	0	0	1	1	0	0	-	undetermined/ltr_finder_scaffold62_81741_83658_-/100	1917	895	1318	gi|324822098|gb|JG149604.1|JG149604	422	0	422	422	100	2	71,351,	599,671,	0,71,	cctcaaaaattcatatttgatcaatcaagttcatttgcaatcggagagggaaaaccctattcttcacctaa,taaccttacaagcagatacagtgattgaggagctagaaaccctaatacagctacaattactctacacaaacgatccacataggaaacaacccacccaatctaagagctggtaaacttggtgacggccttggtcccttcagaaacagcgtgcttcgccagctcgccggggagaacaagcctgacggcagtctggatctcgcgagaagtgatcgtcggcttcttgttgtacctcgcaagcctggaggactcggcagcgagcttctcgaagatgtcattgatgaagctgttcatgatccccatagccttgctggagatcccaatgtccgg…	cttcaaaaattcatatttgatcaatcaagttcatttgcaatcggagagggaaaaccctattcttcacctaa,taaccttacaagcagatacagtgattgaggagctagaaaccctaatacagctacaattactctacacaaacgatccacataggaaacaacccacccaatctaagagctggtaaacttggtgacggccttggtcccttcagaaacagcgtgcttcgccagctcgccggggagaacaagcctgacggcagtctggatctcgcgagaagtgatcgtcggcttcttgttgtacctcgcaagcctggaggactcggcagcgagcttctcgaagatgtcattgatgaagctgttcatgatccccatagccttgctggagatcccaatgtccgg…
336	99.7033	1	0	0	1	1	0	0	-	undetermined/ltr_finder_scaffold62_81741_83658_-/100	1917	979	1317	gi|324724443|gb|JG116888.1|JG116888	337	0	337	337	100	2	227,110,	600,828,	0,227,	ctcaaaaattcatatttgatcaatcaagttcatttgcaatcggagagggaaaaccctattcttcacctaaataaccttacaagcagatacagtgattgaggagctagaaaccctaatacagctacaattactctacacaaacgatccacataggaaacaacccacccaatctaagagctggtaaacttggtgacggccttggtcccttcagaaacagcgtgcttcgc,agctcgccggggagaacaagcctgacggcagtctggatctcgcgagaagtgatcgtcggcttcttgttgtacctcgcaagcctggaggactcggcagcgagcttctcgaa,	ctcaaaaattcatatttgatcaatcaagttcatttgcaatcggagagggaaaaccctattcttcacctaaataaccttacaagcagatacagtgattgaggagctagaaaccctaatacagctacaattactctacacaaacgatccacataggaaacaacccacccaatctaagagctggtaaacttggtgacggccttggtcccttcaaaaacagcgtgcttcgc,agctcgccggggagaacaagcctgacggcagtctggatctcgcgagaagtgatcgtcggcttcttgttgtacctcgcaagcctggaggactcggcagcgagcttctcgaa,
603	99.6694	0	0	0	1	39	0	0	-	undetermined/ltr_finder_scaffold62_81741_83658_-/100	1917	687	1329	gi|324867142|gb|JG131656.1|JG131656	605	1	604	603	99.6694	2	485,118,	588,1112,	1,486,	ttcggccaaatcctcaaaaattcatatttgatcaatcaagttcatttgcaatcggagagggaaaaccctattcttcacctaaataaccttacaagcagatacagtgattgaggagctagaaaccctaatacagctacaattactctacacaaacgatccacataggaaacaacccacccaatctaagagctggtaaacttggtgacggccttggtcccttcagaaacagcgtgcttcgccagctcgccggggagaacaagcctgacggcagtctggatctcgcgagaagtgatcgtcggcttcttgttgtacctcgcaagcctggaggactcggcagcgagcttctcgaagatgtcattgatgaagctgttcatgatccccatagccttgctggagatc…	ttcggccaaatcctcaaaaattcatatttgatcaatcaagttcatttgcaatcggagagggaaaaccctattcttcacctaaataaccttacaagcagatacagtgattgaggagctagaaaccctaatacagctacaattactctacacaaacgatccacataggaaacaacccacccaatctaagagctggtaaacttggtgacggccttggtcccttcagaaacagcgtgcttcgccagctcgccggggagaacaagcctgacggcagtctggatctcgcgagaagtgatcgtcggcttcttgttgtacctcgcaagcctggaggactcggcagcgagcttctcgaagatgtcattgatgaagctgttcatgatccccatagccttgctggagatc…
633	99.685	0	0	0	0	0	1	1	-	undetermined/ltr_finder_scaffold62_81741_83658_-/100	1917	692	1325	gi|324817192|gb|JG142868.1|JG142868	635	1	635	634	99.8425	2	564,69,	592,1156,	1,566,	gccaaatcctcaaaaattcatatttgatcaatcaagttcatttgcaatcggagagggaaaaccctattcttcacctaaataaccttacaagcagatacagtgattgaggagctagaaaccctaatacagctacaattactctacacaaacgatccacataggaaacaacccacccaatctaagagctggtaaacttggtgacggccttggtcccttcagaaacagcgtgcttcgccagctcgccggggagaacaagcctgacggcagtctggatctcgcgagaagtgatcgtcggcttcttgttgtacctcgcaagcctggaggactcggcagcgagcttctcgaagatgtcattgatgaagctgttcatgatccccatagccttgctggagatcccaa…	gccaaatcctcaaaaattcatatttgatcaatcaagttcatttgcaatcggagagggaaaaccctattcttcacctaaataaccttacaagcagatacagtgattgaggagctagaaaccctaatacagctacaattactctacacaaacgatccacataggaaacaacccacccaatctaagagctggtaaacttggtgacggccttggtcccttcagaaacagcgtgcttcgccagctcgccggggagaacaagcctgacggcagtctggatctcgcgagaagtgatcgtcggcttcttgttgtacctcgcaagcctggaggactcggcagcgagcttctcgaagatgtcattgatgaagctgttcatgatccccatagccttgctggagatcccaa…
47	88.6792	2	0	0	1	6	1	3	+	undetermined/ltr_finder_scaffold62_81741_83658_-/100	1917	846	901	gi|324920627|gb|JG175962.1|JG175962	53	0	52	52	98.1132	2	10,39,	846,862,	0,13,	gaagaagaag,aagaagaacgtcgagacctacaagatctacatcttcaag,	gtagaagaag,aagaagagcgtcgagacctacaagatctacatcttcaag,
512	85.3333	36	0	0	2	25	2	36	-	undetermined/ltr_finder_scaffold62_81741_83658_-/100	1917	736	1309	gi|324642803|gb|JG158066.1|JG158066	600	16	600	584	97.3333	3	55,393,100,	608,683,1081,	16,99,500,	ttcatatttgatcaatcaagttcatttgcaatcggagagggaaaaccctattctt,cagatacagtgattgaggagctagaaaccctaatacagctacaattactctacacaaacgatccacataggaaacaacccacccaatctaagagctggtaaacttggtgacggccttggtcccttcagaaacagcgtgcttcgccagctcgccggggagaacaagcctgacggcagtctggatctcgcgagaagtgatcgtcggcttcttgttgtacctcgcaagcctggaggactcggcagcgagcttctcgaagatgtcattgatgaagctgttcatgatccccatagccttgctggagatcccaatgtccggatggacctgcttcaggaccttgaagatg…	ttcatatttgatctatcagattcgattgcaattggaaaggagaaaccctattctt,cagatacaatagttgaacagatagaaaccctaatacagctacaaatcctctacacaaacgatccacagaggaaacaacccaccaaatctaagagctggtaaacttggtgacagccttagtcccttcagaaacagcgtgcttcgccagctcaccgggaagaacaagcctgacggcggtctggatctcgcgagaagtaatcgtcggcttcttgttgtacctcgcaagcctggaggactcggcggcgagcttctcgaagatgtcgttgatgaagctgttcatgattcccatggccttgctggagatcccaatgtccggatgaacctgcttcaggaccttgaaaatg…
227	74.6711	21	0	0	1	41	1	49	-	undetermined/ltr_finder_scaffold62_81741_83658_-/100	1917	1020	1309	gi|324785266|gb|JG265704.1|JG265704	304	7	304	297	97.6974	2	55,193,	608,704,	7,111,	ttcatatttgatcaatcaagttcatttgcaatcggagagggaaaaccctattctt,tagaaaccctaatacagctacaattactctacacaaacgatccacataggaaacaacccacccaatctaagagctggtaaacttggtgacggccttggtcccttcagaaacagcgtgcttcgccagctcgccggggagaacaagcctgacggcagtctggatctcgcgagaagtgatcgtcggcttcttgttg,	ttcatatttgatctatcagattcgattgcaattggaaaggagaaaccctattctt,tagaaaccctaatacagctacaaatcctctgcacaaacgatccacagaggaaacaacccaccaaatctaagagctggtaaacttggtgacagccttagtcccttcagaaacagcgtgcttcgccagctcaccgggaagaacaagcctgacggcggtctggatctcgcgaaaagtaatcgtcggcttcttgttg,
390	81.0811	26	0	0	1	41	1	49	-	undetermined/ltr_finder_scaffold62_81741_83658_-/100	1917	852	1309	gi|324678260|gb|JG255258.1|JG255258	481	16	481	465	96.6736	2	55,361,	608,704,	16,120,	ttcatatttgatcaatcaagttcatttgcaatcggagagggaaaaccctattctt,tagaaaccctaatacagctacaattactctacacaaacgatccacataggaaacaacccacccaatctaagagctggtaaacttggtgacggccttggtcccttcagaaacagcgtgcttcgccagctcgccggggagaacaagcctgacggcagtctggatctcgcgagaagtgatcgtcggcttcttgttgtacctcgcaagcctggaggactcggcagcgagcttctcgaagatgtcattgatgaagctgttcatgatccccatagccttgctggagatcccaatgtccggatggacctgcttcaggaccttgaagatgtagatcttgtaggtctcgacg…	ttcatatttgatctatcaaattcgattgcaattggaaaggagaaaccctattctt,tagaaaccctaatacagctacaaatcctctacacaaacgatccacagaggaaacaacccaccaaatctaagagctggtaaacttggtgacagccttagtcccttcaaaaacagcgtgcttcgccagctcaccgggaagaacaagcctgacggcggtctggatctcgcgagaagtaatcgtcggcttcttgttgtacctcgcaagcctggaggactcggcggcgagcttctcgaagatgtcgttgatgaagctgttcatgattcccatggccttgctggagatcccaatgtccggatgaacctgcttcaggaccttgaaaatgtagatcttgtaggtctctacg…
526	77.9259	30	0	0	3	48	3	58	-	undetermined/ltr_finder_scaffold62_81741_83658_-/100	1917	705	1309	gi|324752091|gb|JG111453.1|JG111453	675	17	631	614	90.963	4	55,372,124,5,	608,704,1081,1207,	17,121,501,626,	ttcatatttgatcaatcaagttcatttgcaatcggagagggaaaaccctattctt,tagaaaccctaatacagctacaattactctacacaaacgatccacataggaaacaacccacccaatctaagagctggtaaacttggtgacggccttggtcccttcagaaacagcgtgcttcgccagctcgccggggagaacaagcctgacggcagtctggatctcgcgagaagtgatcgtcggcttcttgttgtacctcgcaagcctggaggactcggcagcgagcttctcgaagatgtcattgatgaagctgttcatgatccccatagccttgctggagatcccaatgtccggatggacctgcttcaggaccttgaagatgtagatcttgtaggtctcgacg…	ttcatatttgatctatcaaattcgattgcaattggaaaggagaaaccctattctt,tagaaaccctaatacagctacaaatcctctacacaaacgatccacagaggaaacaacccaccaaatctaagagctggtaaacttggtgacagccttagtcccttcagaaacagcgtgcttcgccagctcaccgggaagaacaagcctgacggcggtctggatctcgcgagaagtaatcgtcggcttcttgttgtacctcgcaagcctggaggactcggcggcgagcttctcgaagatgtcgttgatgaagctgttcatgattcccatggccttgctggagatcccaatgtccggatgaacctgcctcaggaccttgaaaatgtagatcttgtaggtctctacg…
524	81.493	32	0	0	3	48	3	58	-	undetermined/ltr_finder_scaffold62_81741_83658_-/100	1917	705	1309	gi|324896621|gb|JG278211.1|JG278211	643	5	619	614	95.4899	4	55,372,124,5,	608,704,1081,1207,	5,109,489,614,	ttcatatttgatcaatcaagttcatttgcaatcggagagggaaaaccctattctt,tagaaaccctaatacagctacaattactctacacaaacgatccacataggaaacaacccacccaatctaagagctggtaaacttggtgacggccttggtcccttcagaaacagcgtgcttcgccagctcgccggggagaacaagcctgacggcagtctggatctcgcgagaagtgatcgtcggcttcttgttgtacctcgcaagcctggaggactcggcagcgagcttctcgaagatgtcattgatgaagctgttcatgatccccatagccttgctggagatcccaatgtccggatggacctgcttcaggaccttgaagatgtagatcttgtaggtctcgacg…	ttcatatttgatctatcagattcgattgcaattggaaaggagaaaccctattctt,tagaaaccctaatacagctacaaatcctctacacaaacgatccacagaggaaacaacccaccaaatctaagagctggtaaacttggtgacagccttagtcccttcaaaaacagcgggcttcgccagctcaccgggaagaacaagcctgacggcggtctggatctcgcgagaagtaatcgtcggcttcttgttgtacctcgcaagcctggaggactcggcggcgagcttctcgaagatgtcgttgatgaagctgttcatgattcccatggccttgctggagatcccaatgtccggatgaacctgcttcaggaccttgaaaatgtagatcttgtaggtctctacg…
524	77.7448	32	0	0	3	48	3	58	-	undetermined/ltr_finder_scaffold62_81741_83658_-/100	1917	705	1309	gi|324724447|gb|JG116892.1|JG116892	674	16	630	614	91.0979	4	55,372,124,5,	608,704,1081,1207,	16,120,500,625,	ttcatatttgatcaatcaagttcatttgcaatcggagagggaaaaccctattctt,tagaaaccctaatacagctacaattactctacacaaacgatccacataggaaacaacccacccaatctaagagctggtaaacttggtgacggccttggtcccttcagaaacagcgtgcttcgccagctcgccggggagaacaagcctgacggcagtctggatctcgcgagaagtgatcgtcggcttcttgttgtacctcgcaagcctggaggactcggcagcgagcttctcgaagatgtcattgatgaagctgttcatgatccccatagccttgctggagatcccaatgtccggatggacctgcttcaggaccttgaagatgtagatcttgtaggtctcgacg…	ttcatatttgatctatcagattcgattgcaattggaaaggagaaaccctattctt,tagaaaccctaatacagctacaaatcctctacacaaacgatccacagaggaaacaacccaccaaatctaagagctggtaagcttggtgacagccttagtcccttcagaaacagcgtgcttcgccagctcaccgggaagaacaagcctgacggcggtctggatctcgcgagaagtaatcgtcggcttcttgttgtacctcgcaagcctggaggactcggcggggagcttctcgaagatgtcgttgatgaagctgttcatgattcccgtggccttgctggagatcccaatgtccggatggacctgcttcaggaccttgaaaatgtagatcttgtaggtctctacg…
284	78.8889	11	0	0	3	8	3	61	-	undetermined/ltr_finder_scaffold62_81741_83658_-/100	1917	688	991	gi|324839690|gb|JG140795.1|JG140795	360	0	356	356	98.8889	4	150,124,5,16,	926,1081,1207,1213,	0,158,283,340,	gagcttctcgaagatgtcattgatgaagctgttcatgatccccatagccttgctggagatcccaatgtccggatggacctgcttcaggaccttgaagatgtagatcttgtaggtctcgacgttcttcttgttccgcttcttcttcttgtc,cggcggctcctccttccttggggagcttcttctccgcgcggggcttcttctcggctacaggagctttctccgcttgcttcttctctgctggtttcttctctgccttgggcgccattgaaatcga,ggatt,aaagtaattgcagtgg,	gagcttctcgaagatgtcgttgatgaagctgttcatgattcccatggccttgctggagatcccaatgtccggatgaacctgcttcaggaccttgaaaatgtagatcttgtaggtctctacgttcttcttgttccgcttcttcttcttgtc,cggcggctcctccttccttggggagcttcttctcggcgcggggcttcttctcggcaacgggagctttctccgctggcttcttctctgctggtttcttctctgccttgggcgccattgaaatcga,ggatt,aaagtaattggagtgg,
470	84.3806	21	0	0	3	8	3	61	-	undetermined/ltr_finder_scaffold62_81741_83658_-/100	1917	688	1187	gi|324868869|gb|JG138281.1|JG138281	557	1	553	552	99.1023	4	346,124,5,16,	730,1081,1207,1213,	1,355,480,537,	ctctacacaaacgatccacataggaaacaacccacccaatctaagagctggtaaacttggtgacggccttggtcccttcagaaacagcgtgcttcgccagctcgccggggagaacaagcctgacggcagtctggatctcgcgagaagtgatcgtcggcttcttgttgtacctcgcaagcctggaggactcggcagcgagcttctcgaagatgtcattgatgaagctgttcatgatccccatagccttgctggagatcccaatgtccggatggacctgcttcaggaccttgaagatgtagatcttgtaggtctcgacgttcttcttgttccgcttcttcttcttgtc,cggcggctcctccttccttggggagcttcttctccgcgcggggcttcttctc…	ctctacacaaacgatccacagaggaaacaacccaccaaatctaagagctggtaaacttggtgacagccttagtcccttcagaaacagcgtgcttcgccagctcaccgggaagaacaagcctgacggcggtctggatctcgcgagaagtaatcgtcggcttcttgttgtacctcgcaagcctggaggactcggcggcgagcttctcgaagatgtcgttgatgaagctgttcatgattcccatggccttgctggagatcccaatgtccggatgaacttgcttcaggaccttgaaaatgtagatcttgtaggtctctacgttcttcttgttccgcttcttcttcttgtc,cggcggctcctccttccttggggagcttcttctcggcgcggggcttcttctc…
490	80.5921	27	0	0	3	8	3	61	-	undetermined/ltr_finder_scaffold62_81741_83658_-/100	1917	688	1213	gi|324681263|gb|JG161153.1|JG161153	608	27	605	578	95.0658	4	372,124,5,16,	704,1081,1207,1213,	27,407,532,589,	tagaaaccctaatacagctacaattactctacacaaacgatccacataggaaacaacccacccaatctaagagctggtaaacttggtgacggccttggtcccttcagaaacagcgtgcttcgccagctcgccggggagaacaagcctgacggcagtctggatctcgcgagaagtgatcgtcggcttcttgttgtacctcgcaagcctggaggactcggcagcgagcttctcgaagatgtcattgatgaagctgttcatgatccccatagccttgctggagatcccaatgtccggatggacctgcttcaggaccttgaagatgtagatcttgtaggtctcgacgttcttcttgttccgcttcttcttcttgtc,cggcggctcctccttccttggggagc…	tagaaaccctaatacagctacaaatcctctacacaaacgatccacagaggaaacaacccaccaaatctaaaagctggtaaacttggtgacagccttagtcccttcaaaaacagcgtgcttcgccagctcaccgggaagaacaagcctgacggtggtctggatctcgcgagaagtaatcgtcggcttcttgttgtacctcgcaagcctggaggactcggcggcgtgcttctcgaagatgtcgttgatgaagctgttcatgattcccatggccttgctggagatcccaatgtccggatgaacctgcttcaggaccttgaaaatgtagatcttgtaggtctctacgttcttcttgttccgcttcttcttcttgtc,cggcggctcctccttcctcggggagc…
514	79.1988	31	0	0	4	28	4	89	-	undetermined/ltr_finder_scaffold62_81741_83658_-/100	1917	694	1267	gi|324897121|gb|JG109996.1|JG109996	649	10	644	634	97.6888	5	13,393,124,5,10,	650,683,1081,1207,1213,	10,51,452,577,634,	aaaccctattctt,cagatacagtgattgaggagctagaaaccctaatacagctacaattactctacacaaacgatccacataggaaacaacccacccaatctaagagctggtaaacttggtgacggccttggtcccttcagaaacagcgtgcttcgccagctcgccggggagaacaagcctgacggcagtctggatctcgcgagaagtgatcgtcggcttcttgttgtacctcgcaagcctggaggactcggcagcgagcttctcgaagatgtcattgatgaagctgttcatgatccccatagccttgctggagatcccaatgtccggatggacctgcttcaggaccttgaagatgtagatcttgtaggtctcgacgttcttcttgttccgcttcttc…	aaaccctattctt,cagatacaatagttgaacagatagaaaccctaatacagctacaaatcctctacacaaacgatccacaggggaaacaacccaccaaatctaagagctggtaaacttggtgacagccttagtcccttcaaaaacagcgggcttcgccagctcaccgggaagaacaagcctgacggcggtctggatctcgcgagaagtaatcgtcggcttcttgttgtacctcgcaagcctggaggactcggcggcgagcctctcgaagatgtcgttgatgaagctgttcatgattcccatggccttgctggagatcccaatgtccggatgaacctgcttcaggaccttgaaaatgtagatcttgtaggtctctacgttcttcttgttccgcttcttc…
508	78.0338	22	0	0	4	49	4	110	-	undetermined/ltr_finder_scaffold62_81741_83658_-/100	1917	688	1267	gi|324781135|gb|JG146752.1|JG146752	651	6	646	640	98.3103	5	13,372,124,5,16,	650,704,1081,1207,1213,	6,68,448,573,630,	aaaccctattctt,tagaaaccctaatacagctacaattactctacacaaacgatccacataggaaacaacccacccaatctaagagctggtaaacttggtgacggccttggtcccttcagaaacagcgtgcttcgccagctcgccggggagaacaagcctgacggcagtctggatctcgcgagaagtgatcgtcggcttcttgttgtacctcgcaagcctggaggactcggcagcgagcttctcgaagatgtcattgatgaagctgttcatgatccccatagccttgctggagatcccaatgtccggatggacctgcttcaggaccttgaagatgtagatcttgtaggtctcgacgttcttcttgttccgcttcttcttcttgtc,cggcggctcctc…	aaaccctattctt,tagaaaccctaatacagctacaaatcctctacacaaacgatccacagaggaaacaacccaccaaatctaagagctggtaaacttggtgacagccttagtcccttcagaaacagcgtgcttcgccagctcaccgggaagaacaagcctgacggcggtctggatctcgcgagaagtaatcgtcggcttcttgttgtacctcgcaagcctggaggactcggcggcgagcttctcgaagatgtcgttgatgaagctgttcatgattcccatggccttgctggagatcccaatgtccggatgaacctgcttcaggaccttgaaaatgtagatcttgtaggtctctacgttcttcttgttccgcttcttcttcttgtc,cggcggctcctc…
502	77.4691	22	0	0	4	49	4	110	-	undetermined/ltr_finder_scaffold62_81741_83658_-/100	1917	694	1267	gi|324899010|gb|JG106889.1|JG106889	648	9	643	634	97.8395	5	13,372,124,5,10,	650,704,1081,1207,1213,	9,71,451,576,633,	aaaccctattctt,tagaaaccctaatacagctacaattactctacacaaacgatccacataggaaacaacccacccaatctaagagctggtaaacttggtgacggccttggtcccttcagaaacagcgtgcttcgccagctcgccggggagaacaagcctgacggcagtctggatctcgcgagaagtgatcgtcggcttcttgttgtacctcgcaagcctggaggactcggcagcgagcttctcgaagatgtcattgatgaagctgttcatgatccccatagccttgctggagatcccaatgtccggatggacctgcttcaggaccttgaagatgtagatcttgtaggtctcgacgttcttcttgttccgcttcttcttcttgtc,cggcggctcctc…	aaaccctattctt,tagaaaccctaatacagctacaaatcctctacacaaacgatccacagaggaaacaacccaccaaatctaagagctggtaaacttggtgacagccttagtcccttcagaaacagcgtgcttcgccagctcaccgggaagaacaagcctgacggcggtctggatctcgcgagaagtaatcgtcggcttcttgttgtacctcgcaagcctggaggactcggcggcgagcttctcgaagatgtcgttgatgaagctgttcatggttcccatggccttgctggagatcccaatgtccggatgaacctgcttcaggaccttgaaaatgtagatcttgtaggtctctacgttcttcttgttccgcttcttcttcttgtc,cggcggctcctc…
506	76.783	24	0	0	4	49	4	110	-	undetermined/ltr_finder_scaffold62_81741_83658_-/100	1917	688	1267	gi|324818229|gb|JG143094.1|JG143094	659	15	655	640	97.1168	5	13,372,124,5,16,	650,704,1081,1207,1213,	15,77,457,582,639,	aaaccctattctt,tagaaaccctaatacagctacaattactctacacaaacgatccacataggaaacaacccacccaatctaagagctggtaaacttggtgacggccttggtcccttcagaaacagcgtgcttcgccagctcgccggggagaacaagcctgacggcagtctggatctcgcgagaagtgatcgtcggcttcttgttgtacctcgcaagcctggaggactcggcagcgagcttctcgaagatgtcattgatgaagctgttcatgatccccatagccttgctggagatcccaatgtccggatggacctgcttcaggaccttgaagatgtagatcttgtaggtctcgacgttcttcttgttccgcttcttcttcttgtc,cggcggctcctc…	aaaccctattctt,tagaaaccctaatacagctacaaatcctctacacaaacgatccacagaggaaacaacccaccaaatctaagagctggtaaacttggtgacagccttagtcccttcagaaacagcgcgcttcgccagctcaccgggaagaacaagcctgacggcggtctggatctcgcgagaagtaatcgtcggcttcttgttgtacctcgcaagcctggaggactcggcggcgagcttctcgaaaatgtcgttgatgaagctgttcatgattcccatggccttgctggagatcccaatgtccggatgaacctgcttcaggaccttgaaaatgtagatcttgtaggtctctacgttcttcttgttccgcttcttcttcttgtc,cggcggctcctc…
504	77.1822	26	0	0	4	49	4	110	-	undetermined/ltr_finder_scaffold62_81741_83658_-/100	1917	688	1267	gi|324717321|gb|JG114075.1|JG114075	653	9	649	640	98.0092	5	13,372,124,5,16,	650,704,1081,1207,1213,	9,71,451,576,633,	aaaccctattctt,tagaaaccctaatacagctacaattactctacacaaacgatccacataggaaacaacccacccaatctaagagctggtaaacttggtgacggccttggtcccttcagaaacagcgtgcttcgccagctcgccggggagaacaagcctgacggcagtctggatctcgcgagaagtgatcgtcggcttcttgttgtacctcgcaagcctggaggactcggcagcgagcttctcgaagatgtcattgatgaagctgttcatgatccccatagccttgctggagatcccaatgtccggatggacctgcttcaggaccttgaagatgtagatcttgtaggtctcgacgttcttcttgttccgcttcttcttcttgtc,cggcggctcctc…	aaaccctattctt,tagaaaccctaatacagctacaaatcctctacacaaacgatccacagaggaaacaacccaccaaatctaagagctggggaacttggggacagccttagtcccttcagaaacagcgtgcttcgccagctcaccgggaagaacaagcctgacggcggtctggatctcgcgagaagtaatcgtcggcttcttgttgtacctcgcaagcctggaggactcggcggcgagcttctcgaagatgtcgttgatgaagctgttcatgattcccatggccttgctggagatcccaatgtccggatgaacctgcttcaggaccttgaaaatgtagatcttgtaggtctctacgttcttcttgttccgcttcttcttcttgtc,cggcggctcctc…
501	73.3529	25	0	0	4	53	4	113	-	undetermined/ltr_finder_scaffold62_81741_83658_-/100	1917	688	1267	gi|324809329|gb|JG117880.1|JG117880	683	40	679	639	93.5578	5	13,368,124,5,16,	650,708,1081,1207,1213,	40,105,481,606,663,	aaaccctattctt,aaccctaatacagctacaattactctacacaaacgatccacataggaaacaacccacccaatctaagagctggtaaacttggtgacggccttggtcccttcagaaacagcgtgcttcgccagctcgccggggagaacaagcctgacggcagtctggatctcgcgagaagtgatcgtcggcttcttgttgtacctcgcaagcctggaggactcggcagcgagcttctcgaagatgtcattgatgaagctgttcatgatccccatagccttgctggagatcccaatgtccggatggacctgcttcaggaccttgaagatgtagatcttgtaggtctcgacgttcttcttgttccgcttcttcttcttgtc,cggcggctcctccttc…	aaaccctattctt,aaccctaatacagctacaaatcctctacacaaacgatccacagaggaaacaacccaccaaatctaagagctggtaaacttggtgacagccttagtcccttcaaaaacagcgggcttcgccagctcaccgggaagaacaagcctgacggcggtctggatctcgcgagaagtaatcgtcggcttcttgttgtacctcgcaagcctggaggactcggcggcgagcttctcgaagatgtcgttgatgaagctgttcatgattcccatggccttgctggagatcccaatgtccggatgaacctgcttcaggaccttgataatgtagatcttgtaggtctctacgttcttcttgttccgcttcttcttcttgtc,cggcggctcctccttc…
501	71.8795	25	0	0	4	53	4	114	-	undetermined/ltr_finder_scaffold62_81741_83658_-/100	1917	688	1267	gi|324874307|gb|JG266948.1|JG266948	697	15	655	640	91.8221	5	13,368,124,5,16,	650,704,1081,1207,1213,	15,77,457,582,639,	aaaccctattctt,tagaaaccctaatacagctacaattactctacacaaacgatccacataggaaacaacccacccaatctaagagctggtaaacttggtgacggccttggtcccttcagaaacagcgtgcttcgccagctcgccggggagaacaagcctgacggcagtctggatctcgcgagaagtgatcgtcggcttcttgttgtacctcgcaagcctggaggactcggcagcgagcttctcgaagatgtcattgatgaagctgttcatgatccccatagccttgctggagatcccaatgtccggatggacctgcttcaggaccttgaagatgtagatcttgtaggtctcgacgttcttcttgttccgcttcttcttct,cggcggctcctccttc…	aaaccctattctt,tagaaaccctaatacagctacaaatcctctacacaaacgatccacagaggaaacaacccaccaaatctaagagctggtaaacttggtgacagccttagtcccttcaaaaacagcgtgcttcgccagctcaccgggaagaacaagcctgacggcggtctggatctcgcgagaagtaatcgtcggcttcttgttgtacctcgcaagcctggaggactcggcggcgagcttctcgaaaatgtcgttgatgaagctgttcatgattcccatggccttgctggagatcccaatgtccggatgaacctgcttcaggaccttgaaaatgtaaatcttgtaggtctctacgttcttcttgttccgcttcttcttct,cggcggctcctccttc…
588	99.8302	1	0	0	1	513	0	0	-	undetermined/ltr_finder_scaffold596_232440_234727_+/100	2287	111	1213	gi|324785961|gb|JG095141.1|JG095141	589	0	589	589	100	2	522,67,	1074,2109,	0,522,	cgctaatagtaatattttgttattagtcttacatcatacgtgaaatcgataaaaacaaataaagtagttacaatacaaaaattccataaaatttgaccttcaagacgctattaaaaaggtagtaaccacacaataattgtacagaactattcactttggctctcattattttctatgaacaaacagtaaacatggagaaactatcacatagtagatggaacatcattccaatgtcatggtttcaaagcattgattgattagattgtaggtagctaattattattgactttggcaaattcaagtgttttctttccttgcaacttgctagtgacatagtgcctgctgtattcaccatgattgtatcttctgtagttgcatgggttgttctcatccaccact…	cgctaatagtaatattttgttattagtcttacatcatacgtgaaatcgataaaaacaaataaagtagttacaatacaaaaattccataaaatttgaccttcaagacgctattaaaaaggtagtaaccacacaataattgtacagaactattcactttggctctcattattttctatgaacaaacagtaaacatggagaaactatcacatagtagatggaacatcattccaatgtcatggtttcaaagcattgattgattagattgtaggtagctaattattactgactttggcaaattcaagtgttttctttccttgcaacttgctagtgacatagtgcctgctgtattcaccatgattgtatcttctgtagttgcatgggttgttctcatccaccact…
559	79.4034	2	0	0	1	513	0	0	-	undetermined/ltr_finder_scaffold596_232440_234727_+/100	2287	0	1074	gi|324901077|gb|JG284308.1|JG284308	704	1	562	561	79.6875	2	383,178,	1213,2109,	1,384,	tacagaactattcactttggctctcattattttctatgaacaaacagtaaacatggagaaactatcacatagtagatggaacatcattccaatgtcatggtttcaaagcattgattgattagattgtaggtagctaattattattgactttggcaaattcaagtgttttctttccttgcaacttgctagtgacatagtgcctgctgtattcaccatgattgtatcttctgtagttgcatgggttgttctcatccaccacttctgccaatggtccaacctccacctcatagcttggggcatagaatgtcactattgatagtctgtccttttctttgtgtgtcactgccctatgttccacgctcttgtatttcccatttgtcagc,acttccaaggtgtct…	tacagaactattcactttggctctcattattttctatgaacaaacagtaaacatggagaaactatcacatagtagatggaacatcattccagtgtcatggtttcaaagcattgattgattagattggaggtagctaattattattgactttggcaaattcaagtgttttctttccttgcaacttgctagtgacatagtgcctgctgtattcaccatgattgtatcttctgtagttgcatgggttgttctcatccaccacttctgccaatggtccaacctccacctcatagcttggggcatagaatgtcactattgatagtctgtccttttctttgtgtgtcactgccctatgttccacgctcttgtatttcccatttgtcagc,acttccaaggtgtct…
823	78.381	0	0	0	5	841	0	0	+	undetermined/ltr_finder_scaffold294_828156_837577_+/100	9421	7757	9421	gi|295644207|gb|GW866228.1|GW866228	1050	0	823	823	78.381	6	90,64,65,148,138,318,	7757,8019,8337,8493,8783,9103,	0,90,154,219,367,505,	gagcaaagcagctgcgggacaggttcgtggctctcctaatgaatttccaggcataggctctacgtcagcccttctttggctagctaggag,atttgccattttatctggaccaacgattcccattgttggagagggcgatgaggaggctaatgac,aggtatgtagaacaattagttgcaagtgccgaggcagccgttgaggaagtcatccgacgtggcgt,tgctcatcccagaaaaattgccatcggtggacatagctatggtgccttcatgactgcaaacctcttggcacacgccccacatcttttcgcctgtggaattgctcgctcaggagcttataacagaacactgacaccttttggttttcag,aatgaggagaggactctttgggacgcta…	gagcaaagcagctgcgggacaggttcgtggctctcctaatgaatttccaggcataggctctacgtcagcccttctttggctagctaggag,atttgccattttatctggaccaacgattcccattgttggagagggcgatgaggaggctaatgac,aggtatgtagaacaattagttgcaagtgccgaggcagccgttgaggaagtcatccgacgtggcgt,tgctcatcccagaaaaattgccatcggtggacatagctatggtgccttcatgactgcaaacctcttggcacacgccccacatcttttcgcctgtggaattgctcgctcaggagcttataacagaacactgacaccttttggttttcag,aatgaggagaggactctttgggacgcta…
823	78.381	0	0	0	5	841	0	0	+	undetermined/ltr_finder_scaffold294_828099_837577_+/100	9478	7814	9478	gi|295644207|gb|GW866228.1|GW866228	1050	0	823	823	78.381	6	90,64,63,150,138,318,	7814,8076,8394,8548,8840,9160,	0,90,154,217,367,505,	gagcaaagcagctgcgggacaggttcgtggctctcctaatgaatttccaggcataggctctacgtcagcccttctttggctagctaggag,atttgccattttatctggaccaacgattcccattgttggagagggcgatgaggaggctaatgac,aggtatgtagaacaattagttgcaagtgccgaggcagccgttgaggaagtcatccgacgtggc,gttgctcatcccagaaaaattgccatcggtggacatagctatggtgccttcatgactgcaaacctcttggcacacgccccacatcttttcgcctgtggaattgctcgctcaggagcttataacagaacactgacaccttttggttttcag,aatgaggagaggactctttgggacgcta…	gagcaaagcagctgcgggacaggttcgtggctctcctaatgaatttccaggcataggctctacgtcagcccttctttggctagctaggag,atttgccattttatctggaccaacgattcccattgttggagagggcgatgaggaggctaatgac,aggtatgtagaacaattagttgcaagtgccgaggcagccgttgaggaagtcatccgacgtggc,gttgctcatcccagaaaaattgccatcggtggacatagctatggtgccttcatgactgcaaacctcttggcacacgccccacatcttttcgcctgtggaattgctcgctcaggagcttataacagaacactgacaccttttggttttcag,aatgaggagaggactctttgggacgcta…
823	78.381	0	0	0	5	841	0	0	+	undetermined/ltr_finder_scaffold294_828042_837577_+/100	9535	7871	9535	gi|295644207|gb|GW866228.1|GW866228	1050	0	823	823	78.381	6	90,64,65,148,138,318,	7871,8133,8451,8607,8897,9217,	0,90,154,219,367,505,	gagcaaagcagctgcgggacaggttcgtggctctcctaatgaatttccaggcataggctctacgtcagcccttctttggctagctaggag,atttgccattttatctggaccaacgattcccattgttggagagggcgatgaggaggctaatgac,aggtatgtagaacaattagttgcaagtgccgaggcagccgttgaggaagtcatccgacgtggcgt,tgctcatcccagaaaaattgccatcggtggacatagctatggtgccttcatgactgcaaacctcttggcacacgccccacatcttttcgcctgtggaattgctcgctcaggagcttataacagaacactgacaccttttggttttcag,aatgaggagaggactctttgggacgcta…	gagcaaagcagctgcgggacaggttcgtggctctcctaatgaatttccaggcataggctctacgtcagcccttctttggctagctaggag,atttgccattttatctggaccaacgattcccattgttggagagggcgatgaggaggctaatgac,aggtatgtagaacaattagttgcaagtgccgaggcagccgttgaggaagtcatccgacgtggcgt,tgctcatcccagaaaaattgccatcggtggacatagctatggtgccttcatgactgcaaacctcttggcacacgccccacatcttttcgcctgtggaattgctcgctcaggagcttataacagaacactgacaccttttggttttcag,aatgaggagaggactctttgggacgcta…
823	78.381	0	0	0	5	841	0	0	+	undetermined/ltr_finder_scaffold294_827985_837577_+/100	9592	7928	9592	gi|295644207|gb|GW866228.1|GW866228	1050	0	823	823	78.381	6	90,64,65,148,138,318,	7928,8190,8508,8664,8954,9274,	0,90,154,219,367,505,	gagcaaagcagctgcgggacaggttcgtggctctcctaatgaatttccaggcataggctctacgtcagcccttctttggctagctaggag,atttgccattttatctggaccaacgattcccattgttggagagggcgatgaggaggctaatgac,aggtatgtagaacaattagttgcaagtgccgaggcagccgttgaggaagtcatccgacgtggcgt,tgctcatcccagaaaaattgccatcggtggacatagctatggtgccttcatgactgcaaacctcttggcacacgccccacatcttttcgcctgtggaattgctcgctcaggagcttataacagaacactgacaccttttggttttcag,aatgaggagaggactctttgggacgcta…	gagcaaagcagctgcgggacaggttcgtggctctcctaatgaatttccaggcataggctctacgtcagcccttctttggctagctaggag,atttgccattttatctggaccaacgattcccattgttggagagggcgatgaggaggctaatgac,aggtatgtagaacaattagttgcaagtgccgaggcagccgttgaggaagtcatccgacgtggcgt,tgctcatcccagaaaaattgccatcggtggacatagctatggtgccttcatgactgcaaacctcttggcacacgccccacatcttttcgcctgtggaattgctcgctcaggagcttataacagaacactgacaccttttggttttcag,aatgaggagaggactctttgggacgcta…
823	78.381	0	0	0	5	841	0	0	+	undetermined/ltr_finder_scaffold294_827928_837577_+/100	9649	7985	9649	gi|295644207|gb|GW866228.1|GW866228	1050	0	823	823	78.381	6	90,64,65,148,138,318,	7985,8247,8565,8721,9011,9331,	0,90,154,219,367,505,	gagcaaagcagctgcgggacaggttcgtggctctcctaatgaatttccaggcataggctctacgtcagcccttctttggctagctaggag,atttgccattttatctggaccaacgattcccattgttggagagggcgatgaggaggctaatgac,aggtatgtagaacaattagttgcaagtgccgaggcagccgttgaggaagtcatccgacgtggcgt,tgctcatcccagaaaaattgccatcggtggacatagctatggtgccttcatgactgcaaacctcttggcacacgccccacatcttttcgcctgtggaattgctcgctcaggagcttataacagaacactgacaccttttggttttcag,aatgaggagaggactctttgggacgcta…	gagcaaagcagctgcgggacaggttcgtggctctcctaatgaatttccaggcataggctctacgtcagcccttctttggctagctaggag,atttgccattttatctggaccaacgattcccattgttggagagggcgatgaggaggctaatgac,aggtatgtagaacaattagttgcaagtgccgaggcagccgttgaggaagtcatccgacgtggcgt,tgctcatcccagaaaaattgccatcggtggacatagctatggtgccttcatgactgcaaacctcttggcacacgccccacatcttttcgcctgtggaattgctcgctcaggagcttataacagaacactgacaccttttggttttcag,aatgaggagaggactctttgggacgcta…
823	78.381	0	0	0	5	841	0	0	+	undetermined/ltr_finder_scaffold294_827871_837577_+/100	9706	8042	9706	gi|295644207|gb|GW866228.1|GW866228	1050	0	823	823	78.381	6	90,64,65,148,138,318,	8042,8304,8622,8778,9068,9388,	0,90,154,219,367,505,	gagcaaagcagctgcgggacaggttcgtggctctcctaatgaatttccaggcataggctctacgtcagcccttctttggctagctaggag,atttgccattttatctggaccaacgattcccattgttggagagggcgatgaggaggctaatgac,aggtatgtagaacaattagttgcaagtgccgaggcagccgttgaggaagtcatccgacgtggcgt,tgctcatcccagaaaaattgccatcggtggacatagctatggtgccttcatgactgcaaacctcttggcacacgccccacatcttttcgcctgtggaattgctcgctcaggagcttataacagaacactgacaccttttggttttcag,aatgaggagaggactctttgggacgcta…	gagcaaagcagctgcgggacaggttcgtggctctcctaatgaatttccaggcataggctctacgtcagcccttctttggctagctaggag,atttgccattttatctggaccaacgattcccattgttggagagggcgatgaggaggctaatgac,aggtatgtagaacaattagttgcaagtgccgaggcagccgttgaggaagtcatccgacgtggcgt,tgctcatcccagaaaaattgccatcggtggacatagctatggtgccttcatgactgcaaacctcttggcacacgccccacatcttttcgcctgtggaattgctcgctcaggagcttataacagaacactgacaccttttggttttcag,aatgaggagaggactctttgggacgcta…
823	78.381	0	0	0	5	841	0	0	+	undetermined/ltr_finder_scaffold294_827814_837577_+/100	9763	8099	9763	gi|295644207|gb|GW866228.1|GW866228	1050	0	823	823	78.381	6	90,64,65,148,138,318,	8099,8361,8679,8835,9125,9445,	0,90,154,219,367,505,	gagcaaagcagctgcgggacaggttcgtggctctcctaatgaatttccaggcataggctctacgtcagcccttctttggctagctaggag,atttgccattttatctggaccaacgattcccattgttggagagggcgatgaggaggctaatgac,aggtatgtagaacaattagttgcaagtgccgaggcagccgttgaggaagtcatccgacgtggcgt,tgctcatcccagaaaaattgccatcggtggacatagctatggtgccttcatgactgcaaacctcttggcacacgccccacatcttttcgcctgtggaattgctcgctcaggagcttataacagaacactgacaccttttggttttcag,aatgaggagaggactctttgggacgcta…	gagcaaagcagctgcgggacaggttcgtggctctcctaatgaatttccaggcataggctctacgtcagcccttctttggctagctaggag,atttgccattttatctggaccaacgattcccattgttggagagggcgatgaggaggctaatgac,aggtatgtagaacaattagttgcaagtgccgaggcagccgttgaggaagtcatccgacgtggcgt,tgctcatcccagaaaaattgccatcggtggacatagctatggtgccttcatgactgcaaacctcttggcacacgccccacatcttttcgcctgtggaattgctcgctcaggagcttataacagaacactgacaccttttggttttcag,aatgaggagaggactctttgggacgcta…
273	80.531	20	0	0	4	127	2	13	-	undetermined/ltr_finder_scaffold29_839197_840535_+/100	1338	156	576	gi|324869569|gb|JG269140.1|JG269140	339	0	306	306	90.2655	5	81,4,38,36,134,	762,899,904,960,1048,	0,86,90,136,172,	aatcgcaccctggtgcgcattttctcgcattttctcgcacgggtgtgcaccctggtgcgcattttcgcgcatttttgcgca,gtgc,ccctggtgcgcattttcgcgcatttttgcgcaagggtg,gtgcgcattttctcgcattttctcgcacgggtgtgc,ccctggtgcgcattttctcgcattttctcgcacgggtgtgcaccctggtgcgcattttcgcgcatttttgcgcaagggtgagccaaaatcgcaccctggtgcgcattttctcgcattttctcgcacgggtgtgc,	aatcgcactggggtgcgcattttctcgcatttttgcgcatgggcgtgcaccctggcgcgcattttcgcgcatttttgcgca,gtgc,ccctggcgcgcattttcgcgcatttttgcgcacgggtg,gtgcgcattttctcgcatttttgcgcacgggtgtgc,ccctggtgcgcattatctcgcatttttgtgcacgggtgtgcaccctgctgcgcattttcgcgcatttttgcgcaagggtgagccaaaatcgcaccctggtgcgcattttctcgcatttttgcgcatgggtgtgc,
287	84.6608	20	0	0	5	128	2	13	-	undetermined/ltr_finder_scaffold29_839197_840535_+/100	1338	234	669	gi|324869569|gb|JG269140.1|JG269140	339	0	320	320	94.3953	6	81,4,38,36,134,14,	669,806,811,867,955,1090,	0,86,90,136,172,306,	aatcgcaccctggtgcgcattttctcgcattttctcgcacgggtgtgcaccctggtgcgcattttcgcgcatttttgcgca,gtgc,ccctggtgcgcattttcgcgcatttttgcgcaagggtg,gtgcgcattttctcgcattttctcgcacgggtgtgc,ccctggtgcgcattttctcgcattttctcgcacgggtgtgcaccctggtgcgcattttcgcgcatttttgcgcaagggtgagccaaaatcgcaccctggtgcgcattttctcgcattttctcgcacgggtgtgc,ccctggtgcgcatt,	aatcgcactggggtgcgcattttctcgcatttttgcgcatgggcgtgcaccctggcgcgcattttcgcgcatttttgcgca,gtgc,ccctggcgcgcattttcgcgcatttttgcgcacgggtg,gtgcgcattttctcgcatttttgcgcacgggtgtgc,ccctggtgcgcattatctcgcatttttgtgcacgggtgtgcaccctgctgcgcattttcgcgcatttttgcgcaagggtgagccaaaatcgcaccctggtgcgcattttctcgcatttttgcgcatgggtgtgc,ccctggtgcgcatt,
297	87.6106	22	0	0	5	128	2	13	-	undetermined/ltr_finder_scaffold29_839197_840535_+/100	1338	36	483	gi|324869569|gb|JG269140.1|JG269140	339	0	332	332	97.9351	6	81,4,38,36,134,26,	855,992,997,1053,1141,1276,	0,86,90,136,172,306,	aatcgcaccctggtgcgcattttctcgcattttctcgcacgggtgtgcaccctggtgcgcattttcgcgcatttttgcgca,gtgc,ccctggtgcgcattttcgcgcatttttgcgcaagggtg,gtgcgcattttctcgcattttctcgcacgggtgtgc,ccctggtgcgcattttctcgcattttctcgcacgggtgtgcaccctggtgcgcattttcgcgcatttttgcgcaagggtgagccaaaatcgcaccctggtgcgcattttctcgcattttctcgcacgggtgtgc,ccctggtgcgcattttcgcgcatttt,	aatcgcactggggtgcgcattttctcgcatttttgcgcatgggcgtgcaccctggcgcgcattttcgcgcatttttgcgca,gtgc,ccctggcgcgcattttcgcgcatttttgcgcacgggtg,gtgcgcattttctcgcatttttgcgcacgggtgtgc,ccctggtgcgcattatctcgcatttttgtgcacgggtgtgcaccctgctgcgcattttcgcgcatttttgcgcaagggtgagccaaaatcgcaccctggtgcgcattttctcgcatttttgcgcatgggtgtgc,ccctggtgcgcattctctcgcatttt,
286	73.7113	18	0	0	5	116	4	33	-	undetermined/ltr_finder_scaffold29_839197_840535_+/100	1338	30	450	gi|324925742|gb|JG053779.1|JG053779	388	0	337	337	86.8557	7	48,80,20,44,38,21,53,	888,955,1067,1138,1183,1234,1255,	0,57,138,158,202,243,284,	ctcgcacgggtgtgcaccctggtgcgcattttcgcgcatttttgcgca,ccctggtgcgcattttctcgcattttctcgcacgggtgtgcaccctggtgcgcattttcgcgcatttttgcgcaagggtg,gcattttctcgcacgggtgt,gcaccctggtgcgcattttctcgcattttctcgcacgggtgtgc,ccctggtgcgcattttcgcgcatttttgcgcaagggtg,ccctggtgcgcattttctcgc,attttctcgcacgggtgtgcaccctggtgcgcattttcgcgcatttttgcgca,	cccgcacgggtgtgcaccctggtgcgcattttcgcgcatttttgcgca,ccctggtgcgcattttctcgcatttttgcgcatgggtgtgccccctggggcgcattttctcgcatttttgcgcaggggtg,gcattttctcgcaagggtgt,gcaccctggtgcgcattttcgcgcatttttgcgcatatgtgtgc,ccctggtgcgcattttctcgaatttttgcgcaagggtg,ccctggtgcgcattgtctcgc,attttctcgcacgggtgtgcaccctggtgcgcattttcgcgcatttttgcgca,
356	78.2418	26	0	0	6	183	4	37	-	undetermined/ltr_finder_scaffold29_839197_840535_+/100	1338	171	736	gi|324753621|gb|JG088101.1|JG088101	455	14	433	419	92.0879	8	55,41,38,20,44,81,33,70,	602,676,718,788,859,904,985,1097,	14,78,119,158,178,222,313,363,	gcattttctcgcacgggtgtgcaccctggtgcgcattttcgcgcatttttgcgca,ccctggtgcgcattttctcgcattttctcgcacgggtgtgc,ccctggtgcgcattttcgcgcatttttgcgcaagggtg,gcattttctcgcacgggtgt,gcaccctggtgcgcattttctcgcattttctcgcacgggtgtgc,ccctggtgcgcattttcgcgcatttttgcgcaagggtgagccaaaatcgcaccctggtgcgcattttctcgcattttctcg,cacgggtgtgcaccctggtgcgcattttcgcgc,gcgcattttcgcgcatttttgcgcaagggtgagccaaaatcgcaccctggtgcgcattttctcgcatttt,	gcattttctcgcaagggtgggcaccctggtgcgcattttcgcgcatttttgcgca,ccctggtgcgcattttctcgaatttttgcgcaagggtgtgc,ccctggtgcgcattgtctcgcatttttgcgcatgggtg,gcattttctcgcacgggtgt,gcaccctggtgcgcattttcgcgcatttttgcgcatatgtgtgc,ccctggagcgcattttctcgaatttttgcgcaagggtgtgccaaaatcgcaccctggcgcgcattttctcgcattttctcg,catgggtgtgcaccctggcgcgcattttcgcgc,gcgcattttctcgcatttttgcgcaagggtgtgccaaaatcgcactgtggtgcgcattttctcgcatttt,
328	72.0879	25	0	0	5	104	4	51	-	undetermined/ltr_finder_scaffold29_839197_840535_+/100	1338	0	457	gi|324753621|gb|JG088101.1|JG088101	455	14	418	404	88.7912	8	55,41,38,20,44,81,33,41,	881,955,997,1067,1138,1183,1264,1297,	14,78,119,158,178,222,313,377,	gcattttctcgcacgggtgtgcaccctggtgcgcattttcgcgcatttttgcgca,ccctggtgcgcattttctcgcattttctcgcacgggtgtgc,ccctggtgcgcattttcgcgcatttttgcgcaagggtg,gcattttctcgcacgggtgt,gcaccctggtgcgcattttctcgcattttctcgcacgggtgtgc,ccctggtgcgcattttcgcgcatttttgcgcaagggtgagccaaaatcgcaccctggtgcgcattttctcgcattttctcg,cacgggtgtgcaccctggtgcgcattttcgcgc,atttttgcgcaagggtgagccaaaatcgcaccctggtgcgc,	gcattttctcgcaagggtgggcaccctggtgcgcattttcgcgcatttttgcgca,ccctggtgcgcattttctcgaatttttgcgcaagggtgtgc,ccctggtgcgcattgtctcgcatttttgcgcatgggtg,gcattttctcgcacgggtgt,gcaccctggtgcgcattttcgcgcatttttgcgcatatgtgtgc,ccctggagcgcattttctcgaatttttgcgcaagggtgtgccaaaatcgcaccctggcgcgcattttctcgcattttctcg,catgggtgtgcaccctggcgcgcattttcgcgc,atttttgcgcaagggtgtgccaaaatcgcactgtggtgcgc,
302	77.8351	18	0	0	6	199	5	64	-	undetermined/ltr_finder_scaffold29_839197_840535_+/100	1338	303	822	gi|324925742|gb|JG053779.1|JG053779	388	0	384	384	98.9691	8	48,80,20,44,38,21,53,16,	516,583,695,766,811,862,883,1019,	0,57,138,158,202,243,284,368,	ctcgcacgggtgtgcaccctggtgcgcattttcgcgcatttttgcgca,ccctggtgcgcattttctcgcattttctcgcacgggtgtgcaccctggtgcgcattttcgcgcatttttgcgcaagggtg,gcattttctcgcacgggtgt,gcaccctggtgcgcattttctcgcattttctcgcacgggtgtgc,ccctggtgcgcattttcgcgcatttttgcgcaagggtg,ccctggtgcgcattttctcgc,attttctcgcacgggtgtgcaccctggtgcgcattttcgcgcatttttgcgca,tttttgcgcaagggtg,	cccgcacgggtgtgcaccctggtgcgcattttcgcgcatttttgcgca,ccctggtgcgcattttctcgcatttttgcgcatgggtgtgccccctggggcgcattttctcgcatttttgcgcaggggtg,gcattttctcgcaagggtgt,gcaccctggtgcgcattttcgcgcatttttgcgcatatgtgtgc,ccctggtgcgcattttctcgaatttttgcgcaagggtg,ccctggtgcgcattgtctcgc,attttctcgcacgggtgtgcaccctggtgcgcattttcgcgcatttttgcgca,tttttgcgcaagggtg,
301	77.5773	18	0	0	6	199	5	64	-	undetermined/ltr_finder_scaffold29_839197_840535_+/100	1338	397	915	gi|324925742|gb|JG053779.1|JG053779	388	0	383	383	98.7113	8	48,80,20,44,38,21,53,15,	423,490,602,673,718,769,790,926,	0,57,138,158,202,243,284,368,	ctcgcacgggtgtgcaccctggtgcgcattttcgcgcatttttgcgca,ccctggtgcgcattttctcgcattttctcgcacgggtgtgcaccctggtgcgcattttcgcgcatttttgcgcaagggtg,gcattttctcgcacgggtgt,gcaccctggtgcgcattttctcgcattttctcgcacgggtgtgc,ccctggtgcgcattttcgcgcatttttgcgcaagggtg,ccctggtgcgcattttctcgc,attttctcgcacgggtgtgcaccctggtgcgcattttcgcgcatttttgcgca,tttttgcgcaagggt,	cccgcacgggtgtgcaccctggtgcgcattttcgcgcatttttgcgca,ccctggtgcgcattttctcgcatttttgcgcatgggtgtgccccctggggcgcattttctcgcatttttgcgcaggggtg,gcattttctcgcaagggtgt,gcaccctggtgcgcattttcgcgcatttttgcgcatatgtgtgc,ccctggtgcgcattttctcgaatttttgcgcaagggtg,ccctggtgcgcattgtctcgc,attttctcgcacgggtgtgcaccctggtgcgcattttcgcgcatttttgcgca,tttttgcgcaagggt,
301	77.5773	18	0	0	6	199	5	64	-	undetermined/ltr_finder_scaffold29_839197_840535_+/100	1338	211	729	gi|324925742|gb|JG053779.1|JG053779	388	0	383	383	98.7113	8	48,80,20,44,38,21,53,15,	609,676,788,859,904,955,976,1112,	0,57,138,158,202,243,284,368,	ctcgcacgggtgtgcaccctggtgcgcattttcgcgcatttttgcgca,ccctggtgcgcattttctcgcattttctcgcacgggtgtgcaccctggtgcgcattttcgcgcatttttgcgcaagggtg,gcattttctcgcacgggtgt,gcaccctggtgcgcattttctcgcattttctcgcacgggtgtgc,ccctggtgcgcattttcgcgcatttttgcgcaagggtg,ccctggtgcgcattttctcgc,attttctcgcacgggtgtgcaccctggtgcgcattttcgcgcatttttgcgca,tttttgcgcaagggt,	cccgcacgggtgtgcaccctggtgcgcattttcgcgcatttttgcgca,ccctggtgcgcattttctcgcatttttgcgcatgggtgtgccccctggggcgcattttctcgcatttttgcgcaggggtg,gcattttctcgcaagggtgt,gcaccctggtgcgcattttcgcgcatttttgcgcatatgtgtgc,ccctggtgcgcattttctcgaatttttgcgcaagggtg,ccctggtgcgcattgtctcgc,attttctcgcacgggtgtgcaccctggtgcgcattttcgcgcatttttgcgca,tttttgcgcaagggt,
301	77.5773	18	0	0	6	199	5	64	-	undetermined/ltr_finder_scaffold29_839197_840535_+/100	1338	118	636	gi|324925742|gb|JG053779.1|JG053779	388	0	383	383	98.7113	8	48,80,20,44,38,21,53,15,	702,769,881,952,997,1048,1069,1205,	0,57,138,158,202,243,284,368,	ctcgcacgggtgtgcaccctggtgcgcattttcgcgcatttttgcgca,ccctggtgcgcattttctcgcattttctcgcacgggtgtgcaccctggtgcgcattttcgcgcatttttgcgcaagggtg,gcattttctcgcacgggtgt,gcaccctggtgcgcattttctcgcattttctcgcacgggtgtgc,ccctggtgcgcattttcgcgcatttttgcgcaagggtg,ccctggtgcgcattttctcgc,attttctcgcacgggtgtgcaccctggtgcgcattttcgcgcatttttgcgca,tttttgcgcaagggt,	cccgcacgggtgtgcaccctggtgcgcattttcgcgcatttttgcgca,ccctggtgcgcattttctcgcatttttgcgcatgggtgtgccccctggggcgcattttctcgcatttttgcgcaggggtg,gcattttctcgcaagggtgt,gcaccctggtgcgcattttcgcgcatttttgcgcatatgtgtgc,ccctggtgcgcattttctcgaatttttgcgcaagggtg,ccctggtgcgcattgtctcgc,attttctcgcacgggtgtgcaccctggtgcgcattttcgcgcatttttgcgca,tttttgcgcaagggt,
299	77.0619	18	0	0	6	201	5	66	-	undetermined/ltr_finder_scaffold29_839197_840535_+/100	1338	676	1194	gi|324925742|gb|JG053779.1|JG053779	388	0	383	383	98.7113	8	48,80,18,44,38,21,53,15,	144,211,325,394,439,490,511,647,	0,57,140,158,202,243,284,368,	ctcgcacgggtgtgcaccctggtgcgcattttcgcgcatttttgcgca,ccctggtgcgcattttctcgcattttctcgcacgggtgtgcaccctggtgcgcattttcgcgcatttttgcgcaagggtg,attttctcgcacgggtgt,gcaccctggtgcgcattttctcgcattttctcgcacgggtgtgc,ccctggtgcgcattttcgcgcatttttgcgcaagggtg,ccctggtgcgcattttctcgc,attttctcgcacgggtgtgcaccctggtgcgcattttcgcgcatttttgcgca,tttttgcgcaagggt,	cccgcacgggtgtgcaccctggtgcgcattttcgcgcatttttgcgca,ccctggtgcgcattttctcgcatttttgcgcatgggtgtgccccctggggcgcattttctcgcatttttgcgcaggggtg,attttctcgcaagggtgt,gcaccctggtgcgcattttcgcgcatttttgcgcatatgtgtgc,ccctggtgcgcattttctcgaatttttgcgcaagggtg,ccctggtgcgcattgtctcgc,attttctcgcacgggtgtgcaccctggtgcgcattttcgcgcatttttgcgca,tttttgcgcaagggt,
299	77.0619	18	0	0	6	201	5	66	-	undetermined/ltr_finder_scaffold29_839197_840535_+/100	1338	583	1101	gi|324925742|gb|JG053779.1|JG053779	388	0	383	383	98.7113	8	48,80,18,44,38,21,53,15,	237,304,418,487,532,583,604,740,	0,57,140,158,202,243,284,368,	ctcgcacgggtgtgcaccctggtgcgcattttcgcgcatttttgcgca,ccctggtgcgcattttctcgcattttctcgcacgggtgtgcaccctggtgcgcattttcgcgcatttttgcgcaagggtg,attttctcgcacgggtgt,gcaccctggtgcgcattttctcgcattttctcgcacgggtgtgc,ccctggtgcgcattttcgcgcatttttgcgcaagggtg,ccctggtgcgcattttctcgc,attttctcgcacgggtgtgcaccctggtgcgcattttcgcgcatttttgcgca,tttttgcgcaagggt,	cccgcacgggtgtgcaccctggtgcgcattttcgcgcatttttgcgca,ccctggtgcgcattttctcgcatttttgcgcatgggtgtgccccctggggcgcattttctcgcatttttgcgcaggggtg,attttctcgcaagggtgt,gcaccctggtgcgcattttcgcgcatttttgcgcatatgtgtgc,ccctggtgcgcattttctcgaatttttgcgcaagggtg,ccctggtgcgcattgtctcgc,attttctcgcacgggtgtgcaccctggtgcgcattttcgcgcatttttgcgca,tttttgcgcaagggt,
299	77.0619	18	0	0	6	201	5	66	-	undetermined/ltr_finder_scaffold29_839197_840535_+/100	1338	490	1008	gi|324925742|gb|JG053779.1|JG053779	388	0	383	383	98.7113	8	48,80,18,44,38,21,53,15,	330,397,511,580,625,676,697,833,	0,57,140,158,202,243,284,368,	ctcgcacgggtgtgcaccctggtgcgcattttcgcgcatttttgcgca,ccctggtgcgcattttctcgcattttctcgcacgggtgtgcaccctggtgcgcattttcgcgcatttttgcgcaagggtg,attttctcgcacgggtgt,gcaccctggtgcgcattttctcgcattttctcgcacgggtgtgc,ccctggtgcgcattttcgcgcatttttgcgcaagggtg,ccctggtgcgcattttctcgc,attttctcgcacgggtgtgcaccctggtgcgcattttcgcgcatttttgcgca,tttttgcgcaagggt,	cccgcacgggtgtgcaccctggtgcgcattttcgcgcatttttgcgca,ccctggtgcgcattttctcgcatttttgcgcatgggtgtgccccctggggcgcattttctcgcatttttgcgcaggggtg,attttctcgcaagggtgt,gcaccctggtgcgcattttcgcgcatttttgcgcatatgtgtgc,ccctggtgcgcattttctcgaatttttgcgcaagggtg,ccctggtgcgcattgtctcgc,attttctcgcacgggtgtgcaccctggtgcgcattttcgcgcatttttgcgca,tttttgcgcaagggt,
